# Supplementary material for: Parallel evolution of the POQR prolyl oligo peptidase gene conferring plant quantitative disease resistance
Source: PLoS Genet. 2017 Dec 22;13(12):e1007143. doi: 10.1371/journal.pgen.1007143 (PMC5757927; doi:10.1371/journal.pgen.1007143)
Supplement: S1 File — The table includes the following fields: ecotypeid, ecotype identifier number from the 1001 genome project; ecotype name; DSI, disease severity index; DSI_stdev, standard deviation for DSI; count, number of plants analyzed. (TXT) [file pgen.1007143.s001.txt]

ecotypeid	ecotype_name	DSI	DSI_stdev	count
6915	Ei2	1.99	0.39	11
7323	Rubezhnoe1	2.31	0.24	7
6946	Oy0	2.67	0.35	9
8310	Hs0	2.91	0.64	11
7438	N13	2.84	0.56	14
7328	Sf2	2.44	0.54	11
287	TOUA1120	3.08	0.63	12
8325	Lip0	2.88	0.45	6
321	TOUA143	3.34	0.56	12
7352	Te0	3.17	0.49	6
8300	Gr1	3.1	0.58	11
7256	Mh1	3.22	0.49	9
7071	Chat1	3.44	0.64	12
8304	Hi0	3.2	0.43	12
8313	Jm0	3.56	0.63	14
7343	Sp0	3.33	0.35	9
8290	En1	3.11	0.65	12
6937	Mrk0	3.4	0.67	14
6910	Ct1	3.2	0.47	11
87	CUR9	3.43	0.73	15
7015	Bla1	3.56	0.44	9
7270	Nok1	3.63	0.37	8
6914	Edi0	3.75	0.52	8
224	MIB86	3.78	0.55	9
7457	Rld2	3.9	0.28	10
318	TOUA139	3.84	0.47	11
5719	Bur0	4.17	0.20	6
8296	Gd1	4.22	0.29	12
6958	Ra0	4.29	0.58	13
8334	Lu1	4.39	0.55	13
8426	Ull11	4.28	0.42	13
6942	Nd1	4.28	0.60	14
8378	Sap0	4.35	0.51	11
7307	Pn0	4.49	0.60	13
334	TOUA168	4.58	0.66	12
6016	Eds1	4.25	0.66	12
6900	Bil5	4.38	0.54	12
122	LDV30	4.55	0.63	13
6933	LL0	4.59	0.67	13
6945	Nok3	4.41	0.56	13
8411	Rd083	4.74	0.56	11
8386	Sr5	4.61	0.61	14
6980	Ws0	4.59	0.58	12
137	LDV44	4.54	0.48	13
7430	Nc1	4.84	0.58	12
311	TOUA127	4.63	0.63	16
388	TOUL17	4.88	0.50	11
6959	Ren1	4.4	0.67	11
7507	PHW36	4.75	0.60	11
213	MIB70	4.79	0.51	13
215	MIB75	4.76	0.63	14
88	CYR	4.79	0.60	12
210	MIB67	4.92	0.60	12
8297	Ge0	4.77	0.67	13
8365	Rak2	4.89	0.58	14
6042	Lom11	4.94	0.57	11
6979	Wei0	4.75	0.47	11
7340	Sav0	4.91	0.57	11
185	MIB34	4.81	0.56	13
151	LDV6	4.93	0.58	13
153	LDV68	5.01	0.46	13
183	MIB32	4.91	0.39	11
194	MIB43	4.92	0.56	12
6932	Ler1	5.06	0.50	15
6978	Wa1	5.02	0.43	12
74	CAM7	5.09	0.66	13
385	TOUK2	5.15	0.43	13
8323	Lc0	4.87	0.66	13
5837	Bor1	5.05	0.45	12
8271	Bu0	5.01	0.33	12
8275	Cen0	5.17	0.44	11
8353	Pa1	5.27	0.49	11
6988	Alc0	5.05	0.46	10
7508	PHW37	5.2	0.51	15
6913	Eden2	5.23	0.57	12
104	LDV14	5.3	0.38	13
6940	Mz0	5.28	0.43	13
8254	Ang0	5.57	0.26	12
8214	Gy0	5.53	0.48	10
60	CAM56	5.52	0.33	13
207	MIB63	5.62	0.25	12
378	TOUI17	5.72	0.32	11
156	LDV70	5.78	0.28	15
4	ALL15	5.87	0.14	12
