# Supplementary material for: Parallel evolution of the POQR prolyl oligo peptidase gene conferring plant quantitative disease resistance
Source: PLoS Genet. 2017 Dec 22;13(12):e1007143. doi: 10.1371/journal.pgen.1007143 (PMC5757927; doi:10.1371/journal.pgen.1007143)
Supplement: S2 File — The coma-separated text file includes the following fields: chromosome, position, score, maf (minimum allele frequency), mac (minimum allele count), beta0, beta1, correlation, genotype_var_perc. (TXT) [file pgen.1007143.s002.txt]

chromosome	position	score	maf	mac	beta0	beta1	correlation	genotype_var_perc
1	7061677	6.02889256459	0.297619044781	25	0.0	0.0	0.0	0.0226410031319
1	11020704	5.05116450852	0.440476179123	37	0.0	0.0	0.0	0.0034391283989
1	7015322	4.44925714551	0.333333343267	28	0.0	0.0	0.0	0.0253793001175
1	7056195	4.23057386502	0.428571432829	36	0.0	0.0	0.0	0.000182688236237
1	7020492	4.22375953272	0.0833333358169	7	0.0	0.0	0.0	0.00949847698212
1	23581283	4.14710298121	0.142857149243	12	0.0	0.0	0.0	0.000848174095154
1	8142655	4.11287216641	0.404761910439	34	0.0	0.0	0.0	0.00599712133408
1	23581805	3.97876985491	0.166666671634	14	0.0	0.0	0.0	0.000595688819885
1	11480853	3.9123643001	0.357142865658	30	0.0	0.0	0.0	2.47955322266e-05
1	24642778	3.90679208135	0.214285716414	18	0.0	0.0	0.0	0.00196129083633
1	7039595	3.86932332875	0.369047611952	31	0.0	0.0	0.0	0.0034391283989
1	6800683	3.85010144245	0.190476194024	16	0.0	0.0	0.0	0.000504374504089
1	6155311	3.84443776636	0.142857149243	12	0.0	0.0	0.0	0.00709390640259
1	8199225	3.8440681641	0.130952388048	11	0.0	0.0	0.0	0.00196129083633
1	8199377	3.8440681641	0.130952388048	11	0.0	0.0	0.0	0.0041743516922
1	8200294	3.8440681641	0.130952388048	11	0.0	0.0	0.0	0.00926065444946
1	9849384	3.72180056812	0.297619044781	25	0.0	0.0	0.0	0.00196129083633
1	30109075	3.69789256406	0.047619048506	4	0.0	0.0	0.0	0.00922483205795
1	30194392	3.64654722282	0.047619048506	4	0.0	0.0	0.0	0.000249922275543
1	11016904	3.54615831722	0.369047611952	31	0.0	0.0	0.0	0.00155633687973
1	11015394	3.49561105959	0.357142865658	30	0.0	0.0	0.0	0.000133156776428
1	23581535	3.45427184221	0.130952388048	11	0.0	0.0	0.0	0.00709390640259
1	7800815	3.44913263996	0.178571432829	15	0.0	0.0	0.0	0.000133156776428
1	11479380	3.42355477163	0.464285701513	39	0.0	0.0	0.0	0.0190753340721
1	7797023	3.38609881196	0.190476194024	16	0.0	0.0	0.0	0.0118191242218
1	4010618	3.38157780505	0.154761910439	13	0.0	0.0	0.0	0.00117927789688
1	2031287	3.36392715109	0.142857149243	12	0.0	0.0	0.0	0.0388314723969
1	23405087	3.36314086338	0.333333343267	28	0.0	0.0	0.0	0.000133156776428
1	7758825	3.3341234904	0.261904776096	22	0.0	0.0	0.0	0.00935459136963
1	9719445	3.32830049186	0.0595238097012	5	0.0	0.0	0.0	0.00819796323776
1	29350204	3.28739889554	0.0357142873108	3	0.0	0.0	0.0	0.00196129083633
1	16168748	3.26125293316	0.047619048506	4	0.0	0.0	0.0	0.0034391283989
1	30147688	3.24375992638	0.0357142873108	3	0.0	0.0	0.0	0.0134388804436
1	30150322	3.24375992638	0.0357142873108	3	0.0	0.0	0.0	0.00721633434296
1	30162513	3.24375992638	0.0357142873108	3	0.0	0.0	0.0	0.00492459535599
1	30166468	3.24375992638	0.0357142873108	3	0.0	0.0	0.0	0.0388314723969
1	30207906	3.24375992638	0.0357142873108	3	0.0	0.0	0.0	0.0388314723969
1	9849281	3.23025641144	0.285714298487	24	0.0	0.0	0.0	0.00943297147751
1	11022537	3.21963030743	0.392857134342	33	0.0	0.0	0.0	0.0388314723969
1	29481662	3.17984180291	0.047619048506	4	0.0	0.0	0.0	0.00284492969513
1	22855726	3.11959616568	0.357142865658	30	0.0	0.0	0.0	0.0195452570915
1	25046362	3.10763175739	0.369047611952	31	0.0	0.0	0.0	0.0388314723969
1	29699608	3.05826345916	0.047619048506	4	0.0	0.0	0.0	0.0041743516922
1	11017206	3.04066344878	0.333333343267	28	0.0	0.0	0.0	0.0168417692184
1	11017243	3.03817831636	0.321428567171	27	0.0	0.0	0.0	0.0141736865044
1	7806914	3.03663221853	0.47619047761	40	0.0	0.0	0.0	0.00196129083633
1	18019641	3.03269935486	0.440476179123	37	0.0	0.0	0.0	0.00899660587311
1	11441158	3.03173197447	0.190476194024	16	0.0	0.0	0.0	0.00367653369904
1	19306355	2.99520918261	0.297619044781	25	0.0	0.0	0.0	0.00140804052353
1	3121697	2.98802189761	0.47619047761	40	0.0	0.0	0.0	0.0330494642258
1	30170843	2.97177918655	0.0595238097012	5	0.0	0.0	0.0	0.000133156776428
1	4010679	2.96980701218	0.119047619402	10	0.0	0.0	0.0	0.000133156776428
1	21353954	2.96920277008	0.27380952239	23	0.0	0.0	0.0	0.0170448422432
1	7014710	2.96731022906	0.404761910439	34	0.0	0.0	0.0	0.0157127380371
1	7014733	2.96731022906	0.404761910439	34	0.0	0.0	0.0	0.00237685441971
1	12349926	2.93807642615	0.488095223904	41	0.0	0.0	0.0	0.000403583049774
1	6154584	2.93167145537	0.107142858207	9	0.0	0.0	0.0	0.0154024362564
1	25069433	2.92732264448	0.309523820877	26	0.0	0.0	0.0	0.0025195479393
1	12481302	2.92096647463	0.166666671634	14	0.0	0.0	0.0	0.0034391283989
1	22935551	2.91442204901	0.464285701513	39	0.0	0.0	0.0	0.0126875042915
1	6941175	2.91380731131	0.428571432829	36	0.0	0.0	0.0	0.00616848468781
1	9153071	2.91104610933	0.166666671634	14	0.0	0.0	0.0	0.011628985405
1	10442894	2.90575746862	0.452380955219	38	0.0	0.0	0.0	9.31024551392e-05
1	24226015	2.90310907444	0.369047611952	31	0.0	0.0	0.0	0.0388314723969
1	7839205	2.89778881884	0.25	21	0.0	0.0	0.0	0.000565588474274
1	9863593	2.89577873553	0.488095223904	41	0.0	0.0	0.0	0.000133156776428
1	3589921	2.89098679978	0.321428567171	27	0.0	0.0	0.0	0.000133156776428
1	7039418	2.88926965973	0.464285701513	39	0.0	0.0	0.0	0.00204229354858
1	23753980	2.88430801215	0.285714298487	24	0.0	0.0	0.0	0.00289541482925
1	30108660	2.88381048131	0.023809524253	2	0.0	0.0	0.0	0.0466068387032
1	30118471	2.88381048131	0.023809524253	2	0.0	0.0	0.0	0.00848251581192
1	30124986	2.88381048131	0.023809524253	2	0.0	0.0	0.0	0.00953191518784
1	7759061	2.87880026951	0.22619047761	19	0.0	0.0	0.0	0.00167924165726
1	11481121	2.87857872183	0.333333343267	28	0.0	0.0	0.0	0.0111677646637
1	11482150	2.87857872183	0.333333343267	28	0.0	0.0	0.0	0.000592589378357
1	7062007	2.85926218533	0.285714298487	24	0.0	0.0	0.0	0.0111366510391
1	8984811	2.85457317312	0.0357142873108	3	0.0	0.0	0.0	4.18424606323e-05
1	29783647	2.84284198618	0.190476194024	16	0.0	0.0	0.0	0.000684142112732
1	23574296	2.83704914281	0.488095223904	41	0.0	0.0	0.0	0.00484824180603
1	2764802	2.83578751398	0.154761910439	13	0.0	0.0	0.0	0.00392097234726
1	8197855	2.82640607066	0.119047619402	10	0.0	0.0	0.0	0.00250440835953
1	9850085	2.82550563703	0.321428567171	27	0.0	0.0	0.0	0.00164771080017
1	26811394	2.8094984694	0.166666671634	14	0.0	0.0	0.0	0.000301837921143
1	8238410	2.7824137964	0.416666656733	35	0.0	0.0	0.0	0.00867408514023
1	29718133	2.7813638973	0.0357142873108	3	0.0	0.0	0.0	0.000133156776428
1	29744212	2.7813638973	0.0357142873108	3	0.0	0.0	0.0	0.00226813554764
1	8248798	2.7757572241	0.47619047761	40	0.0	0.0	0.0	0.0141211152077
1	11015685	2.7717169953	0.345238089561	29	0.0	0.0	0.0	3.74317169189e-05
1	12035061	2.770635831	0.238095238805	20	0.0	0.0	0.0	0.00107318162918
1	6980850	2.76420456431	0.440476179123	37	0.0	0.0	0.0	0.0100120902061
1	4014622	2.76090320245	0.095238097012	8	0.0	0.0	0.0	0.00142455101013
1	4015010	2.76090320245	0.095238097012	8	0.0	0.0	0.0	0.00751775503159
1	8382425	2.7604881865	0.404761910439	34	0.0	0.0	0.0	0.0388314723969
1	5429004	2.7538358696	0.369047611952	31	0.0	0.0	0.0	0.0128226280212
1	13019782	2.75086956935	0.47619047761	40	0.0	0.0	0.0	0.0388314723969
1	21337554	2.75052154993	0.202380955219	17	0.0	0.0	0.0	0.00635868310928
1	22312092	2.74924896904	0.357142865658	30	0.0	0.0	0.0	0.00871741771698
1	22312185	2.74584973067	0.309523820877	26	0.0	0.0	0.0	0.00484824180603
1	5801486	2.74023893487	0.25	21	0.0	0.0	0.0	0.000147938728333
1	9396478	2.73338787274	0.0595238097012	5	0.0	0.0	0.0	0.000147938728333
1	19642156	2.73293112936	0.380952388048	32	0.0	0.0	0.0	0.00903671979904
1	24828378	2.73250082782	0.22619047761	19	0.0	0.0	0.0	0.0388314723969
1	30136122	2.72884393715	0.047619048506	4	0.0	0.0	0.0	0.000514984130859
1	8142461	2.71657481306	0.404761910439	34	0.0	0.0	0.0	0.00081592798233
1	29696506	2.706494	0.0595238097012	5	0.0	0.0	0.0	0.00398969650269
1	11646801	2.70456052859	0.321428567171	27	0.0	0.0	0.0	0.000392615795135
1	7895678	2.69231339265	0.0833333358169	7	0.0	0.0	0.0	0.00146520137787
1	7015172	2.68325646396	0.345238089561	29	0.0	0.0	0.0	0.000218570232391
1	22856577	2.67553457688	0.47619047761	40	0.0	0.0	0.0	0.00701969861984
1	9860916	2.67484213329	0.202380955219	17	0.0	0.0	0.0	0.00461983680725
1	9862221	2.67484213329	0.202380955219	17	0.0	0.0	0.0	0.00464159250259
1	11690361	2.66331492309	0.178571432829	15	0.0	0.0	0.0	7.37905502319e-05
1	13020282	2.66088829093	0.428571432829	36	0.0	0.0	0.0	0.0465408563614
1	9849121	2.65989335984	0.297619044781	25	0.0	0.0	0.0	0.0338134765625
1	6711788	2.65874441142	0.22619047761	19	0.0	0.0	0.0	0.0058628320694
1	11019274	2.65513891016	0.142857149243	12	0.0	0.0	0.0	4.64916229248e-05
1	22548580	2.65059608009	0.452380955219	38	0.0	0.0	0.0	0.00318342447281
1	21337629	2.64313024346	0.214285716414	18	0.0	0.0	0.0	0.00245541334152
1	1656165	2.64245834842	0.22619047761	19	0.0	0.0	0.0	0.00804048776627
1	10429739	2.62963466774	0.095238097012	8	0.0	0.0	0.0	0.0127086043358
1	11607010	2.6216697435	0.202380955219	17	0.0	0.0	0.0	0.00081592798233
1	24640870	2.61702936877	0.297619044781	25	0.0	0.0	0.0	3.06367874146e-05
1	23405859	2.60126675912	0.428571432829	36	0.0	0.0	0.0	0.00112241506577
1	22134724	2.58377084905	0.166666671634	14	0.0	0.0	0.0	0.023313164711
1	22849109	2.5806296191	0.488095223904	41	0.0	0.0	0.0	0.0140235424042
1	6721976	2.57527022947	0.047619048506	4	0.0	0.0	0.0	0.00497514009476
1	11022072	2.5707189728	0.345238089561	29	0.0	0.0	0.0	0.000159859657288
1	13002611	2.56893266318	0.392857134342	33	0.0	0.0	0.0	0.0223580598831
1	9851393	2.56853566788	0.297619044781	25	0.0	0.0	0.0	0.00081592798233
1	9851453	2.56853566788	0.297619044781	25	0.0	0.0	0.0	0.00791835784912
1	12348089	2.56507570213	0.309523820877	26	0.0	0.0	0.0	0.0538966655731
1	24018727	2.56228118549	0.25	21	0.0	0.0	0.0	0.000656068325043
1	11435643	2.56219621121	0.095238097012	8	0.0	0.0	0.0	0.0388314723969
1	22389722	2.55639790735	0.202380955219	17	0.0	0.0	0.0	0.00976949930191
1	26077877	2.55630885068	0.130952388048	11	0.0	0.0	0.0	0.010838508606
1	12093566	2.54619692755	0.333333343267	28	0.0	0.0	0.0	0.0159054398537
1	24756576	2.53984329034	0.166666671634	14	0.0	0.0	0.0	0.0388314723969
1	11017520	2.53684336273	0.416666656733	35	0.0	0.0	0.0	0.00239515304565
1	13479139	2.53400654082	0.178571432829	15	0.0	0.0	0.0	0.00854998826981
1	24826112	2.5322104528	0.428571432829	36	0.0	0.0	0.0	0.0121185779572
1	6872476	2.53130805255	0.488095223904	41	0.0	0.0	0.0	0.00269329547882
1	6872490	2.53130805255	0.488095223904	41	0.0	0.0	0.0	0.0132331252098
1	17023816	2.52518890876	0.0833333358169	7	0.0	0.0	0.0	0.00584489107132
1	24632225	2.52265015929	0.488095223904	41	0.0	0.0	0.0	0.0201125144958
1	19287893	2.52072344188	0.333333343267	28	0.0	0.0	0.0	0.0388314723969
1	7791692	2.51661977308	0.190476194024	16	0.0	0.0	0.0	0.0176813006401
1	8121842	2.5148685658	0.107142858207	9	0.0	0.0	0.0	0.0388314723969
1	634228	2.51183508034	0.142857149243	12	0.0	0.0	0.0	0.00438958406448
1	7063346	2.51133432004	0.25	21	0.0	0.0	0.0	0.0450782775879
1	6155717	2.51126984808	0.119047619402	10	0.0	0.0	0.0	0.0120674967766
1	6981426	2.508780098	0.154761910439	13	0.0	0.0	0.0	0.0388314723969
1	19302984	2.50791314956	0.452380955219	38	0.0	0.0	0.0	0.000836730003357
1	19303100	2.50791314956	0.452380955219	38	0.0	0.0	0.0	0.0384625196457
1	6871474	2.50676786458	0.416666656733	35	0.0	0.0	0.0	0.0132331252098
1	11773411	2.5026778022	0.119047619402	10	0.0	0.0	0.0	0.00115084648132
1	12290199	2.50247388921	0.166666671634	14	0.0	0.0	0.0	0.0130300521851
1	11813908	2.50031928795	0.27380952239	23	0.0	0.0	0.0	1.45435333252e-05
1	11064862	2.49977823947	0.166666671634	14	0.0	0.0	0.0	0.0313848853111
1	17231451	2.49716740723	0.0833333358169	7	0.0	0.0	0.0	0.00792467594147
1	23591288	2.49570655513	0.095238097012	8	0.0	0.0	0.0	0.00506907701492
1	24937132	2.49388773674	0.154761910439	13	0.0	0.0	0.0	0.00101763010025
1	11070733	2.49257633228	0.166666671634	14	0.0	0.0	0.0	0.00564658641815
1	23751589	2.49138155821	0.214285716414	18	0.0	0.0	0.0	0.0271410942078
1	5057302	2.48590505483	0.130952388048	11	0.0	0.0	0.0	0.00975275039673
1	6771383	2.48469493991	0.404761910439	34	0.0	0.0	0.0	0.00444489717484
1	1539847	2.47759581734	0.095238097012	8	0.0	0.0	0.0	0.0368100404739
1	11087487	2.46515388265	0.309523820877	26	0.0	0.0	0.0	0.00774323940277
1	23126652	2.45726130913	0.309523820877	26	0.0	0.0	0.0	0.00774323940277
1	10795904	2.45580380153	0.428571432829	36	0.0	0.0	0.0	0.00114917755127
1	22848013	2.45079050634	0.47619047761	40	0.0	0.0	0.0	0.0328630805016
1	6989388	2.44841043769	0.464285701513	39	0.0	0.0	0.0	0.0112127661705
1	12299954	2.44614283314	0.154761910439	13	0.0	0.0	0.0	0.00231182575226
1	13037463	2.43741064214	0.130952388048	11	0.0	0.0	0.0	0.00761997699738
1	12925064	2.42809801692	0.095238097012	8	0.0	0.0	0.0	0.00355476140976
1	9721095	2.42462408591	0.047619048506	4	0.0	0.0	0.0	0.00225239992142
1	14130121	2.42459691119	0.321428567171	27	0.0	0.0	0.0	0.000160932540894
1	25044064	2.42421972725	0.166666671634	14	0.0	0.0	0.0	0.0204863548279
1	29951703	2.41878774501	0.154761910439	13	0.0	0.0	0.0	0.000724017620087
1	29620181	2.41727057018	0.047619048506	4	0.0	0.0	0.0	0.000571072101593
1	29622641	2.41727057018	0.047619048506	4	0.0	0.0	0.0	0.00510811805725
1	22137927	2.41223137605	0.178571432829	15	0.0	0.0	0.0	0.00724959373474
1	5189986	2.41155203987	0.130952388048	11	0.0	0.0	0.0	0.000177919864655
1	9365937	2.40086388101	0.25	21	0.0	0.0	0.0	0.00527632236481
1	11070198	2.40047134179	0.142857149243	12	0.0	0.0	0.0	0.0261281132698
1	4275032	2.39889920071	0.178571432829	15	0.0	0.0	0.0	0.000284254550934
1	10851222	2.39523757144	0.27380952239	23	0.0	0.0	0.0	0.00211805105209
1	28389056	2.39512202455	0.369047611952	31	0.0	0.0	0.0	0.0138852596283
1	22162168	2.39388084264	0.166666671634	14	0.0	0.0	0.0	0.011234998703
1	27630508	2.39311000126	0.130952388048	11	0.0	0.0	0.0	0.00142061710358
1	12434246	2.39012713895	0.166666671634	14	0.0	0.0	0.0	0.000722348690033
1	12418766	2.38813325851	0.107142858207	9	0.0	0.0	0.0	0.00246995687485
1	7028435	2.38788745728	0.25	21	0.0	0.0	0.0	1.43051147461e-06
1	24830495	2.38473706085	0.297619044781	25	0.0	0.0	0.0	0.00075900554657
1	21337572	2.38271696431	0.107142858207	9	0.0	0.0	0.0	0.0111861824989
1	12971670	2.38240991778	0.357142865658	30	0.0	0.0	0.0	0.00060772895813
1	11802502	2.38123046665	0.357142865658	30	0.0	0.0	0.0	0.00291723012924
1	7014231	2.37564879655	0.428571432829	36	0.0	0.0	0.0	0.00279951095581
1	25216219	2.36989976843	0.27380952239	23	0.0	0.0	0.0	0.0038548707962
1	7029666	2.36974411381	0.404761910439	34	0.0	0.0	0.0	0.00122529268265
1	28855811	2.36781590528	0.142857149243	12	0.0	0.0	0.0	0.00291723012924
1	22847141	2.36396051044	0.47619047761	40	0.0	0.0	0.0	0.0052570104599
1	22863739	2.35756283312	0.404761910439	34	0.0	0.0	0.0	0.000283062458038
1	18323521	2.35577164982	0.416666656733	35	0.0	0.0	0.0	7.86781311035e-06
1	23400059	2.3518485914	0.261904776096	22	0.0	0.0	0.0	0.0285912752151
1	21543970	2.34895144531	0.285714298487	24	0.0	0.0	0.0	0.0080458521843
1	1950141	2.34741810823	0.154761910439	13	0.0	0.0	0.0	0.0183623433113
1	8295428	2.34485506142	0.202380955219	17	0.0	0.0	0.0	0.00386399030685
1	10812760	2.34230848946	0.202380955219	17	0.0	0.0	0.0	0.00261718034744
1	12926154	2.34034364805	0.380952388048	32	0.0	0.0	0.0	0.00665205717087
1	12349941	2.34028866931	0.357142865658	30	0.0	0.0	0.0	0.0118653774261
1	11690447	2.33241947079	0.142857149243	12	0.0	0.0	0.0	0.00665205717087
1	27601841	2.3302671105	0.119047619402	10	0.0	0.0	0.0	0.00665205717087
1	4509732	2.3282598555	0.464285701513	39	0.0	0.0	0.0	0.00665205717087
1	23839730	2.32577262713	0.416666656733	35	0.0	0.0	0.0	0.000103831291199
1	7049020	2.32172035931	0.023809524253	2	0.0	0.0	0.0	0.00201958417892
1	21908474	2.3120176363	0.440476179123	37	0.0	0.0	0.0	0.0181324481964
1	7803546	2.31099973637	0.154761910439	13	0.0	0.0	0.0	0.00259119272232
1	9289504	2.31082608485	0.214285716414	18	0.0	0.0	0.0	0.0369703173637
1	25214426	2.31026525978	0.297619044781	25	0.0	0.0	0.0	0.0125513672829
1	23126702	2.30963233427	0.22619047761	19	0.0	0.0	0.0	0.0266217589378
1	5428887	2.30887463241	0.380952388048	32	0.0	0.0	0.0	0.0266217589378
1	5805707	2.30734811871	0.440476179123	37	0.0	0.0	0.0	0.0342882275581
1	27546159	2.30624507498	0.47619047761	40	0.0	0.0	0.0	0.0455526709557
1	23161459	2.30482416857	0.095238097012	8	0.0	0.0	0.0	0.0263954401016
1	6973503	2.30353448624	0.392857134342	33	0.0	0.0	0.0	0.0054720044136
1	19305082	2.30282490787	0.285714298487	24	0.0	0.0	0.0	0.0183623433113
1	22172411	2.30237814246	0.238095238805	20	0.0	0.0	0.0	0.00034236907959
1	12347188	2.30209854284	0.119047619402	10	0.0	0.0	0.0	0.00949424505234
1	6941591	2.30198632894	0.22619047761	19	0.0	0.0	0.0	0.0177332758904
1	6941649	2.30198632894	0.22619047761	19	0.0	0.0	0.0	0.00937157869339
1	12355274	2.30121092513	0.214285716414	18	0.0	0.0	0.0	0.00937157869339
1	11485439	2.30036353708	0.238095238805	20	0.0	0.0	0.0	0.00516796112061
1	17722141	2.29972795138	0.142857149243	12	0.0	0.0	0.0	0.0179416537285
1	23450629	2.2927933407	0.285714298487	24	0.0	0.0	0.0	0.0016952753067
1	9231199	2.29275735103	0.095238097012	8	0.0	0.0	0.0	0.00917881727219
1	9848334	2.29083213777	0.22619047761	19	0.0	0.0	0.0	0.00259119272232
1	30083280	2.28852274077	0.047619048506	4	0.0	0.0	0.0	0.00726824998856
1	18253209	2.28778669744	0.0119047621265	1	0.0	0.0	0.0	0.00182104110718
1	18255115	2.28778669744	0.0119047621265	1	0.0	0.0	0.0	0.00700151920319
1	18259127	2.28778669744	0.0119047621265	1	0.0	0.0	0.0	0.00181490182877
1	18259580	2.28778669744	0.0119047621265	1	0.0	0.0	0.0	0.000142812728882
1	18274171	2.28778669744	0.0119047621265	1	0.0	0.0	0.0	0.000142812728882
1	18276593	2.28778669744	0.0119047621265	1	0.0	0.0	0.0	0.00544393062592
1	12958285	2.28692332759	0.202380955219	17	0.0	0.0	0.0	0.00700151920319
1	17590055	2.28611721711	0.119047619402	10	0.0	0.0	0.0	0.0108777880669
1	5848946	2.28606630279	0.202380955219	17	0.0	0.0	0.0	0.00522691011429
1	23404243	2.28553375733	0.142857149243	12	0.0	0.0	0.0	0.00666511058807
1	23127847	2.28440296587	0.285714298487	24	0.0	0.0	0.0	0.00199514627457
1	23683958	2.28051930154	0.345238089561	29	0.0	0.0	0.0	0.00137090682983
1	6642400	2.27970648574	0.488095223904	41	0.0	0.0	0.0	0.0102040171623
1	25043816	2.27934986231	0.25	21	0.0	0.0	0.0	0.0218487977982
1	11912660	2.27364637804	0.0595238097012	5	0.0	0.0	0.0	0.00608414411545
1	8892072	2.27358276287	0.214285716414	18	0.0	0.0	0.0	0.00608414411545
1	22168923	2.27254828865	0.345238089561	29	0.0	0.0	0.0	0.0280513167381
1	19609025	2.2716795164	0.464285701513	39	0.0	0.0	0.0	0.00237959623337
1	6801037	2.26819706969	0.0595238097012	5	0.0	0.0	0.0	9.93013381958e-05
1	2522984	2.26553407895	0.22619047761	19	0.0	0.0	0.0	0.000197947025299
1	25041943	2.26487086911	0.142857149243	12	0.0	0.0	0.0	0.00354897975922
1	20227772	2.26347193435	0.321428567171	27	0.0	0.0	0.0	0.0106368660927
1	9346435	2.26238127775	0.0357142873108	3	0.0	0.0	0.0	0.00163799524307
1	9850348	2.26120544758	0.333333343267	28	0.0	0.0	0.0	0.00998264551163
1	9850372	2.26120544758	0.333333343267	28	0.0	0.0	0.0	0.00652229785919
1	22940851	2.25773236247	0.309523820877	26	0.0	0.0	0.0	0.001460313797
1	13618431	2.25680901286	0.357142865658	30	0.0	0.0	0.0	0.000507116317749
1	6870958	2.25473890865	0.464285701513	39	0.0	0.0	0.0	0.000665724277496
1	4010285	2.25202346299	0.107142858207	9	0.0	0.0	0.0	0.00163799524307
1	22847375	2.25098684256	0.452380955219	38	0.0	0.0	0.0	0.0130831003189
1	22854874	2.25098684256	0.452380955219	38	0.0	0.0	0.0	0.000209510326385
1	22856072	2.25098684256	0.452380955219	38	0.0	0.0	0.0	0.0160571336746
1	22950270	2.24882605251	0.142857149243	12	0.0	0.0	0.0	0.00386893749237
1	18682625	2.24877287859	0.452380955219	38	0.0	0.0	0.0	0.00163799524307
1	30013805	2.2474974536	0.416666656733	35	0.0	0.0	0.0	0.0043568611145
1	1470504	2.24567897401	0.107142858207	9	0.0	0.0	0.0	0.00654536485672
1	8299939	2.2441540134	0.190476194024	16	0.0	0.0	0.0	0.00709038972855
1	7123475	2.23978026875	0.095238097012	8	0.0	0.0	0.0	0.00163799524307
1	6145209	2.23561763807	0.095238097012	8	0.0	0.0	0.0	0.00163799524307
1	23452688	2.23490987137	0.440476179123	37	0.0	0.0	0.0	0.00645035505295
1	3178773	2.22805992566	0.25	21	0.0	0.0	0.0	0.000161409378052
1	6977296	2.22775917492	0.0595238097012	5	0.0	0.0	0.0	0.0160571336746
1	6977769	2.22775917492	0.0595238097012	5	0.0	0.0	0.0	0.00163799524307
1	10448456	2.22773565563	0.261904776096	22	0.0	0.0	0.0	0.0012035369873
1	6373575	2.22718095946	0.202380955219	17	0.0	0.0	0.0	0.00370103120804
1	3335948	2.22686738155	0.345238089561	29	0.0	0.0	0.0	0.00323688983917
1	3336112	2.22686738155	0.345238089561	29	0.0	0.0	0.0	0.00424647331238
1	3337429	2.22686738155	0.345238089561	29	0.0	0.0	0.0	0.00297671556473
1	3337684	2.22686738155	0.345238089561	29	0.0	0.0	0.0	7.15255737305e-07
1	8184476	2.22454152697	0.380952388048	32	0.0	0.0	0.0	0.0126972198486
1	18303333	2.22300489324	0.285714298487	24	0.0	0.0	0.0	0.000933349132538
1	24216901	2.21574972127	0.416666656733	35	0.0	0.0	0.0	0.00600761175156
1	29823342	2.21527127122	0.0357142873108	3	0.0	0.0	0.0	0.00517350435257
1	9083125	2.21335724685	0.285714298487	24	0.0	0.0	0.0	0.00529509782791
1	10396454	2.21192149298	0.178571432829	15	0.0	0.0	0.0	0.00384396314621
1	22826654	2.21117789817	0.095238097012	8	0.0	0.0	0.0	0.00665003061295
1	29745184	2.21034876874	0.047619048506	4	0.0	0.0	0.0	0.00774627923965
1	29750259	2.21034876874	0.047619048506	4	0.0	0.0	0.0	0.0271490216255
1	29753184	2.21034876874	0.047619048506	4	0.0	0.0	0.0	0.0192913413048
1	30027961	2.21034876874	0.047619048506	4	0.0	0.0	0.0	0.04210460186
1	12957277	2.21032312449	0.190476194024	16	0.0	0.0	0.0	0.00191378593445
1	12957347	2.21032312449	0.190476194024	16	0.0	0.0	0.0	0.00498253107071
1	12958634	2.21032312449	0.190476194024	16	0.0	0.0	0.0	0.00498253107071
1	17624175	2.20947901727	0.119047619402	10	0.0	0.0	0.0	0.00905501842499
1	18011886	2.20641589593	0.190476194024	16	0.0	0.0	0.0	0.00498253107071
1	7777203	2.2063110889	0.380952388048	32	0.0	0.0	0.0	0.00274133682251
1	7778716	2.2063110889	0.380952388048	32	0.0	0.0	0.0	0.000685214996338
1	11795956	2.20596047289	0.0833333358169	7	0.0	0.0	0.0	0.00412034988403
1	663474	2.20499199242	0.238095238805	20	0.0	0.0	0.0	0.0191314220428
1	21941631	2.2047162204	0.47619047761	40	0.0	0.0	0.0	2.38418579102e-05
1	12462391	2.20393788551	0.428571432829	36	0.0	0.0	0.0	0.0244725942612
1	7058313	2.2007168939	0.5	42	0.0	0.0	0.0	0.00910252332687
1	11967330	2.19958532956	0.154761910439	13	0.0	0.0	0.0	0.000115752220154
1	11968239	2.19958532956	0.154761910439	13	0.0	0.0	0.0	0.0594261288643
1	1201049	2.19365350854	0.0357142873108	3	0.0	0.0	0.0	0.0423449873924
1	10530426	2.19277365904	0.380952388048	32	0.0	0.0	0.0	0.00867688655853
1	6739208	2.1914485194	0.357142865658	30	0.0	0.0	0.0	0.0134392380714
1	16228202	2.19127295593	0.0357142873108	3	0.0	0.0	0.0	0.0554842352867
1	21336567	2.19074844059	0.202380955219	17	0.0	0.0	0.0	0.0211961865425
1	18968691	2.1887633497	0.214285716414	18	0.0	0.0	0.0	0.0135328173637
1	11015083	2.1841686934	0.440476179123	37	0.0	0.0	0.0	0.00143629312515
1	21702625	2.18302879614	0.392857134342	33	0.0	0.0	0.0	0.000128984451294
1	7804984	2.18284022928	0.345238089561	29	0.0	0.0	0.0	0.000467300415039
1	10427384	2.18277165864	0.0833333358169	7	0.0	0.0	0.0	0.000715911388397
1	10428045	2.18277165864	0.0833333358169	7	0.0	0.0	0.0	0.00770181417465
1	10428255	2.18277165864	0.0833333358169	7	0.0	0.0	0.0	0.00236368179321
1	10428473	2.18277165864	0.0833333358169	7	0.0	0.0	0.0	0.000240981578827
1	10429143	2.18277165864	0.0833333358169	7	0.0	0.0	0.0	0.0125259160995
1	10429718	2.18277165864	0.0833333358169	7	0.0	0.0	0.0	0.0028093457222
1	13411156	2.18212439572	0.25	21	0.0	0.0	0.0	0.0028093457222
1	22601608	2.1767248406	0.22619047761	19	0.0	0.0	0.0	0.0028093457222
1	7791546	2.17446896572	0.285714298487	24	0.0	0.0	0.0	0.00113677978516
1	26496493	2.17402716666	0.023809524253	2	0.0	0.0	0.0	0.00113677978516
1	23452449	2.17296543035	0.416666656733	35	0.0	0.0	0.0	0.00989079475403
1	25026306	2.17263301309	0.154761910439	13	0.0	0.0	0.0	0.00463837385178
1	1195542	2.17156683886	0.27380952239	23	0.0	0.0	0.0	0.00989079475403
1	24430527	2.16879701883	0.309523820877	26	0.0	0.0	0.0	0.00989079475403
1	28400746	2.16709738441	0.22619047761	19	0.0	0.0	0.0	0.0179900527
1	24337966	2.16674760248	0.345238089561	29	0.0	0.0	0.0	0.0255939364433
1	28518756	2.16324638764	0.392857134342	33	0.0	0.0	0.0	0.0349752306938
1	4075537	2.16151354709	0.428571432829	36	0.0	0.0	0.0	0.0144481658936
1	18964519	2.16112062058	0.119047619402	10	0.0	0.0	0.0	0.000511527061462
1	17578787	2.16075344921	0.214285716414	18	0.0	0.0	0.0	0.0110578536987
1	17578967	2.16075344921	0.214285716414	18	0.0	0.0	0.0	0.0134229660034
1	24826487	2.15154051574	0.154761910439	13	0.0	0.0	0.0	0.0110578536987
1	7014014	2.15100521537	0.345238089561	29	0.0	0.0	0.0	0.0223271846771
1	8540522	2.14842750586	0.202380955219	17	0.0	0.0	0.0	0.0160061120987
1	11449327	2.14698456085	0.119047619402	10	0.0	0.0	0.0	0.000653088092804
1	18336492	2.146057592	0.392857134342	33	0.0	0.0	0.0	0.0154763460159
1	13442470	2.14352592591	0.309523820877	26	0.0	0.0	0.0	0.000604867935181
1	7649314	2.14143677274	0.178571432829	15	0.0	0.0	0.0	0.0182932019234
1	23405275	2.13991544178	0.440476179123	37	0.0	0.0	0.0	0.0119770765305
1	23406950	2.13991544178	0.440476179123	37	0.0	0.0	0.0	0.000781059265137
1	9173001	2.13840458644	0.142857149243	12	0.0	0.0	0.0	0.000233709812164
1	5846817	2.13817212669	0.190476194024	16	0.0	0.0	0.0	0.00376611948013
1	11030151	2.13589028721	0.095238097012	8	0.0	0.0	0.0	0.0054315328598
1	21337956	2.13390078223	0.190476194024	16	0.0	0.0	0.0	0.00349289178848
1	30206593	2.13131210321	0.261904776096	22	0.0	0.0	0.0	0.0119770765305
1	30207011	2.13131210321	0.261904776096	22	0.0	0.0	0.0	0.000573992729187
1	30207060	2.13131210321	0.261904776096	22	0.0	0.0	0.0	0.000635087490082
1	30207628	2.13131210321	0.261904776096	22	0.0	0.0	0.0	0.00542837381363
1	30208037	2.13131210321	0.261904776096	22	0.0	0.0	0.0	0.0221273899078
1	30208564	2.13131210321	0.261904776096	22	0.0	0.0	0.0	0.0124469995499
1	23406011	2.13115922584	0.285714298487	24	0.0	0.0	0.0	0.0132756829262
1	23406312	2.13115922584	0.285714298487	24	0.0	0.0	0.0	0.0571992993355
1	23407273	2.13115922584	0.285714298487	24	0.0	0.0	0.0	0.00741213560104
1	646531	2.12727912968	0.214285716414	18	0.0	0.0	0.0	0.0177278518677
1	23113595	2.12369718844	0.309523820877	26	0.0	0.0	0.0	0.000138998031616
1	7332032	2.12121363302	0.416666656733	35	0.0	0.0	0.0	0.0370942354202
1	12462199	2.11681412851	0.416666656733	35	0.0	0.0	0.0	1.46627426147e-05
1	12463269	2.11681412851	0.416666656733	35	0.0	0.0	0.0	4.38690185547e-05
1	12464317	2.11681412851	0.416666656733	35	0.0	0.0	0.0	0.0221273899078
1	6872918	2.11257876615	0.416666656733	35	0.0	0.0	0.0	0.000489354133606
1	1179391	2.10835252247	0.309523820877	26	0.0	0.0	0.0	0.0370942354202
1	22847820	2.10710666472	0.440476179123	37	0.0	0.0	0.0	0.00108075141907
1	1964020	2.10330786523	0.321428567171	27	0.0	0.0	0.0	0.00993019342422
1	22754637	2.10206136283	0.119047619402	10	0.0	0.0	0.0	0.00833880901337
1	3508829	2.1020245839	0.142857149243	12	0.0	0.0	0.0	0.00148874521255
1	10425513	2.10154929065	0.130952388048	11	0.0	0.0	0.0	0.00350177288055
1	26191631	2.0990731749	0.488095223904	41	0.0	0.0	0.0	0.0335356593132
1	23410083	2.09892622399	0.297619044781	25	0.0	0.0	0.0	0.00644212961197
1	25079565	2.09539219737	0.369047611952	31	0.0	0.0	0.0	0.00164085626602
1	2014234	2.09157362776	0.0595238097012	5	0.0	0.0	0.0	0.00164085626602
1	2014386	2.09157362776	0.0595238097012	5	0.0	0.0	0.0	0.0586801171303
1	17779914	2.09030409473	0.309523820877	26	0.0	0.0	0.0	0.0415787100792
1	20216314	2.08813644121	0.202380955219	17	0.0	0.0	0.0	2.50339508057e-05
1	3509949	2.08731217919	0.0833333358169	7	0.0	0.0	0.0	0.000716984272003
1	22521533	2.08729486999	0.345238089561	29	0.0	0.0	0.0	0.00124549865723
1	7045707	2.0859619686	0.22619047761	19	0.0	0.0	0.0	0.00638353824615
1	12570796	2.08496438893	0.357142865658	30	0.0	0.0	0.0	0.00116401910782
1	8143776	2.0832630933	0.357142865658	30	0.0	0.0	0.0	0.0123280286789
1	19885219	2.08277610904	0.202380955219	17	0.0	0.0	0.0	0.00107860565186
1	17720415	2.08228466508	0.154761910439	13	0.0	0.0	0.0	0.0270174741745
1	7745013	2.08179763147	0.0595238097012	5	0.0	0.0	0.0	0.0501126646996
1	22935166	2.08090998856	0.357142865658	30	0.0	0.0	0.0	0.00132173299789
1	12349665	2.0779412566	0.47619047761	40	0.0	0.0	0.0	0.0608292818069
1	3021292	2.07487184818	0.190476194024	16	0.0	0.0	0.0	0.000658571720123
1	28386724	2.07398356689	0.27380952239	23	0.0	0.0	0.0	0.000303506851196
1	22134124	2.07353078137	0.142857149243	12	0.0	0.0	0.0	0.0270174741745
1	7055457	2.07273116755	0.309523820877	26	0.0	0.0	0.0	0.0270174741745
1	10518650	2.06713665967	0.22619047761	19	0.0	0.0	0.0	0.00756013393402
1	13023306	2.066698782	0.380952388048	32	0.0	0.0	0.0	0.00286328792572
1	27604691	2.06649707655	0.0714285746217	6	0.0	0.0	0.0	0.01712423563
1	27609548	2.06649707655	0.0714285746217	6	0.0	0.0	0.0	0.0236397385597
1	9852922	2.06314636787	0.416666656733	35	0.0	0.0	0.0	0.0413224101067
1	8142892	2.06271698447	0.297619044781	25	0.0	0.0	0.0	0.000485301017761
1	6989154	2.06258683242	0.345238089561	29	0.0	0.0	0.0	0.000109553337097
1	6989507	2.06258683242	0.345238089561	29	0.0	0.0	0.0	0.00308096408844
1	6989976	2.06258683242	0.345238089561	29	0.0	0.0	0.0	0.00308096408844
1	6990299	2.06258683242	0.345238089561	29	0.0	0.0	0.0	0.00308096408844
1	8205574	2.06005496973	0.142857149243	12	0.0	0.0	0.0	0.00308096408844
1	29601738	2.05980761045	0.154761910439	13	0.0	0.0	0.0	0.000485301017761
1	13412174	2.05930641573	0.22619047761	19	0.0	0.0	0.0	0.0245193243027
1	1887449	2.05807591614	0.130952388048	11	0.0	0.0	0.0	0.00114583969116
1	20021942	2.05618539714	0.178571432829	15	0.0	0.0	0.0	0.00124728679657
1	25704552	2.05586635629	0.47619047761	40	0.0	0.0	0.0	0.0082745552063
1	28004731	2.05554942264	0.154761910439	13	0.0	0.0	0.0	0.00308096408844
1	6901126	2.05508051518	0.404761910439	34	0.0	0.0	0.0	0.00686609745026
1	6722138	2.05268351667	0.285714298487	24	0.0	0.0	0.0	8.76188278198e-05
1	24558312	2.05028157063	0.238095238805	20	0.0	0.0	0.0	0.000967264175415
1	22129899	2.04943232762	0.107142858207	9	0.0	0.0	0.0	0.000249087810516
1	23401588	2.04739447071	0.380952388048	32	0.0	0.0	0.0	0.00333577394485
1	15000884	2.03867814559	0.0833333358169	7	0.0	0.0	0.0	0.000384211540222
1	3053906	2.03836275958	0.154761910439	13	0.0	0.0	0.0	3.67164611816e-05
1	11813223	2.03808661581	0.345238089561	29	0.0	0.0	0.0	0.00950360298157
1	11260457	2.03540241335	0.190476194024	16	0.0	0.0	0.0	0.00237792730331
1	29767949	2.03458229462	0.0595238097012	5	0.0	0.0	0.0	0.00496071577072
1	29768760	2.03458229462	0.0595238097012	5	0.0	0.0	0.0	0.000538766384125
1	29768920	2.03458229462	0.0595238097012	5	0.0	0.0	0.0	0.000829815864563
1	23415734	2.0318493247	0.357142865658	30	0.0	0.0	0.0	0.00287181138992
1	29851315	2.03000368689	0.0833333358169	7	0.0	0.0	0.0	0.00536316633224
1	17642571	2.02992967972	0.142857149243	12	0.0	0.0	0.0	0.026725769043
1	6868109	2.0248500389	0.404761910439	34	0.0	0.0	0.0	0.0134912133217
1	11099810	2.0245670184	0.357142865658	30	0.0	0.0	0.0	0.0196112394333
1	23756367	2.02444930316	0.380952388048	32	0.0	0.0	0.0	0.0134912133217
1	16274143	2.02271336332	0.119047619402	10	0.0	0.0	0.0	0.000387847423553
1	25596115	2.02233867782	0.369047611952	31	0.0	0.0	0.0	0.0362422466278
1	10443838	2.01958035786	0.464285701513	39	0.0	0.0	0.0	0.0215153098106
1	14081684	2.01806794867	0.119047619402	10	0.0	0.0	0.0	0.00930672883987
1	25500124	2.01658145274	0.261904776096	22	0.0	0.0	0.0	0.00615149736404
1	9710391	2.01559837088	0.0357142873108	3	0.0	0.0	0.0	0.0392240285873
1	21377090	2.01282923589	0.095238097012	8	0.0	0.0	0.0	0.0392240285873
1	21380169	2.01282923589	0.095238097012	8	0.0	0.0	0.0	0.0346448421478
1	10498956	2.01212714322	0.297619044781	25	0.0	0.0	0.0	0.0270174741745
1	10795876	2.01208778192	0.440476179123	37	0.0	0.0	0.0	7.73668289185e-05
1	10796344	2.01208778192	0.440476179123	37	0.0	0.0	0.0	0.000240981578827
1	21611267	2.0118719301	0.285714298487	24	0.0	0.0	0.0	0.0388314723969
1	21621279	2.01139648531	0.309523820877	26	0.0	0.0	0.0	0.0388314723969
1	18320583	2.0110562439	0.25	21	0.0	0.0	0.0	0.00215792655945
1	11417002	2.01101049442	0.0714285746217	6	0.0	0.0	0.0	0.0321236848831
1	11417272	2.01101049442	0.0714285746217	6	0.0	0.0	0.0	0.0177602767944
1	11420273	2.01101049442	0.0714285746217	6	0.0	0.0	0.0	0.0180820226669
1	12746454	2.010894843	0.22619047761	19	0.0	0.0	0.0	0.00419694185257
1	12964622	2.01033422716	0.22619047761	19	0.0	0.0	0.0	0.00140577554703
1	29813944	2.00957735831	0.261904776096	22	0.0	0.0	0.0	0.00159913301468
1	5840961	2.0073410815	0.166666671634	14	0.0	0.0	0.0	0.000210583209991
1	23596101	2.00715566769	0.357142865658	30	0.0	0.0	0.0	0.000127673149109
1	7738784	2.00658173431	0.190476194024	16	0.0	0.0	0.0	0.00618273019791
1	6155204	2.00597072038	0.190476194024	16	0.0	0.0	0.0	-1.19209289551e-07
1	23582402	2.00552126957	0.095238097012	8	0.0	0.0	0.0	1.56164169312e-05
1	24828260	2.00478572876	0.333333343267	28	0.0	0.0	0.0	0.0379074811935
1	16177312	2.00144584015	0.0833333358169	7	0.0	0.0	0.0	0.0215059518814
1	24208844	2.00075588357	0.178571432829	15	0.0	0.0	0.0	0.0281518101692
1	10360602	1.99876219833	0.261904776096	22	0.0	0.0	0.0	0.0215059518814
1	28008596	1.99742328293	0.404761910439	34	0.0	0.0	0.0	0.022599875927
1	23999898	1.99441499902	0.214285716414	18	0.0	0.0	0.0	0.0151631236076
1	23650635	1.99238711446	0.440476179123	37	0.0	0.0	0.0	0.024459540844
1	21510330	1.98839570993	0.214285716414	18	0.0	0.0	0.0	0.0221838951111
1	24000992	1.98803489292	0.440476179123	37	0.0	0.0	0.0	0.00572460889816
1	24001133	1.98803489292	0.440476179123	37	0.0	0.0	0.0	0.0221838951111
1	13453850	1.98679064333	0.488095223904	41	0.0	0.0	0.0	0.0221838951111
1	17121620	1.98664194082	0.27380952239	23	0.0	0.0	0.0	0.00740027427673
1	6159491	1.98547421206	0.142857149243	12	0.0	0.0	0.0	0.00375419855118
1	7059618	1.9853144993	0.416666656733	35	0.0	0.0	0.0	0.0197396874428
1	13003318	1.98315773273	0.333333343267	28	0.0	0.0	0.0	0.000969886779785
1	11568904	1.98224976149	0.190476194024	16	0.0	0.0	0.0	0.000156760215759
1	9288569	1.98175315682	0.202380955219	17	0.0	0.0	0.0	0.00874221324921
1	23785925	1.98093919231	0.285714298487	24	0.0	0.0	0.0	0.00376611948013
1	18698019	1.97805259188	0.285714298487	24	0.0	0.0	0.0	0.000851511955261
1	18326797	1.97788623697	0.5	42	0.0	0.0	0.0	0.0100293755531
1	8283208	1.97773514822	0.190476194024	16	0.0	0.0	0.0	0.0037367939949
1	8295149	1.97773514822	0.190476194024	16	0.0	0.0	0.0	0.000166535377502
1	12507419	1.97658807397	0.22619047761	19	0.0	0.0	0.0	0.00590950250626
1	3385658	1.9748430545	0.261904776096	22	0.0	0.0	0.0	0.00957530736923
1	29814005	1.9739781648	0.297619044781	25	0.0	0.0	0.0	0.00372058153152
1	7045606	1.97361678187	0.25	21	0.0	0.0	0.0	0.0037367939949
1	12933151	1.97323359145	0.202380955219	17	0.0	0.0	0.0	0.0037367939949
1	3754803	1.97291170765	0.369047611952	31	0.0	0.0	0.0	0.0069962143898
1	23147135	1.97266192744	0.202380955219	17	0.0	0.0	0.0	0.000108480453491
1	11670614	1.97200058595	0.047619048506	4	0.0	0.0	0.0	0.00015127658844
1	11674919	1.97200058595	0.047619048506	4	0.0	0.0	0.0	0.00196522474289
1	11687000	1.97200058595	0.047619048506	4	0.0	0.0	0.0	0.0100293755531
1	23204258	1.97179031422	0.154761910439	13	0.0	0.0	0.0	0.0388314723969
1	11014923	1.97168293274	0.095238097012	8	0.0	0.0	0.0	0.0037367939949
1	22122089	1.96999618373	0.154761910439	13	0.0	0.0	0.0	0.00060510635376
1	12089509	1.9671718792	0.107142858207	9	0.0	0.0	0.0	0.0037367939949
1	22840907	1.96441235833	0.190476194024	16	0.0	0.0	0.0	0.00484055280685
1	29551009	1.96401338297	0.0357142873108	3	0.0	0.0	0.0	0.0014261007309
1	29555867	1.96401338297	0.0357142873108	3	0.0	0.0	0.0	0.0014261007309
1	24339362	1.96259271359	0.261904776096	22	0.0	0.0	0.0	0.000863969326019
1	10666624	1.96032746218	0.452380955219	38	0.0	0.0	0.0	0.019728243351
1	22854018	1.95876808294	0.428571432829	36	0.0	0.0	0.0	0.0037367939949
1	30160980	1.95803328998	0.047619048506	4	0.0	0.0	0.0	0.000681400299072
1	25555908	1.95612021707	0.416666656733	35	0.0	0.0	0.0	0.000681400299072
1	11087022	1.9527910704	0.154761910439	13	0.0	0.0	0.0	3.81469726562e-06
1	19298231	1.9496057256	0.464285701513	39	0.0	0.0	0.0	0.00957530736923
1	21595421	1.94919945873	0.0595238097012	5	0.0	0.0	0.0	0.00180298089981
1	10442408	1.94567671469	0.297619044781	25	0.0	0.0	0.0	0.000134825706482
1	26119463	1.94459364659	0.0595238097012	5	0.0	0.0	0.0	0.000851511955261
1	23521291	1.94333692334	0.22619047761	19	0.0	0.0	0.0	0.00033175945282
1	6910261	1.94295899332	0.380952388048	32	0.0	0.0	0.0	3.40938568115e-05
1	21126288	1.94265136418	0.25	21	0.0	0.0	0.0	0.00372058153152
1	6950368	1.94211518545	0.416666656733	35	0.0	0.0	0.0	0.000597596168518
1	3176406	1.94173720425	0.202380955219	17	0.0	0.0	0.0	0.000851511955261
1	3179399	1.94173720425	0.202380955219	17	0.0	0.0	0.0	0.00960618257523
1	1446717	1.94112410348	0.0714285746217	6	0.0	0.0	0.0	0.0182703137398
1	17716678	1.94059008543	0.119047619402	10	0.0	0.0	0.0	7.67707824707e-05
1	3343237	1.94013505693	0.238095238805	20	0.0	0.0	0.0	0.00568348169327
1	7195393	1.94002740781	0.321428567171	27	0.0	0.0	0.0	0.0107173919678
1	7196253	1.94002740781	0.321428567171	27	0.0	0.0	0.0	0.000851511955261
1	21734127	1.93829294305	0.22619047761	19	0.0	0.0	0.0	0.0220167636871
1	26283279	1.93661091688	0.047619048506	4	0.0	0.0	0.0	0.00224620103836
1	7509613	1.9354081123	0.142857149243	12	0.0	0.0	0.0	0.00025087594986
1	4778412	1.93350784003	0.0595238097012	5	0.0	0.0	0.0	0.00598180294037
1	6945705	1.9331294971	0.380952388048	32	0.0	0.0	0.0	0.000520765781403
1	21542020	1.93290512342	0.0714285746217	6	0.0	0.0	0.0	0.00120884180069
1	7806895	1.93120234026	0.428571432829	36	0.0	0.0	0.0	0.0104845762253
1	11913560	1.93026715834	0.119047619402	10	0.0	0.0	0.0	0.000231325626373
1	18063637	1.93017699447	0.095238097012	8	0.0	0.0	0.0	0.0439676046371
1	11807139	1.92744803497	0.369047611952	31	0.0	0.0	0.0	0.00491267442703
1	23103249	1.92682730066	0.023809524253	2	0.0	0.0	0.0	0.0318002104759
1	11011147	1.92678982544	0.107142858207	9	0.0	0.0	0.0	0.014596581459
1	11027951	1.92678982544	0.107142858207	9	0.0	0.0	0.0	0.0254858732224
1	11734781	1.9232517367	0.0595238097012	5	0.0	0.0	0.0	0.0112889409065
1	23146592	1.92318352373	0.178571432829	15	0.0	0.0	0.0	0.014596581459
1	23596058	1.92153390034	0.357142865658	30	0.0	0.0	0.0	0.0388314723969
1	19714106	1.92057352977	0.190476194024	16	0.0	0.0	0.0	0.00102305412292
1	23408009	1.92053387922	0.22619047761	19	0.0	0.0	0.0	0.0388314723969
1	5431410	1.91902487823	0.214285716414	18	0.0	0.0	0.0	0.00148743391037
1	24392114	1.91898511332	0.25	21	0.0	0.0	0.0	0.00670379400253
1	29699498	1.91463720014	0.0595238097012	5	0.0	0.0	0.0	0.000361800193787
1	23403928	1.9146239745	0.452380955219	38	0.0	0.0	0.0	0.00415194034576
1	11417447	1.91423375537	0.047619048506	4	0.0	0.0	0.0	0.000103950500488
1	24498087	1.9135041319	0.261904776096	22	0.0	0.0	0.0	0.00506031513214
1	11068556	1.91339175273	0.142857149243	12	0.0	0.0	0.0	0.00537580251694
1	23007860	1.90738218064	0.333333343267	28	0.0	0.0	0.0	0.00148874521255
1	1215837	1.90693869456	0.166666671634	14	0.0	0.0	0.0	0.0190494060516
1	1196940	1.90509865186	0.261904776096	22	0.0	0.0	0.0	0.00161719322205
1	23854672	1.90375238848	0.261904776096	22	0.0	0.0	0.0	0.00336182117462
1	13052365	1.90298001914	0.0357142873108	3	0.0	0.0	0.0	0.00197601318359
1	6704000	1.9028982995	0.214285716414	18	0.0	0.0	0.0	0.000595211982727
1	6711601	1.9028982995	0.214285716414	18	0.0	0.0	0.0	0.00197601318359
1	8122034	1.90202862225	0.095238097012	8	0.0	0.0	0.0	0.00537598133087
1	8125853	1.90202862225	0.095238097012	8	0.0	0.0	0.0	0.00148874521255
1	8128102	1.90202862225	0.095238097012	8	0.0	0.0	0.0	0.00197601318359
1	8129553	1.90202862225	0.095238097012	8	0.0	0.0	0.0	0.00148874521255
1	8131171	1.90202862225	0.095238097012	8	0.0	0.0	0.0	0.00336182117462
1	10696532	1.90126482488	0.190476194024	16	0.0	0.0	0.0	0.00336182117462
1	20626247	1.90103964657	0.369047611952	31	0.0	0.0	0.0	0.00167483091354
1	7770197	1.89913643954	0.154761910439	13	0.0	0.0	0.0	0.0126687884331
1	13005696	1.89840330823	0.297619044781	25	0.0	0.0	0.0	0.00802052021027
1	17574805	1.89742717731	0.202380955219	17	0.0	0.0	0.0	0.00588285923004
1	26271167	1.89718649449	0.095238097012	8	0.0	0.0	0.0	0.000102639198303
1	21173565	1.89622121916	0.5	42	0.0	0.0	0.0	0.00581568479538
1	30048286	1.8957064845	0.0595238097012	5	0.0	0.0	0.0	3.57627868652e-06
1	11656775	1.89556295253	0.238095238805	20	0.0	0.0	0.0	9.75131988525e-05
1	22861649	1.89465062929	0.488095223904	41	0.0	0.0	0.0	6.53266906738e-05
1	18459559	1.89345754788	0.452380955219	38	0.0	0.0	0.0	0.0126687884331
1	27343115	1.89325857746	0.0357142873108	3	0.0	0.0	0.0	0.00194799900055
1	10515460	1.88994138049	0.321428567171	27	0.0	0.0	0.0	0.00397300720215
1	19318751	1.88787215999	0.369047611952	31	0.0	0.0	0.0	0.00194799900055
1	4509522	1.88652563179	0.464285701513	39	0.0	0.0	0.0	4.98294830322e-05
1	2052275	1.88624689487	0.023809524253	2	0.0	0.0	0.0	6.79492950439e-06
1	24828776	1.88624689487	0.321428567171	27	0.0	0.0	0.0	0.00506502389908
1	23576109	1.88582456564	0.095238097012	8	0.0	0.0	0.0	0.00660556554794
1	25054935	1.88579802779	0.154761910439	13	0.0	0.0	0.0	0.0014328956604
1	11091638	1.88489126981	0.22619047761	19	0.0	0.0	0.0	4.37498092651e-05
1	11080378	1.88401754305	0.166666671634	14	0.0	0.0	0.0	0.00601303577423
1	23749418	1.8838516999	0.202380955219	17	0.0	0.0	0.0	0.0128073692322
1	5056595	1.88286510011	0.142857149243	12	0.0	0.0	0.0	0.00339782238007
1	23822583	1.88182302273	0.428571432829	36	0.0	0.0	0.0	3.67164611816e-05
1	11838865	1.88058847067	0.0714285746217	6	0.0	0.0	0.0	0.00392627716064
1	11843411	1.88058847067	0.0714285746217	6	0.0	0.0	0.0	0.00235217809677
1	11448540	1.8789463041	0.166666671634	14	0.0	0.0	0.0	0.00219923257828
1	7064817	1.87808094403	0.440476179123	37	0.0	0.0	0.0	0.00185060501099
1	17942839	1.87685676895	0.488095223904	41	0.0	0.0	0.0	0.00235217809677
1	11528051	1.87539556736	0.130952388048	11	0.0	0.0	0.0	0.00235217809677
1	21351729	1.87332743436	0.47619047761	40	0.0	0.0	0.0	0.0214893817902
1	17532152	1.87221549882	0.0714285746217	6	0.0	0.0	0.0	0.00177258253098
1	9850976	1.87045006821	0.321428567171	27	0.0	0.0	0.0	0.00235217809677
1	10429702	1.86999368631	0.095238097012	8	0.0	0.0	0.0	0.00235217809677
1	12610379	1.86898778899	0.452380955219	38	0.0	0.0	0.0	0.0128073692322
1	6867710	1.86823655931	0.392857134342	33	0.0	0.0	0.0	0.00235217809677
1	6867826	1.86823655931	0.392857134342	33	0.0	0.0	0.0	0.0169161558151
1	14134164	1.86819678016	0.333333343267	28	0.0	0.0	0.0	0.022995531559
1	26815356	1.86806382133	0.464285701513	39	0.0	0.0	0.0	5.98430633545e-05
1	21749516	1.86783994864	0.380952388048	32	0.0	0.0	0.0	0.00425320863724
1	17478360	1.86358180671	0.309523820877	26	0.0	0.0	0.0	0.000604867935181
1	1959350	1.86336236064	0.357142865658	30	0.0	0.0	0.0	0.00302517414093
1	7033658	1.86188557834	0.154761910439	13	0.0	0.0	0.0	0.00741636753082
1	25272819	1.86177469861	0.440476179123	37	0.0	0.0	0.0	0.0135532617569
1	7029310	1.86151972392	0.166666671634	14	0.0	0.0	0.0	0.00465881824493
1	11481142	1.85900224243	0.261904776096	22	0.0	0.0	0.0	0.00443345308304
1	11481280	1.85900224243	0.261904776096	22	0.0	0.0	0.0	0.00918245315552
1	4320106	1.8586672153	0.0595238097012	5	0.0	0.0	0.0	0.00364601612091
1	3810162	1.85798175423	0.440476179123	37	0.0	0.0	0.0	0.00918245315552
1	23744283	1.85778207937	0.178571432829	15	0.0	0.0	0.0	3.67164611816e-05
1	23750190	1.85778207937	0.178571432829	15	0.0	0.0	0.0	0.0022434592247
1	6058442	1.85693008128	0.0357142873108	3	0.0	0.0	0.0	0.000393927097321
1	6083782	1.85693008128	0.0357142873108	3	0.0	0.0	0.0	0.00792688131332
1	6095002	1.85693008128	0.0357142873108	3	0.0	0.0	0.0	0.0189884901047
1	6096941	1.85693008128	0.0357142873108	3	0.0	0.0	0.0	0.0159956216812
1	6120613	1.85693008128	0.0357142873108	3	0.0	0.0	0.0	0.00012731552124
1	24391933	1.85624437375	0.25	21	0.0	0.0	0.0	0.00528234243393
1	2547907	1.85610018962	0.142857149243	12	0.0	0.0	0.0	0.0104712843895
1	13407293	1.85520363923	0.22619047761	19	0.0	0.0	0.0	0.00701081752777
1	24166438	1.85495290884	0.25	21	0.0	0.0	0.0	0.0226843357086
1	24227198	1.85262442626	0.357142865658	30	0.0	0.0	0.0	0.0316298604012
1	17554728	1.85208273761	0.023809524253	2	0.0	0.0	0.0	0.00408053398132
1	12354237	1.85149433535	0.214285716414	18	0.0	0.0	0.0	0.00586366653442
1	1975021	1.85105482141	0.119047619402	10	0.0	0.0	0.0	0.0142479538918
1	5318353	1.85047750548	0.27380952239	23	0.0	0.0	0.0	0.0226843357086
1	9086538	1.85020215651	0.238095238805	20	0.0	0.0	0.0	0.0126307606697
1	9166436	1.8494848212	0.107142858207	9	0.0	0.0	0.0	0.0243294239044
1	9166614	1.8494848212	0.107142858207	9	0.0	0.0	0.0	0.0226843357086
1	9188817	1.8494848212	0.107142858207	9	0.0	0.0	0.0	0.0126758813858
1	9191475	1.8494848212	0.107142858207	9	0.0	0.0	0.0	0.000214517116547
1	24374180	1.84866309415	0.261904776096	22	0.0	0.0	0.0	0.0182710289955
1	12879471	1.8486497682	0.297619044781	25	0.0	0.0	0.0	0.016775727272
1	24226104	1.84740147881	0.392857134342	33	0.0	0.0	0.0	0.0388314723969
1	7040970	1.84670839977	0.357142865658	30	0.0	0.0	0.0	0.0226843357086
1	24940604	1.84660176725	0.166666671634	14	0.0	0.0	0.0	0.0250631570816
1	24392006	1.84515548669	0.238095238805	20	0.0	0.0	0.0	0.0148862600327
1	13429612	1.84503767098	0.309523820877	26	0.0	0.0	0.0	0.0226843357086
1	18866149	1.84457994101	0.190476194024	16	0.0	0.0	0.0	0.0226843357086
1	6871996	1.84439328681	0.404761910439	34	0.0	0.0	0.0	0.0104575157166
1	28751864	1.84306664555	0.130952388048	11	0.0	0.0	0.0	0.0179002285004
1	13006641	1.84295541427	0.369047611952	31	0.0	0.0	0.0	0.0104771256447
1	30027300	1.84259981137	0.154761910439	13	0.0	0.0	0.0	0.000156283378601
1	27141565	1.84156186498	0.130952388048	11	0.0	0.0	0.0	0.0176177620888
1	25145105	1.84021027464	0.190476194024	16	0.0	0.0	0.0	0.00835132598877
1	12925047	1.83980119852	0.357142865658	30	0.0	0.0	0.0	0.00577813386917
1	27819186	1.83763760565	0.047619048506	4	0.0	0.0	0.0	0.018389582634
1	12959337	1.8363209803	0.214285716414	18	0.0	0.0	0.0	0.015153169632
1	11833287	1.83523116041	0.333333343267	28	0.0	0.0	0.0	0.018389582634
1	22525336	1.83435683819	0.178571432829	15	0.0	0.0	0.0	0.0167413949966
1	2027350	1.83354700344	0.47619047761	40	0.0	0.0	0.0	0.0167413949966
1	7899736	1.83336672819	0.095238097012	8	0.0	0.0	0.0	0.0233762860298
1	7901275	1.83336672819	0.095238097012	8	0.0	0.0	0.0	0.0141265392303
1	7901468	1.83336672819	0.095238097012	8	0.0	0.0	0.0	0.00998187065125
1	7901694	1.83336672819	0.095238097012	8	0.0	0.0	0.0	0.0113989710808
1	7901898	1.83336672819	0.095238097012	8	0.0	0.0	0.0	0.0230922698975
1	21752501	1.83273937093	0.5	42	0.0	0.0	0.0	0.000173985958099
1	11805498	1.8319738889	0.416666656733	35	0.0	0.0	0.0	0.000604867935181
1	7200672	1.8318803156	0.440476179123	37	0.0	0.0	0.0	0.0126758813858
1	8197532	1.83077429229	0.416666656733	35	0.0	0.0	0.0	0.00280213356018
1	11642633	1.82999527789	0.119047619402	10	0.0	0.0	0.0	0.00847744941711
1	10809486	1.82997519086	0.404761910439	34	0.0	0.0	0.0	0.0124495625496
1	21942161	1.82840586659	0.297619044781	25	0.0	0.0	0.0	0.0140717029572
1	11016636	1.82596551773	0.297619044781	25	0.0	0.0	0.0	0.0201972126961
1	5866810	1.82563810034	0.142857149243	12	0.0	0.0	0.0	0.0233762860298
1	9937434	1.82555792786	0.107142858207	9	0.0	0.0	0.0	0.0310330986977
1	18621901	1.82524396598	0.178571432829	15	0.0	0.0	0.0	0.00644075870514
1	25151312	1.82440653246	0.27380952239	23	0.0	0.0	0.0	0.00422251224518
1	25068777	1.82430407479	0.416666656733	35	0.0	0.0	0.0	0.0126758813858
1	6709508	1.82362247695	0.22619047761	19	0.0	0.0	0.0	0.0230485796928
1	6155393	1.82345763785	0.5	42	0.0	0.0	0.0	0.000604867935181
1	6709948	1.82258666461	0.464285701513	39	0.0	0.0	0.0	0.015153169632
1	11581792	1.82207642709	0.22619047761	19	0.0	0.0	0.0	0.0483375191689
1	29949677	1.82192720803	0.166666671634	14	0.0	0.0	0.0	0.0132510066032
1	29949978	1.82192720803	0.166666671634	14	0.0	0.0	0.0	0.0361751914024
1	6155567	1.81961870412	0.154761910439	13	0.0	0.0	0.0	0.00940322875977
1	21312371	1.819322242	0.5	42	0.0	0.0	0.0	0.00512689352036
1	24261423	1.81908382541	0.428571432829	36	0.0	0.0	0.0	0.000303983688354
1	3052365	1.81822120761	0.297619044781	25	0.0	0.0	0.0	0.00495892763138
1	26280110	1.81703531731	0.0714285746217	6	0.0	0.0	0.0	0.000109910964966
1	24104674	1.816023166	0.119047619402	10	0.0	0.0	0.0	0.0176503062248
1	20143958	1.81600087055	0.369047611952	31	0.0	0.0	0.0	6.07967376709e-06
1	9747175	1.81279188407	0.464285701513	39	0.0	0.0	0.0	0.0104482769966
1	7716764	1.81243729746	0.25	21	0.0	0.0	0.0	0.0206307768822
1	16952996	1.81098288953	0.345238089561	29	0.0	0.0	0.0	0.00421386957169
1	11054350	1.81058796	0.095238097012	8	0.0	0.0	0.0	0.00217711925507
1	6109358	1.8082452068	0.0595238097012	5	0.0	0.0	0.0	0.00567853450775
1	1801704	1.80508465151	0.023809524253	2	0.0	0.0	0.0	0.023814022541
1	3888497	1.80508465151	0.023809524253	2	0.0	0.0	0.0	0.00526809692383
1	5245581	1.80508465151	0.023809524253	2	0.0	0.0	0.0	0.0089350938797
1	5256564	1.80508465151	0.023809524253	2	0.0	0.0	0.0	0.00744491815567
1	5263839	1.80508465151	0.023809524253	2	0.0	0.0	0.0	0.0089350938797
1	5270190	1.80508465151	0.023809524253	2	0.0	0.0	0.0	0.000303983688354
1	18281100	1.80508465151	0.023809524253	2	0.0	0.0	0.0	0.000404536724091
1	20241963	1.80508465151	0.023809524253	2	0.0	0.0	0.0	3.60012054443e-05
1	20242460	1.80508465151	0.023809524253	2	0.0	0.0	0.0	0.0134748220444
1	27055456	1.80508465151	0.023809524253	2	0.0	0.0	0.0	0.0079402923584
1	27087769	1.80508465151	0.023809524253	2	0.0	0.0	0.0	0.00567853450775
1	29521886	1.80508465151	0.023809524253	2	0.0	0.0	0.0	0.0214824080467
1	23582117	1.80367133523	0.142857149243	12	0.0	0.0	0.0	0.00824379920959
1	23698156	1.8021059202	0.261904776096	22	0.0	0.0	0.0	0.00046181678772
1	12087912	1.80141805123	0.119047619402	10	0.0	0.0	0.0	0.0162351727486
1	12088086	1.80141805123	0.119047619402	10	0.0	0.0	0.0	0.0089350938797
1	5546583	1.80125288451	0.22619047761	19	0.0	0.0	0.0	0.0162351727486
1	19567276	1.8012461296	0.238095238805	20	0.0	0.0	0.0	0.00500094890594
1	12048363	1.80064306848	0.130952388048	11	0.0	0.0	0.0	0.00537306070328
1	10448128	1.80054925506	0.261904776096	22	0.0	0.0	0.0	0.0167824029922
1	10448286	1.80054925506	0.261904776096	22	0.0	0.0	0.0	0.0516129136086
1	12958403	1.8004398592	0.202380955219	17	0.0	0.0	0.0	0.00440675020218
1	21896196	1.79979424189	0.202380955219	17	0.0	0.0	0.0	0.00440675020218
1	12090605	1.79882468677	0.130952388048	11	0.0	0.0	0.0	0.00849622488022
1	12090677	1.79882468677	0.130952388048	11	0.0	0.0	0.0	0.00447362661362
1	12091457	1.79882468677	0.130952388048	11	0.0	0.0	0.0	0.00188362598419
1	12091621	1.79882468677	0.130952388048	11	0.0	0.0	0.0	0.0130636096001
1	7046388	1.7982706046	0.154761910439	13	0.0	0.0	0.0	0.0271528363228
1	28506792	1.79698803097	0.428571432829	36	0.0	0.0	0.0	1.19209289551e-07
1	5172549	1.79679803151	0.142857149243	12	0.0	0.0	0.0	0.00210517644882
1	3810515	1.79443570202	0.416666656733	35	0.0	0.0	0.0	3.25441360474e-05
1	23406626	1.79428588056	0.309523820877	26	0.0	0.0	0.0	0.00294589996338
1	19051861	1.79179543878	0.190476194024	16	0.0	0.0	0.0	0.00153994560242
1	24439520	1.79050062839	0.404761910439	34	0.0	0.0	0.0	0.00928729772568
1	3400125	1.79008465353	0.214285716414	18	0.0	0.0	0.0	0.0193038582802
1	7739748	1.79001308585	0.202380955219	17	0.0	0.0	0.0	0.0060927271843
1	7750589	1.79001308585	0.202380955219	17	0.0	0.0	0.0	0.00117129087448
1	24631883	1.78982969087	0.488095223904	41	0.0	0.0	0.0	0.019788146019
1	14131803	1.78889476062	0.333333343267	28	0.0	0.0	0.0	0.000122547149658
1	2245066	1.78870457575	0.095238097012	8	0.0	0.0	0.0	0.00250828266144
1	10602356	1.78776962753	0.0833333358169	7	0.0	0.0	0.0	0.00725156068802
1	17476140	1.78765547979	0.166666671634	14	0.0	0.0	0.0	0.0135430693626
1	27599362	1.78717901055	0.142857149243	12	0.0	0.0	0.0	0.0668520927429
1	3610796	1.78605135188	0.47619047761	40	0.0	0.0	0.0	0.00574922561646
1	19470676	1.78588795303	0.178571432829	15	0.0	0.0	0.0	0.00276762247086
1	7808727	1.784775729	0.142857149243	12	0.0	0.0	0.0	0.00675165653229
1	10427855	1.78376642169	0.119047619402	10	0.0	0.0	0.0	0.00574922561646
1	23126752	1.7835269865	0.238095238805	20	0.0	0.0	0.0	0.0209278464317
1	23127340	1.7835269865	0.238095238805	20	0.0	0.0	0.0	0.0063636302948
1	4454974	1.78269649758	0.0595238097012	5	0.0	0.0	0.0	0.0166494250298
1	4457115	1.78269649758	0.0595238097012	5	0.0	0.0	0.0	0.00998520851135
1	17760172	1.78093238652	0.130952388048	11	0.0	0.0	0.0	0.00158536434174
1	8507559	1.77948818579	0.202380955219	17	0.0	0.0	0.0	0.00574922561646
1	6886072	1.77876697362	0.345238089561	29	0.0	0.0	0.0	0.00998520851135
1	23452538	1.77792486038	0.428571432829	36	0.0	0.0	0.0	0.00726568698883
1	6160104	1.77754856914	0.130952388048	11	0.0	0.0	0.0	0.00517499446869
1	21898625	1.77740521557	0.285714298487	24	0.0	0.0	0.0	0.00375950336456
1	6949395	1.77558401417	0.416666656733	35	0.0	0.0	0.0	0.00201511383057
1	25037289	1.77535548859	0.214285716414	18	0.0	0.0	0.0	0.000690460205078
1	23825296	1.77502837228	0.47619047761	40	0.0	0.0	0.0	0.000210225582123
1	8561388	1.77458920934	0.333333343267	28	0.0	0.0	0.0	0.000210225582123
1	9849866	1.77448843245	0.178571432829	15	0.0	0.0	0.0	0.012798666954
1	4310571	1.77423517312	0.357142865658	30	0.0	0.0	0.0	0.00299483537674
1	23862287	1.77363232546	0.357142865658	30	0.0	0.0	0.0	0.00109934806824
1	7900825	1.7723930419	0.0833333358169	7	0.0	0.0	0.0	0.000535309314728
1	706549	1.77133727288	0.107142858207	9	0.0	0.0	0.0	0.00156587362289
1	28518297	1.77094504233	0.416666656733	35	0.0	0.0	0.0	0.000279605388641
1	18219573	1.77038011858	0.130952388048	11	0.0	0.0	0.0	0.00384384393692
1	23408941	1.77012673226	0.27380952239	23	0.0	0.0	0.0	0.0172861218452
1	25501198	1.76857080975	0.178571432829	15	0.0	0.0	0.0	0.00963151454926
1	8069554	1.76842948679	0.0714285746217	6	0.0	0.0	0.0	0.00212717056274
1	5121017	1.76801906755	0.119047619402	10	0.0	0.0	0.0	0.00743561983109
1	5882055	1.76792499201	0.345238089561	29	0.0	0.0	0.0	0.00383877754211
1	18114794	1.76662642008	0.357142865658	30	0.0	0.0	0.0	0.00425827503204
1	22271511	1.76643353117	0.095238097012	8	0.0	0.0	0.0	0.00221711397171
1	10173816	1.76443708753	0.392857134342	33	0.0	0.0	0.0	0.0028355717659
1	21941709	1.76337810111	0.285714298487	24	0.0	0.0	0.0	0.00262606143951
1	1045552	1.76334220086	0.0833333358169	7	0.0	0.0	0.0	8.95261764526e-05
1	7054399	1.76238859714	0.297619044781	25	0.0	0.0	0.0	0.00010347366333
1	7057129	1.76238859714	0.297619044781	25	0.0	0.0	0.0	0.00283908843994
1	22170101	1.76108235537	0.119047619402	10	0.0	0.0	0.0	0.00441783666611
1	28388068	1.75934730883	0.380952388048	32	0.0	0.0	0.0	0.00911378860474
1	14004962	1.75719873662	0.428571432829	36	0.0	0.0	0.0	0.00535619258881
1	429505	1.75544927511	0.357142865658	30	0.0	0.0	0.0	0.000437676906586
1	3050216	1.755233661	0.309523820877	26	0.0	0.0	0.0	0.00268983840942
1	21393443	1.75507413793	0.107142858207	9	0.0	0.0	0.0	0.00695097446442
1	30207388	1.754090416	0.27380952239	23	0.0	0.0	0.0	0.00268983840942
1	28721294	1.75349955568	0.130952388048	11	0.0	0.0	0.0	0.0359284877777
1	4519876	1.75328169794	0.297619044781	25	0.0	0.0	0.0	0.00268983840942
1	29226878	1.7532299723	0.095238097012	8	0.0	0.0	0.0	0.000149846076965
1	4181733	1.75202572359	0.142857149243	12	0.0	0.0	0.0	0.00268983840942
1	16620813	1.75201454389	0.119047619402	10	0.0	0.0	0.0	0.000175654888153
1	23866431	1.75108197064	0.178571432829	15	0.0	0.0	0.0	0.00436741113663
1	28506555	1.74972457089	0.416666656733	35	0.0	0.0	0.0	0.000246226787567
1	5800222	1.74969760037	0.25	21	0.0	0.0	0.0	0.00268983840942
1	23453010	1.74895138038	0.464285701513	39	0.0	0.0	0.0	0.00582629442215
1	11587848	1.7487287948	0.22619047761	19	0.0	0.0	0.0	0.011972784996
1	6701228	1.7476363918	0.285714298487	24	0.0	0.0	0.0	0.011972784996
1	19355521	1.74738459837	0.357142865658	30	0.0	0.0	0.0	0.0491050481796
1	19641234	1.74582870034	0.428571432829	36	0.0	0.0	0.0	0.000175654888153
1	25032697	1.74582870034	0.202380955219	17	0.0	0.0	0.0	3.57627868652e-07
1	25035980	1.74582870034	0.202380955219	17	0.0	0.0	0.0	0.00436741113663
1	27289842	1.74477846943	0.178571432829	15	0.0	0.0	0.0	0.000830888748169
1	10795454	1.74452878085	0.488095223904	41	0.0	0.0	0.0	0.0491701364517
1	7815610	1.74419372963	0.190476194024	16	0.0	0.0	0.0	0.0138436555862
1	14023922	1.74418023514	0.142857149243	12	0.0	0.0	0.0	0.00108802318573
1	19075911	1.74359314779	0.107142858207	9	0.0	0.0	0.0	0.00193840265274
1	25714224	1.74344019742	0.309523820877	26	0.0	0.0	0.0	0.000245869159698
1	11587320	1.74245944661	0.285714298487	24	0.0	0.0	0.0	0.0108110904694
1	17762110	1.74207712111	0.404761910439	34	0.0	0.0	0.0	0.00193840265274
1	23415964	1.74186784397	0.214285716414	18	0.0	0.0	0.0	0.00229424238205
1	3971041	1.74141558044	0.095238097012	8	0.0	0.0	0.0	0.0127857923508
1	15004499	1.74138188738	0.25	21	0.0	0.0	0.0	0.0041566491127
1	24225438	1.74008135898	0.369047611952	31	0.0	0.0	0.0	0.000390827655792
1	11914515	1.73899436882	0.154761910439	13	0.0	0.0	0.0	0.0117284655571
1	25067403	1.73789603211	0.25	21	0.0	0.0	0.0	0.0100410580635
1	22232018	1.73762153424	0.166666671634	14	0.0	0.0	0.0	2.06232070923e-05
1	29731937	1.73676833484	0.047619048506	4	0.0	0.0	0.0	0.000332117080688
1	13477102	1.73658373754	0.107142858207	9	0.0	0.0	0.0	0.0036558508873
1	24337574	1.73623254069	0.25	21	0.0	0.0	0.0	0.00978910923004
1	24338821	1.73623254069	0.25	21	0.0	0.0	0.0	0.0361892580986
1	3334471	1.73561565767	0.297619044781	25	0.0	0.0	0.0	0.000707387924194
1	8273865	1.73550538908	0.190476194024	16	0.0	0.0	0.0	0.000109195709229
1	24690872	1.73540851841	0.464285701513	39	0.0	0.0	0.0	0.000466108322144
1	3264313	1.7335755527	0.214285716414	18	0.0	0.0	0.0	0.00489664077759
1	21326225	1.7324967988	0.166666671634	14	0.0	0.0	0.0	0.0216918587685
1	5000882	1.73218146184	0.464285701513	39	0.0	0.0	0.0	0.00984287261963
1	20873585	1.72903861894	0.095238097012	8	0.0	0.0	0.0	7.42673873901e-05
1	2640729	1.72893045797	0.416666656733	35	0.0	0.0	0.0	8.46385955811e-06
1	21678557	1.72880877513	0.154761910439	13	0.0	0.0	0.0	1.9907951355e-05
1	18319801	1.72877041222	0.22619047761	19	0.0	0.0	0.0	4.47034835815e-05
1	11794704	1.72830630534	0.119047619402	10	0.0	0.0	0.0	0.0102115869522
1	4587417	1.72829498264	0.47619047761	40	0.0	0.0	0.0	-1.19209289551e-07
1	21439620	1.72784195157	0.261904776096	22	0.0	0.0	0.0	0.0157133936882
1	25709110	1.72662267423	0.392857134342	33	0.0	0.0	0.0	0.00611710548401
1	16007825	1.72643553326	0.154761910439	13	0.0	0.0	0.0	0.0160591006279
1	4598656	1.72636571162	0.380952388048	32	0.0	0.0	0.0	0.00963717699051
1	12703340	1.72632062961	0.488095223904	41	0.0	0.0	0.0	0.00641965866089
1	8918455	1.72610874073	0.130952388048	11	0.0	0.0	0.0	0.0024738907814
1	21607511	1.72574124804	0.27380952239	23	0.0	0.0	0.0	0.00250542163849
1	24786472	1.72541222762	0.5	42	0.0	0.0	0.0	0.00310242176056
1	11480669	1.72381597749	0.22619047761	19	0.0	0.0	0.0	0.0024294257164
1	980478	1.72174127507	0.416666656733	35	0.0	0.0	0.0	0.00918245315552
1	6926679	1.72155853007	0.392857134342	33	0.0	0.0	0.0	0.0017392039299
1	6941861	1.72155853007	0.392857134342	33	0.0	0.0	0.0	1.35898590088e-05
1	1676784	1.72046230182	0.261904776096	22	0.0	0.0	0.0	0.0137730240822
1	6802257	1.71982163739	0.119047619402	10	0.0	0.0	0.0	0.00796961784363
1	2446524	1.7197720063	0.0357142873108	3	0.0	0.0	0.0	0.00364482402802
1	11606245	1.71851307732	0.154761910439	13	0.0	0.0	0.0	0.000214159488678
1	25497369	1.71798056687	0.27380952239	23	0.0	0.0	0.0	0.0123447775841
1	23581994	1.71777748142	0.154761910439	13	0.0	0.0	0.0	0.00313723087311
1	7895107	1.71647309731	0.22619047761	19	0.0	0.0	0.0	1.90734863281e-05
1	12319694	1.71642795906	0.130952388048	11	0.0	0.0	0.0	0.000293672084808
1	7032178	1.71542582361	0.154761910439	13	0.0	0.0	0.0	2.69412994385e-05
1	17575854	1.71471031234	0.261904776096	22	0.0	0.0	0.0	6.16312026978e-05
1	22312526	1.71449359809	0.261904776096	22	0.0	0.0	0.0	0.00173944234848
1	12417442	1.71425198992	0.285714298487	24	0.0	0.0	0.0	0.00129294395447
1	10649382	1.71369892827	0.0833333358169	7	0.0	0.0	0.0	0.000178635120392
1	12958880	1.71329473487	0.202380955219	17	0.0	0.0	0.0	0.00151360034943
1	9965330	1.71314571775	0.154761910439	13	0.0	0.0	0.0	0.00113064050674
1	11399234	1.71272574527	0.321428567171	27	0.0	0.0	0.0	5.48362731934e-06
1	22126087	1.71205515278	0.214285716414	18	0.0	0.0	0.0	0.000918388366699
1	23541873	1.71196482552	0.440476179123	37	0.0	0.0	0.0	8.08238983154e-05
1	10828188	1.71126244069	0.214285716414	18	0.0	0.0	0.0	0.00694262981415
1	8974266	1.711061496	0.47619047761	40	0.0	0.0	0.0	0.00286662578583
1	23591428	1.71102536067	0.0833333358169	7	0.0	0.0	0.0	0.012626349926
1	26666512	1.71096212344	0.178571432829	15	0.0	0.0	0.0	0.0150745511055
1	12349992	1.71049003155	0.214285716414	18	0.0	0.0	0.0	0.00909912586212
1	2104280	1.70966113062	0.238095238805	20	0.0	0.0	0.0	0.00351911783218
1	4331868	1.70923182635	0.154761910439	13	0.0	0.0	0.0	8.34465026855e-07
1	17991079	1.70887941793	0.0714285746217	6	0.0	0.0	0.0	0.00143265724182
1	23481116	1.70808649639	0.285714298487	24	0.0	0.0	0.0	0.00407201051712
1	20234890	1.70663588782	0.357142865658	30	0.0	0.0	0.0	4.05311584473e-06
1	25873143	1.70602342381	0.142857149243	12	0.0	0.0	0.0	0.000136494636536
1	6969034	1.70445500719	0.380952388048	32	0.0	0.0	0.0	0.0260203480721
1	15004250	1.70421992718	0.369047611952	31	0.0	0.0	0.0	0.0117001533508
1	24391976	1.7033133918	0.202380955219	17	0.0	0.0	0.0	0.00200664997101
1	28518513	1.70287260197	0.428571432829	36	0.0	0.0	0.0	0.0121713876724
1	27553234	1.70237962028	0.178571432829	15	0.0	0.0	0.0	0.00924551486969
1	11003695	1.7021467942	0.0714285746217	6	0.0	0.0	0.0	0.0103464722633
1	1209662	1.70200440403	0.25	21	0.0	0.0	0.0	0.00453281402588
1	11607508	1.7016448325	0.261904776096	22	0.0	0.0	0.0	0.000808537006378
1	29638128	1.70104786321	0.047619048506	4	0.0	0.0	0.0	0.000495076179504
1	29904781	1.70052321626	0.119047619402	10	0.0	0.0	0.0	0.000324845314026
1	4332443	1.69951905248	0.166666671634	14	0.0	0.0	0.0	4.05311584473e-06
1	7667369	1.69937429752	0.416666656733	35	0.0	0.0	0.0	0.00944781303406
1	22544363	1.6983677793	0.0595238097012	5	0.0	0.0	0.0	0.000126361846924
1	9082858	1.69776151077	0.333333343267	28	0.0	0.0	0.0	0.000978231430054
1	863498	1.69322425822	0.0833333358169	7	0.0	0.0	0.0	0.017351269722
1	23930955	1.69303411352	0.107142858207	9	0.0	0.0	0.0	0.00363749265671
1	29928335	1.69298431295	0.0595238097012	5	0.0	0.0	0.0	0.00342512130737
1	6151406	1.69226443277	0.25	21	0.0	0.0	0.0	0.00524461269379
1	12346551	1.69216934928	0.488095223904	41	0.0	0.0	0.0	4.05311584473e-06
1	676195	1.69112567365	0.404761910439	34	0.0	0.0	0.0	0.0309429168701
1	21908038	1.69067281844	0.27380952239	23	0.0	0.0	0.0	0.00560122728348
1	11040664	1.69056854756	0.0714285746217	6	0.0	0.0	0.0	0.00398069620132
1	13145866	1.68981905944	0.22619047761	19	0.0	0.0	0.0	0.000919699668884
1	898397	1.68836958627	0.166666671634	14	0.0	0.0	0.0	0.000872671604156
1	9129489	1.68786452715	0.404761910439	34	0.0	0.0	0.0	0.000872671604156
1	13409620	1.6856873472	0.238095238805	20	0.0	0.0	0.0	0.00252264738083
1	13422593	1.6856873472	0.238095238805	20	0.0	0.0	0.0	0.000111937522888
1	7502340	1.68357986992	0.119047619402	10	0.0	0.0	0.0	0.000872671604156
1	23264957	1.68355952746	0.130952388048	11	0.0	0.0	0.0	0.000872671604156
1	23116390	1.6833101068	0.333333343267	28	0.0	0.0	0.0	0.00048840045929
1	8184365	1.68328523063	0.369047611952	31	0.0	0.0	0.0	0.000872671604156
1	25149938	1.6825078376	0.285714298487	24	0.0	0.0	0.0	0.000872671604156
1	7794275	1.68212016227	0.190476194024	16	0.0	0.0	0.0	0.000872671604156
1	4065794	1.68168270494	0.357142865658	30	0.0	0.0	0.0	7.78436660767e-05
1	13371133	1.68127906334	0.47619047761	40	0.0	0.0	0.0	0.00312787294388
1	20624514	1.67750349529	0.380952388048	32	0.0	0.0	0.0	0.00312787294388
1	20626672	1.67750349529	0.380952388048	32	0.0	0.0	0.0	0.00666379928589
1	20627110	1.67750349529	0.380952388048	32	0.0	0.0	0.0	0.000577330589294
1	20627323	1.67750349529	0.380952388048	32	0.0	0.0	0.0	0.000785350799561
1	20628212	1.67750349529	0.380952388048	32	0.0	0.0	0.0	2.76565551758e-05
1	20631063	1.67750349529	0.380952388048	32	0.0	0.0	0.0	0.000363349914551
1	20631454	1.67750349529	0.380952388048	32	0.0	0.0	0.0	0.00111705064774
1	20631805	1.67750349529	0.380952388048	32	0.0	0.0	0.0	0.000785350799561
1	20632300	1.67750349529	0.380952388048	32	0.0	0.0	0.0	0.000322580337524
1	20632953	1.67750349529	0.380952388048	32	0.0	0.0	0.0	0.0157667994499
1	20635830	1.67750349529	0.380952388048	32	0.0	0.0	0.0	0.0157667994499
1	20645097	1.67750349529	0.380952388048	32	0.0	0.0	0.0	0.0100021958351
1	20646542	1.67750349529	0.380952388048	32	0.0	0.0	0.0	0.000587105751038
1	11918871	1.67731296441	0.416666656733	35	0.0	0.0	0.0	0.00632548332214
1	7731955	1.67676402771	0.25	21	0.0	0.0	0.0	0.000350594520569
1	5695160	1.67584753381	0.0714285746217	6	0.0	0.0	0.0	0.0115626454353
1	3046337	1.67526440455	0.345238089561	29	0.0	0.0	0.0	0.00129497051239
1	17530476	1.67465865147	0.142857149243	12	0.0	0.0	0.0	5.69820404053e-05
1	18798327	1.67454298517	0.25	21	0.0	0.0	0.0	5.69820404053e-05
1	4268604	1.67447258837	0.130952388048	11	0.0	0.0	0.0	0.00244814157486
1	25131915	1.67418667777	0.166666671634	14	0.0	0.0	0.0	0.0181379914284
1	29254754	1.67399606479	0.047619048506	4	0.0	0.0	0.0	5.69820404053e-05
1	29255670	1.67399606479	0.047619048506	4	0.0	0.0	0.0	0.00125652551651
1	29257367	1.67399606479	0.047619048506	4	0.0	0.0	0.0	0.000126719474792
1	7017777	1.67375552263	0.0357142873108	3	0.0	0.0	0.0	0.00759571790695
1	7018708	1.67375552263	0.0357142873108	3	0.0	0.0	0.0	0.00125652551651
1	3566053	1.67365345875	0.261904776096	22	0.0	0.0	0.0	0.000247418880463
1	10066049	1.67308599428	0.107142858207	9	0.0	0.0	0.0	5.69820404053e-05
1	9783573	1.67284774857	0.345238089561	29	0.0	0.0	0.0	5.69820404053e-05
1	22841729	1.67095236908	0.428571432829	36	0.0	0.0	0.0	0.000994741916656
1	17435348	1.67076400139	0.190476194024	16	0.0	0.0	0.0	0.00125652551651
1	24815952	1.66890454971	0.0595238097012	5	0.0	0.0	0.0	5.96046447754e-07
1	7093115	1.66778039765	0.25	21	0.0	0.0	0.0	0.0156360268593
1	30140438	1.66659026498	0.154761910439	13	0.0	0.0	0.0	0.00125652551651
1	21621571	1.66634494745	0.095238097012	8	0.0	0.0	0.0	0.000103235244751
1	21621685	1.66634494745	0.095238097012	8	0.0	0.0	0.0	5.69820404053e-05
1	21621978	1.66634494745	0.095238097012	8	0.0	0.0	0.0	5.69820404053e-05
1	3438195	1.66627912922	0.107142858207	9	0.0	0.0	0.0	5.69820404053e-05
1	13387780	1.66547485998	0.214285716414	18	0.0	0.0	0.0	0.00101071596146
1	17573110	1.66543629548	0.142857149243	12	0.0	0.0	0.0	0.00330036878586
1	6949037	1.66532270639	0.416666656733	35	0.0	0.0	0.0	0.00584667921066
1	6906050	1.66503191063	0.380952388048	32	0.0	0.0	0.0	0.0196161866188
1	13423179	1.6647865431	0.261904776096	22	0.0	0.0	0.0	0.00330036878586
1	8293744	1.66478199918	0.369047611952	31	0.0	0.0	0.0	0.0127457976341
1	12095771	1.66366633025	0.0833333358169	7	0.0	0.0	0.0	0.0157935619354
1	10607644	1.66320964147	0.0714285746217	6	0.0	0.0	0.0	1.83582305908e-05
1	10620251	1.66320964147	0.0714285746217	6	0.0	0.0	0.0	0.00148314237595
1	10621300	1.66320964147	0.0714285746217	6	0.0	0.0	0.0	0.00505572557449
1	22072632	1.66222101619	0.22619047761	19	0.0	0.0	0.0	0.0297624468803
1	23707358	1.66176878662	0.357142865658	30	0.0	0.0	0.0	0.0012845993042
1	22495987	1.66172100105	0.22619047761	19	0.0	0.0	0.0	0.00894999504089
1	4180132	1.66095051442	0.0714285746217	6	0.0	0.0	0.0	0.0128223896027
1	21749836	1.66023218085	0.166666671634	14	0.0	0.0	0.0	0.0304627418518
1	6946968	1.65967980081	0.404761910439	34	0.0	0.0	0.0	0.033500790596
1	6950137	1.65967980081	0.404761910439	34	0.0	0.0	0.0	0.00666284561157
1	6951743	1.65967980081	0.404761910439	34	0.0	0.0	0.0	0.026785671711
1	10532512	1.65935008369	0.416666656733	35	0.0	0.0	0.0	0.0215538740158
1	8511482	1.65806534825	0.369047611952	31	0.0	0.0	0.0	0.00884240865707
1	19075998	1.65718078111	0.095238097012	8	0.0	0.0	0.0	0.026785671711
1	4771314	1.65680779883	0.297619044781	25	0.0	0.0	0.0	1.07288360596e-06
1	23427278	1.65658945924	0.345238089561	29	0.0	0.0	0.0	0.00138866901398
1	21356760	1.65249220878	0.0833333358169	7	0.0	0.0	0.0	0.000235617160797
1	24582217	1.65090354016	0.154761910439	13	0.0	0.0	0.0	0.0162962079048
1	3034793	1.65075564713	0.095238097012	8	0.0	0.0	0.0	0.00410956144333
1	3036087	1.65075564713	0.095238097012	8	0.0	0.0	0.0	0.00176995992661
1	3039818	1.65075564713	0.095238097012	8	0.0	0.0	0.0	4.57763671875e-05
1	3042975	1.65075564713	0.095238097012	8	0.0	0.0	0.0	0.000354409217834
1	18338245	1.65069879859	0.345238089561	29	0.0	0.0	0.0	0.00632363557816
1	6105324	1.65027308715	0.0714285746217	6	0.0	0.0	0.0	0.00192177295685
1	27654167	1.64953330934	0.309523820877	26	0.0	0.0	0.0	0.000144720077515
1	728191	1.6495127651	0.023809524253	2	0.0	0.0	0.0	0.0294871926308
1	728748	1.6495127651	0.023809524253	2	0.0	0.0	0.0	2.38418579102e-07
1	731044	1.6495127651	0.023809524253	2	0.0	0.0	0.0	0.000895082950592
1	3335236	1.64853601606	0.309523820877	26	0.0	0.0	0.0	0.00340288877487
1	3336403	1.64853601606	0.309523820877	26	0.0	0.0	0.0	0.00951188802719
1	3336700	1.64853601606	0.309523820877	26	0.0	0.0	0.0	0.0140869021416
1	3336973	1.64853601606	0.309523820877	26	0.0	0.0	0.0	0.00509124994278
1	3337083	1.64853601606	0.309523820877	26	0.0	0.0	0.0	0.00509124994278
1	3337250	1.64853601606	0.309523820877	26	0.0	0.0	0.0	0.000620007514954
1	3338615	1.64853601606	0.309523820877	26	0.0	0.0	0.0	0.000624358654022
1	3339382	1.64853601606	0.309523820877	26	0.0	0.0	0.0	0.00576716661453
1	3340932	1.64853601606	0.309523820877	26	0.0	0.0	0.0	0.00576716661453
1	3341410	1.64853601606	0.309523820877	26	0.0	0.0	0.0	0.00521159172058
1	3341456	1.64853601606	0.309523820877	26	0.0	0.0	0.0	0.00806730985641
1	3344618	1.64853601606	0.309523820877	26	0.0	0.0	0.0	0.0552636384964
1	11029735	1.64826512492	0.095238097012	8	0.0	0.0	0.0	0.0124858021736
1	29747543	1.64704005144	0.0595238097012	5	0.0	0.0	0.0	0.0137451887131
1	27073478	1.64670989517	0.369047611952	31	0.0	0.0	0.0	0.00716465711594
1	21253375	1.64656414191	0.107142858207	9	0.0	0.0	0.0	0.00129866600037
1	24374242	1.64603576276	0.285714298487	24	0.0	0.0	0.0	0.00287383794785
1	29914298	1.64542068102	0.166666671634	14	0.0	0.0	0.0	0.0217508077621
1	8380361	1.64535923675	0.452380955219	38	0.0	0.0	0.0	0.0094850063324
1	12551220	1.64474643334	0.130952388048	11	0.0	0.0	0.0	0.00305205583572
1	29946816	1.64440706438	0.178571432829	15	0.0	0.0	0.0	1.19209289551e-07
1	23028959	1.64439339596	0.154761910439	13	0.0	0.0	0.0	0.00967770814896
1	22888994	1.64406534639	0.285714298487	24	0.0	0.0	0.0	0.000502467155457
1	11754970	1.64307199807	0.416666656733	35	0.0	0.0	0.0	0.00100952386856
1	21174127	1.64241121213	0.130952388048	11	0.0	0.0	0.0	0.000246703624725
1	23147344	1.64227671369	0.190476194024	16	0.0	0.0	0.0	0.000180900096893
1	849254	1.64157039067	0.023809524253	2	0.0	0.0	0.0	0.00120979547501
1	850725	1.64157039067	0.023809524253	2	0.0	0.0	0.0	0.00127571821213
1	851288	1.64157039067	0.023809524253	2	0.0	0.0	0.0	0.0195733308792
1	7774171	1.6410916896	0.464285701513	39	0.0	0.0	0.0	0.00176322460175
1	7774729	1.6410916896	0.464285701513	39	0.0	0.0	0.0	0.00183802843094
1	21621307	1.6410598937	0.119047619402	10	0.0	0.0	0.0	0.00567555427551
1	7767631	1.64036702091	0.190476194024	16	0.0	0.0	0.0	0.00444656610489
1	11232010	1.63977204658	0.428571432829	36	0.0	0.0	0.0	0.000700831413269
1	17580755	1.6382833479	0.130952388048	11	0.0	0.0	0.0	0.00516581535339
1	7343546	1.63687199739	0.130952388048	11	0.0	0.0	0.0	0.000128984451294
1	22733041	1.63664851939	0.214285716414	18	0.0	0.0	0.0	0.0010838508606
1	4322842	1.63655952679	0.416666656733	35	0.0	0.0	0.0	0.00163072347641
1	5744775	1.63641591276	0.190476194024	16	0.0	0.0	0.0	0.00163072347641
1	19310848	1.63600774909	0.22619047761	19	0.0	0.0	0.0	0.00383627414703
1	12183097	1.63511814444	0.392857134342	33	0.0	0.0	0.0	0.0103718042374
1	23608602	1.6348126105	0.27380952239	23	0.0	0.0	0.0	0.00301003456116
1	26321616	1.63375182353	0.107142858207	9	0.0	0.0	0.0	0.0133869051933
1	11655606	1.63369940899	0.22619047761	19	0.0	0.0	0.0	0.00136286020279
1	1302052	1.63350310158	0.190476194024	16	0.0	0.0	0.0	1.94311141968e-05
1	5286865	1.63302177048	0.119047619402	10	0.0	0.0	0.0	0.000164747238159
1	21385449	1.63275031946	0.107142858207	9	0.0	0.0	0.0	0.00218284130096
1	11090778	1.63265671722	0.5	42	0.0	0.0	0.0	0.000536024570465
1	10374451	1.63200636624	0.321428567171	27	0.0	0.0	0.0	0.00411868095398
1	25906568	1.63166419412	0.190476194024	16	0.0	0.0	0.0	0.00191462039948
1	17774520	1.63138345434	0.0357142873108	3	0.0	0.0	0.0	0.0029154419899
1	7507827	1.63131042909	0.47619047761	40	0.0	0.0	0.0	0.00456529855728
1	3584130	1.63098180666	0.166666671634	14	0.0	0.0	0.0	0.00318902730942
1	1964378	1.63069881464	0.309523820877	26	0.0	0.0	0.0	0.0125833749771
1	10524689	1.63046602283	0.309523820877	26	0.0	0.0	0.0	7.99894332886e-05
1	10529746	1.63046602283	0.309523820877	26	0.0	0.0	0.0	0.00337386131287
1	22247845	1.63034734186	0.107142858207	9	0.0	0.0	0.0	0.0167161226273
1	8561036	1.62984977416	0.488095223904	41	0.0	0.0	0.0	1.54972076416e-06
1	5222841	1.62976760382	0.190476194024	16	0.0	0.0	0.0	0.0139065980911
1	21081437	1.62936809611	0.0714285746217	6	0.0	0.0	0.0	6.65187835693e-05
1	4118705	1.62696413958	0.345238089561	29	0.0	0.0	0.0	0.0145657062531
1	3333228	1.62635907467	0.238095238805	20	0.0	0.0	0.0	0.000519335269928
1	8185300	1.62615811808	0.27380952239	23	0.0	0.0	0.0	0.000630795955658
1	27556643	1.62513030281	0.154761910439	13	0.0	0.0	0.0	0.0256546139717
1	239657	1.62489744827	0.392857134342	33	0.0	0.0	0.0	0.000162243843079
1	24212252	1.62413911632	0.238095238805	20	0.0	0.0	0.0	0.000519335269928
1	23265379	1.62354050753	0.166666671634	14	0.0	0.0	0.0	0.00507497787476
1	4019781	1.6218406946	0.142857149243	12	0.0	0.0	0.0	0.000519335269928
1	4020725	1.6218406946	0.142857149243	12	0.0	0.0	0.0	0.00474256277084
1	29701867	1.62168308665	0.095238097012	8	0.0	0.0	0.0	0.000286161899567
1	23452233	1.62163961569	0.464285701513	39	0.0	0.0	0.0	0.000846862792969
1	13494169	1.62070046929	0.154761910439	13	0.0	0.0	0.0	0.00267624855042
1	5441361	1.62058843261	0.0595238097012	5	0.0	0.0	0.0	0.0107412934303
1	20061739	1.62029590296	0.297619044781	25	0.0	0.0	0.0	0.0098837018013
1	11641589	1.62006969738	0.0833333358169	7	0.0	0.0	0.0	0.00208288431168
1	11569854	1.61897491634	0.345238089561	29	0.0	0.0	0.0	0.000977635383606
1	17765253	1.61891091252	0.0595238097012	5	0.0	0.0	0.0	0.00368767976761
1	11015890	1.61819768963	0.345238089561	29	0.0	0.0	0.0	0.000162243843079
1	18484693	1.61807647058	0.333333343267	28	0.0	0.0	0.0	1.69277191162e-05
1	11968785	1.61724661875	0.166666671634	14	0.0	0.0	0.0	0.0011031627655
1	13326165	1.61685781321	0.416666656733	35	0.0	0.0	0.0	0.0011031627655
1	6670048	1.61672530682	0.380952388048	32	0.0	0.0	0.0	0.000509738922119
1	11164536	1.61621756673	0.0833333358169	7	0.0	0.0	0.0	0.00273859500885
1	21902187	1.6162039581	0.27380952239	23	0.0	0.0	0.0	0.000165939331055
1	2125987	1.61509934461	0.130952388048	11	0.0	0.0	0.0	0.000977993011475
1	24976566	1.6148020234	0.321428567171	27	0.0	0.0	0.0	0.00295215845108
1	12179889	1.61436053787	0.404761910439	34	0.0	0.0	0.0	0.00170248746872
1	5054148	1.61427596421	0.154761910439	13	0.0	0.0	0.0	0.00295215845108
1	28608943	1.61379795976	0.47619047761	40	0.0	0.0	0.0	0.00242537260056
1	23824917	1.61232001133	0.214285716414	18	0.0	0.0	0.0	0.00430512428284
1	11956238	1.61191509723	0.297619044781	25	0.0	0.0	0.0	0.00661945343018
1	11185318	1.6118441122	0.380952388048	32	0.0	0.0	0.0	0.00547754764557
1	23265268	1.61045976723	0.130952388048	11	0.0	0.0	0.0	0.00828462839127
1	21334536	1.60977319085	0.047619048506	4	0.0	0.0	0.0	0.0118942260742
1	22673333	1.60967706504	0.107142858207	9	0.0	0.0	0.0	0.0281310677528
1	19714590	1.60959701506	0.107142858207	9	0.0	0.0	0.0	0.000809609889984
1	6945673	1.60934982594	0.214285716414	18	0.0	0.0	0.0	0.00397229194641
1	6044867	1.60881645414	0.107142858207	9	0.0	0.0	0.0	0.0236126184464
1	6057288	1.60881645414	0.107142858207	9	0.0	0.0	0.0	0.00833350419998
1	6058020	1.60881645414	0.107142858207	9	0.0	0.0	0.0	0.011479139328
1	25738534	1.60675372599	0.297619044781	25	0.0	0.0	0.0	0.000447452068329
1	23207568	1.60658440264	0.107142858207	9	0.0	0.0	0.0	0.0053374171257
1	23575971	1.6061492371	0.190476194024	16	0.0	0.0	0.0	0.00286930799484
1	5801814	1.60606233493	0.238095238805	20	0.0	0.0	0.0	0.00656461715698
1	5804021	1.60606233493	0.238095238805	20	0.0	0.0	0.0	0.0028982758522
1	10615723	1.60590427758	0.142857149243	12	0.0	0.0	0.0	0.00333482027054
1	17989303	1.60571650325	0.22619047761	19	0.0	0.0	0.0	0.0012167096138
1	4383677	1.60536842103	0.25	21	0.0	0.0	0.0	0.000199973583221
1	17285436	1.60509137329	0.142857149243	12	0.0	0.0	0.0	0.0251888036728
1	23539564	1.60335288294	0.333333343267	28	0.0	0.0	0.0	0.00120282173157
1	21544515	1.60279169589	0.309523820877	26	0.0	0.0	0.0	0.00152081251144
1	3809381	1.60097475007	0.404761910439	34	0.0	0.0	0.0	0.00368493795395
1	7189027	1.59984727208	0.380952388048	32	0.0	0.0	0.0	0.00272470712662
1	24341578	1.59938889789	0.214285716414	18	0.0	0.0	0.0	0.000162243843079
1	21254456	1.59923986418	0.107142858207	9	0.0	0.0	0.0	0.00747227668762
1	4674178	1.59817183054	0.130952388048	11	0.0	0.0	0.0	5.16176223755e-05
1	25005785	1.59797927265	0.166666671634	14	0.0	0.0	0.0	0.00319278240204
1	28515516	1.59659453982	0.416666656733	35	0.0	0.0	0.0	0.0193202495575
1	23755893	1.59642475716	0.166666671634	14	0.0	0.0	0.0	0.0102590322495
1	5916725	1.59450542314	0.0595238097012	5	0.0	0.0	0.0	0.00335508584976
1	180123	1.59439992226	0.095238097012	8	0.0	0.0	0.0	0.00123727321625
1	19096845	1.59317049478	0.119047619402	10	0.0	0.0	0.0	0.000464797019958
1	17804797	1.59273922837	0.285714298487	24	0.0	0.0	0.0	0.00142824649811
1	5111585	1.59215875749	0.095238097012	8	0.0	0.0	0.0	2.20537185669e-05
1	8914602	1.59189262287	0.154761910439	13	0.0	0.0	0.0	0.0143028497696
1	1195350	1.59147515907	0.285714298487	24	0.0	0.0	0.0	0.0143028497696
1	24005163	1.59134890791	0.416666656733	35	0.0	0.0	0.0	0.00909388065338
1	10517976	1.59117911455	0.285714298487	24	0.0	0.0	0.0	0.00248539447784
1	23202196	1.59104603048	0.047619048506	4	0.0	0.0	0.0	0.00105577707291
1	22337663	1.59094047931	0.047619048506	4	0.0	0.0	0.0	0.00660473108292
1	21737531	1.59087623002	0.142857149243	12	0.0	0.0	0.0	0.0390115976334
1	22355169	1.59056874339	0.0714285746217	6	0.0	0.0	0.0	0.00112599134445
1	17574989	1.58993078175	0.297619044781	25	0.0	0.0	0.0	7.95125961304e-05
1	4440217	1.58928582255	0.0357142873108	3	0.0	0.0	0.0	0.00112599134445
1	4452356	1.58928582255	0.0357142873108	3	0.0	0.0	0.0	0.0240342617035
1	4497656	1.58928582255	0.0357142873108	3	0.0	0.0	0.0	0.00119006633759
1	30206438	1.58874650254	0.25	21	0.0	0.0	0.0	0.0240342617035
1	26562850	1.58855604591	0.0833333358169	7	0.0	0.0	0.0	0.0247342586517
1	8513734	1.58830120016	0.416666656733	35	0.0	0.0	0.0	5.24520874023e-06
1	5070739	1.58795922694	0.392857134342	33	0.0	0.0	0.0	0.0148181319237
1	10980826	1.58720154302	0.0595238097012	5	0.0	0.0	0.0	0.0240342617035
1	10988541	1.58720154302	0.0595238097012	5	0.0	0.0	0.0	0.000117778778076
1	17189375	1.58687564508	0.369047611952	31	0.0	0.0	0.0	0.00219219923019
1	18066879	1.58654726845	0.0833333358169	7	0.0	0.0	0.0	0.101914525032
1	18071609	1.58654726845	0.0833333358169	7	0.0	0.0	0.0	0.000120282173157
1	24132940	1.58619132358	0.142857149243	12	0.0	0.0	0.0	0.000780701637268
1	3568351	1.58559901393	0.095238097012	8	0.0	0.0	0.0	0.0077211856842
1	6373892	1.58509829069	0.238095238805	20	0.0	0.0	0.0	0.0109542012215
1	26679972	1.58392711235	0.357142865658	30	0.0	0.0	0.0	0.000198662281036
1	4119589	1.58383053262	0.214285716414	18	0.0	0.0	0.0	0.0263808965683
1	5880001	1.58222490117	0.309523820877	26	0.0	0.0	0.0	0.00444102287292
1	18451580	1.58158160692	0.321428567171	27	0.0	0.0	0.0	0.0487930774689
1	8286175	1.58132662683	0.333333343267	28	0.0	0.0	0.0	0.000418722629547
1	9561916	1.5812139844	0.214285716414	18	0.0	0.0	0.0	0.0502188205719
1	3582279	1.57991796517	0.380952388048	32	0.0	0.0	0.0	0.00212872028351
1	27341567	1.57869291023	0.190476194024	16	0.0	0.0	0.0	0.0255534648895
1	6873172	1.57859412989	0.392857134342	33	0.0	0.0	0.0	0.0522033572197
1	29892281	1.5782379039	0.25	21	0.0	0.0	0.0	0.0840857028961
1	2135864	1.57819417333	0.22619047761	19	0.0	0.0	0.0	0.0267818570137
1	228318	1.57817118664	0.154761910439	13	0.0	0.0	0.0	0.0165141820908
1	24895643	1.5781573946	0.0833333358169	7	0.0	0.0	0.0	0.00511568784714
1	29223678	1.5778194251	0.0833333358169	7	0.0	0.0	0.0	0.0146366357803
1	22367206	1.5778010348	0.119047619402	10	0.0	0.0	0.0	0.00624829530716
1	25258149	1.57730683383	0.107142858207	9	0.0	0.0	0.0	0.00113087892532
1	19167871	1.57695278693	0.428571432829	36	0.0	0.0	0.0	0.0198346376419
1	8541596	1.57669068901	0.190476194024	16	0.0	0.0	0.0	0.00184899568558
1	3344005	1.57660107781	0.321428567171	27	0.0	0.0	0.0	0.0044618844986
1	1395652	1.57632741465	0.154761910439	13	0.0	0.0	0.0	0.026217341423
1	1407828	1.57632741465	0.154761910439	13	0.0	0.0	0.0	0.000520765781403
1	5923981	1.57614806989	0.0595238097012	5	0.0	0.0	0.0	0.00841534137726
1	23191418	1.57614806989	0.166666671634	14	0.0	0.0	0.0	0.00997579097748
1	8917095	1.57605609648	0.0357142873108	3	0.0	0.0	0.0	0.0293854475021
1	22832633	1.57497072107	0.0595238097012	5	0.0	0.0	0.0	0.00331395864487
1	17781616	1.57368041795	0.190476194024	16	0.0	0.0	0.0	0.00148230791092
1	23984944	1.57331710309	0.166666671634	14	0.0	0.0	0.0	0.00259500741959
1	12350995	1.57267985498	0.202380955219	17	0.0	0.0	0.0	0.00886499881744
1	10545000	1.57257627857	0.0833333358169	7	0.0	0.0	0.0	0.0276710987091
1	10587854	1.57257627857	0.0833333358169	7	0.0	0.0	0.0	0.0532076954842
1	18464002	1.57176646798	0.416666656733	35	0.0	0.0	0.0	0.051625430584
1	5020439	1.57163313671	0.130952388048	11	0.0	0.0	0.0	0.0876922011375
1	9850107	1.5711936197	0.333333343267	28	0.0	0.0	0.0	0.028863966465
1	10515807	1.57101650332	0.380952388048	32	0.0	0.0	0.0	0.0217285752296
1	9095493	1.57061601104	0.0833333358169	7	0.0	0.0	0.0	0.0381593108177
1	5753039	1.5702341306	0.392857134342	33	0.0	0.0	0.0	0.04014980793
1	5753902	1.5702341306	0.392857134342	33	0.0	0.0	0.0	0.00127929449081
1	26290553	1.56812118333	0.023809524253	2	0.0	0.0	0.0	0.00157475471497
1	26572347	1.56812118333	0.023809524253	2	0.0	0.0	0.0	0.0147606134415
1	27362652	1.56812118333	0.023809524253	2	0.0	0.0	0.0	0.00763326883316
1	17082986	1.56725336871	0.047619048506	4	0.0	0.0	0.0	0.000917434692383
1	23698636	1.56707615443	0.261904776096	22	0.0	0.0	0.0	0.00130540132523
1	11419322	1.56680908935	0.0595238097012	5	0.0	0.0	0.0	1.78813934326e-05
1	21760234	1.56668465022	0.321428567171	27	0.0	0.0	0.0	0.0113497972488
1	12044179	1.56656492604	0.214285716414	18	0.0	0.0	0.0	0.0205917954445
1	6948495	1.5665235949	0.416666656733	35	0.0	0.0	0.0	0.00606906414032
1	10795380	1.56584204572	0.25	21	0.0	0.0	0.0	0.0109042525291
1	26815902	1.56534690445	0.440476179123	37	0.0	0.0	0.0	0.0010461807251
1	10427928	1.56510740905	0.154761910439	13	0.0	0.0	0.0	0.00355583429337
1	22323216	1.56434281204	0.452380955219	38	0.0	0.0	0.0	0.0638816356659
1	7026404	1.56387295861	0.380952388048	32	0.0	0.0	0.0	2.61068344116e-05
1	13097123	1.56371172723	0.238095238805	20	0.0	0.0	0.0	0.00103306770325
1	9724605	1.5633616122	0.357142865658	30	0.0	0.0	0.0	0.0265157818794
1	9853541	1.56272122557	0.214285716414	18	0.0	0.0	0.0	0.00284421443939
1	25030802	1.56229509316	0.452380955219	38	0.0	0.0	0.0	0.00867968797684
1	11690637	1.56203234371	0.047619048506	4	0.0	0.0	0.0	0.0128145813942
1	11694529	1.56203234371	0.047619048506	4	0.0	0.0	0.0	0.00593858957291
1	11699041	1.56203234371	0.047619048506	4	0.0	0.0	0.0	1.33514404297e-05
1	11741323	1.56203234371	0.047619048506	4	0.0	0.0	0.0	0.021830201149
1	11750890	1.56203234371	0.047619048506	4	0.0	0.0	0.0	0.0443469285965
1	11758556	1.56203234371	0.047619048506	4	0.0	0.0	0.0	0.0148560404778
1	19776497	1.56126516748	0.190476194024	16	0.0	0.0	0.0	0.0408008694649
1	17642716	1.5609587683	0.488095223904	41	0.0	0.0	0.0	1.01327896118e-05
1	12455022	1.56038729732	0.214285716414	18	0.0	0.0	0.0	0.0114151835442
1	23574724	1.55957137627	0.297619044781	25	0.0	0.0	0.0	0.0299079418182
1	23244639	1.55954608099	0.178571432829	15	0.0	0.0	0.0	0.0124650001526
1	16685150	1.55950459654	0.0833333358169	7	0.0	0.0	0.0	0.0169462561607
1	1433690	1.55943309431	0.0595238097012	5	0.0	0.0	0.0	0.0169462561607
1	1435402	1.55943309431	0.0595238097012	5	0.0	0.0	0.0	1.01327896118e-05
1	1436068	1.55943309431	0.0595238097012	5	0.0	0.0	0.0	0.0141538977623
1	1438402	1.55943309431	0.0595238097012	5	0.0	0.0	0.0	0.00681185722351
1	20317164	1.55887308093	0.0357142873108	3	0.0	0.0	0.0	0.0121884942055
1	22841181	1.5587832453	0.404761910439	34	0.0	0.0	0.0	0.0141538977623
1	26338853	1.55780116297	0.0833333358169	7	0.0	0.0	0.0	0.0534113645554
1	22757902	1.55778969292	0.464285701513	39	0.0	0.0	0.0	0.0216548442841
1	11479167	1.55741859296	0.22619047761	19	0.0	0.0	0.0	0.0410885810852
1	18307034	1.55711191474	0.190476194024	16	0.0	0.0	0.0	0.0302930474281
1	10924618	1.55685830755	0.404761910439	34	0.0	0.0	0.0	0.0154355764389
1	27020437	1.55668308272	0.0833333358169	7	0.0	0.0	0.0	0.00133919715881
1	11478718	1.55652168758	0.404761910439	34	0.0	0.0	0.0	0.0182086229324
1	5367331	1.5563649002	0.0714285746217	6	0.0	0.0	0.0	0.00593858957291
1	6993942	1.55592679936	0.369047611952	31	0.0	0.0	0.0	0.00673800706863
1	12090355	1.55389509568	0.166666671634	14	0.0	0.0	0.0	0.0171846747398
1	23601859	1.55385121523	0.25	21	0.0	0.0	0.0	0.00586825609207
1	19758609	1.55364126034	0.190476194024	16	0.0	0.0	0.0	0.0163742899895
1	5850134	1.55345909183	0.0595238097012	5	0.0	0.0	0.0	0.000807583332062
1	17588545	1.55324001081	0.285714298487	24	0.0	0.0	0.0	0.0119846463203
1	27341519	1.55317992268	0.25	21	0.0	0.0	0.0	0.0461757183075
1	850386	1.55317069562	0.309523820877	26	0.0	0.0	0.0	0.0468454957008
1	850505	1.55317069562	0.309523820877	26	0.0	0.0	0.0	0.033553481102
1	5324844	1.55302542408	0.214285716414	18	0.0	0.0	0.0	0.0675865411758
1	2394243	1.55281083081	0.321428567171	27	0.0	0.0	0.0	0.0250500440598
1	6632320	1.55255020429	0.047619048506	4	0.0	0.0	0.0	0.00963187217712
1	17994062	1.55249022281	0.130952388048	11	0.0	0.0	0.0	0.00190252065659
1	1954132	1.5517104171	0.488095223904	41	0.0	0.0	0.0	0.00427120923996
1	20138862	1.55132278921	0.154761910439	13	0.0	0.0	0.0	0.000673532485962
1	21309767	1.55114517557	0.0833333358169	7	0.0	0.0	0.0	0.00297540426254
1	5128948	1.55068367429	0.309523820877	26	0.0	0.0	0.0	0.00949215888977
1	19321659	1.5505866426	0.27380952239	23	0.0	0.0	0.0	9.75131988525e-05
1	19609541	1.55000509983	0.428571432829	36	0.0	0.0	0.0	0.000491261482239
1	19609872	1.55000509983	0.428571432829	36	0.0	0.0	0.0	1.19209289551e-07
1	17361373	1.54972590617	0.392857134342	33	0.0	0.0	0.0	0.00165569782257
1	29949111	1.54803170571	0.178571432829	15	0.0	0.0	0.0	0.00473546981812
1	7647827	1.54697435428	0.345238089561	29	0.0	0.0	0.0	0.00902104377747
1	10257536	1.54678041226	0.238095238805	20	0.0	0.0	0.0	0.00427120923996
1	216233	1.54592371448	0.095238097012	8	0.0	0.0	0.0	0.0161030292511
1	25582118	1.54590298843	0.428571432829	36	0.0	0.0	0.0	0.00203293561935
1	24942539	1.54544576089	0.154761910439	13	0.0	0.0	0.0	0.0062660574913
1	20649209	1.54528410765	0.357142865658	30	0.0	0.0	0.0	0.00902104377747
1	13393514	1.54464894886	0.392857134342	33	0.0	0.0	0.0	0.000196278095245
1	23203878	1.54430025169	0.0595238097012	5	0.0	0.0	0.0	2.14576721191e-06
1	23209698	1.54430025169	0.0595238097012	5	0.0	0.0	0.0	0.00404524803162
1	23210591	1.54430025169	0.0595238097012	5	0.0	0.0	0.0	0.00088232755661
1	6797205	1.54372506055	0.166666671634	14	0.0	0.0	0.0	0.0619629621506
1	4810113	1.54368122916	0.5	42	0.0	0.0	0.0	0.0204852819443
1	20797224	1.54300434292	0.190476194024	16	0.0	0.0	0.0	0.0619629621506
1	23771322	1.54255853353	0.047619048506	4	0.0	0.0	0.0	0.00193375349045
1	26751716	1.54235748177	0.119047619402	10	0.0	0.0	0.0	0.0225013494492
1	18461874	1.5418077154	0.404761910439	34	0.0	0.0	0.0	0.00280648469925
1	21426467	1.54169207637	0.166666671634	14	0.0	0.0	0.0	0.0225013494492
1	4075081	1.54119072635	0.190476194024	16	0.0	0.0	0.0	0.00227600336075
1	1970507	1.54008611884	0.0595238097012	5	0.0	0.0	0.0	0.0619629621506
1	1989962	1.54008611884	0.0595238097012	5	0.0	0.0	0.0	0.0247060060501
1	23686634	1.53994508533	0.095238097012	8	0.0	0.0	0.0	0.00153565406799
1	21083924	1.53956605067	0.095238097012	8	0.0	0.0	0.0	0.00453245639801
1	21093272	1.53956605067	0.095238097012	8	0.0	0.0	0.0	0.0135936141014
1	21095981	1.53956605067	0.095238097012	8	0.0	0.0	0.0	0.00105828046799
1	21099412	1.53956605067	0.095238097012	8	0.0	0.0	0.0	0.0225013494492
1	7922761	1.53881953339	0.130952388048	11	0.0	0.0	0.0	0.00157135725021
1	19722664	1.5373538898	0.107142858207	9	0.0	0.0	0.0	0.0301679372787
1	11083059	1.53673425048	0.25	21	0.0	0.0	0.0	0.028659760952
1	4555160	1.5364290347	0.22619047761	19	0.0	0.0	0.0	0.00216549634933
1	9117947	1.53640354305	0.095238097012	8	0.0	0.0	0.0	0.00881028175354
1	7335508	1.53570756231	0.023809524253	2	0.0	0.0	0.0	0.000269711017609
1	10873497	1.53523116449	0.0714285746217	6	0.0	0.0	0.0	0.003005027771
1	24643347	1.53509702717	0.333333343267	28	0.0	0.0	0.0	0.000269711017609
1	21334653	1.53463909059	0.214285716414	18	0.0	0.0	0.0	0.000463366508484
1	6868571	1.53457432945	0.464285701513	39	0.0	0.0	0.0	0.000269711017609
1	8487714	1.53414874117	0.25	21	0.0	0.0	0.0	0.000101566314697
1	3471878	1.53412335399	0.47619047761	40	0.0	0.0	0.0	0.00764185190201
1	23406802	1.53396369466	0.285714298487	24	0.0	0.0	0.0	0.0157027840614
1	21881799	1.53388279167	0.0833333358169	7	0.0	0.0	0.0	0.0151158571243
1	28395814	1.53291120513	0.357142865658	30	0.0	0.0	0.0	0.00245761871338
1	24336047	1.53258956985	0.119047619402	10	0.0	0.0	0.0	0.00226020812988
1	23426917	1.53242761801	0.357142865658	30	0.0	0.0	0.0	0.00377869606018
1	23427180	1.53242761801	0.357142865658	30	0.0	0.0	0.0	0.000606775283813
1	11801212	1.53207830831	0.404761910439	34	0.0	0.0	0.0	0.00272566080093
1	11804827	1.53207830831	0.404761910439	34	0.0	0.0	0.0	7.5101852417e-05
1	29574624	1.53167333531	0.142857149243	12	0.0	0.0	0.0	0.00185000896454
1	6663957	1.53140492042	0.261904776096	22	0.0	0.0	0.0	6.79492950439e-06
1	6670918	1.53140492042	0.261904776096	22	0.0	0.0	0.0	0.00214046239853
1	28259372	1.53139566455	0.464285701513	39	0.0	0.0	0.0	0.00602513551712
1	11082113	1.53082177637	0.297619044781	25	0.0	0.0	0.0	0.00446581840515
1	8865360	1.52990993681	0.202380955219	17	0.0	0.0	0.0	2.2292137146e-05
1	25703321	1.52988905014	0.238095238805	20	0.0	0.0	0.0	2.2292137146e-05
1	8075781	1.5297549223	0.107142858207	9	0.0	0.0	0.0	0.00214046239853
1	19609772	1.52975018036	0.416666656733	35	0.0	0.0	0.0	0.00076699256897
1	28506333	1.5286391217	0.392857134342	33	0.0	0.0	0.0	0.00214046239853
1	18250231	1.52852348908	0.0357142873108	3	0.0	0.0	0.0	0.00164097547531
1	13444564	1.5284539279	0.285714298487	24	0.0	0.0	0.0	0.00214046239853
1	29265582	1.52819464823	0.0595238097012	5	0.0	0.0	0.0	0.0036655664444
1	13406480	1.5270625571	0.25	21	0.0	0.0	0.0	7.23600387573e-05
1	21130024	1.52506874875	0.166666671634	14	0.0	0.0	0.0	0.00113821029663
1	24990274	1.52503858303	0.285714298487	24	0.0	0.0	0.0	0.00173908472061
1	27191794	1.52416304168	0.214285716414	18	0.0	0.0	0.0	0.00949555635452
1	12852405	1.52396145594	0.25	21	0.0	0.0	0.0	0.00113821029663
1	28728651	1.5226896573	0.023809524253	2	0.0	0.0	0.0	0.000232994556427
1	1896255	1.52186253427	0.095238097012	8	0.0	0.0	0.0	0.00111550092697
1	11572892	1.52124150494	0.369047611952	31	0.0	0.0	0.0	0.00113821029663
1	26374088	1.5210537382	0.404761910439	34	0.0	0.0	0.0	0.00109922885895
1	5197143	1.52006180151	0.130952388048	11	0.0	0.0	0.0	0.00109922885895
1	25215998	1.51982312291	0.380952388048	32	0.0	0.0	0.0	2.2292137146e-05
1	949023	1.51905807433	0.023809524253	2	0.0	0.0	0.0	0.011118710041
1	22176193	1.51857588931	0.107142858207	9	0.0	0.0	0.0	0.00231575965881
1	5320134	1.51815168773	0.297619044781	25	0.0	0.0	0.0	2.2292137146e-05
1	1937560	1.51810068225	0.154761910439	13	0.0	0.0	0.0	0.00231575965881
1	8497040	1.51807987281	0.0714285746217	6	0.0	0.0	0.0	0.0230350494385
1	22844427	1.51806822402	0.392857134342	33	0.0	0.0	0.0	0.00197118520737
1	7819562	1.51774600838	0.107142858207	9	0.0	0.0	0.0	0.00929993391037
1	9081066	1.51606015158	0.261904776096	22	0.0	0.0	0.0	0.00349485874176
1	22839672	1.51564970973	0.0595238097012	5	0.0	0.0	0.0	0.000763416290283
1	11780363	1.51561712675	0.404761910439	34	0.0	0.0	0.0	0.0108619332314
1	21697334	1.5139122994	0.440476179123	37	0.0	0.0	0.0	0.0204458236694
1	30103597	1.51316990405	0.107142858207	9	0.0	0.0	0.0	0.00671094655991
1	7522306	1.51286601924	0.202380955219	17	0.0	0.0	0.0	0.0172747969627
1	29547112	1.51264553867	0.047619048506	4	0.0	0.0	0.0	0.00353300571442
1	29705395	1.51184504826	0.0833333358169	7	0.0	0.0	0.0	0.00473284721375
1	24338087	1.51178935454	0.238095238805	20	0.0	0.0	0.0	0.00328248739243
1	30197206	1.51150159639	0.095238097012	8	0.0	0.0	0.0	0.00688803195953
1	8309662	1.51113956082	0.47619047761	40	0.0	0.0	0.0	0.00671094655991
1	7731649	1.51103042562	0.202380955219	17	0.0	0.0	0.0	0.00196772813797
1	9712630	1.50973527396	0.488095223904	41	0.0	0.0	0.0	0.00353300571442
1	7751050	1.50945433653	0.107142858207	9	0.0	0.0	0.0	0.0249346494675
1	10449877	1.50933837994	0.297619044781	25	0.0	0.0	0.0	0.000186741352081
1	7766221	1.50899706653	0.178571432829	15	0.0	0.0	0.0	0.00671094655991
1	18295626	1.50879276856	0.285714298487	24	0.0	0.0	0.0	0.0121778845787
1	27547295	1.50870692535	0.261904776096	22	0.0	0.0	0.0	0.0172747969627
1	182696	1.50851643561	0.154761910439	13	0.0	0.0	0.0	0.0100808143616
1	7837724	1.50799182509	0.357142865658	30	0.0	0.0	0.0	0.0130155086517
1	3031710	1.50786870791	0.0833333358169	7	0.0	0.0	0.0	0.0136251449585
1	11684666	1.50637787281	0.0714285746217	6	0.0	0.0	0.0	0.0118236541748
1	17180097	1.50590181502	0.0714285746217	6	0.0	0.0	0.0	9.31024551392e-05
1	17180178	1.50590181502	0.0714285746217	6	0.0	0.0	0.0	0.00569444894791
1	17180556	1.50590181502	0.0714285746217	6	0.0	0.0	0.0	0.00196474790573
1	5476066	1.50587847577	0.47619047761	40	0.0	0.0	0.0	0.00243937969208
1	24430906	1.50508421375	0.261904776096	22	0.0	0.0	0.0	0.00786930322647
1	8165021	1.50461724397	0.464285701513	39	0.0	0.0	0.0	3.09944152832e-06
1	12568573	1.50454290657	0.452380955219	38	0.0	0.0	0.0	0.0103032588959
1	17720637	1.50444307107	0.154761910439	13	0.0	0.0	0.0	0.0162930488586
1	3146294	1.50373908139	0.047619048506	4	0.0	0.0	0.0	0.000964641571045
1	3146743	1.50373908139	0.047619048506	4	0.0	0.0	0.0	0.0029011964798
1	3147036	1.50373908139	0.047619048506	4	0.0	0.0	0.0	0.00151604413986
1	3148263	1.50373908139	0.047619048506	4	0.0	0.0	0.0	0.00045907497406
1	3151111	1.50373908139	0.047619048506	4	0.0	0.0	0.0	0.000201642513275
1	568924	1.5036996413	0.297619044781	25	0.0	0.0	0.0	0.00186902284622
1	12546186	1.5036717611	0.25	21	0.0	0.0	0.0	0.000201642513275
1	28297328	1.50360897355	0.095238097012	8	0.0	0.0	0.0	0.000568926334381
1	3323976	1.50214746858	0.154761910439	13	0.0	0.0	0.0	0.0105041861534
1	19470968	1.50190804819	0.321428567171	27	0.0	0.0	0.0	9.91821289062e-05
1	7908199	1.50128054971	0.452380955219	38	0.0	0.0	0.0	0.0177898406982
1	3553424	1.50121309157	0.166666671634	14	0.0	0.0	0.0	0.00356757640839
1	18687474	1.50072272437	0.488095223904	41	0.0	0.0	0.0	0.0105041861534
1	22581847	1.5005925585	0.0595238097012	5	0.0	0.0	0.0	0.00298821926117
1	9081110	1.50017653247	0.238095238805	20	0.0	0.0	0.0	0.00519663095474
1	27281707	1.49989757997	0.0595238097012	5	0.0	0.0	0.0	0.00496226549149
1	9882151	1.4997488006	0.047619048506	4	0.0	0.0	0.0	0.00496226549149
1	22968841	1.49907687118	0.154761910439	13	0.0	0.0	0.0	6.28232955933e-05
1	3123136	1.49900247286	0.261904776096	22	0.0	0.0	0.0	0.00618320703506
1	10812608	1.49805620429	0.238095238805	20	0.0	0.0	0.0	0.00274211168289
1	9570345	1.49790262019	0.0357142873108	3	0.0	0.0	0.0	0.00496226549149
1	28416790	1.49788639951	0.0595238097012	5	0.0	0.0	0.0	0.00496226549149
1	29751651	1.49747474411	0.285714298487	24	0.0	0.0	0.0	0.00117808580399
1	9080904	1.49717015511	0.345238089561	29	0.0	0.0	0.0	0.00552916526794
1	12751835	1.49702823576	0.214285716414	18	0.0	0.0	0.0	0.00555372238159
1	6723919	1.49682595864	0.357142865658	30	0.0	0.0	0.0	9.53674316406e-06
1	3179994	1.49671670605	0.190476194024	16	0.0	0.0	0.0	0.0144743323326
1	11087710	1.49624677491	0.428571432829	36	0.0	0.0	0.0	0.00774240493774
1	12182747	1.49555600053	0.047619048506	4	0.0	0.0	0.0	0.000428020954132
1	17602533	1.49530011916	0.0714285746217	6	0.0	0.0	0.0	0.00922656059265
1	19513809	1.4947743687	0.190476194024	16	0.0	0.0	0.0	0.02520185709
1	7043403	1.49450676829	0.309523820877	26	0.0	0.0	0.0	0.000380992889404
1	7045288	1.49450676829	0.309523820877	26	0.0	0.0	0.0	0.00297468900681
1	6636033	1.49410432623	0.333333343267	28	0.0	0.0	0.0	2.38418579102e-07
1	11551928	1.4939228449	0.297619044781	25	0.0	0.0	0.0	0.00231432914734
1	3084009	1.49387631044	0.202380955219	17	0.0	0.0	0.0	0.00774240493774
1	26747475	1.49348075447	0.333333343267	28	0.0	0.0	0.0	0.00132125616074
1	11415070	1.49334341109	0.0595238097012	5	0.0	0.0	0.0	0.000227868556976
1	11421902	1.49334341109	0.0595238097012	5	0.0	0.0	0.0	0.00501203536987
1	11424141	1.49334341109	0.0595238097012	5	0.0	0.0	0.0	0.0119499564171
1	11424546	1.49334341109	0.0595238097012	5	0.0	0.0	0.0	0.0015332698822
1	17721132	1.49225671018	0.0833333358169	7	0.0	0.0	0.0	0.0143855214119
1	13624787	1.49162831175	0.297619044781	25	0.0	0.0	0.0	0.00523197650909
1	18517115	1.49111396894	0.095238097012	8	0.0	0.0	0.0	0.0186421275139
1	1299794	1.4906553417	0.25	21	0.0	0.0	0.0	0.000831246376038
1	13751830	1.49047842288	0.0833333358169	7	0.0	0.0	0.0	0.000409185886383
1	29330011	1.48977535718	0.202380955219	17	0.0	0.0	0.0	0.00357526540756
1	29330116	1.48977535718	0.202380955219	17	0.0	0.0	0.0	0.0143855214119
1	17548732	1.48918636502	0.0714285746217	6	0.0	0.0	0.0	0.0143855214119
1	27655479	1.4889348975	0.309523820877	26	0.0	0.0	0.0	0.000910043716431
1	18923703	1.48885561626	0.428571432829	36	0.0	0.0	0.0	0.00283199548721
1	21754195	1.48757017496	0.25	21	0.0	0.0	0.0	0.00692498683929
1	23407736	1.48717436012	0.261904776096	22	0.0	0.0	0.0	0.00502949953079
1	23408318	1.48717436012	0.261904776096	22	0.0	0.0	0.0	0.00100213289261
1	23408369	1.48717436012	0.261904776096	22	0.0	0.0	0.0	0.00729763507843
1	23408453	1.48717436012	0.261904776096	22	0.0	0.0	0.0	3.77893447876e-05
1	23408661	1.48717436012	0.261904776096	22	0.0	0.0	0.0	0.0615970492363
1	23858362	1.48688077852	0.214285716414	18	0.0	0.0	0.0	3.77893447876e-05
1	19919421	1.48685760047	0.0833333358169	7	0.0	0.0	0.0	0.0575318932533
1	12346569	1.48677374982	0.428571432829	36	0.0	0.0	0.0	0.0575318932533
1	9859556	1.48610983815	0.47619047761	40	0.0	0.0	0.0	0.0615970492363
1	9626212	1.48568120906	0.023809524253	2	0.0	0.0	0.0	0.0220459699631
1	12925169	1.4854715435	0.345238089561	29	0.0	0.0	0.0	0.0615970492363
1	30193141	1.48502196197	0.107142858207	9	0.0	0.0	0.0	0.0257233381271
1	30198328	1.48502196197	0.107142858207	9	0.0	0.0	0.0	0.0276592969894
1	30201043	1.48502196197	0.107142858207	9	0.0	0.0	0.0	0.0035308599472
1	30201128	1.48502196197	0.107142858207	9	0.0	0.0	0.0	0.00791811943054
1	21472872	1.48450699705	0.369047611952	31	0.0	0.0	0.0	0.0154423713684
1	19158318	1.48348865642	0.202380955219	17	0.0	0.0	0.0	1.19209289551e-07
1	7731398	1.48338612037	0.297619044781	25	0.0	0.0	0.0	0.0502377152443
1	12877835	1.48295504243	0.309523820877	26	0.0	0.0	0.0	0.0309525132179
1	7196111	1.48268935629	0.488095223904	41	0.0	0.0	0.0	0.00272613763809
1	22627969	1.48229541188	0.154761910439	13	0.0	0.0	0.0	0.000207126140594
1	5182326	1.48225584561	0.095238097012	8	0.0	0.0	0.0	1.08480453491e-05
1	10970170	1.482136918	0.095238097012	8	0.0	0.0	0.0	0.000556290149689
1	17593645	1.48192486683	0.321428567171	27	0.0	0.0	0.0	0.000294506549835
1	26136852	1.48173145663	0.130952388048	11	0.0	0.0	0.0	0.000142574310303
1	29826181	1.48159614574	0.107142858207	9	0.0	0.0	0.0	0.00138032436371
1	11587383	1.48042598964	0.261904776096	22	0.0	0.0	0.0	0.000556290149689
1	4121228	1.47967989333	0.166666671634	14	0.0	0.0	0.0	0.000142574310303
1	24830056	1.47916690348	0.392857134342	33	0.0	0.0	0.0	0.0164152383804
1	13123722	1.47850223262	0.130952388048	11	0.0	0.0	0.0	0.000262439250946
1	11863731	1.47819677792	0.0714285746217	6	0.0	0.0	0.0	0.0639784932137
1	12931330	1.47810348914	0.321428567171	27	0.0	0.0	0.0	0.0169706940651
1	23796616	1.47760425809	0.0357142873108	3	0.0	0.0	0.0	0.00107353925705
1	23796823	1.47760425809	0.0357142873108	3	0.0	0.0	0.0	0.0169706940651
1	23797543	1.47760425809	0.0357142873108	3	0.0	0.0	0.0	0.000734388828278
1	3754605	1.47754600443	0.357142865658	30	0.0	0.0	0.0	0.0238900184631
1	11644081	1.47723345116	0.392857134342	33	0.0	0.0	0.0	0.0068736076355
1	18406268	1.47692088315	0.107142858207	9	0.0	0.0	0.0	0.0211135149002
1	7500987	1.47602736022	0.178571432829	15	0.0	0.0	0.0	0.000244677066803
1	7089072	1.47570312679	0.380952388048	32	0.0	0.0	0.0	0.00382137298584
1	10376081	1.47557486298	0.321428567171	27	0.0	0.0	0.0	0.0226611495018
1	19321584	1.47503116528	0.297619044781	25	0.0	0.0	0.0	0.000201165676117
1	7034775	1.47385040087	0.166666671634	14	0.0	0.0	0.0	0.0171790122986
1	19383779	1.4738387891	0.214285716414	18	0.0	0.0	0.0	0.00565874576569
1	84558	1.47382706348	0.107142858207	9	0.0	0.0	0.0	0.0005863904953
1	12273693	1.47322720732	0.25	21	0.0	0.0	0.0	0.00994700193405
1	18382763	1.47312690341	0.202380955219	17	0.0	0.0	0.0	0.00298571586609
1	18384131	1.47312690341	0.202380955219	17	0.0	0.0	0.0	0.00158226490021
1	4334602	1.47245228874	0.357142865658	30	0.0	0.0	0.0	0.00642651319504
1	26678726	1.47241266366	0.345238089561	29	0.0	0.0	0.0	0.00449770689011
1	18084164	1.47237303834	0.0714285746217	6	0.0	0.0	0.0	0.00440818071365
1	9589673	1.47098622996	0.22619047761	19	0.0	0.0	0.0	0.00188493728638
1	11039416	1.47092564012	0.5	42	0.0	0.0	0.0	0.00827711820602
1	21367764	1.47018541968	0.404761910439	34	0.0	0.0	0.0	0.00731652975082
1	21941256	1.46990760199	0.345238089561	29	0.0	0.0	0.0	0.0162805318832
1	18463565	1.46981647432	0.309523820877	26	0.0	0.0	0.0	0.000131607055664
1	2627475	1.46969037433	0.309523820877	26	0.0	0.0	0.0	0.0011106133461
1	2469162	1.46955493091	0.047619048506	4	0.0	0.0	0.0	0.00731652975082
1	17570655	1.46828910078	0.464285701513	39	0.0	0.0	0.0	0.00731652975082
1	24391907	1.4670159615	0.261904776096	22	0.0	0.0	0.0	0.000898480415344
1	13414731	1.46694826957	0.25	21	0.0	0.0	0.0	0.00649392604828
1	17363762	1.4669295801	0.285714298487	24	0.0	0.0	0.0	0.0006223320961
1	23428360	1.46649970747	0.309523820877	26	0.0	0.0	0.0	0.0120894908905
1	21621217	1.46642266476	0.142857149243	12	0.0	0.0	0.0	0.000114321708679
1	22384054	1.46642266476	0.261904776096	22	0.0	0.0	0.0	0.0226611495018
1	30206871	1.46600210502	0.22619047761	19	0.0	0.0	0.0	0.0215068459511
1	22733840	1.46592733602	0.238095238805	20	0.0	0.0	0.0	0.0226611495018
1	17252453	1.46549033067	0.22619047761	19	0.0	0.0	0.0	0.0138602256775
1	5397827	1.4653571944	0.27380952239	23	0.0	0.0	0.0	0.000850677490234
1	1661550	1.46515383723	0.0833333358169	7	0.0	0.0	0.0	0.0120894908905
1	23409641	1.46514448994	0.27380952239	23	0.0	0.0	0.0	0.0120894908905
1	28214105	1.46510242699	0.095238097012	8	0.0	0.0	0.0	0.0120894908905
1	20631939	1.464896782	0.369047611952	31	0.0	0.0	0.0	0.0220652222633
1	18716195	1.46470515245	0.333333343267	28	0.0	0.0	0.0	0.00301593542099
1	21865697	1.46432187655	0.166666671634	14	0.0	0.0	0.0	0.00012743473053
1	11955129	1.46410457812	0.202380955219	17	0.0	0.0	0.0	0.00731652975082
1	8179050	1.46390118209	0.297619044781	25	0.0	0.0	0.0	0.00251835584641
1	687977	1.46320931466	0.464285701513	39	0.0	0.0	0.0	0.0120894908905
1	8202717	1.46303873098	0.416666656733	35	0.0	0.0	0.0	0.0126092433929
1	4238109	1.46252444443	0.214285716414	18	0.0	0.0	0.0	0.000146269798279
1	23752775	1.46169910679	0.190476194024	16	0.0	0.0	0.0	0.00502395629883
1	19470287	1.4614465922	0.321428567171	27	0.0	0.0	0.0	0.00590819120407
1	26089498	1.46057434956	0.238095238805	20	0.0	0.0	0.0	0.00338381528854
1	11824698	1.46024239455	0.345238089561	29	0.0	0.0	0.0	0.000581502914429
1	9585855	1.46011371467	0.190476194024	16	0.0	0.0	0.0	0.0120894908905
1	18067712	1.46003659678	0.47619047761	40	0.0	0.0	0.0	0.00565648078918
1	6946410	1.45979337288	0.380952388048	32	0.0	0.0	0.0	0.0637544989586
1	7029579	1.459676321	0.142857149243	12	0.0	0.0	0.0	0.0119985938072
1	25430706	1.4595524217	0.0595238097012	5	0.0	0.0	0.0	0.00836646556854
1	19610872	1.45936759516	0.416666656733	35	0.0	0.0	0.0	0.00836646556854
1	15733345	1.45890915711	0.369047611952	31	0.0	0.0	0.0	0.0163641571999
1	662928	1.45875249581	0.5	42	0.0	0.0	0.0	0.0293460488319
1	5598012	1.45821219655	0.0595238097012	5	0.0	0.0	0.0	3.65972518921e-05
1	29621900	1.45800154187	0.0357142873108	3	0.0	0.0	0.0	0.00439524650574
1	29640499	1.45800154187	0.0357142873108	3	0.0	0.0	0.0	0.00326019525528
1	30108472	1.45800154187	0.0357142873108	3	0.0	0.0	0.0	0.0156815648079
1	8181296	1.45799925955	0.25	21	0.0	0.0	0.0	0.000321507453918
1	23430438	1.45775367728	0.309523820877	26	0.0	0.0	0.0	0.0257830619812
1	9398466	1.45769981227	0.321428567171	27	0.0	0.0	0.0	0.00245624780655
1	4276437	1.45731612533	0.488095223904	41	0.0	0.0	0.0	0.0242774486542
1	5825931	1.45721089849	0.0714285746217	6	0.0	0.0	0.0	0.0113882422447
1	6047597	1.45721089849	0.0714285746217	6	0.0	0.0	0.0	0.00331598520279
1	6055877	1.45721089849	0.0714285746217	6	0.0	0.0	0.0	0.0211932063103
1	6060618	1.45721089849	0.0714285746217	6	0.0	0.0	0.0	0.0048840045929
1	6062508	1.45721089849	0.0714285746217	6	0.0	0.0	0.0	0.00793993473053
1	6081073	1.45721089849	0.0714285746217	6	0.0	0.0	0.0	0.000318050384521
1	6082279	1.45721089849	0.0714285746217	6	0.0	0.0	0.0	0.000958979129791
1	22587553	1.45672879632	0.202380955219	17	0.0	0.0	0.0	5.36441802979e-06
1	19307975	1.4559425645	0.321428567171	27	0.0	0.0	0.0	0.0068776011467
1	25492061	1.45582087728	0.261904776096	22	0.0	0.0	0.0	0.0068776011467
1	21632198	1.45554244927	0.154761910439	13	0.0	0.0	0.0	0.0116925835609
1	3401206	1.45480756583	0.214285716414	18	0.0	0.0	0.0	1.43051147461e-05
1	14115225	1.45434412529	0.297619044781	25	0.0	0.0	0.0	0.00674539804459
1	4027549	1.45387357202	0.166666671634	14	0.0	0.0	0.0	0.00487291812897
1	24179345	1.4528997005	0.047619048506	4	0.0	0.0	0.0	0.00526005029678
1	23124562	1.45273592774	0.22619047761	19	0.0	0.0	0.0	0.013709962368
1	23125834	1.45273592774	0.22619047761	19	0.0	0.0	0.0	0.000318050384521
1	23126018	1.45273592774	0.22619047761	19	0.0	0.0	0.0	0.00565803050995
1	23126604	1.45273592774	0.22619047761	19	0.0	0.0	0.0	0.00430071353912
1	24283916	1.45252281138	0.488095223904	41	0.0	0.0	0.0	0.00595021247864
1	17990017	1.45245017205	0.214285716414	18	0.0	0.0	0.0	0.00318366289139
1	3432669	1.45214590037	0.297619044781	25	0.0	0.0	0.0	0.00156420469284
1	3437336	1.45214590037	0.297619044781	25	0.0	0.0	0.0	0.00674539804459
1	16430480	1.45181100227	0.285714298487	24	0.0	0.0	0.0	7.77244567871e-05
1	22672689	1.45134734774	0.25	21	0.0	0.0	0.0	0.000362515449524
1	7341728	1.45083453622	0.142857149243	12	0.0	0.0	0.0	0.000207126140594
1	23218591	1.45035675904	0.345238089561	29	0.0	0.0	0.0	0.00156420469284
1	29962976	1.45024662081	0.178571432829	15	0.0	0.0	0.0	1.43051147461e-05
1	29973184	1.45024662081	0.178571432829	15	0.0	0.0	0.0	0.00674539804459
1	27678800	1.45021383033	0.297619044781	25	0.0	0.0	0.0	0.00793009996414
1	24604181	1.45007798228	0.488095223904	41	0.0	0.0	0.0	0.00343734025955
1	19077180	1.44989528559	0.0714285746217	6	0.0	0.0	0.0	0.00446689128876
1	19077306	1.44989528559	0.0714285746217	6	0.0	0.0	0.0	0.00602680444717
1	19077588	1.44989528559	0.0714285746217	6	0.0	0.0	0.0	0.00201141834259
1	21329050	1.44916204757	0.047619048506	4	0.0	0.0	0.0	2.26497650146e-06
1	11957197	1.44910582579	0.345238089561	29	0.0	0.0	0.0	0.000375151634216
1	23247115	1.44906605888	0.178571432829	15	0.0	0.0	0.0	0.00349819660187
1	4392379	1.44882950925	0.0714285746217	6	0.0	0.0	0.0	0.0156226158142
1	29944918	1.44865374841	0.380952388048	32	0.0	0.0	0.0	0.000114321708679
1	9835326	1.44859980784	0.154761910439	13	0.0	0.0	0.0	0.000103950500488
1	25026582	1.44762754343	0.130952388048	11	0.0	0.0	0.0	0.0017037987709
1	4615464	1.44739082685	0.047619048506	4	0.0	0.0	0.0	0.00240415334702
1	9587811	1.44732521676	0.25	21	0.0	0.0	0.0	1.70469284058e-05
1	22740821	1.44724566077	0.22619047761	19	0.0	0.0	0.0	2.20537185669e-05
1	25604160	1.44703705026	0.345238089561	29	0.0	0.0	0.0	0.00431883335114
1	12961382	1.44664804511	0.345238089561	29	0.0	0.0	0.0	0.000187456607819
1	7794199	1.44554651778	0.321428567171	27	0.0	0.0	0.0	0.00154805183411
1	19093418	1.44551141672	0.428571432829	36	0.0	0.0	0.0	0.00562173128128
1	12997628	1.44497927501	0.392857134342	33	0.0	0.0	0.0	0.000486493110657
1	19373702	1.44488082284	0.130952388048	11	0.0	0.0	0.0	2.11000442505e-05
1	24828617	1.44469088937	0.285714298487	24	0.0	0.0	0.0	0.0107410550117
1	12973419	1.44458076884	0.392857134342	33	0.0	0.0	0.0	0.00597143173218
1	23448744	1.44375795	0.5	42	0.0	0.0	0.0	0.0388314723969
1	6821010	1.44271209213	0.119047619402	10	0.0	0.0	0.0	0.00759780406952
1	19309398	1.44195710219	0.369047611952	31	0.0	0.0	0.0	0.00597143173218
1	17255996	1.44149262494	0.119047619402	10	0.0	0.0	0.0	0.0107392072678
1	30174351	1.44145990434	0.047619048506	4	0.0	0.0	0.0	0.0388314723969
1	23400876	1.44133794428	0.380952388048	32	0.0	0.0	0.0	0.0109012126923
1	23401275	1.44133794428	0.380952388048	32	0.0	0.0	0.0	0.0107392072678
1	23401329	1.44133794428	0.380952388048	32	0.0	0.0	0.0	0.0107392072678
1	25578722	1.44111976041	0.416666656733	35	0.0	0.0	0.0	7.36713409424e-05
1	27393966	1.44067639072	0.25	21	0.0	0.0	0.0	1.90734863281e-06
1	7731936	1.44028230949	0.095238097012	8	0.0	0.0	0.0	0.00620132684708
1	25287225	1.44003376498	0.0833333358169	7	0.0	0.0	0.0	0.0033306479454
1	25287482	1.44003376498	0.0833333358169	7	0.0	0.0	0.0	0.00929200649261
1	23728862	1.43990937468	0.285714298487	24	0.0	0.0	0.0	0.00620132684708
1	11051696	1.4393862682	0.095238097012	8	0.0	0.0	0.0	0.00410687923431
1	25713963	1.43901785938	0.321428567171	27	0.0	0.0	0.0	0.0201144814491
1	22583610	1.43889825643	0.22619047761	19	0.0	0.0	0.0	0.0388314723969
1	17248036	1.43846881197	0.357142865658	30	0.0	0.0	0.0	0.00604611635208
1	19988841	1.43845004029	0.0595238097012	5	0.0	0.0	0.0	0.055967271328
1	19989175	1.43845004029	0.0595238097012	5	0.0	0.0	0.0	0.00610595941544
1	19989521	1.43845004029	0.0595238097012	5	0.0	0.0	0.0	0.0311356186867
1	19991878	1.43845004029	0.0595238097012	5	0.0	0.0	0.0	0.0029491186142
1	19993268	1.43845004029	0.0595238097012	5	0.0	0.0	0.0	0.000986337661743
1	2543710	1.43796195724	0.321428567171	27	0.0	0.0	0.0	0.00149005651474
1	5206772	1.43737057603	0.333333343267	28	0.0	0.0	0.0	0.000121116638184
1	2761535	1.43711241632	0.119047619402	10	0.0	0.0	0.0	0.0035098195076
1	2762765	1.43711241632	0.119047619402	10	0.0	0.0	0.0	0.00138986110687
1	2764412	1.43711241632	0.119047619402	10	0.0	0.0	0.0	0.00620132684708
1	2765047	1.43711241632	0.119047619402	10	0.0	0.0	0.0	0.000457882881165
1	2768615	1.43711241632	0.119047619402	10	0.0	0.0	0.0	0.003253698349
1	2770233	1.43711241632	0.119047619402	10	0.0	0.0	0.0	5.60283660889e-05
1	1962658	1.43695041721	0.166666671634	14	0.0	0.0	0.0	0.0147758722305
1	1964828	1.43695041721	0.166666671634	14	0.0	0.0	0.0	0.00620132684708
1	646492	1.43675326507	0.190476194024	16	0.0	0.0	0.0	9.1552734375e-05
1	12349589	1.43641768029	0.369047611952	31	0.0	0.0	0.0	0.0102142095566
1	6103967	1.4360280318	0.0714285746217	6	0.0	0.0	0.0	0.0212731361389
1	6108228	1.4360280318	0.0714285746217	6	0.0	0.0	0.0	0.0110604166985
1	6109188	1.4360280318	0.0714285746217	6	0.0	0.0	0.0	0.0289105176926
1	10358650	1.43601864238	0.166666671634	14	0.0	0.0	0.0	9.1552734375e-05
1	8845413	1.43600215362	0.154761910439	13	0.0	0.0	0.0	0.0191443562508
1	9928701	1.43552327404	0.095238097012	8	0.0	0.0	0.0	0.00103735923767
1	4488013	1.43512188989	0.119047619402	10	0.0	0.0	0.0	0.0110604166985
1	22842107	1.43441055922	0.321428567171	27	0.0	0.0	0.0	0.000464677810669
1	21264296	1.43368254002	0.142857149243	12	0.0	0.0	0.0	0.0200483202934
1	7842534	1.43330452373	0.369047611952	31	0.0	0.0	0.0	0.0110604166985
1	5430776	1.43327863453	0.5	42	0.0	0.0	0.0	0.0119146108627
1	5430846	1.43327863453	0.5	42	0.0	0.0	0.0	0.0177099108696
1	5432630	1.43327863453	0.5	42	0.0	0.0	0.0	0.0322636365891
1	5433928	1.43327863453	0.5	42	0.0	0.0	0.0	0.0341886878014
1	5434457	1.43327863453	0.5	42	0.0	0.0	0.0	0.00589287281036
1	5434643	1.43327863453	0.5	42	0.0	0.0	0.0	0.0151546001434
1	5435073	1.43327863453	0.5	42	0.0	0.0	0.0	0.00214487314224
1	5435140	1.43327863453	0.5	42	0.0	0.0	0.0	0.0652948021889
1	5435159	1.43327863453	0.5	42	0.0	0.0	0.0	0.0111168026924
1	7729533	1.43322708491	0.297619044781	25	0.0	0.0	0.0	0.0213178396225
1	22316514	1.43322227359	0.392857134342	33	0.0	0.0	0.0	0.0111168026924
1	7079545	1.43291938229	0.285714298487	24	0.0	0.0	0.0	0.0213178396225
1	8055453	1.43277377398	0.0833333358169	7	0.0	0.0	0.0	0.0131368637085
1	19938082	1.43249434794	0.154761910439	13	0.0	0.0	0.0	0.00408512353897
1	12740522	1.43215372718	0.428571432829	36	0.0	0.0	0.0	0.0131368637085
1	11604724	1.43209265871	0.142857149243	12	0.0	0.0	0.0	0.028188586235
1	19363083	1.43083357813	0.095238097012	8	0.0	0.0	0.0	0.0499610900879
1	18325454	1.43074430551	0.047619048506	4	0.0	0.0	0.0	0.0221135616302
1	22946148	1.43050937156	0.404761910439	34	0.0	0.0	0.0	0.0196816325188
1	22586262	1.43013815826	0.214285716414	18	0.0	0.0	0.0	0.0313006639481
1	24795340	1.42886218371	0.0595238097012	5	0.0	0.0	0.0	0.000691056251526
1	26184747	1.4285613777	0.047619048506	4	0.0	0.0	0.0	0.00191605091095
1	9779723	1.42786112318	0.416666656733	35	0.0	0.0	0.0	0.00412386655807
1	9781584	1.42786112318	0.416666656733	35	0.0	0.0	0.0	0.000680446624756
1	9781637	1.42786112318	0.416666656733	35	0.0	0.0	0.0	1.56164169312e-05
1	9781991	1.42786112318	0.416666656733	35	0.0	0.0	0.0	0.000680446624756
1	9782552	1.42786112318	0.416666656733	35	0.0	0.0	0.0	0.000680446624756
1	9782825	1.42786112318	0.416666656733	35	0.0	0.0	0.0	0.0115804672241
1	9782843	1.42786112318	0.416666656733	35	0.0	0.0	0.0	9.31024551392e-05
1	9783063	1.42786112318	0.416666656733	35	0.0	0.0	0.0	0.00135058164597
1	9783087	1.42786112318	0.416666656733	35	0.0	0.0	0.0	0.00613087415695
1	11048486	1.42783051108	0.0595238097012	5	0.0	0.0	0.0	0.00150394439697
1	18278943	1.42782110958	0.0714285746217	6	0.0	0.0	0.0	0.000680446624756
1	22496255	1.42756026977	0.428571432829	36	0.0	0.0	0.0	0.000680446624756
1	18492687	1.42742864191	0.202380955219	17	0.0	0.0	0.0	0.0034681558609
1	11089595	1.42742382621	0.488095223904	41	0.0	0.0	0.0	0.00199502706528
1	6696011	1.4273816313	0.25	21	0.0	0.0	0.0	0.0153194069862
1	13747358	1.42734631579	0.178571432829	15	0.0	0.0	0.0	0.00793009996414
1	24988309	1.42699613117	0.214285716414	18	0.0	0.0	0.0	0.00477468967438
1	13407197	1.42647414363	0.22619047761	19	0.0	0.0	0.0	0.00151348114014
1	21327635	1.42602516788	0.202380955219	17	0.0	0.0	0.0	0.00164902210236
1	16682409	1.42600876791	0.047619048506	4	0.0	0.0	0.0	0.000950396060944
1	11653548	1.42575484964	0.154761910439	13	0.0	0.0	0.0	0.00297021865845
1	24830510	1.42555735063	0.25	21	0.0	0.0	0.0	0.0214152932167
1	3425106	1.42543267764	0.428571432829	36	0.0	0.0	0.0	0.000137567520142
1	7619576	1.4250024395	0.119047619402	10	0.0	0.0	0.0	0.00407373905182
1	7626468	1.4250024395	0.119047619402	10	0.0	0.0	0.0	0.0241095423698
1	6930712	1.42460027633	0.47619047761	40	0.0	0.0	0.0	0.000904083251953
1	22679384	1.42423342067	0.190476194024	16	0.0	0.0	0.0	8.34465026855e-06
1	663182	1.42408290964	0.464285701513	39	0.0	0.0	0.0	5.49554824829e-05
1	7728361	1.42383832157	0.202380955219	17	0.0	0.0	0.0	0.00215101242065
1	417733	1.42380780476	0.023809524253	2	0.0	0.0	0.0	0.00297021865845
1	5738944	1.4235513889	0.440476179123	37	0.0	0.0	0.0	0.000146150588989
1	24786759	1.42322681003	0.464285701513	39	0.0	0.0	0.0	0.00777387619019
1	1796968	1.42318917662	0.142857149243	12	0.0	0.0	0.0	0.00316262245178
1	30037515	1.42318206296	0.321428567171	27	0.0	0.0	0.0	0.0038269162178
1	12055248	1.42313043134	0.142857149243	12	0.0	0.0	0.0	0.000146150588989
1	4160519	1.42305745792	0.142857149243	12	0.0	0.0	0.0	0.000304698944092
1	6954234	1.42105081776	0.488095223904	41	0.0	0.0	0.0	0.000304698944092
1	6954566	1.42105081776	0.488095223904	41	0.0	0.0	0.0	0.000146150588989
1	6956082	1.42105081776	0.488095223904	41	0.0	0.0	0.0	0.00215101242065
1	7801578	1.4205495746	0.27380952239	23	0.0	0.0	0.0	0.0038269162178
1	11086907	1.42048368806	0.416666656733	35	0.0	0.0	0.0	0.00297021865845
1	19216355	1.41994015527	0.202380955219	17	0.0	0.0	0.0	0.00840550661087
1	19217250	1.41994015527	0.202380955219	17	0.0	0.0	0.0	0.000146150588989
1	19217281	1.41994015527	0.202380955219	17	0.0	0.0	0.0	0.00297021865845
1	19217313	1.41994015527	0.202380955219	17	0.0	0.0	0.0	3.36170196533e-05
1	17390220	1.4193753366	0.452380955219	38	0.0	0.0	0.0	3.0517578125e-05
1	14131460	1.41917051992	0.0833333358169	7	0.0	0.0	0.0	0.000146150588989
1	3440573	1.41896340033	0.25	21	0.0	0.0	0.0	0.000146150588989
1	3026189	1.41880564503	0.25	21	0.0	0.0	0.0	0.000430285930634
1	3027590	1.41880564503	0.25	21	0.0	0.0	0.0	0.000304698944092
1	23230127	1.41849264865	0.130952388048	11	0.0	0.0	0.0	0.00287228822708
1	12610713	1.41838907856	0.428571432829	36	0.0	0.0	0.0	0.00873100757599
1	9102325	1.41813014588	0.380952388048	32	0.0	0.0	0.0	0.0236911177635
1	17570996	1.41809719005	0.0714285746217	6	0.0	0.0	0.0	0.00951379537582
1	10450848	1.41792299206	0.440476179123	37	0.0	0.0	0.0	0.0672168731689
1	26259709	1.41690124735	0.369047611952	31	0.0	0.0	0.0	4.06503677368e-05
1	28384949	1.41676939723	0.190476194024	16	0.0	0.0	0.0	0.000555574893951
1	5743921	1.41658574424	0.25	21	0.0	0.0	0.0	0.00576633214951
1	11099236	1.41649397317	0.214285716414	18	0.0	0.0	0.0	0.00576633214951
1	19556995	1.41641621365	0.142857149243	12	0.0	0.0	0.0	0.000835180282593
1	14131050	1.41534482611	0.285714298487	24	0.0	0.0	0.0	0.00753802061081
1	7899233	1.4149137843	0.130952388048	11	0.0	0.0	0.0	0.000815212726593
1	18117110	1.41471123498	0.369047611952	31	0.0	0.0	0.0	0.00656497478485
1	7041121	1.41410825877	0.261904776096	22	0.0	0.0	0.0	0.00809639692307
1	13104960	1.41404931382	0.238095238805	20	0.0	0.0	0.0	0.000419437885284
1	3446027	1.41316599237	0.0714285746217	6	0.0	0.0	0.0	0.00809639692307
1	6443415	1.41228955746	0.142857149243	12	0.0	0.0	0.0	0.00809639692307
1	24428470	1.41142001189	0.392857134342	33	0.0	0.0	0.0	0.00809639692307
1	7044217	1.410840401	0.321428567171	27	0.0	0.0	0.0	0.00022429227829
1	8259441	1.41074613155	0.321428567171	27	0.0	0.0	0.0	0.00809639692307
1	27628899	1.41068956921	0.0833333358169	7	0.0	0.0	0.0	0.000994026660919
1	25272760	1.41053390514	0.190476194024	16	0.0	0.0	0.0	0.00809639692307
1	7125782	1.40965008745	0.0119047621265	1	0.0	0.0	0.0	0.00809639692307
1	12037174	1.40965008745	0.0119047621265	1	0.0	0.0	0.0	2.86102294922e-05
1	21637743	1.40965008745	0.0119047621265	1	0.0	0.0	0.0	3.36170196533e-05
1	6353900	1.40964307343	0.0119047621265	1	0.0	0.0	0.0	0.0160750150681
1	27549068	1.40898303101	0.25	21	0.0	0.0	0.0	0.00809639692307
1	10810112	1.40896417163	0.22619047761	19	0.0	0.0	0.0	0.00206190347672
1	26320079	1.4088910335	0.166666671634	14	0.0	0.0	0.0	9.65595245361e-06
1	21576591	1.40866942892	0.452380955219	38	0.0	0.0	0.0	0.000719726085663
1	22940490	1.40764847421	0.22619047761	19	0.0	0.0	0.0	0.0120270252228
1	8160040	1.4075471402	0.440476179123	37	0.0	0.0	0.0	0.0158370733261
1	12180666	1.40748111692	0.202380955219	17	0.0	0.0	0.0	8.97645950317e-05
1	12180751	1.40748111692	0.202380955219	17	0.0	0.0	0.0	4.41074371338e-06
1	7013474	1.40747870142	0.488095223904	41	0.0	0.0	0.0	8.97645950317e-05
1	23715612	1.40713914199	0.309523820877	26	0.0	0.0	0.0	8.97645950317e-05
1	5926985	1.40707081377	0.0595238097012	5	0.0	0.0	0.0	0.00521194934845
1	26558871	1.40693404005	0.178571432829	15	0.0	0.0	0.0	0.00284397602081
1	26559000	1.40693404005	0.178571432829	15	0.0	0.0	0.0	0.000238239765167
1	12074551	1.40689630884	0.380952388048	32	0.0	0.0	0.0	0.0195978283882
1	22001308	1.40537272032	0.119047619402	10	0.0	0.0	0.0	1.19209289551e-07
1	7080757	1.40477114359	0.321428567171	27	0.0	0.0	0.0	0.0195978283882
1	12936721	1.40474053388	0.0357142873108	3	0.0	0.0	0.0	0.0195978283882
1	5744619	1.40417906071	0.22619047761	19	0.0	0.0	0.0	0.00766146183014
1	2040091	1.40411541852	0.0595238097012	5	0.0	0.0	0.0	0.0195978283882
1	23154314	1.40399733922	0.452380955219	38	0.0	0.0	0.0	0.0108131766319
1	12928060	1.4029002224	0.297619044781	25	0.0	0.0	0.0	0.0195978283882
1	24995069	1.40237634175	0.488095223904	41	0.0	0.0	0.0	0.000821769237518
1	11479078	1.4021214649	0.22619047761	19	0.0	0.0	0.0	0.00016450881958
1	27300733	1.40118440891	0.107142858207	9	0.0	0.0	0.0	0.0195978283882
1	23603990	1.40107110983	0.047619048506	4	0.0	0.0	0.0	0.0195978283882
1	8490622	1.40092718017	0.142857149243	12	0.0	0.0	0.0	0.0195978283882
1	10617487	1.40047395263	0.119047619402	10	0.0	0.0	0.0	0.0236156582832
1	17810236	1.39988618134	0.154761910439	13	0.0	0.0	0.0	0.0195978283882
1	6429525	1.39973508379	0.107142858207	9	0.0	0.0	0.0	0.0106129646301
1	12661842	1.39965239317	0.0595238097012	5	0.0	0.0	0.0	0.00396984815598
1	21659879	1.39955565065	0.130952388048	11	0.0	0.0	0.0	0.0195978283882
1	24391604	1.39910692987	0.214285716414	18	0.0	0.0	0.0	0.0195978283882
1	12281901	1.3990762922	0.238095238805	20	0.0	0.0	0.0	0.00112706422806
1	12333103	1.39829947298	0.392857134342	33	0.0	0.0	0.0	0.0195978283882
1	6870447	1.39805617857	0.392857134342	33	0.0	0.0	0.0	0.0198336243629
1	11481971	1.39789789382	0.488095223904	41	0.0	0.0	0.0	0.0195978283882
1	26628385	1.39774213952	0.321428567171	27	0.0	0.0	0.0	0.0164747238159
1	26629249	1.39774213952	0.321428567171	27	0.0	0.0	0.0	0.0195978283882
1	17760843	1.39769248625	0.202380955219	17	0.0	0.0	0.0	0.0195978283882
1	9763456	1.39760988353	0.107142858207	9	0.0	0.0	0.0	0.0195978283882
1	25118687	1.39747278591	0.428571432829	36	0.0	0.0	0.0	0.0175899267197
1	22379579	1.39695558944	0.238095238805	20	0.0	0.0	0.0	0.00112706422806
1	27589828	1.39643834965	0.095238097012	8	0.0	0.0	0.0	0.0195978283882
1	23821750	1.39631067498	0.321428567171	27	0.0	0.0	0.0	0.0195978283882
1	6948393	1.39618080822	0.380952388048	32	0.0	0.0	0.0	0.0195978283882
1	21512183	1.39600830131	0.47619047761	40	0.0	0.0	0.0	0.0195978283882
1	7794184	1.39580525092	0.5	42	0.0	0.0	0.0	0.0195978283882
1	27545960	1.39571305784	0.416666656733	35	0.0	0.0	0.0	0.00944221019745
1	9656288	1.395710753	0.392857134342	33	0.0	0.0	0.0	0.0198336243629
1	8509762	1.39521449991	0.178571432829	15	0.0	0.0	0.0	0.020946264267
1	4305862	1.39517208721	0.0833333358169	7	0.0	0.0	0.0	0.0195978283882
1	21895882	1.39492866951	0.27380952239	23	0.0	0.0	0.0	0.0337700843811
1	24457942	1.39464040535	0.309523820877	26	0.0	0.0	0.0	0.0195978283882
1	5095611	1.39367154989	0.107142858207	9	0.0	0.0	0.0	0.00735956430435
1	5097674	1.39367154989	0.107142858207	9	0.0	0.0	0.0	0.0195978283882
1	5097963	1.39367154989	0.107142858207	9	0.0	0.0	0.0	0.0446365475655
1	5113941	1.39367154989	0.107142858207	9	0.0	0.0	0.0	0.0195978283882
1	5118790	1.39367154989	0.107142858207	9	0.0	0.0	0.0	0.0196764469147
1	857834	1.39361483168	0.178571432829	15	0.0	0.0	0.0	0.0195978283882
1	24637204	1.39361010514	0.285714298487	24	0.0	0.0	0.0	0.0195978283882
1	22152521	1.39357471361	0.22619047761	19	0.0	0.0	0.0	0.00054258108139
1	2485851	1.39321548378	0.404761910439	34	0.0	0.0	0.0	0.0195978283882
1	644814	1.39319888216	0.095238097012	8	0.0	0.0	0.0	0.0123365521431
1	5902971	1.3930854365	0.0595238097012	5	0.0	0.0	0.0	0.00054258108139
1	17130065	1.39284908466	0.047619048506	4	0.0	0.0	0.0	0.0195978283882
1	25393091	1.39280411913	0.380952388048	32	0.0	0.0	0.0	2.5749206543e-05
1	21351536	1.39278059857	0.178571432829	15	0.0	0.0	0.0	0.0195978283882
1	10950739	1.3926482361	0.309523820877	26	0.0	0.0	0.0	0.000262081623077
1	29545618	1.39250399466	0.119047619402	10	0.0	0.0	0.0	0.00221180915833
1	25748087	1.39228653075	0.107142858207	9	0.0	0.0	0.0	0.000473141670227
1	14506725	1.39215415764	0.297619044781	25	0.0	0.0	0.0	0.000253021717072
1	8526753	1.39194855857	0.27380952239	23	0.0	0.0	0.0	0.000259459018707
1	8526834	1.39194855857	0.27380952239	23	0.0	0.0	0.0	0.000822961330414
1	22509374	1.39158439034	0.0357142873108	3	0.0	0.0	0.0	0.00261348485947
1	22509563	1.39158439034	0.0357142873108	3	0.0	0.0	0.0	0.00722455978394
1	19126959	1.39150412743	0.214285716414	18	0.0	0.0	0.0	0.00722455978394
1	19133206	1.39150412743	0.214285716414	18	0.0	0.0	0.0	0.00722455978394
1	13416619	1.3913906505	0.285714298487	24	0.0	0.0	0.0	0.00221335887909
1	30028892	1.39109034168	0.0595238097012	5	0.0	0.0	0.0	0.00722455978394
1	238792	1.39086567709	0.190476194024	16	0.0	0.0	0.0	0.00722455978394
1	24604375	1.39059383118	0.440476179123	37	0.0	0.0	0.0	0.00722455978394
1	10515676	1.39059140908	0.428571432829	36	0.0	0.0	0.0	0.00722455978394
1	13050241	1.39049452426	0.154761910439	13	0.0	0.0	0.0	0.00722455978394
1	18295507	1.39040709594	0.488095223904	41	0.0	0.0	0.0	7.39097595215e-05
1	12444834	1.3902509214	0.023809524253	2	0.0	0.0	0.0	0.00261348485947
1	6010603	1.39021551052	0.297619044781	25	0.0	0.0	0.0	0.00261348485947
1	13055650	1.39009497358	0.0714285746217	6	0.0	0.0	0.0	0.00208288431168
1	5421346	1.3893382474	0.166666671634	14	0.0	0.0	0.0	0.00488257408142
1	27655299	1.38926014702	0.488095223904	41	0.0	0.0	0.0	1.49011611938e-05
1	17808514	1.38917258573	0.238095238805	20	0.0	0.0	0.0	0.00235229730606
1	19770069	1.38908513856	0.023809524253	2	0.0	0.0	0.0	0.000143051147461
1	11338761	1.38864050003	0.238095238805	20	0.0	0.0	0.0	0.00143086910248
1	12050496	1.38844412889	0.095238097012	8	0.0	0.0	0.0	0.000649988651276
1	28006955	1.38843236027	0.130952388048	11	0.0	0.0	0.0	0.0128290057182
1	20065433	1.38831167289	0.130952388048	11	0.0	0.0	0.0	0.00261348485947
1	14053774	1.38821948274	0.297619044781	25	0.0	0.0	0.0	3.33786010742e-05
1	23843555	1.38764473417	0.297619044781	25	0.0	0.0	0.0	0.0124199986458
1	993375	1.38753349372	0.357142865658	30	0.0	0.0	0.0	0.0032114982605
1	13955916	1.38749795174	0.345238089561	29	0.0	0.0	0.0	0.000402629375458
1	7741492	1.38734424185	0.214285716414	18	0.0	0.0	0.0	7.47442245483e-05
1	6708966	1.38720460714	0.214285716414	18	0.0	0.0	0.0	0.0066049695015
1	10562720	1.38718810464	0.130952388048	11	0.0	0.0	0.0	0.0120313167572
1	28149263	1.38685215958	0.0714285746217	6	0.0	0.0	0.0	0.00343900918961
1	1458926	1.38576145154	0.166666671634	14	0.0	0.0	0.0	0.0120313167572
1	24478806	1.3857022361	0.25	21	0.0	0.0	0.0	2.5749206543e-05
1	7652142	1.38506802937	0.238095238805	20	0.0	0.0	0.0	2.5749206543e-05
1	12002190	1.38482663489	0.452380955219	38	0.0	0.0	0.0	0.00885516405106
1	19618944	1.38478876822	0.333333343267	28	0.0	0.0	0.0	0.00730282068253
1	19909777	1.3847107252	0.392857134342	33	0.0	0.0	0.0	0.000315427780151
1	21628497	1.38423020759	0.154761910439	13	0.0	0.0	0.0	0.0022885799408
1	6986504	1.38413553123	0.238095238805	20	0.0	0.0	0.0	0.00232595205307
1	12462906	1.3834254117	0.428571432829	36	0.0	0.0	0.0	0.0046489238739
1	12464764	1.3834254117	0.428571432829	36	0.0	0.0	0.0	0.00657743215561
1	20955346	1.38253296864	0.47619047761	40	0.0	0.0	0.0	0.00669956207275
1	29805867	1.38233409124	0.095238097012	8	0.0	0.0	0.0	0.00564295053482
1	1303056	1.38196473028	0.178571432829	15	0.0	0.0	0.0	1.76429748535e-05
1	12344375	1.38160481856	0.214285716414	18	0.0	0.0	0.0	5.12599945068e-06
1	11837720	1.38091565991	0.488095223904	41	0.0	0.0	0.0	0.00221407413483
1	22356913	1.38074745916	0.0595238097012	5	0.0	0.0	0.0	0.00425165891647
1	6049033	1.38066462783	0.047619048506	4	0.0	0.0	0.0	0.00654602050781
1	11458465	1.38066462783	0.488095223904	41	0.0	0.0	0.0	0.000741302967072
1	5051625	1.38065515471	0.488095223904	41	0.0	0.0	0.0	0.00282937288284
1	5051676	1.38065515471	0.488095223904	41	0.0	0.0	0.0	0.00332522392273
1	26043302	1.3805225296	0.0714285746217	6	0.0	0.0	0.0	0.00616174936295
1	23446184	1.38016253257	0.130952388048	11	0.0	0.0	0.0	0.00510597229004
1	12961665	1.38010568898	0.202380955219	17	0.0	0.0	0.0	0.0112590193748
1	11380152	1.37971019543	0.107142858207	9	0.0	0.0	0.0	0.000557959079742
1	19387292	1.3795135367	0.047619048506	4	0.0	0.0	0.0	0.00789219141006
1	27009714	1.37944721205	0.178571432829	15	0.0	0.0	0.0	0.00789219141006
1	22002591	1.37924823376	0.440476179123	37	0.0	0.0	0.0	0.00789219141006
1	3809172	1.37918421729	0.380952388048	32	0.0	0.0	0.0	0.000423967838287
1	17863207	1.37907998687	0.440476179123	37	0.0	0.0	0.0	0.0014146566391
1	27218685	1.37874833271	0.047619048506	4	0.0	0.0	0.0	0.000334143638611
1	27229640	1.37874833271	0.047619048506	4	0.0	0.0	0.0	0.00994867086411
1	27236444	1.37874833271	0.047619048506	4	0.0	0.0	0.0	0.00123393535614
1	17095889	1.37867021223	0.0595238097012	5	0.0	0.0	0.0	0.0029422044754
1	26115300	1.37859671335	0.023809524253	2	0.0	0.0	0.0	0.0029422044754
1	7565183	1.37839770719	0.238095238805	20	0.0	0.0	0.0	0.0158142447472
1	4274673	1.37799505224	0.416666656733	35	0.0	0.0	0.0	0.00039666891098
1	25417444	1.37798314786	0.452380955219	38	0.0	0.0	0.0	0.0117548704147
1	6584041	1.37787889681	0.392857134342	33	0.0	0.0	0.0	0.000595927238464
1	22957919	1.37761352242	0.178571432829	15	0.0	0.0	0.0	7.15255737305e-07
1	11969047	1.37711591416	0.154761910439	13	0.0	0.0	0.0	0.00694227218628
1	29198236	1.37696194207	0.095238097012	8	0.0	0.0	0.0	0.000334143638611
1	29591594	1.37626508856	0.178571432829	15	0.0	0.0	0.0	0.00182163715363
1	25332852	1.37594761677	0.166666671634	14	0.0	0.0	0.0	0.000334143638611
1	12129020	1.37579592736	0.392857134342	33	0.0	0.0	0.0	0.00585353374481
1	21567995	1.37568921066	0.023809524253	2	0.0	0.0	0.0	0.000242650508881
1	21578677	1.37568921066	0.023809524253	2	0.0	0.0	0.0	0.00946176052094
1	9101141	1.37548536844	0.154761910439	13	0.0	0.0	0.0	0.00643533468246
1	18303802	1.37534314887	0.309523820877	26	0.0	0.0	0.0	0.0029422044754
1	14021332	1.37474810295	0.0833333358169	7	0.0	0.0	0.0	0.00124955177307
1	30188216	1.37460829452	0.154761910439	13	0.0	0.0	0.0	0.0029422044754
1	27211402	1.37429062016	0.0833333358169	7	0.0	0.0	0.0	0.000334143638611
1	3032407	1.37427396695	0.214285716414	18	0.0	0.0	0.0	0.0196993947029
1	23865339	1.37409621419	0.154761910439	13	0.0	0.0	0.0	0.0268201231956
1	23866725	1.37409621419	0.154761910439	13	0.0	0.0	0.0	0.0119263529778
1	23485267	1.37394204963	0.25	21	0.0	0.0	0.0	0.0029422044754
1	12074584	1.37390180197	0.392857134342	33	0.0	0.0	0.0	0.00269424915314
1	22320736	1.3738092776	0.238095238805	20	0.0	0.0	0.0	0.0029422044754
1	7680765	1.37362202706	0.142857149243	12	0.0	0.0	0.0	0.00968635082245
1	10570118	1.37329481625	0.142857149243	12	0.0	0.0	0.0	0.00490856170654
1	3180741	1.37325456428	0.416666656733	35	0.0	0.0	0.0	0.0347740650177
1	10786834	1.37269956867	0.214285716414	18	0.0	0.0	0.0	0.00015115737915
1	18177024	1.3726213701	0.214285716414	18	0.0	0.0	0.0	0.00711458921432
1	6594560	1.37198579568	0.202380955219	17	0.0	0.0	0.0	0.0108640193939
1	8631152	1.37190041492	0.5	42	0.0	0.0	0.0	0.000205099582672
1	10405650	1.3714378569	0.0714285746217	6	0.0	0.0	0.0	0.000389873981476
1	10417267	1.3714378569	0.0714285746217	6	0.0	0.0	0.0	0.00741201639175
1	24746693	1.37139284874	0.380952388048	32	0.0	0.0	0.0	0.00221216678619
1	4419879	1.37110821349	0.107142858207	9	0.0	0.0	0.0	0.00359159708023
1	12048861	1.37107731935	0.107142858207	9	0.0	0.0	0.0	0.00158250331879
1	12050038	1.37107731935	0.107142858207	9	0.0	0.0	0.0	0.00326657295227
1	26410922	1.3710275644	0.154761910439	13	0.0	0.0	0.0	3.34978103638e-05
1	10556837	1.37080215776	0.22619047761	19	0.0	0.0	0.0	0.00649321079254
1	1424528	1.37023281803	0.202380955219	17	0.0	0.0	0.0	0.000311255455017
1	19348131	1.37018074159	0.0833333358169	7	0.0	0.0	0.0	5.29289245605e-05
1	446628	1.37013329378	0.119047619402	10	0.0	0.0	0.0	0.000341176986694
1	26327939	1.36974177716	0.202380955219	17	0.0	0.0	0.0	0.000117897987366
1	10497102	1.36966828539	0.25	21	0.0	0.0	0.0	0.000117897987366
1	13562003	1.36921273215	0.22619047761	19	0.0	0.0	0.0	0.000117897987366
1	6944931	1.36871674638	0.357142865658	30	0.0	0.0	0.0	0.00810742378235
1	445505	1.36870019353	0.0357142873108	3	0.0	0.0	0.0	0.000117897987366
1	7808201	1.36836553826	0.27380952239	23	0.0	0.0	0.0	0.000117897987366
1	8051947	1.36834655346	0.0714285746217	6	0.0	0.0	0.0	0.000117897987366
1	22738240	1.36772708335	0.380952388048	32	0.0	0.0	0.0	0.042663872242
1	8541035	1.36771295902	0.285714298487	24	0.0	0.0	0.0	0.0128024220467
1	12511622	1.3672263437	0.285714298487	24	0.0	0.0	0.0	0.0832073092461
1	2430984	1.36722391226	0.166666671634	14	0.0	0.0	0.0	0.0156350135803
1	16152036	1.3672215966	0.25	21	0.0	0.0	0.0	0.0199692845345
1	16152194	1.3672215966	0.25	21	0.0	0.0	0.0	0.00251114368439
1	8180703	1.36703888845	0.166666671634	14	0.0	0.0	0.0	0.0319257974625
1	8180801	1.36703888845	0.166666671634	14	0.0	0.0	0.0	0.000477433204651
1	19770731	1.3669059642	0.166666671634	14	0.0	0.0	0.0	0.0144878029823
1	4382580	1.36667565554	0.0833333358169	7	0.0	0.0	0.0	0.000477433204651
1	12746958	1.36665423372	0.214285716414	18	0.0	0.0	0.0	0.000334143638611
1	10849776	1.3665972629	0.142857149243	12	0.0	0.0	0.0	0.00318723917007
1	14028031	1.36621281148	0.297619044781	25	0.0	0.0	0.0	0.000341176986694
1	22515678	1.36538662077	0.166666671634	14	0.0	0.0	0.0	0.000477433204651
1	24148289	1.36529164903	0.178571432829	15	0.0	0.0	0.0	0.00075376033783
1	8910023	1.36349871708	0.22619047761	19	0.0	0.0	0.0	0.000477433204651
1	4530451	1.36320652418	0.095238097012	8	0.0	0.0	0.0	0.00151264667511
1	7116017	1.36286217704	0.369047611952	31	0.0	0.0	0.0	0.0155218839645
1	24441048	1.36278385036	0.321428567171	27	0.0	0.0	0.0	0.000139713287354
1	29578824	1.36271965879	0.095238097012	8	0.0	0.0	0.0	0.0229352712631
1	29583032	1.36271965879	0.095238097012	8	0.0	0.0	0.0	0.00492435693741
1	29601765	1.36271965879	0.095238097012	8	0.0	0.0	0.0	0.000477433204651
1	6601779	1.36232290719	0.154761910439	13	0.0	0.0	0.0	0.000477433204651
1	643836	1.36183121848	0.261904776096	22	0.0	0.0	0.0	0.000477433204651
1	26782951	1.36178613823	0.27380952239	23	0.0	0.0	0.0	0.000117897987366
1	25242039	1.36165541517	0.25	21	0.0	0.0	0.0	0.000460743904114
1	28437758	1.36159121149	0.0357142873108	3	0.0	0.0	0.0	0.000117897987366
1	29467731	1.36085478993	0.0833333358169	7	0.0	0.0	0.0	0.000117897987366
1	29467788	1.36085478993	0.0833333358169	7	0.0	0.0	0.0	0.000793278217316
1	13394792	1.36041270793	0.22619047761	19	0.0	0.0	0.0	0.0149081349373
1	13810079	1.36033434913	0.142857149243	12	0.0	0.0	0.0	0.000117897987366
1	6873820	1.35986626137	0.452380955219	38	0.0	0.0	0.0	0.0168339014053
1	7837809	1.35983287481	0.452380955219	38	0.0	0.0	0.0	0.00402289628983
1	10448674	1.35971648408	0.285714298487	24	0.0	0.0	0.0	0.000117897987366
1	24140622	1.3596807781	0.214285716414	18	0.0	0.0	0.0	0.000117897987366
1	8553392	1.35905820769	0.190476194024	16	0.0	0.0	0.0	0.00030791759491
1	17431574	1.35863987805	0.25	21	0.0	0.0	0.0	0.000306844711304
1	29807579	1.35850908604	0.488095223904	41	0.0	0.0	0.0	0.0475930571556
1	27522317	1.35836646381	0.047619048506	4	0.0	0.0	0.0	0.000117897987366
1	23821953	1.35807645476	0.345238089561	29	0.0	0.0	0.0	0.00588625669479
1	23822675	1.35807645476	0.345238089561	29	0.0	0.0	0.0	0.059291601181
1	23823312	1.35807645476	0.345238089561	29	0.0	0.0	0.0	0.0861411094666
1	10505976	1.35803598456	0.238095238805	20	0.0	0.0	0.0	0.00279361009598
1	24283074	1.35799794928	0.0357142873108	3	0.0	0.0	0.0	0.00148636102676
1	22900140	1.35797893155	0.190476194024	16	0.0	0.0	0.0	0.0046129822731
1	22170511	1.35797661231	0.154761910439	13	0.0	0.0	0.0	0.0737790465355
1	6374766	1.35795991376	0.321428567171	27	0.0	0.0	0.0	0.0170950889587
1	16140259	1.3579408959	0.202380955219	17	0.0	0.0	0.0	0.012863278389
1	1558412	1.3574464104	0.0357142873108	3	0.0	0.0	0.0	0.0871660709381
1	21940861	1.35730376272	0.380952388048	32	0.0	0.0	0.0	0.00999623537064
1	27577155	1.3571706218	0.178571432829	15	0.0	0.0	0.0	0.00743210315704
1	23199159	1.35705185943	0.285714298487	24	0.0	0.0	0.0	5.72204589844e-06
1	11655627	1.35599124348	0.22619047761	19	0.0	0.0	0.0	0.000905990600586
1	13432854	1.3559794114	0.214285716414	18	0.0	0.0	0.0	0.00194007158279
1	11064344	1.35580587144	0.154761910439	13	0.0	0.0	0.0	0.00566118955612
1	29720473	1.35510655613	0.095238097012	8	0.0	0.0	0.0	0.000880062580109
1	25872777	1.35463805697	0.130952388048	11	0.0	0.0	0.0	0.0337150096893
1	9200267	1.35432883654	0.321428567171	27	0.0	0.0	0.0	0.000334143638611
1	5171589	1.35405046636	0.154761910439	13	0.0	0.0	0.0	0.0106709599495
1	22595255	1.35380074594	0.309523820877	26	0.0	0.0	0.0	0.000880062580109
1	9099075	1.35379598815	0.27380952239	23	0.0	0.0	0.0	0.000501751899719
1	9240814	1.35303225586	0.0714285746217	6	0.0	0.0	0.0	0.047011911869
1	28203257	1.35271587174	0.0833333358169	7	0.0	0.0	0.0	0.00751256942749
1	13671945	1.35267780237	0.202380955219	17	0.0	0.0	0.0	0.00514531135559
1	8976760	1.3523922743	0.392857134342	33	0.0	0.0	0.0	0.0643836259842
1	401762	1.35179262055	0.297619044781	25	0.0	0.0	0.0	0.0219309329987
1	6714295	1.35177126126	0.214285716414	18	0.0	0.0	0.0	0.0193088054657
1	6715028	1.35177126126	0.214285716414	18	0.0	0.0	0.0	0.000604867935181
1	6715836	1.35177126126	0.214285716414	18	0.0	0.0	0.0	7.9870223999e-06
1	20211964	1.35114298512	0.392857134342	33	0.0	0.0	0.0	0.0119519233704
1	11014072	1.35098346759	0.5	42	0.0	0.0	0.0	0.0211135149002
1	11321489	1.35077634379	0.22619047761	19	0.0	0.0	0.0	0.0738643407822
1	17592717	1.3502598959	0.27380952239	23	0.0	0.0	0.0	0.00120484828949
1	23209182	1.35002185953	0.0714285746217	6	0.0	0.0	0.0	4.99486923218e-05
1	23209360	1.35002185953	0.0714285746217	6	0.0	0.0	0.0	0.000958383083344
1	23212877	1.35002185953	0.0714285746217	6	0.0	0.0	0.0	0.00212836265564
1	24881698	1.34971239791	0.25	21	0.0	0.0	0.0	0.0158213973045
1	25300482	1.34916252648	0.47619047761	40	0.0	0.0	0.0	0.000627815723419
1	14096097	1.34867915475	0.309523820877	26	0.0	0.0	0.0	0.0046129822731
1	24003185	1.34861724965	0.0833333358169	7	0.0	0.0	0.0	0.00427711009979
1	20637014	1.34812907089	0.369047611952	31	0.0	0.0	0.0	0.0184718370438
1	20644868	1.34812907089	0.369047611952	31	0.0	0.0	0.0	0.0003502368927
1	5485862	1.34797667372	0.285714298487	24	0.0	0.0	0.0	1.12056732178e-05
1	12348899	1.34777664646	0.488095223904	41	0.0	0.0	0.0	1.12056732178e-05
1	17807283	1.34732185538	0.178571432829	15	0.0	0.0	0.0	0.0349537134171
1	7527313	1.34730036374	0.142857149243	12	0.0	0.0	0.0	0.0391420722008
1	23541556	1.34688120311	0.369047611952	31	0.0	0.0	0.0	0.000118255615234
1	9104366	1.34672412637	0.345238089561	29	0.0	0.0	0.0	6.67572021484e-05
1	11620285	1.34627146167	0.166666671634	14	0.0	0.0	0.0	0.00156587362289
1	7683202	1.34615956819	0.22619047761	19	0.0	0.0	0.0	1.19209289551e-07
1	10464731	1.34612145652	0.0595238097012	5	0.0	0.0	0.0	0.00696951150894
1	8243836	1.34544969798	0.440476179123	37	0.0	0.0	0.0	0.0167824029922
1	8516914	1.34544737382	0.357142865658	30	0.0	0.0	0.0	0.0163711905479
1	21544028	1.34534964227	0.369047611952	31	0.0	0.0	0.0	0.000451862812042
1	22969645	1.34528537795	0.154761910439	13	0.0	0.0	0.0	0.0167824029922
1	27330259	1.34514708526	0.0357142873108	3	0.0	0.0	0.0	0.0167824029922
1	5845046	1.34448951131	0.22619047761	19	0.0	0.0	0.0	0.00190883874893
1	21677382	1.34445138883	0.452380955219	38	0.0	0.0	0.0	0.0167824029922
1	14037978	1.3429262865	0.345238089561	29	0.0	0.0	0.0	0.0191748738289
1	24055988	1.34274515428	0.047619048506	4	0.0	0.0	0.0	0.00142884254456
1	11454060	1.34259029226	0.27380952239	23	0.0	0.0	0.0	0.0213540196419
1	3347728	1.34232101792	0.357142865658	30	0.0	0.0	0.0	0.00763899087906
1	8293006	1.34206824225	0.297619044781	25	0.0	0.0	0.0	0.00763899087906
1	11844584	1.34148195608	0.0595238097012	5	0.0	0.0	0.0	0.00763899087906
1	11847708	1.34148195608	0.0595238097012	5	0.0	0.0	0.0	0.00386822223663
1	11856643	1.34148195608	0.0595238097012	5	0.0	0.0	0.0	0.00763899087906
1	21894513	1.34117681289	0.154761910439	13	0.0	0.0	0.0	0.000451862812042
1	22072581	1.34093840872	0.214285716414	18	0.0	0.0	0.0	0.00901228189468
1	30058421	1.34055926794	0.0595238097012	5	0.0	0.0	0.0	0.00992119312286
1	13121567	1.3395768767	0.309523820877	26	0.0	0.0	0.0	0.00645816326141
1	12075314	1.33942425743	0.202380955219	17	0.0	0.0	0.0	0.0134028792381
1	12076435	1.33942425743	0.202380955219	17	0.0	0.0	0.0	0.0134028792381
1	8512675	1.33852753876	0.345238089561	29	0.0	0.0	0.0	0.0381411314011
1	29452484	1.33848460728	0.119047619402	10	0.0	0.0	0.0	0.018118917942
1	3040040	1.33845121592	0.0833333358169	7	0.0	0.0	0.0	0.000708818435669
1	18460374	1.33832951616	0.416666656733	35	0.0	0.0	0.0	0.0395473241806
1	18461246	1.33832951616	0.416666656733	35	0.0	0.0	0.0	0.0371004939079
1	16066161	1.3378692215	0.285714298487	24	0.0	0.0	0.0	0.0279701352119
1	8658652	1.33760682799	0.440476179123	37	0.0	0.0	0.0	0.0313050150871
1	17378815	1.33759484255	0.27380952239	23	0.0	0.0	0.0	0.0098894238472
1	5223818	1.33741354523	0.130952388048	11	0.0	0.0	0.0	0.00494194030762
1	24485344	1.33695550586	0.214285716414	18	0.0	0.0	0.0	0.00142884254456
1	19157927	1.33677663265	0.333333343267	28	0.0	0.0	0.0	0.00422841310501
1	27038957	1.33676708949	0.178571432829	15	0.0	0.0	0.0	0.00763899087906
1	25272297	1.33627082354	0.119047619402	10	0.0	0.0	0.0	0.00803339481354
1	17964795	1.33595830795	0.178571432829	15	0.0	0.0	0.0	0.00504213571548
1	1193672	1.33537362018	0.25	21	0.0	0.0	0.0	0.00132149457932
1	28295302	1.33530435704	0.142857149243	12	0.0	0.0	0.0	0.0165530443192
1	6703874	1.33524242695	0.27380952239	23	0.0	0.0	0.0	0.00771015882492
1	16489991	1.33477932729	0.238095238805	20	0.0	0.0	0.0	0.00326305627823
1	22103804	1.33455265347	0.452380955219	38	0.0	0.0	0.0	0.00666284561157
1	6164013	1.33436415938	0.178571432829	15	0.0	0.0	0.0	0.00666284561157
1	19909744	1.33427334473	0.380952388048	32	0.0	0.0	0.0	1.22785568237e-05
1	19470098	1.33395117413	0.27380952239	23	0.0	0.0	0.0	0.00164830684662
1	10727702	1.33392963336	0.488095223904	41	0.0	0.0	0.0	0.00102889537811
1	29313634	1.33380318159	0.261904776096	22	0.0	0.0	0.0	0.000886142253876
1	21264445	1.3337840855	0.154761910439	13	0.0	0.0	0.0	0.0182859897614
1	12879796	1.33367672707	0.345238089561	29	0.0	0.0	0.0	0.00102889537811
1	12880125	1.33367672707	0.345238089561	29	0.0	0.0	0.0	0.000730931758881
1	4584628	1.3335144048	0.238095238805	20	0.0	0.0	0.0	0.00102889537811
1	4585436	1.3335144048	0.238095238805	20	0.0	0.0	0.0	0.00537800788879
1	5734736	1.33268595501	0.428571432829	36	0.0	0.0	0.0	0.0017449259758
1	11883033	1.33268118008	0.0357142873108	3	0.0	0.0	0.0	0.000906109809875
1	11884216	1.33268118008	0.0357142873108	3	0.0	0.0	0.0	0.00102889537811
1	11454988	1.33259278487	0.321428567171	27	0.0	0.0	0.0	0.000382661819458
1	6152635	1.33256413475	0.214285716414	18	0.0	0.0	0.0	0.00159817934036
1	21618987	1.33216791007	0.238095238805	20	0.0	0.0	0.0	0.000824272632599
1	17780997	1.33176187401	0.238095238805	20	0.0	0.0	0.0	0.00159817934036
[truncated: 202,649 more rows]
