# Supplementary material for: Parallel evolution of the POQR prolyl oligo peptidase gene conferring plant quantitative disease resistance
Source: PLoS Genet. 2017 Dec 22;13(12):e1007143. doi: 10.1371/journal.pgen.1007143 (PMC5757927; doi:10.1371/journal.pgen.1007143)
Supplement: S3 File — (TXT) [file pgen.1007143.s003.txt]

>Col0
NNNNNNNNNNNNNNCGNANTTATGGNTAGCTATTAGANAGAATGGGATCTCTCCCTGCGT
TTGAAGAGCGGTTGCAGTATCCANCGGCGAGGCGTGATGAGTCCGTCGTTGAANATTATC
ACGGCGTNANGTCTCCGATCCTTACCGCTGGTANNNNNCGTTNACNTTCTCANCTGTAAC
TAGCTACACTTGTTTGTTTGTTTGTTTTGTATGATAACGTNNTTGACATGTTGNTTGAGT
TGACGGACATTTNNATTACCGGAGAGCTTTCTNANNTTNCTGCTNTTNNANNNNNNNGAA
AGATTTTTNNCTCATGNCNNNTAACANAACGAGCCTTTTTTGGACCAGCTCNNNCGATTT
TTTTNNGGCCCATTATNNATCTTACTGGACCAGTAGGCTAATTTCTGGACCAATTTTTGT
TTGTTTGCTNATTAACTTTTNNGTGTCCCGGTTTGGTACAATNNTATATTGGTTTGGTTA
GAATTCNNTTNAAAATAATTGATTCGGTTCTCTTGGTAGGTTGGAANATCCTGACGCN
>Ge0
GGNNNNNNNNNNNNCGGANTNANGGNTAGCTAANNGATAGAATGGGANCTCTCTCTGCGT
TTGAAGAGCGGTTGCAGTATCCANCGGCGAGGCGTGATGAGTCCGTCGTTGAANATTATC
ACGGCGTNANGTCTCCGATCCTTACCGCTGGTAANNNNCGTTNACNTTTTCAGCTGTAAC
TAGCTACACTTGTTTGTTTGTTNNTTTTTNATGATAACGTTGTTGACATGTTGGTNGAGN
NGACGGANATTTNNATTACCGGAGAGCTTTCTGANNTTNCTGCTNTTNNANCGANNNGAA
AGATTTTTNGCTCATGACNAATANCANAACGAGCCTTTTTTGGACNAGCNCTNNNGANTT
TTTNNGGNCCCATTATNNATCTTACTGGACCAGTAGGCTAATTTCTGGACCAATTTTTGT
TTGTTTGCTCATTAACTTTTNNGTGTCCCGGTTTGGTACAATCGTATATTGGTTTGGTTA
GAATTCANT
>Hs0
NNNNNNNNNNNNNCNGANTTANGGTNAGCTAATAGATAGAATGGGATCTCTCCCTGCGTT
TGAAGAGCGGTTGCAGTATCCANCGGCGAGGCGTGATGAGTCCGTCGTTGAANATTATCA
CGGCGTTNAAGTCTCCGATCCTTACCGCTGGTNNNGNNCGTTNACNTTCTCANCTGTAAC
TAGCTACACTTGTTTGTTTGTTNGTTTNGTATGATAACGTNNTNGACATGTTGNNNGAGT
TGACGGACATTTNNATTACCGNAGAGCTTTCTNANNTTNNTGCNNTTNNANNGTANNNAA
AGATTTTTAGCTCAAGACCAATANNANAACGAGCCTTTTTTGGACCAGNTCTATGNATNN
TNTNNGGGCCCATTATTGATCTAACTGGACCAGTAGGNTAATTTCTGGACCAATTTTTGT
TTGTTTGCTCATNANNTTTTTNGTGTCCCGGTTTGGTACAATNGTATATTGGTTTGGTTA
GA
>Lip0
GNTNNGNNNNGTCGATNAANGNTNAGCTAATAGANNNANTGGNATCTCTCCCTGCNTTTG
AAGAGNNNNNNGNNNTATCCNNNGGCNNGGCGNGATGNNNCNNNCNNNNAANNTNATCAC
GGNNNNANNNNNCTCCGATCCTTACNGNNGNTANNNNGNGNNNACCTNCTNNNNNGNNNN
TNCNNACACTTNTTTGTTNNTNNNNTTTNNATGATANCGTNNTNNNCATGNNGGTNGANN
NNANNNACANTTNNATTACCNNNNAGCTTTCTNANNTNNNNNNNNTNNNANCGAANNNAA
AGATTTTNANNTCAAGACNAATANNNTAACGAGCCTTTTTTGGACCANNNNNATNGNNNN
TNTNNGNNCCNATNATNNATCTNNNTGGACCAGTNNGNTAATTTCTGGACCAATTTTNGT
TNGTNTGCTCNNNNNNTTNNTTNNGTNNNGNTTTGNNNCAATNNNATATTGNTTTGNTTA
GAAN
>Ra0
NNNNNNNNNNNNNCNCANTNANGNTNAGCTATTAGATAGAATGGGATCTCTCTCTGCGTT
TGAAGAGCGGTTGCAGTATCCAACGGCGAGGCGTGATGAGTCCGTCGTTGAANATTATCA
CGGCGTNANGTCTCCGATCCTTACCGCTGGTNNNNNNCGTTNACNTTTTCAGCTGTAACT
AGCTACACTTGTTTGTTTGTTTGTTTTTNATGATAACGTTGTTGACATGTTGGTNGAGTT
GACGGANATTTNNATTACCGGAGAGCTTTCTGANNTTNCTNCTNTTNNANCGANNNGAAA
GATTTTTNGCTCATGACNAATANCANAACGAGCCTTTTTTGGACNAGCNNNNNCGATTTT
NNNNGGGCCCATTATNNATCTTACTGGACCAGTAGGCTAATTTCTGGACCAATTTTTGTT
TGTTTGCTNATTAACTTTTNNGTGTCCCGGTTTGGTACAATCNTATATTGGTTTGGTTAG
AATTCANT
>Rak2
GNNNNNNNNNNNNNNNNNNNTNANGGNTANCTAATAGATAGAATGGGATCTCTCTCTGCG
TTTGAAGAGCGGTTGCAGTATCCACCGGCNAGGCGTGATGAGTCCGTCGTTGAANATTAT
CACGGCGTTNAAGTCTCCGATCCTTACCGCTGGTANNNNGCGTNNNCGTNCTCAGNTGTA
ACTANCTNCACTTNTTTGTTTGTTTNTTTNNNATGATAACGTNNTNGACATGTNGGTTGA
GNNNACGNACATTTNNATTACCGNAGAGCTTTCTGAANTTNCNNCTNTTNNANCGANNNG
AAAGATTTTTAGCTCAAGACCAATANNATAACGAGCCTTTTTTGGACCAGCNNNATGNAN
NNTTTTNNGGCCCATNATTGATCTTACTGGACCAGTAGGCTAATTTCTGGACCAATTTTT
GTTTGTTNGCTCATTANNTTTTTNGTGTCCCGGTTTGGTACAATCGTATATTGGTTTGNT
TAG
>Sap0
GNNNNNNNNNNNNNNCNNNNTTANGGTNAGCTAATAGATAGAATGGGANCTCTCCCTGCG
TTTGAAGATCGGTTGCAGTATCCANCGGCGAGGCGTGATGAGTCCGTCGTTGAANATTAT
CACGGCGTTNAAGTCTCCGATCCTTACCGCTGGTNNNNNNCGTTNACNTTCTCANCTGTA
ACTAGCTACACTTGTTTGTTTGTTNNTTTNGTATGATAACGTTGTTGACATGTTGGTNGA
GTNGACGGANATTTNNATTACCGGAGAGCTTTCTNAANTTNCTGCTNTTNNANCGNANNG
AAAGATTTTTAGCTCAAGACCAATAGNATAACGAGCCTTTTTTGGACCAGNNNTATGNAT
NNTTTNNGGGCCCATNATTGATCTAACTGGACCAGTAGGCTAATTTCTGGACCAATTTTT
GTTTGTTTGCTCATNANNTTTTTNGTGTCCCGGTTTGGTACAATCGTATATTGGTTTGGT
TAGAATTCNN
>Wei0
GGNNNNNNNNNNNNCGGANTNANGGNTAGCTAATAGATAGAATGGGATCTCTCTCTGCGT
TTGAAGAGCGGTTGCAGTATCCANCGGCGAGGCGTGATGAGTCCGTCGTTGAANATTATC
ACGGCGTTANGTCTCCGATCCTTACCGCTGGTNNNNNNCGTTNACNTTCTCAGCTGTAAC
TAGCTACACTTGTTTGTTTGTTTGTTTTGTATGATAACGTTGTTGTTGGTTGAGTTGACG
GNNNTTTTNATTACCGGNNNGCTTTCTGAAATTNCTGNNNTTNNATNNTAATGAANNATT
TTNAGCTCNNGACCAATAGCATAACANGCCTTTTTTGGACCAGCNCTANNNATTTTTTTN
NGGCCNATTATTGATCNAACTGGACCAGTAGGCTAATTTCTGGACCAATTTTTGTTTGTT
NGCTCATTAACTTTTTTGTGTCCCGGTTTGGTACAATNGTATATNGGTTTGGTTAGAATT
CAGT
