# Supplementary material for: Parallel evolution of the POQR prolyl oligo peptidase gene conferring plant quantitative disease resistance
Source: PLoS Genet. 2017 Dec 22;13(12):e1007143. doi: 10.1371/journal.pgen.1007143 (PMC5757927; doi:10.1371/journal.pgen.1007143)
Supplement: S4 File — (TXT) [file pgen.1007143.s004.txt]

>AL1G33310
ATGGGATCTCTCTCAGCGTTTGAAGAGCGGTTGCAGTATCCAACGGCGAAGCGTGATGAGTCCGTCGTTGAAGATTATCACGGCGTTAACGTCTCCGATCCTTACCGCTGGTTGGAAGATCCTGACGCTGAAGAAGTGAAAGAATTTGTAGAGAAGCAAGTGAAATTGTCAGAATCAGTGCTCAAAACTTGCGAAACGAAAGAAAAGCTTCATGACAAATTCACAGAGTTTATTGATTATCCTCGTTACGATACGCCCTTTAAGCGAGGGAACAGCTACTTTTACTTCCATAACTCAGGTCTTCAAGCTCAGAGTGTGCTTCATGTTCAGGATGATTTGGAGTCTGAAGCAGAGGTCTTGCTTGATCCTAATACTCTTAGTGATGATGGAACCGTTTCTTTAAACACTTTATCTATTAGTGAGGATGCTAAGTATTTGGCTTATGGGCTTAGCTCCAGTGGTAGTGATTGGGTTACAATTAAAGTGATGAAGATTGAAGATAAGAAAGTGGAGTCTGATTCTTTATCTTGGGTTAAGTTTAGTGGAATTACATGGACACATGACGGGAAAGGTTTTTTCTACAGTCGCTATCCAGCTCCACAAGAGGGAGAGAAGATAGATGCTGGTACAGAGACTAACTCTAACCTTTACCATGAGTTATACTACCATTTTCTTGGGATGGATCAATCCGAAGATGTTTTGTGTTGGAGAGACCAAGATAATCCCAAACATATGTTTGGATCTAAAGTCACTGATGATGGGAAGTACTTAATCATGTCAATTGAAGAAGGTTGTGACCCTGTAAACAAGGTTTATCATTGTGATCTCTCATCCCTTCCTAAAGGTCTAGAAGGTTTTAGAGGAAGCAACGCTCTACTTCCATTTGTTAAGCTTATCGACACATTTGACGCACAATACATTGCTATCGCAAACGATGCGACATTGTTTACTTTCTTAACCAACAAAGATGCCCCAAAGTACAAATTAGTTCGGGTTGATCTGAAGGAACCGAGCAGTTGGACTGATGTTATCGCTGAACATGAAAAGGATGTTCTCTCAACAGCTTCTGCAGTTAATGGAGATCAACTGGTTGTTAGCTACATGAGTGATGTAAAACACATCCTGCAGATTAGAGACTTGAAATCTGGTTCCTTGCTTCATAGATTACCTGTAGATATTGGCTCGGTATGTGGTGTTTTTGCTCGGCGTAAAGACACCATCTTTTTCTTTAGGTTTACAAGTTTCCTTACACCTGGCGTGATTTACAAATGTGACTTATCCCATGAAGCTCCAGAAGTTACGGTATTTCGTGAAATCGGTGTACCTGGATTCGATAGAACAGCATTTCAAGTCACTCAGGTCTTTTATCCGAGTAAGGACGGAACAGAGATACCAATGTTTATAGTGGCTAGAAAAGATATAAAGCTAGATGGATCACACCCATGTTTGCTCTATGCATATGGAGGGTTTAGCGTAAGCATGACGCCGTTTTTCAGCGCGACCCGTATTGTGCTTAGTAGGCATCTAGGTACCGTGTTCTGTTTTGCAAACATCCGTGGTGGTGGTGAGTATGGTGAGGAATGGCATAAATCTGGCGCTCTTGCCAATAAGCAGAATTGCTTCGATGATTTCATATCTGGGGCTGAGTATCTGGTTTCTGCTGGTTATACACAACCGAGAAAACTTTGTATCGAAGGTGGTAGTAACGGTGGTATTCTAGTAGGGGCTTGCATTAATCAGAGACCGGATCTCTTTGGGTGTGCTCTCGCTCATGTTGGGGTCATGGACATGCTCCGGTTTCACAAGTTTACCATAGGACATGCTTGGACTTCTGAATTTGGTTGTTCTGACAAGGAAGAGGAGTTCCATTGGCTGATAAAGTATTCGCCTCTGCATAATGTGAAGAGGCCATGGGAACAGAAGACAGATCGGTTTGTTCAGTACCCATCAACCATGTTGTTAACTGCTGATCACGACGATAGAGTCGTCCCACTTCATACTTACAAGTTGCTTGCGACAATGCAATATGAATTAGGTTTGAGTTTAGAGAATAGTCCACAGACGAACCCTATAATTGCTCGGATAGAAGTAAAAGCCGGGCATGGAGCAGGACGTCCAACACAAAAGATGATTGACGAAGCGGCTGATCGATATTCGTTCATGGCGAAGATGGTGGATGCTTCATGGATCGACTAG
>Alc-0
ATGGGATCTCTCTCTGCGTTTGAAGAGCGGTTGCAGTATCCAACGGCGAGGCGTGATGAGTCCGTCGTTGAAGATTATCACGGCGTTAAAGTCTCCGATCCTTACCGCTGGTTGGAAGATCCTGACGCTGAAGAAGTGAAAGAATTTGTAGAGAAGCAAGTGCAATTGTCAGATTCAGTGCTCAAAAGTTGCGAAACAAAGGAAAAGCTTCATGACAAATTCACAAAGTTTATTGATTATCCTCGTTTCGATACGCCCTTTAAGCGAGGGAACAGCTACTTTTACTTCCATAACTCAGGTCTTCAAGCTCAGAGTGTGCTTCATGTTCAGGATGATTTGGAGTCTGAAGCAGAGATCTTGCTTGATCCTAATACTCTTAGTGATGATGGAACAGTTTCTTTAAACACTTTATCTATTAGTGAGGATGCTAAGTATTTGGCTTATGGCCTTAGCTCTAGTGGTAGTGATTGGGTTACTATTAAAGTGATGAAGATTGAAGATAAGAAAGTGGAACCTGATTCTTTATCTTGGGTTAAGTTTAGTGGGATCACATGGACACATGATGGGAAAGGTTTTTTCTACAGTCGCTATCCAGCTCCACGAGAGGGAGAGAAGATAGATGCTGGTACAGAGACTAATTCTAACCTTTACCATGAGTTATACTACCATTTCCTTGGGACTGATCAATCCGAAGATGTTTTGTGTTGGAGAGACCAAGATAATCCCAAACATATGTTCGGATCCAAAGTCACTGATGATGGGAAGTACTTAATCATGTCAATTGAAGAAGGTTGTGACCCTGTAAACAAGGTTTATCATTGTGATCTCTCATTACTTCCTAAAGGTCTAGAAGGTTTTAGAGGAAGCAACACTTTACTTCCATTTGTTAAGCTTATTGACACTTTTGACGCACAATACATTGCTATCGCAAACGACGAGACATTGTTTACTTTCTTAACCAACAAAGATGCCCCAAAGTACAAAGTAGTTCGGGTTGACTTGAAGGAACCGAGCAGTTGGACTGATGTTATCGCCGAACATGAAAAGGATGTTCTCTCAACAGCTTCTGCAGTTAATGGAGACCAACTGGTTGTTAGCTACATGAGTGATGTAAAACACATCCTGCAGATTAGGGACTTGAAATCCGGTTCCTTGCTTCATGGATTACCTGTAGATATTGGCTCGGTATGTGGAGTTTTTGCTCGGCGTAAAGACACCACGTTTTTCTTTAGGTTCACAAGCTTCCTTACACCTGGCGTCATTTACATATGTGACTTATCCCATGAAGCTCCAGAAGTAACGGTATTTCGTGAAATCGGTGTACCTGGATTCGATAGAACTGCATTTCAAGTCACTCAGGTCTTTTATCCGAGTAAGGACGGAACAGATATACCGATGTTTATAGTGGCTAGAAAAGATATAAAGCTAGATGGATCACACCCATGTTTGCTCTATGCATATGGAGGGTTTAGCATAAGCATGACGCCGTTTTTCAGCGCGACCCGTATTGTGCTTGGTAGGCATCTTGGTACCGTGTTCTGTTTTGCAAACATCCGTGGTGGTGGTGAGTATGGTGAGGAATGGCATAAATCTGGTGCTCTTGCCAATAAGCAGAATTGCTTCGATGATTTCATCTCCGGGGCTGAGTATCTGGTTTCAGCTGGTTATACACAACCGAGGAAACTTTGTATCGAAGGTGGTAGTAACGGTGGTATTCTAGTAGGGGCTTGCATTAATCAGAGACCGGATCTCTTTGGGTGTGCTCTGGCTCATGTTGGGGTCATGGACATGCTCCGGTTTCACAAGTTTACCATAGGTCATGCTTGGACTTCTGAATTTGGTTGTTCTGACAAGGAAGAGGAGTTCCATTGGCTGATAAAGTATTCGCCTCTGCATAATGTGAAGAGGCCATGGGAACAGAAGACAGATCTGTTTGTTCAGTACCCATCAACCATGTTGTTAACTGCTGATCATGACGATAGAGTCGTCCCACTTCATTCTTACAAGTTGCTTGCGACAATGCAATATGAATTAGGTTTGAGTTTAGAGAATAGTCCACAGACGAACCCTATAATTGCTCGAATAGAAGTAAAAGCCGGGCATGGAGCAGGACGTCCAACGCAAAAGATGATTGATGAAGCGGCTGATAGATATTCGTTCATGGCGAAGATGGTGGATGCTTCATGGATCGACTAG
>Ang-0
ATGGGATCTCTCTCTGCGTTTGAAGAGCGGTTGCAGTATCCACCGGCGAGGCGTGATGAGTCCGTCGTTGAAGATTATCACGGCGTTAAAGTCTCCGATCCTTACCGCTGGTTGGAAGATCCTGACGCTGAAGAAGTGAAAGAATTTGTAGAGAAGCAAGTGCAATTGTCAGATTCAGTGCTCAAAAGTTGCGAAACGAAGGAAAAGCTTCATGACAAATTCACAAAGTTTATTGATTATCCTCGTTTCGATACGCCCTTTAAGCGAGGGAACAGCTACTTTTACTTCCATAACTCAGGTCTTCAAGCTCAGAGTGTGCTTCATGTTCAGGATGATTTGGAGTCTGAAGCAGAGATCTTGCTTGATCCTAATATTCTTAGTGATGATGGAACAGTTTCTTTAAACACTTTATCTATTAGTGAGGATGCTAAGTATTTGGCTTATGGCCTTAGCTCTAGTGGTAGTGATTGGGTTACTATTAAAGTGATGAAGATTGAAGATAAGAAAGTGGAACCTGATTCTTTATCTTGGGTTAAGTTTAGTGGGATCACATGGACACATGATGGGAAAGGTTTTTTCTACAGTCGCTATCCAGCTCCACGAGAGGGAGAGAAGATAGATGCTGGTACAGAGACTAATTCTAACCTTTACCATGAGTTATACTACCATTTCCTTGGGACTGATCAATCCGAAGATGTTTTGTGTTGGAGAGACCAAGATAATCCCAAACATATGTTCGGATCCAAAGTCACTGATGATGGGAAGTACTTAATCATGTCAATTGAAGAAGGTTGTGACCCTGTAAACAAGGTTTATCATTGTGATCTCTCATTACTTCCTAAAGGTCTAGAAGGTTTTAGAGGAAGCAACACTTTACTTCCATTTGTTAAGCTTATTGACACTTTTGACGCACAATACATTGCTATCGCAAACGACGAGACATTGTTTACTTTCTTAACCAACAAAGATGCCCCAAAGTACAAAGTAGTTCGGGTTGACTTGAAGGAACCGAGCAGTTGGACTGATGTTATCGCTGAACATGAAAAGGATGTTCTCTCAACAGCTTCTGCAGTTAATGGAGACCAACTGGTTGTTAGCTACATGAGTGATGTAAAACACATCCTGCAGATTAGGGACTTGAAATCCGGTTCCTTGCTTCATGGATTACCTGTAGATATTGGCTCGGTATGTGGAGTTTTTGCTCGGCGTAAAGACACCACGTTTTTCTTTAGGTTCACAAGCTTCCTTACACCTGGCGTCATCTACATATGTGACTTATCCCATGAAGCTCCAGAAGTAATGGTATTTCGTGAAATCGGTGTACCTGGATTCGATAGAACTGCATTTCAAGTCACTCAGGTCTTTTATCCGAGTAAGGACGGAACAGAGATACCGATGTTTATAGTGGCTAGAAAAGATATAAAGCTAGATGGATCACATCCATGTTTGCTCTATGCATACGGAGGGTTTAGCATAAGCATGACGCCGTTTTTCAGCGCGACCCGTATTGTGCTTAGTAGGCATCTTGGTACCGTGTTCTGTTTTGCAAACATCCGTGGTGGTGGTGAGTATGGTGAGGAATGGCATAAATCTGGTGCTCTTGCCAATAAGCAGAATTGCTTCGATGATTTCATTTCCGGGGCTGAGTATCTGGTTTCTGCTGGTTATACACAACCGAGGAAACTTTGTATCGAAGGTGGTAGTAACGGTGGTATTCTAGTAGGGGCTTGCATTAATCAGAGACCGGATCTCTTTGGGTGTGCTCTGGCTCATGTTGGGGTCATGGACATGCTCCGGTTTCACAAGTTTACCATAGGACATGCTTGGACTTCTGAATTTGGTTGTTCTGACAAGGAAGAGGAGTTCCATTGGCTGATAAAGTATTCGCCTCTGCATAATGTGAAGAGGCCATGGGAACAGAAGACAGATCTGTTTGTTCAGTACCCATCAACCATGTTGTTAACTGCTGATCATGACGATAGAGTCGTCCCACTTCATTCTTACAAGTTGCTTGCGACAATGCAATATGAATTAGGTTTGAGTTTAGAGATTAGTCCACAGACGAACCCTATAATTGCTCGAATAGAAGTAAAAGCCGGGCATGGAGCAGGACGTCCAACGCAAAAGATGATTGATGAAGCGGCTGATAGATATTCGTTCATGGCGAAGATGGTGGATGCTTCATGGATCGACTAG
>Bil-5
ATGGGATCTCTCTCTGCGTTTGAAGAGCGGTTGCAGTATCCAACGGCGAGGCGTGATGAGTCCGTCGTTGAAGATTATCACGGCGTTAAAGTCTCCGATCCTTACCGCTGGTTGGAAGATCCTGACGCTGAAGAAGTGAAAGAATTTGTAGAGAAGCAAGTGCAATTGTCAGATTCAGTGCTCAAAAGTTGCGAAACGAAGGAAAAGCTTCATGACAAATTCACAAAGTTTATTGATTATCCTCGTTTCGATACGCCCTTTAAGCGAGGGAACAGCTACTTTTACTTCCATAACTCAGGTCTTCAAGCTCAGAGTGTGCTTCATGTTCAGGATGATTTGGAGTCTGAAGCAGAGATCTTGCTTGATCCTAATATTCTTAGTGATGATGGAACAGTTTCTTTAAACACTTTATCTATTAGTGAGGATGCTAAGCATTTGGCTTATGGCCTTAGCTCTAGTGGTAGTGATTGGGTTACTATTAAAGTGATGAAGATTGAAGATAAGAAAGTGGAACCTGATTCTTTATCTTGGGTTAAGTTTAGTGGGATCACATGGACACATGATGGGAAAGGTTTTTTCTACAGTCGCTATCCAGCTCCACGAGAGGGAGAGAAGATAGATGCTGGTACAGAGACTAATTCTAACCTTTACCATGAGTTATACTACCATTTCCTTGGGACTGATCAATCCGAAGATGTTTTGTGTTGGAGAGACCAAGATAATCCCAAACATATGTTCGGATCCAAAGTCACTGATGATGGGAAGTACTTAATCATGTCAATTGAAGAAGGTTGTGACCCTGTAAACAAGGTTTATCATTGTGATCTCTCATTACTTCCTAAAGGTCTAGAAGGTTTTAGAGGAAGCAACACTTTACTTCCATTTGTTAAGCTTATTGACACTTTTGACGCACAATACATTGCTATCGCAAACGACGAGACATTGTTTACTTTCTTAACCAACAAAGATGCCCCAAAGTACAAAGTAGTTCGGGTTGACTTGAAGGAACCGAGCAGTTGGACTGATGTTATCGCTGAACATGAAAAGGATGTTCTCTCAACAGCTTCTGCAGTTAATGGAGACCAACTGGTTGTTAGCTACATGAGTGATGTAAAACACATCCTGCAGATTAGGGACTTGAAATCCGGTTCCTTGCTTCATGGATTACCTGTAGATATTGGCTCGGTATGTGGAGTTTTTGCTCGGCGTAAAGACACCACGTTTTTCTTTAGGTTCACAAGCTTCCTTACACCTGGTGTCATCTACATATGTGACTTATCCCATGAAGCTCCAGAAGTAATGGTATTTCGTGAAATCGGTGTACCTGGATTCGATAGAACTGCATTTCAAGTCACTCAGGTCTTTTATCCGAGTAAGGACGGAACAGAGATACCGATGTTTATAGTGGCTAGAAAAGATATAAAGCTAGATGGATCACATCCATGTTTGCTCTATGCATACGGAGGGTTTAGCATAAGCATGACGCCGTTTTTCAGCGCGACCCGTATTGTGCTTAGTAGGCATCTTGGTACCGTGTTCTGTTTTGCAAACATCCGTGGTGGTGGTGAGTATGGTGAGGAATGGCATAAATCTGGTGCTCTTGCCAATAAGCAGAATTGCTTGGATGATTTCATTTCCGGGGCTGAGTATCTGGTTTCTGCTGGTTATACACAACCGAGGAAACTTTGTATCGAAGGTGGTAGTAACGGTGGTATTCTAGTAGGGGCTTGCATTAATCAGAGACCGGATCTCTTTGGGTGTGCTCTGGCTCATGTTGGGGTCATGGACATGCTCCGGTTTCACAAGTTTACCATAGGACATGCTTGGACTTCTGAATTTGGTTGTTCTGACAAGGAAGAGGAGTTCCATTGGCTGATAAAGTATTCGCCTCTGCATAATGTGAAGAGGCCATGGGAACAGAAGACAGATCTGTTTGTTCAGTACCCATCAACCATGTTGTTAACTGCTGATCATGACGATAGAGTCGTCCCACTTCATTCTTACAAGTTGCTTGCGACAATGCAATATGAATTAGGTTTGAGTTTAGAGAATAGTCCACAGACGAACCCTATAATTGCTCGAATAGAAGTAAAAGCCGGGCATGGAGCAGGACGTCCAACGCAAAAGATGATTGATGAAGCGGCTGATAGATATTCGTTCATGGCGAAGATGGTGGATGCTTCATGGATCGACTAG
>Bla-1
ATGGGATCTCTCTCTGCGTTTGAAGAGCGGTTGCAGTATCCAACGGCGAGGCGTGATGAGTCCGTCGTTGAAGATTATCACGGCGTTAAAGTCTCCGATCCTTACCGCTGGTTGGAAGATCCTGACGCTGAAGAAGTGAAAGAATTTGTAGAGAAGCAAGTAAAATTGTCAGAATCAGTGCTCAAATCTTGCGAAACGAAGGAAAAGCTTCATGACAAATTCACAAAGTTTATTGATTATCCTCGTTTCGATACGCCCTTTAAGCGAGGGAACAGCTACTTTTACTTCCATAACTCAGGTCTTCAAGCTCAGAGTGTGCTTCATGTTCAGGATGATTTGGAGTCTGAAGCAGAGATCTTGCTTGATCCTAATACTCTTAGTGATGATGGAACAGTTTCTTTAAACACTTTATCTATTAGTGAGGATGCTAAGTATTTGGCTTATGGCCTTAGCTCTAGTGGTAGTGATTGGGTTACTATTAAAGTGATGAAGATTGAAGATAAGAAAGTGGAACCTGATTCTTTATCTTGGGTTAAGTTTAGTGGGATCACATGGACACATGATGGGAAAGGTTTTTTCTACAGTCGCTATCCAGCTCCACGAGAGGGAGAGAAGATAGATGCTGGTACAGAGACTAATTCTAACCTTTACCATGAGTTATACTACCATTTCCTTGGGACTGATCAATCCGAAGATGTTTTGTGTTGGAGAGACCAAGATAATCCCAAACATATGTTCGGATCCAAAGTCACTGATGATGGGAAGTACTTAATCATGTCAATTGAAGAAGGTTGTGACCCTGTAAACAAGGTTTATCATTGTGATCTCTCATTACTTCCTAAAGGTCTAGAAGGTTTTAGAGGAAGCAACACTTTACTTCCATTTGTTAAGCTTATTGACACTTTTGACGCACAATACATTGCTATCGCAAACGACGAGACATTGTTTACTTTCTTAACCAACAAAGATGCCCCAAAGTACAAAGTAGTTCGGGTTGACTTGAAGGAACCGAGCAGTTGGACTGATGTTATCGCTGAACATGAAAAGGATGTTCTCTCAACAGCTTCTGCAGTTAATGGAGACCAACTGGTTGTTAGCTACATGAGTGATGTAAAACACATCCTGCAGATTAGGGACTTGAAATCCGGTTCCTTGCTTCATGGATTACCTGTAGATATTGGCTCGGTATGTGGAGTTTTTGCTCGGCGTAAAGACACCACGTTTTTCTTTAGGTTCACAAGCTTCCTTACACCTGGCGTCATTTACATATATGACTTATCCCATGAAGCTCCAGAAGTAACGGTATTTCGTGAAATCGGTGTACCTGGATTCGATAGAACTGCATTTCAAGTCACTCAGGTCTTTTATCCGAGTAAGGACGGAACAGATATACCGATGTTTATAGTGGCTAGAAAAGATATAAAGCTAGATGGATCACACCCATGTTTGCTCTATGCATATGGAGGGTTTAGCATAAGCATGACGCCGTTTTTCAGCGCGACCCGTATTGTGCTTGGTAGGCATCTTGGTACCGTGTTCTGTTTTGCAAACATCCGTGGTGGTGGTGAGTATGGTGAGGAATGGCATAAATCTGGTGCTCTTGCCAATAAGCAGAATTGCTTCGATGATTTCATCTCCGGGGCTGAGTATCTGGTTTCAGCTGGTTATACACAACCGAGGAAACTTTGTATCGAAGGTGGTAGTAACGGTGGTATTCTAGTAGGGGCTTGCATTAATCAGAGACCGGATCTCTTTGGGTGTGCTCTGGCTCATGTTGGGGTCATGGACATGCTCCGGTTTCACAAGTTTACCATAGGACATGCTTGGACTTCTGAATTTGGTTGTTCTGACAAGGAAGAGGAGTTCCATTGGCTGATAAAGTATTCGCCTCTGCATAATGTGAAGAGGCCATGGGAACAGAAGACAGATCTGTTTGTTCAGTACCCATCAACCATGTTGTTAACTGCTGATCATGACGATAGAGTCGTCCCACTTCATTCTTACAAGTTGCTTGCGACAATGCAATATGAATTAGGTTTGAGTTTAGAGAATAGTCCACAGACGAACCCTATAATTGCTCGAATAGAAGTAAAAGCCGGGCATGGAGCAGGACGTCCAACGCAAAAGATGATTGATGAAGCGGCTGATAGATATTCGTTCATGGCGAAGATGGTGGATGCTTCATGGATCGACTAG
>Bor-1
ATGGGATCTCTCTCTGCGTTTGAAGAGCGGTTGCAGTATCCACCGGCGAGGCGTGATGAGTCCGTCGTTGAAGATTATCACGGCGTTAAAGTCTCCGATCCTTACCGCTGGTTGGAAGATCCTGACGCTGAAGAAGTGAAAGAATTTGTAGAGAAGCAAGTGCAATTGTCAGATTCAGTGCTCAAAAGTTGCGAAACGAAGGAAAAGCTTCATGACAAATTCACAAAGTTTATTGATTATCCTCGTTTCGATACGCCCTTTAAGCGAGGGAACAGCTACTTTTACTTCCATAACTCAGGTCTTCAAGCTCAGAGTGTGCTTCATGTTCAGGATGATTTGGAGTCTGAAGCAGAGATCTTGCTTGATCCTAATATTCTTAGTGATGATGGAACAGTTTCTTTAAACACTTTATCTATTAGTGAGGATGCTAAGTATTTGGCTTATGGCCTTAGCTCTAGTGGTAGTGATTGGGTTACTATTAAAGTGATGAAGATTGAAGATAAGAAAGTGGAACCTGATTCTTTATCTTGGGTTAAGTTTAGTGGGATCACATGGACACATGATGGGAAAGGTTTTTTCTACAGTCGCTATCCAGCTCCACGAGAGGGAGAGAAGATAGATGCTGGTACAGAGACTAATTCTAACCTTTACCATGAGTTATACTACCATTTCCTTGGGACTGATCAATCCGAAGATGTTTTGTGTTGGAGAGACCAAGATAATCCCAAACATATGTTCGGATCCAAAGTCACTGATGATGGGAAGTACTTAATCATGTCAATTGAAGAAGGTTGTGACCCTGTAAACAAGGTTTATCATTGTGATCTCTCATTACTTCCTAAAGGTCTAGAAGGTTTTAGAGGAAGCAACACTTTACTTCCATTTGTTAAGCTTATTGACACTTTTGACGCACAATACATTGCTATCGCAAACGACGAGACATTGTTTACTTTCTTAACCAACAAAGATGCCCCAAAGTACAAAGTAGTTCGGGTTGACTTGAAGGAACCGAGCAGTTGGACTGATGTTATCGCTGAACATGAAAAGGATGTTCTCTCAACAGCTTCTGCAGTTAATGGAGACCAACTGGTTGTTAGCTACATGAGTGATGTAAAACACATCCTGCAGATTAGGGACTTGAAATCCGGTTCCTTGCTTCATGGATTACCTGTAGATATTGGCTCGGTATGTGGAGTTTTTGCTCGGCGTAAAGACACCACGTTTTTCTTTAGGTTCACAAGCTTCCTTACACCTGGCGTCATCTACATATGTGACTTATCCCATGAAGCTCCAGAAGTAATGGTATTTCGTGAAATCGGTGTACCTGGATTCGATAGAACTGCATTTCAAGTCACTCAGGTCTTTTATCCGAGTAAGGACGGAACAGAGATACCGATGTTTATAGTGGCTAGAAAAGATATAAAGCTAGATGGATCACATCCATGTTTGCTCTATGCATACGGAGGGTTTAGCATAAGCATGACGCCGTTTTTCAGCGCGACCCGTATTGTGCTTAGTAGGCATCTTGGTACCGTGTTCTGTTTTGCAAACATCCGTGGTGGTGGTGAGTATGGTGAGGAATGGCATAAATCTGGTGCTCTTGCCAATAAGCAGAATTGCTTCGATGATTTCATTTCCGGGGCTGAGTATCTGGTTTCTGCTGGTTATACACAACCGAGGAAACTTTGTATCGAAGGTGGTAGTAACGGTGGTATTCTAGTAGGGGCTTGCATTAATCAGAGACCGGATCTCTTTGGGTGTGCTCTGGCTCATGTTGGGGTCATGGACATGCTCCGGTTTCACAAGTTTACCATAGGACATGCTTGGACTTCTGAATTTGGTTGTTCTGACAAGGAAGAGGAGTTCCATTGGCTGATAAAGTATTCGCCTCTGCATAATGTGAAGAGGCCATGGGAACAGAAGACAGATCTGTTTGTTCAGTACCCATCAACCATGTTGTTAACTGCTGATCATGACGATAGAGTCGTCCCACTTCATTCTTACAAGTTGCTTGCGACAATGCAATATGAATTAGGTTTGAGTTTAGAGATTAGTCCACAGACGAACCCTATAATTGCTCGAATAGAAGTAAAAGCCGGGCATGGAGCAGGACGTCCAACGCAAAAGATGATTGATGAAGCGGCTGATAGATATTCGTTCATGGCGAAGATGGTGGATGCTTCATGGATCGACTAG
>Bu-0
ATGGGATCTCTCTCTGCGTTTGAAGAGCGGTTGCAGTATCCAACGGCGAGGCGTGATGAGTCCGTCGTTGAAGATTATCACGGCGTTAAAGTCTCCGATCCTTACCGCTGGTTGGAAGATCCTGACGCTGAAGAAGTGAAAGAATTTGTAGAGAAGCAAGTAAAATTGTCAGAATCAGTGCTCAAATCTTGCGAAACGAAGGAAAAGCTTCATGACAAATTCACAAAGTTTATTGATTATCCTCGTTTCGATACGCCCTTTAAGCGAGGGAACAGCTACTTTTACTTCCATAACTCAGGTCTTCAAGCTCAGAGTGTGCTTCATGTTCAGGATGATTTGGAGTCTGAAGCAGAGATCTTGCTTGATCCTAATACTCTTAGTGATGATGGAACAGTTTCTTTAAACACTTTATCTATTAGTGAGGATGCTAAGTATTTGGCTTATGGCCTTAGCTCTAGTGGTAGTGATTGGGTTACTATTAAAGTGATGAAGATTGAAGATAAGAAAGTGGAACCTGATTCTTTATCTTGGGTTAAGTTTAGTGGGATCACATGGACACATGATGGGAAAGGTTTTTTCTACAGTCGCTATCCAGCTCCACGAGAGGGAGAGAAGATAGATGCTGGTACAGAGACTAATTCTAACCTTTACCATGAGTTATACTACCATTTCCTTGGGACTGATCAATCCGAAGATGTTTTGTGTTGGAGAGACCAAGATAATCCCAAACATATGTTCGGATCCAAAGTCACTGATGATGGGAAGTACTTAATCATGTCAATTGAAGAAGGTTGTGACCCTGTAAACAAGGTTTATCATTGTGATCTCTCATTACTTCCTAAAGGTCTAGAAGGTTTTAGAGGAAGCAACACTTTACTTCCATTTGTTAAGCTTATTGACACTTTTGACGCACAATACATTGCTATCGCAAACGACGAGACATTGTTTACTTTCTTAACCAACAAAGATGCCCCAAAGTACAAAGTAGTTCGGGTTGACTTGAAGGAACCGAGCAGTTGGACTGATGTTATCGCTGAACATGAAAAGGATGTTCTCTCAACAGCTTCTGCAGTTAATGGAGACCAACTGGTTGTTAGCTACATGAGTGATGTAAAACACATCCTGCAGATTAGGGACTTGAAATCCGGTTCCTTGCTTCATGGATTACCTGTAGATATTGGCTCGGTATGTGGAGTTTTTGCTCGGCGTAAAGACACCACGTTTTTCTTTAGGTTCACAAGCTTCCTTACACCTGGCGTCATTTACATATGTGACTTATCCCATGAAGCTCCAGAAGTAACGGTATTTCGTGAAATCGGTGTACCTGGATTCGATAGAACTGCATTTCAAGTCACTCAGGTCTTTTATCCGAGTAAGGACGGAACAGATATACCGATGTTTATAGTGGCTAGAAAAGATATAAAGCTAGATGGATCACACCCATGTTTGCTCTATGCATATGGAGGGTTTAGCATAAGCATGACGCCGTTTTTCAGCGCGACCCGTATTGTGCTTGGTAGGCATCTTGGTACCGTGTTCTGTTTTGCAAACATCCGTGGTGGTGGTGAGTATGGTGAGGAATGGCATAAATCTGGTGCTCTTGCCAATAAGCAGAATTGCTTCGATGATTTCATCTCCGGGGCTGAGTATCTGGTTTCAGCTGGTTATACACAACCGAGGAAACTTTGTATCGAAGGTGGTAGTAACGGTGGTATTCTAGTAGGGGCTTGCATTAATCAGAGACCGGATCTCTTTGGGTGTGCTCTGGCTCATGTTGGGGTCATGGACATGCTCCGGTTTCACAAGTTTACCATAGGACATGCTTGGACTTCTGAATTTGGTTGTTCTGACAAGGAAGAGGAGTTCCATTGGCTGATAAAGTATTCGCCTCTGCATAATGTGAAGAGGCCATGGGAACAGAAGACAGATCTGTTTGTTCAGTACCCATCAACCATGTTGTTAACTGCTGATCATGACGATAGAGTCGTCCCACTTCATTCTTACAAGTTGCTTGCGACAATGCAATATGAATTAGGTTTGAGTTTAGAGAATAGTCCACAGACGAACCCTATAATTGCTCGAATAGAAGTAAAAGCGGGGCATGGAGCAGGACGTCCAACGCAAAAGATGATTGATGAAGCGGCTGATAGATATTCGTTCATGGCGAAGATGGTGGATGCTTCATGGATCGACTAG
>Bur-0
ATGGGATCTCTCCCTGCGTTTGAAGAGCGGTTGCAGTATCCAACGGCGAGGCGTGATGAGTCCGTCGTTGAAGATTATCACGGCGTTAAAGTCTCCGATCCTTACCGCTGGTTGGAAGATCCTGACGCTGAAGAAGTGAAAGAATTTGTAGAGAAGCAAGTGCAATTGTCAGATTCAGTGCTCAAAAGTTGCGAAACGAAGGAAAAGCTTCATGACAAATTCACAAAGTTTATTGATTATCCTCGTTTTGATACGCCCTTTAAGCGAGGGAACAGCTACTTTTACTTCCATAACTCAGGTCTTCAAGCTCAGAGTGTGCTTCATGTTCAGGATGATTTGGAGTCTGAAGCAGAGATCTTGCTTGATCCTAATATTCTTAGTGATGATGGAACAGTTTCTTTAAACACTTTATCTATTAGTGAGGATGCTAAGTATTTGGCTTATGGCCTTAGCTCTAGTGGTAGTGATTGGGTTACTATTAAAGTGATGAAGATTGAAGATAAGAAAGTGGAACCTGATTCTTTATCTTGGGTTAAATTTAGTGGGATCACATGGACACATGATGGGAAAGGTTTTTTCTACAGTCGCTATCCAGCTCCACGAGAGGGAGAGAAGATAGATGCTGGTACAGAGACTAATTCTAACCTTTACCATGAGTTATACTACCATTTCCTTGGGACTGATCAATCCGAAGATGTTTTGTGTTGGAGAGACCAAGATAATCCCAAACATATGTTCGGATCCAAAGTCACTGATGATGGGAAGTACTTAATCATGTCAATTGAAGAAGGTTGTGACCCTGTAAATAAGGTTTATCATTGTGATCTCTCATTACTTCCTAAAGGTCTAGAAGGTTTTAGAGGAAGCAACACTTTACTTCCATTTGTTAAGCTTATTGACACTTTTGACGCACAATTCATTGCTATCGCAAACGACGAGACATTGTTTACTTTCTTAACCAACAAAGATGCCCCAAAGTACAAAGTAGTTCGGGTTGACTTGAAGGAACCGAGCAGTTGGACTGATGTTATCGCTGAACATGAAAAGGATGTTCTCTCAACAGCTTCTGCAGTTAATGGAGACCAACTGGTTGTTAGCTACATGAGTGATGTAAAACACATCCTGCAGATTAGGGACTTGAAATCCGGTTCCTTGCTTCATGGATTACCTGTAGATATTGGCTCGGTATGTGGAGTTTTTGCTCGGCGTAAAGACACCACGTTTTTCTTTAGGTTCACAAGCTTCCTTACACCTGGCGTCATCTACATATGTGACTTATCCCATGAAGCTCCAGAAGTAATGGTATTTCGTGAAATCGGTGTACCTGGATTCGATAGAACTGCATTTCAAGTCACTCAGGTCTTTTATCCGAGTAAGGACGGAACAGAGATACCGATGTTTATAGTGGCTAGAAAAGATATAAAGCTAGATGGATCACATCCATGTTTGCTCTATGCATACGGAGGGTTTAGCATAAGCATGACGCCGTTTTTCAGCGCGACCCGTATTGTGCTTAGTAGGCATCTTGGTACCGTGTTCTGTTTTGCAAACACCCGTGGTGGTGGTGAGTATGGTGAGGAATGGCATAAATCTGGTGCTCTTGCCAATAAGCAGAATTGCTTCGATGATTTCATTTCCGGGGCTGAGTATCTGGTTTCTGCTGGTTATACACAACCGAGGAAACTTTGTATCGAAGGTGGTAGTAACGGTGGTATTCTAGTAGGGGCTTGCATTAATCAGAGACCGGATCTCTTTGGGTGTGCTCTGGCTCATGTTGGGGTCATGGACATGCTCCGGTTTCACAAGTTTACCATAGGACATGCTTGGACTTCTGAATTTGGTTGTTCTGACAAGGAAGAGGAGTTCCATTGGCTGATAAAGTATTCGCCTCTGCATAATGTGAAGAGGCCATGGGAACAGAAGACAGATCTGTTTGTTCAGTACCCATCAACCATGTTGTTAACTGCTGATCATGACGATAGAGTCGTCCCACTTCATTCTTACAAGTTGCTTGCGACAATGCAATATGAATTAGGTTTGAGTTTAGAGAATAGTCCACAGACGAACCCTATAATTGCTCGAATAGAAGTAAAAGCCGGGCATGGAGCAGGACGTCCAACGCAAAAGATGATTGATGAAGCGGCTGATAGATATTCGTTCATGGCGAAGATGGTGGATGCTTCATGGATCGACTAG
>Chat-1
ATGGGATCTCTCTCTGCGTTTGAAGAGCGGTTGCAGTATCCAACGGCGAGGCGTGATGAGTCCGTCGTTGAAGATTATCACGGCGTTAAAGTCTCCGATCCTTACCGCTGGTTGGAAGATCCTGACGCTGAAGAAGTGAAAGAATTTGTAGAGAAGCAAGTAAAATTGTCAGAATCAGTGCTCAAATCTTGCGAAACGAAGGAAAAGCTTCATGACAAATTCACAAAGTTTATTGATTATCCTCGTTTCGATACGCCCTTTAAGCGAGGGAACAGCTACTTTTACTTCCATAACTCAGGTCTTCAAGCTCAGAGTGTGCTTCATGTTCAGGATGATTTGGAGTCTGAAGCAGAGATCTTGCTTGATCCTAATACTCTTAGTGATGATGGAACAGTTTCTTTAAACACTTTATCTATTAGTGAGGATGCTAAGTATTTGGCTTATGGCCTTAGCTCTAGTGGTAGTGATTGGGTTACTATTAAAGTGATGAAGATTGAAGATAAGAAAGTGGAACCTGATTCTTTATCTTGGGTTAAGTTTAGTGGGATCACATGGACACATGATGGGAAAGGTTTTTTCTACAGTCGCTATCCAGCTCCACGAGAGGGAGAGAAGATAGATGCTGGTACAGAGACTAATTCTAACCTTTACCATGAGTTATACTACCATTTCCTTGGGACTGATCAATCCGAAGATGTTTTGTGTTGGAGAGACCAAGATAATCCCAAACATATGTTCGGATCCAAAGTCACTGATGATGGGAAGTACTTAATCATGTCAATTGAAGAAGGTTGTGACCCTGTAAACAAGGTTTATCATTGTGATCTCTCATTACTTCCTAAAGGTCTAGAAGGTTTTAGAGGAAGCAACACTTTACTTCCATTTGTTAAGCTTATTGACACTTTTGACGCACAATACATTGCTATCGCAAACGACGAGACATTGTTTACTTTCTTAACCAACAAAGATGCCCCAAAGTACAAAGTAGTTCGGGTTGACTTGAAGGAACCGAGCAGTTGGACTGATGTTATCGCTGAACATGAAAAGGATGTTCTCTCAACAGCTTCTGCAGTTAATGGAGACCAACTGGTTGTTAGCTACATGAGTGATGTAAAACACATCCTGCAGATTAGGGACTTGAAATCCGGTTCCTTGCTTCATGGATTACCTGTAGATATTGGCTCGGTATGTGGAGTTTTTGCTCGGCGTAAAGACACCACGTTTTTCTTTAGGTTCACAAGCTTCCTTACACCTGGCGTCATTTACATATGTGACTTATCCCATGAAGCTCCAGAAGTAACGGTATTTCGTGAAATCGGTGTACCTGGATTCGATAGAACTGCATTTCAAGTCACTCAGGTCTTTTATCCGAGTAAGGACGGAACAGATATACCGATGTTTATAGTGGCTAGAAAAGATATAAAGCTAGATGGATCACACCCATGTTTGCTCTATGCATATGGAGGGTTTAGCATAAGCATGACGCCGTTTTTCAGCGCGACCCGTATTGTGCTTGGTAGGCATCTTGGTACCGTGTTCTGTTTTGCAAACATCCGTGGTGGTGGTGAGTATGGTGAGGAATGGCATAAATCTGGTGCTCTTGCCAATAAGCAGAATTGCTTCGATGATTTCATCTCCGGGGCTGAGTATCTGGTTTCAGCTGGTTATACACAACCGAGGAAACTTTGTATCGAAGGTGGTAGTAACGGTGGTATTCTAGTAGGGGCTTGCATTAATCAGAGACCGGATCTCTTTGGGTGTGCTCTGGCTCATGTTGGGGTCATGGACATGCTCCGGTTTCACAAGTTTACCATAGGACATGCTTGGACTTCTGAATTTGGTTGTTCTGACAAGGAAGAGGAGTTCCATTGGCTGATAAAGTATTCGCCTCTGCATAATGTGAAGAGGCCATGGGAACAGAAGACAGATCTGTTTGTTCAGTACCCATCAACCATGTTGTTAACTGCTGATCATGACGATAGAGTCGTCCCACTTCATTCTTACAAGTTGCTTGCGACAATGCAATATGAATTAGGTTTGAGTTTAGAGAATAGTCCACAGACGAACCCTATAATTGCTCGAATAGAAGTAAAAGCGGGGCATGGAGCAGGACGTCCAACGCAAAAGATGATTGATGAAGCGGCTGATAGATATTCGTTCATGGCGAAGATGGTGGATGCTTCATGGATCGACTAG
>Ct-1
ATGGGATCTCTCCCTGCGTTTGAAGATCGGTTGCAGTATCCAACGGCGAGGCGTGATGAGTCCGTCGTTGAAGATTATCACGGCGTTAAAGTCTCCGATCCTTACCGCTGGTTGGAAGATCCTGACGCTGAAGAAGTGAAAGAATTTGTAGAGAAGCAAGTGCAATTGTCAGATTCAGTGCTCAAAAGTTGCGAAACGAAGGAAAAGCTTCATGACAAATTCACAAAGTTTATTGATTATCCTCGTTTCGATACGCCCTTTAAGCGAGGGAACAGCTACTTTTACTTCCATAACTCAGGTCTTCAAGCTCAGAGTGTGCTTCATGTTCAGGATGATTTGGAGTCTGAAGCAGAGATCTTGCTTGATCCTAATATTCTTAGTGATGATGGAACAGTTTCTTTAAACACTTTATCTATTAGTGAGGATGCTAAGTATTTGGCTTATGGCCTTAGCTCTAGTGGTAGTGATTGGGTTACTATTAAAGTGATGAAGATTGAAGATAAGAAAGTGGAACCTGATTCTTTATCTTGGGTTAAATTTAGTGGGATCACATGGACACATGATGGGAAAGGTTTTTTCTACAGTCGCTATCCAGCTCCACGAGAGGGAGAGAAGATAGATGCTGGTACAGAGACTAATTCTAACCTTTACCATGAGTTATACTACCATTTCCTTGGGACTGATCAATCCGAAGATGTTTTGTGTTGGAGAGACCAAGATAATCCCAAACATATGTTCGGATCCAAAGTCACTGATGATGGGAAGTACTTAATCATGTCAATTGAAGAAGGTTGTGACCCTGTAAACAAGGTTTATCATTGTGATCTCTCATTACTTCCTAAAGGTCTAGAAGGTTTTAGAGGAAGCAACACTTTACTTCCATTTGTTAAGCTTATTGACACTTTTGACGCACAATTCATTGCTATCGCAAACGACGAGACATTGTTTACTTTCTTAACCAACAAAGATGCCCCAAAGTACAAAGTAGTTCGGGTTGACTTGAAGGAACCGAGCAGTTGGACTGATGTTATCGCTGAACATGAAAAGGATGTTCTCTCAACAGCTTCTGCAGTTAACGGAGACCAACTGGTTGTTAGCTACATGAGTGATGTAAAACACATCCTGCAGATTAGGGACTTGAAATCCGGTTCCTTACTTCATGGATTACCTGTAGATATTGGCTCGGTATGTGGAGTTTTTGCTCGGCGTAAAGACACCACGTTTTTCTTTAGGTTCACAAGCTTCCTTACACCTGGCGTCATCTACATATGTGACTTATCCCATGAAGCTCCAGAAGTAATGGTATTTCGTGAAATCGGTGTACCTGGATTCGATAGAACTGCATTTCAAGTCACTCAGGTCTTTTATCCGAGTAAGGACGGAACAGAGATACCGATGTTTATAGTGGCTAGAAAAGATATAAAGCTAGATGGATCACATCCATGTTTGCTCTATGCATACGGAGGGTTTAGCATAAGCATGACGCCGTTTTTCAGCGCGACCCGTATTGTGCTTAGTAGGCATCTTGGTACCGTGTTCTGTTTTGCAAACATCCGTGGTGGTGGTGAGTATGGTGAGGAATGGCATAAATCTGGTGCTCTTGCCAATAAGCAGAATTGCTTCGATGATTTCATTTCCGGGGCTGAGTATCTGGTTTCTGCTGGTTATACACAACCGAGGAAACTTTGTATCGAAGGTGGTAGTAACGGTGGTATTCTAGTAGGGGCTTGCATTAATCAGAGACCGGATCTCTTTGGGTGTGCTCTGGCTCATGTTGGGGTCATGGACATGCTCCGGTTTCACAAGTTTACCATAGGACATGCTTGGACTTCTGAATTTGGTTGTTCTGACAAGGAAGAGGAGTTCCATTGGCTGATAAAGTATTCGCCTCTGCATAATGTGAAGAGGCCATGGGAACAGAAGACAGATCTGTTTGTTCAGTACCCATCAACCATGTTGTTAACTGCTGATCATGACGATAGAGTCGTCCCACTTCATTCTTACAAGTTGCTTGCGACAATGCAATATGAATTAGGTTTGAGTTTAGAGAATAGTCCACAGACGAACCCTATAATTGCTCGAATAGAAGTAAAAGCCGGGCATGGAGCAGGACGTCCAACGCAAAAGATGATTGATGAAGCGGCTGRTAKATATTCGTTCATGGCGAAGATGGTGGATGCTTCATGGATCGACTAG
>CYR
ATGGGATCTCTCCCTGCGTTTGAAGAGCGGTTGCAGTATCCACCGGCGAGGCGTGATGAGTCCGTCGTTGAAGATTATCACGGCGTTAAAGTCTCCGATCCTTACCGCTGGTTGGAAGATCCTGACGCTGAAGAAGTGAAAGAATTTGTAGAGAAGCAAGTGCAATTGTCAGATTCAGTGCTCAAAAGTTGCGAAACGAAGGAAAAGCTTCATGACAAATTCACAAAGTTTATTGATTATCCTCGTTTCGATACGCCCTTTAAGCGAGGGAACAGCTACTTTTACTTCCATAACTCAGGTCTTCAAGCTCAGAGTGTGCTTCATGTTCAGGATGATTTGGAGTCTGAAGCAGAGATCTTGCTTGATCCTAATATTCTTAGTGATGATGGAACAGTTTCTTTAAACACTTTATCTATTAGTGAGGATGCTAAGTATTTGGCTTATGGCCTTAGCTCTAGTGGTAGTGATTGGGTTACTATTAAAGTGATGAAGATTGAAGATAAGAAAGTGGAACCTGATTCTTTATCTTGGGTTAAGTTTAGTGGGATCACATGGACACATGATGGGAAAGGTTTTTTCTACAGTCGCTATCCAGCTCCACGAGAGGGAGAGAAGATAGATGCTGGTACAGAGACTAATTCTAACCTTTACCATGAGTTATACTACCATTTCCTTGGGACTGATCAATCCGAAGATGTTTTGTGTTGGAGAGACCAAGATAATCCCAAACATATGTTCGGATCCAAAGTCACTGATGATGGGAAGTACTTAATCATGTCAATTGAAGAAGGTTGTGACCCTGTAAACAAGGTTTATCATTGTGATCTCTCATTACTTCCTAAAGGTCTAGAAGGTTTTAGAGGAAGCAACACTTTACTTCCATTTGTTAAGCTTATTGACACTTTTGACGCACAATACATTGCTATCGCAAACGACGAGACATTGTTTACTTTCTTAACCAACAAAGATGCCCCAAAGTACAAAGTAGTTCGGGTTGACTTGAAGGAACCGAGCAGTTGGACTGATGTTATCGCTGAACATGAAAAGGATGTTCTCTCAACAGCTTCTGCAGTTAATGGAGACCAACTGGTTGTTAGCTACATGAGTGATGTAAAACACATCCTGCAGATTAGGGACTTGAAATCCGGTTCCTTGCTTCATGGATTACCTGTAGATATTGGCTCGGTATGTGGAGTTTTTGCTCGGCGTAAAGACACCACGTTTTTCTTTAGGTTCACAAGCTTCCTTACACCTGGCGTCATCTACATATGTGACTTATCCCATGAAGCTCCAGAAGTAATGGTATTTCGTGAAATCGGTGTACCTGGATTCGATAGAACTGCATTTCAAGTCACTCAGGTCTTTTATCCGAGTAAGGACGGAACAGAGATACCGATGTTTATAGTGGCTAGAAAAGATATAAAGCTAGATGGATCACATCCATGTTTGCTCTATGCATACGGAGGGTTTAGCATAAGCATGACGCCGTTTTTCAGCGCGACCCGTATTGTGCTTGGTAGGCATCTTGGTACCGTGTTCTGTTTTGCAAACATCCGTGGTGGTGGTGAGTATGGTGAGGAATGGCATAAATCTGGTGCTCTTGCCAATAAGCAGAATTGCTTCGATGATTTCATTTCCGGGGCTGAGTATCTGGTTTCTGCTGGTTATACACAACCGAGGAAACTTTGTATCGAAGGTGGTAGTAACGGTGGTATTCTAGTAGGGGCTTGCATTAATCAGAGACCGGATCTCTTTGGGTGTGCTCTGGCTCATGTTGGGGTCATGGACATGCTCCGGTTTCACAAGTTTACCATAGGACATGCTTGGACTTCTGAATTTGGTTGTTCTGACAAGGAAGAGGAGTTCCATTGGCTGATAAAGTATTCGCCTCTGCATAATGTGAAGAGGCCATGGGAACAGAAGACAGATCTGTTTTTTCAGTACCCATCAACCATGTTGTTAACTGCTGATCATGACGATAGAGTCGTCCCACTTCATTCTTACAAGTTGCTTGCGACAATGCAATATGAATTAGGTTTGAGTTTAGAGATTAGTCCACAGACGAACCCTATAATTGCTCGAATAGAAGTAAAAGCCGGGCATGGAGCAGGACGTCCAACGCAAAAGATGATTGATGAAGCGGCTGATAGATATTCGTTCATGGCGAAGATGGTGGATGCTTCATGGATCGACTAG
>Eden-2
ATGGGATCTCTCTCTGCGTTTGAAGAGCGGTTGCAGTATCCACCGGCGAGGCGTGATGAGTCCGTCGTTGAAGATTATCACGGCGTTAAAGTCTCCGATCCTTACCGCTGGTTGGAAGATCCTGACGCTGAAGAAGTGAAAGAATTTGTAGAGAAGCAAGTGCAATTGTCAGATTCAGTGCTCAAAAGTTGCGAAACGAAGGAAAAGCTTCATGACAAATTCACAAAGTTTATTGATTATCCTCGTTTCGATACGCCCTTTAAGCGAGGGAACAGCTACTTTTACTTCCATAACTCAGGTCTTCAAGCTCAGAGTGTGCTTCATGTTCAGGATGATTTGGAGTCTGAAGCAGAGATCTTGCTTGATCCTAATATTCTTAGTGATGATGGAACAGTTTCTTTAAACACTTTATCTATTAGTGAGGATGCTAAGTATTTGGCTTATGGCCTTAGCTCTAGTGGTAGTGATTGGGTTACTATTAAAGTGATGAAGATTGAAGATAAGAAAGTGGAACCTGATTCTTTATCTTGGGTTAAGTTTAGTGGGATCACATGGACACATGATGGGAAAGGTTTTTTCTACAGTCGCTATCCAGCTCCACGAGAGGGAGAGAAGATAGATGCTGGTACAGAGACTAATTCTAACCTTTACCATGAGTTATACTACCATTTCCTTGGGACTGATCAATCCGAAGATGTTTTGTGTTGGAGAGACCAAGATAATCCCAAACATATGTTCGGATCCAAAGTCACTGATGATGGGAAGTACTTAATCATGTCAATTGAAGAAGGTTGTGACCCTGTAAACAAGGTTTATCATTGTGATCTCTCATTACTTCCTAAAGGTCTAGAAGGTTTTAGAGGAAGCAACACTTTACTTCCATTTGTTAAGCTTATTGACACTTTTGACGCACAATACATTGCTATCGCAAACGACGAGACATTGTTTACTTTCTTAACCAACAAAGATGCCCCAAAGTACAAAGTAGTTCGGGTTGACTTGAAGGAACCGAGCAGTTGGACTGATGTTATCGCTGAACATGAAAAGGATGTTCTCTCAACAGCTTCTGCAGTTAATGGAGACCAACTGGTTGTTAGCTACATGAGTGATGTAAAACACATCCTGCAGATTAGGGACTTGAAATCCGGTTCCTTGCTTCATGGATTACCTGTAGATATTGGCTCGGTATGTGGAGTTTTTGCTCGGCGTAAAGACACCACGTTTTTCTTTAGGTTCACAAGCTTCCTTACACCTGGCGTCATCTACATATGTGACTTATCCCATGAAGCTCCAGAAGTAATGGTATTTCGTGAAATCGGTGTACCTGGATTCGATAGAACTGCATTTCAAGTCACTCAGGTCTTTTATCCGAGTAAGGACGGAACAGAGATACCGATGTTTATAGTGGCTAGAAAAGATATAAAGCTAGATGGATCACATCCATGTTTGCTCTATGCATACGGAGGGTTTAGCATAAGCATGACGCCGTTTTTCAGCGCGACCCGTATTGTGCTTAGTAGGCATCTTGGTACCGTGTTCTGTTTTGCAAACATCCGTGGTGGTGGTGAGTATGGTGAGGAATGGCATAAATCTGGTGCTCTTGCCAATAAGCAGAATTGCTTCGATGATTTCATTTCCGGGGCTGAGTATCTGGTTTCTGCTGGTTATACACAACCGAGGAAACTTTGTATCGAAGGTGGTAGTAACGGTGGTATTCTAGTAGGGGCTTGCATTAATCAGAGACCGGATCTCTTTGGGTGTGCTCTGGCTCATGTTGGGGTCATGGACATGCTCCGGTTTCACAAGTTTACCATAGGACATGCTTGGACTTCTGAATTTGGTTGTTCTGACAAGGAAGAGGAGTTCCATTGGCTGATAAAGTATTCGCCTCTGCATAATGTGAAGAGGCCATGGGAACAGAAGACAGATCTGTTTGTTCAGTACCCATCAACCATGTTGTTAACTGCTGATCATGACGATAGAGTCGTCCCACTTCATTCTTACAAGTTGCTTGCGACAATGCAATATGAATTAGGTTTGAGTTTAGAGATTAGTCCACAGACGAACCCTATAATTGCTCGAATAGAAGTAAAAGCCGGGCATGGAGCAGGACGTCCAACGCAAAAGATGATTGATGAAGCGGCTGATAGATATTCGTTCATGGCGAAGATGGTGGATGCTTCATGGATCGACTAG
>Edi-0
ATGGGATCTCTCCCTGCGTTTGAAGAGCGGTTGCAGTATCCAACGGCGAGGCGTGATGAGTCCGTCGTTGAAGATTATCACGGCGTTAAAGTCTCCGATCCTTACCGCTGGTTGGAAGATCCTGACGCTGAAGAAGTGAAAGAATTTGTAGAGAAGCAAGTAAAATTGTCAGAATCAGTGCTCAAATCTTGCGAAACGAAGGAAAAGCTTCATGACAAATTCACAAAGTTTATTGATTATCCTCGTTTCGATACGCCCTTTAAGCGAGGGAACAGCTACTTTTACTTCCATAACTCAGGTCTTCAAGCTCAGAGTGTGCTTCATGTTCAGGATGATTTGGAGTCTGAAGCAGAGATCTTGCTTGATCCTAATACTCTTAGTGATGATGGAACAGTTTCTTTAAACACTTTATCTATTAGTGAGGATGCTAAGTATTTGGCTTATGGCCTTAGCTCTAGTGGTAGTGATTGGGTTACTATTAAAGTGATGAAGATTGAAGATAAGAAAGTGGAACCTGATTCTTTATCTTGGGTTAAGTTTAGTGGGATCACATGGACACATGATGGGAAAGGTTTTTTCTACAGTCGCTATCCAGCTCCACGAGAGGGAGAGAAGATAGATGCTGGTACAGAGACTAATTCTAACCTTTACCATGAGTTATACTACCATTTCCTTGGGACTGATCAATCCGAAGATGTTTTGTGTTGGAGAGACCAAGATAATCCCAAACATATGTTCGGATCCAAAGTCACTGATGATGGGAAGTACTTAATCATGTCAATTGAAGAAGGTTGTGACCCTGTAAACAAGGTTTATCATTGTGATCTCTCATTACTTCCTAAAGGTCTAGAAGGTTTTAGAGGAAGCAACACTTTACTTCCATTTGTTAAGCTTATTGACACTTTTGACGCACAATACATTGCTATCGCAAACGACGAGACATTGTTTACTTTCTTAACCAACAAAGATGCCCCAAAGTACAAAGTAGTTCGGGTTGACTTGAAGGAACCGAGCAGTTGGACTGATGTTATCGCTGAACATGAAAAGGATGTTCTCTCAACAGCTTCTGCAGTTAATGGAGACCAACTGGTTGTTAGCTACATGAGTGATGTAAAACACATCCTGCAGATTAGGGACTTGAAATCCGGTTCCTTGCTTCATGGATTACCTGTAGATATTGGCTCGGTATGTGGAGTTTTTGCTCGGCGTAAAGACACCACGTTTTTCTTTAGGTTCACAAGCTTCCTTACACCTGGCGTCATTTACATATGTGACTTATCCCATGAAGCTCCAGAAGTAACGGTATTTCGTGAAATCGGTGTACCTGGATTCGATAGAACTGCATTTCAAGTCACTCAGGTCTTTTATCCGAGTAAGGACGGAACAGATATACCGATGTTTATAGTGGCTAGAAAAGATATAAAGCTAGATGGATCACACCCATGTTTGCTCTATGCATATGGAGGGTTTAGCATAAGCATGACGCCGTTTTTCAGCGCGACCCGTATTGTGCTTGGTAGGCATCTTGGTACCGTGTTCTGTTTTGCAAACATCCGTGGTGGTGGTGAGTATGGTGAGGAATGGCATAAATCTGGTGCTCTTGCCAATAAGCAGAATTGCTTCGATGATTTCATCTCCGGGGCTGAGTATCTGGTTTCAGCTGGTTATACACAACCGAGGAAACTTTGTATCGAAGGTGGTAGTAACGGTGGTATTCTAGTAGGGGCTTGCATTAATCAGAGACCGGATCTCTTTGGGTGTGCTCTGGCTCATGTTGGGGTCATGGACATGCTCCGGTTTCACAAGTTTACCATAGGACATGCTTGGACTTCTGAATTTGGTTGTTCTGACAAGGAAGAGGAGTTCCATTGGCTGATAAAGTATTCGCCTCTGCATAATGTGAAGAGGCCATGGGAACAGAAGACAGATCTGTTTGTTCAGTACCCATCAACCATGTTGTTAACTGCTGATCATGACGATAGAGTCGTCCCACTTCATTCTTACAAGTTGCTTGCGACAATGCAATATGAATTAGGTTTGAGTTTAGAGAATAGTCCACAGACGAACCCTATAATTGCTCGAATAGAAGTAAAAGCCGGGCATGGAGCAGGACGTCCAACGCAAAAGATGATTGATGAAGCGGCTGATATATATTCGTTCTTGGCGAAGATGGTGGATGCTTCATGGATCGACTAG
>Eds-1
ATGGGATCTCTCTCTGCGTTTGAAGAGCGGTTGCAGTATCCACCGGCGAGGCGTGATGAGTCCGTCGTTGAAGATTATCACGGCGTTAAAGTCTCCGATCCTTACCGCTGGTTGGAAGATCCTGACGCTGAAGAAGTGAAAGAATTTGTAGAGAAGCAAGTGCAATTGTCAGATTCAGTGCTCAAAAGTTGCGAAACGAAGGAAAAGCTTCATGACAAATTCACAAAGTTTATTGATTATCCTCGTTTCGATACGCCCTTTAAGCGAGGGAACAGCTACTTTTACTTCCATAACTCAGGTCTTCAAGCTCAGAGTGTGCTTCATGTTCAGGATGATTTGGAGTCTGAAGCAGAGATCTTGCTTGATCCTAATATTCTTAGTGATGATGGAACAGTTTCTTTAAACACTTTATCTATTAGTGAGGATGCTAAGTATTTGGCTTATGGCCTTAGCTCTAGTGGTAGTGATTGGGTTACTATTAAAGTGATGAAGATTGAAGATAAGAAAGTGGAACCTGATTCTTTATCTTGGGTTAAGTTTAGTGGGATCACATGGACACATGATGGGAAAGGTTTTTTCTACAGTCGCTATCCAGCTCCACGAGAGGGAGAGAAGATAGATGCTGGTACAGAGACTAATTCTAACCTTTACCATGAGTTATACTACCATTTCCTTGGGACTGATCAATCCGAAGATGTTTTGTGTTGGAGAGACCAAGATAATCCCAAACATATGTTCGGATCCAAAGTCACTGATGATGGGAAGTACTTAATCATGTCAATTGAAGAAGGTTGTGACCCTGTAAACAAGGTTTATCATTGTGATCTCTCATTACTTCCTAAAGGTCTAGAAGGTTTTAGAGGAAGCAACACTTTACTTCCATTTGTTAAGCTTATTGACACTTTTGACGCACAATACATTGCTATCGCAAACGACGAGACATTGTTTACTTTCTTAACCAACAAAGATGCCCCAAAGTACAAAGTAGTTCGGGTTGACTTGAAGGAACCGAGCAGTTGGACTGATGTTATCGCTGAACATGAAAAGGATGTTCTCTCAACAGCTTCTGCAGTTAATGGAGACCAACTGGTTGTTAGCTACATGAGTGATGTAAAACACATCCTGCAGATTAGGGACTTGAAATCCGGTTCCTTGCTTCATGGATTACCTGTAGATATTGGCTCGGTATGTGGAGTTTTTGCTCGGCGTAAAGACACCACGTTTTTCTTTAGGTTCACAAGCTTCCTTACACCTGGCGTCATCTACATATGTGACTTATCCCATGAAGCTCCAGAAGTAATGGTATTTCGTGAAATCGGTGTACCTGGATTCGATAGAACTGCATTTCAAGTCACTCAGGTCTTTTATCCGAGTAAGGACGGAACAGAGATACCGATGTTTATAGTGGCTAGAAAAGATATAAAGCTAGATGGATCACATCCATGTTTGCTCTATGCATACGGAGGGTTTAGCATAAGCATGACGCCGTTTTTCAGCGCGACCCGTATTGTGCTTAGTAGGCATCTTGGTACCGTGTTCTGTTTTGCAAACATCCGTGGTGGTGGTGAGTATGGTGAGGAATGGCATAAATCTGGTGCTCTTGCCAATAAGCAGAATTGCTTCGATGATTTCATTTCCGGGGCTGAGTATCTGGTTTCTGCTGGTTATACACAACCGAGGAAACTTTGTATCGAAGGTGGTAGTAACGGTGGTATTCTAGTAGGGGCTTGCATTAATCAGAGACCGGATCTCTTTGGGTGTGCTCTGGCTCATGTTGGGGTCATGGACATGCTCCGGTTTCACAAGTTTACCATAGGACATGCTTGGACTTCTGAATTTGGTTGTTCTGACAAGGAAGAGGAGTTCCATTGGCTGATAAAGTATTCGCCTCTGCATAATGTGAAGAGGCCATGGGAACAGAAGACAGATCTGTTTGTTCAGTACCCATCAACCATGTTGTTAACTGCTGATCATGACGATAGAGTCGTCCCACTTCATTCTTACAAGTTGCTTGCGACAATGCAATATGAATTAGGTTTGAGTTTAGAGATTAGTCCACAGACGAACCCTATAATTGCTCGAATAGAAGTAAAAGCCGGGCATGGAGCAGGACGTCCAACGCAAAAGATGATTGATGAAGCGGCTGATAGATATTCGTTCATGGCGAAGATGGTGGATGCTTCATGGATCGACTAG
>Ei-2
ATGGGATCTCTCCCTGCGTTTGAAGAGCGGTTGCAGTATCCAACGGCGAGGCGTGATGAGTCCGTCGTTGAAGATTATCACGGCGTTAAAGTCTCCGATCCTTACCGCTGGTTGGAAGATCCTGACGCTGAAGAAGTGAAAGAATTTGTAGAGAAGCAAGTGCAATTGTCAGATTCAGTGCTCAAAAGTTGCGAAACGAAGGAAAAGCTTCATGACAAATTCACAAAGTTTATTGATTATCCTCGTTTCGATACGCCCTTTAAGCGAGGGAACAGCTACTTTTACTTCCATAACTCAGGTCTTCAAGCTCAGAGTGTGCTTCATGTTCAGGATGATTTGGAGTCTGAAGCAGAGATCTTGCTTGATCCTAATACTCTTAGTGATGATGGAACAGTTTCTTTAAACACTTTATCTATTAGTGAGGATGCTAAGTATTTGGCTTATGGCCTTAGCTCTAGTGGTAGTGATTGGGTTACTATTAAAGTGATGAAGATTGAAGATAAGAAAGTGGAACCTGATTCTTTATCTTGGGTTAAGTTTAGTGGGATCACATGGACACATGATGGGAAAGGTTTTTTCTACAGTCGCTATCCAGCTCCACGAGAGGGAGAGAAGATAGATGCTGGTACAGAGACTAATTCTAACCTTTACCATGAGTTATACTACCATTTCCTTGGGACTGATCAATCCGAAGATGTTTTGTGTTGGAGAGACCAAGATAATCCCAAACATATGTTCGGATCCAAAGTCACTGATGATGGGAAGTACTTAATCATGTCAATTGAAGAAGGTTGTGACCCTGTAAACAAGGTTTATCATTGTGATCTCTCATTACTTCCTAAAGGTCTAGAAGGTTTTAGAGGAAGCAACACTTTACTTCCATTTGTTAAGCTTATTGACACTTTTGACGCACAATACATTGCTATCGCAAACGACGAGACATTGTTTACTTTCTTAACCAACAAAGATGCCCCAAAGTACAAAGTAGTTCGGGTTGACTTGAAGGAACCGAGCAGTTGGACTGATGTTATCGCTGAACATGAAAAGGATGTTCTCTCAACAGCTTCTGCAGTTAATGGAGACCAACTGGTTGTTAGCTACATGAGTGATGTAAAACACATCCTGCAGATTAGGGACTTGAAATCCGGTTCCTTGCTTCATGGATTACCTGTAGATATTGGCTCGGTATGTGGAGTTTTTGCTCGGCGTAAAGACACCACGTTTTTCTTTAGGTTCACAAGCTTCCTTACACCTGGCGTCATTTACATATGTGACTTATCCCATGAAGCTCCAGAAGTAACGGTATTTCGTGAAATCGGTGTACCTGGATTCGATAGAACTGCATTTCAAGTCACTCAGGTCTTTTATCCGAGTAAGGACGGAACAGATATACCGATGTTTATAGTGGCTAGAAAAGATATAAAGCTAGATGGATCACACCCATGTTTGCTCTATGCATATGGAGGGTTTAGCATAAGCATGACGCCGTTTTTCAGCGCGACCCGTATTGTGCTTGGTAGGCATCTTGGTACCGTGTTCTGTTTTGCAAACATCCGTGGTGGTGGTGAGTATGGTGAGGAATGGCATAAATCTGGTGCTCTTGCCAATAAGCAGAATTGCTTCGATGATTTCATCTCCGGGGCTGAGTATCTGGTTTCAGCTGGTTATACACAACCGAGGAAACTTTGTATCGAAGGTGGTAGTAACGGTGGTATTCTAGTAGGGGCTTGCATTAATCAGAGACCGGATCTCTTTGGGTGTGCTCTGGCTCATGTTGGGGTCATGGACATGCTCCGGTTTCACAAGTTTACCATAGGACATGCTTGGACTTCTGAATTTGGTTGTTCTGACAAGGAAGAGGAGTTCCATTGGCTGATAAAGTATTCGCCTCTGCATAATGTGAAGAGGCCATGGGAACAGAAGACAGATCTGTTTTTTCAGTACCCATCAACCATGTTGTTAACTGCTGATCATGACGATAGAGTCGTCCCACTTCATTCTTACAAGTTGCTTGCGACAATGCAATATGAATTAGGTTTGAGTTTAGAGAATAGTCCACAGACGAACCCTATAATTGCTCGAATAGAAGTAAAAGCCGGGCATGGAGCAGGACGTCCAACGCAAAAGATGATTGATGAAGCGGCTGATAGATATTCGTTCATGGCGAAGATGGTGGATGCTTCATGGATCGACTAG
>En-1
ATGGGATCTCTCCCTGCGTTTGAAGATCGGTTGCAGTATCCAACGGCGAGGCGTGATGAGTCCGTCGTTGAAGATTATCACGGCGTTAAAGTCTCCGATCCTTACCGCTGGTTGGAAGATCCTGACGCTGAAGAAGTGAAAGAATTTGTAGAGAAGCAAGTGCAATTGTCAGATTCAGTGCTCAAAAGTTGCGAAACGAAGGAAAAGCTTCATGACAAATTCACAAAGTTTATTGATTATCCTCGTTTCGATACGCCCTTTAAGCGAGGGAACAGCTACTTTTACTTCCATAACTCAGGTCTTCAAGCTCAGAGTGTGCTTCATGTTCAGGATGATTTGGAGTCTGAAGCAGAGATCTTGCTTGATCCTAATATTCTTAGTGATGATGGAACAGTTTCTTTAAACACTTTATCTATTAGTGAGGATGCTAAGTATTTGGCTTATGGCCTTAGCTCTAGTGGTAGTGATTGGGTTACTATTAAAGTGATGAAGATTGAAGATAAGAAAGTGGAACCTGATTCTTTATCTTGGGTTAAATTTAGTGGGATCACATGGACACATGATGGGAAAGGTTTTTTCTACAGTCGCTATCCAGCTCCACGAGAGGGAGAGAAGATAGATGCTGGTACAGAGACTAATTCTAACCTTTACCATGAGTTATACTACCATTTCCTTGGGACTGATCAATCCGAAGATGTTTTGTGTTGGAGAGACCAAGATAATCCCAAACATATGTTCGGATCCAAAGTCACTGATGATGGGAAGTACTTAATCATGTCAATTGAAGAAGGTTGTGACCCTGTAAACAAGGTTTATCATTGTGATCTCTCATTACTTCCTAAAGGTCTAGAAGGTTTTAGAGGAAGCAACACTTTACTTCCATTTGTTAAGCTTATTGACACTTTTGACGCACAATTCATTGCTATCGCAAACGACGAGACATTGTTTACTTTCTTAACCAACAAAGATGCCCCAAAGTACAAAGTAGTTCGGGTTGACTTGAAGGAACCGAGCAGTTGGACTGATGTTATCGCTGAACATGAAAAGGATGTTCTCTCAACAGCTTCTGCAGTTAACGGAGACCAACTGGTTGTTAGCTACATGAGTGATGTAAAACACATCCTGCAGATTAGGGACTTGAAATCCGGTTCCTTACTTCATGGATTACCTGTAGATATTGGCTCGGTATGTGGAGTTTTTGCTCGGCGTAAAGACACCACGTTTTTCTTTAGGTTCACAAGCTTCCTTACACCTGGCGTCATCTACATATGTGACTTATCCCATGAAGCTCCAGAAGTAATGGTATTTCGTGAAATCGGTGTACCTGGATTCGATAGAACTGCATTTCAAGTCACTCAGGTCTTTTATCCGAGTAAGGACGGAACAGAGATACCGATGTTTATAGTGGCTAGAAAAGATATAAAGCTAGATGGATCACATCCATGTTTGCTCTATGCATACGGAGGGTTTAGCATAAGCATGACGCCGTTTTTCAGCGCGACCCGTATTGTGCTTAGTAGGCATCTTGGTACCGTGTTCTGTTTTGCAAACATCCGTGGTGGTGGTGAGTATGGTGAGGAATGGCATAAATCTGGTGCTCTTGCCAATAAGCAGAATTGCTTCGATGATTTCATCTCCGGGGCTGAGTATCTGGTTTCTGCTGGTTATACACAACCGAGGAAACTTTGTATCGAAGGTGGTAGTAACGGTGGTATTCTAGTAGGGGCTTGCATTAATCAGAGACCGGATCTCTTTGGGTGTGCTCTGGCTCATGTTGGGGTCATGGACATGCTCCGGTTTCACAAGTTTACCATAGGACATGCTTGGACTTCTGAATTTGGTTGTTCTGACAAGGAAGAGGAGTTCCATTGGCTGATAAAGTATTCGCCTCTGCATAATGTGAAGAGGCCATGGGAACAGAAGACAGATCTGTTTGTTCAGTACCCATCAACCATGTTGTTAACTGCTGATCATGACGATAGAGTCGTCCCACTTCATTCTTACAAGTTGCTTGCGACAATGCAATATGAATTAGGTTTGAGTTTAGAGAATAGTCCACAGACGAACCCTATAATTGCTCGAATAGAAGTAAAAGCCGGGCATGGAGCAGGACGTCCAACGCAAAAGATGATTGATGAAGCGGCTGATAGATATTCGTTCATGGCGAAGATGGTGGATGCTTCATGGATCGACTAG
>Ge-0
ATGGGATCTCTCTCTGCGTTTGAAGAGCGGTTGCAGTATCCACCGGCGAGGCGTGATGAGTCCGTCGTTGAAGATTATCACGGCGTTAAAGTCTCCGATCCTTACCGCTGGTTGGAAGATCCTGACGCTGAAGAAGTGAAAGAATTTGTAGAGAAGCAAGTGCAATTGTCAGATTCAGTGCTCAAAAGTTGCGAAACGAAGGAAAAGCTTCATGACAAATTCACAAAGTTTATTGATTATCCTCGTTTCGATACGCCCTTTAAGCGAGGGAACAGCTACTTTTACTTCCATAACTCAGGTCTTCAAGCTCAGAGTGTGCTTCATGTTCAGGATGATTTGGAGTCTGAAGCAGAGATCTTGCTTGATCCTAATATTCTTAGTGATGATGGAACAGTTTCTTTAAACACTTTATCTATTAGTGAGGATGCTAAGTATTTGGCTTATGGCCTTAGCTCTAGTGGTAGTGATTGGGTTACTATTAAAGTGATGAAGATTGAAGATAAGAAAGTGGAACCTGATTCTTTATCTTGGGTTAAGTTTAGTGGGATCACATGGACACATGATGGGAAAGGTTTTTTCTACAGTCGCTATCCAGCTCCACGAGAGGGAGAGAAGATAGATGCTGGTACAGAGACTAATTCTAACCTTTACCATGAGTTATACTACCATTTCCTTGGGACTGATCAATCCGAAGATGTTTTGTGTTGGAGAGACCAAGATAATCCCAAACATATGTTCGGATCCAAAGTCACTGATGATGGGAAGTACTTAATCATGTCAATTGAAGAAGGTTGTGACCCTGTAAACAAGGTTTATCATTGTGATCTCTCATTACTTCCTAAAGGTCTAGAAGGTTTTAGAGGAAGCAACACTTTACTTCCATTTGTTAAGCTTATTGACACTTTTGACGCACAATACATTGCTATCGCAAACGACGAGACATTGTTTACTTTCTTAACCAACAAAGATGCCCCAAAGTACAAAGTAGTTCGGGTTGACTTGAAGGAACCGAGCAGTTGGACTGATGTTATCGCTGAACATGAAAAGGATGTTCTCTCAACAGCTTCTGCAGTTAATGGAGACCAACTGGTTGTTAGCTACATGAGTGATGTAAAACACATCCTGCAGATTAGGGACTTGAAATCCGGTTCCTTGCTTCATGGATTACCTGTAGATATTGGCTCGGTATGTGGAGTTTTTGCTCGGCGTAAAGACACCACGTTTTTCTTTAGGTTCACAAGCTTCCTTACACCTGGCGTCATCTACATATGTGACTTATCCCATGAAGCTCCAGAAGTAATGGTATTTCGTGAAATCGGTGTACCTGGATTCGATAGAACTGCATTTCAAGTCACTCAGGTCTTTTATCCGAGTAAGGACGGAACAGAGATACCGATGTTTATAGTGGCTAGAAAAGATATAAAGCTAGATGGATCACATCCATGTTTGCTCTATGCATACGGAGGGTTTAGCATAAGCATGACGCCGTTTTTCAGCGCGACCCGTATTGTGCTTAGTAGGCATCTTGGTACCGTGTTCTGTTTTGCAAACATCCGTGGTGGTGGTGAGTATGGTGAGGAATGGCATAAATCTGGTGCTCTTGCCAATAAGCAGAATTGCTTCGATGATTTCATTTCCGGGGCTGAGTATCTGGTTTCTGCTGGTTATACACAACCGAGGAAACTTTGTATCGAAGGTGGTAGTAACGGTGGTATTCTAGTAGGGGCTTGCATTAATCAGAGACCGGATCTCTTTGGGTGTGCTCTGGCTCATGTTGGGGTCATGGACATGCTCCGGTTTCACAAGTTTACCATAGGACATGCTTGGACTTCTGAATTTGGTTGTTCTGACAAGGAAGAGGAGTTCCATTGGCTGATAAAGTATTCGCCTCTGCATAATGTGAAGAGGCCATGGGAACAGAAGACAGATCTGTTTGTTCAGTACCCATCAACCATGTTGTTAACTGCTGATCATGACGATAGAGTCGTCCCACTTCATTCTTACAAGTTGCTTGCGACAATGCAATATGAATTAGGTTTGAGTTTAGAGATTAGTCCACAGACGAACCCTATAATTGCTCGAATAGAAGTAAAAGCCGGGCATGGAGCAGGACGTCCAACGCAAAAGATGATTGATGAAGCGGCTGATAGATATTCGTTCATGGCGAAGATGGTGGATGCTTCATGGATCGACTAG
>Gr-1
ATGGGATCTCTCCCTGCGTTTGAAGATCGGTTGCAGTATCCAACGGCGAGGCGTGATGAGTCCGTCGTTGAAGATTATCACGGCGTTAAAGTCTCCGATCCTTACCGCTGGTTGGAAGATCCTGACGCTGAAGAAGTGAAAGAATTTGTAGAGAAGCAAGTGCAATTGTCAGATTCAGTGCTCAAAAGTTGCGAAACGAAGGAAAAGCTTCATGACAAATTCACAAAGTTTATTGATTATCCTCGTTTCGATACGCCCTTTAAGCGAGGGAACAGCTACTTTTACTTCCATAACTCAGGTCTTCAAGCTCAGAGTGTGCTTCATGTTCAGGATGATTTGGAGTCTGAAGCAGAGATCTTGCTTGATCCTAATATTCTTAGTGATGATGGAACAGTTTCTTTAAACACTTTATCTATTAGTGAGGATGCTAAGTATTTGGCTTATGGCCTTAGCTCTAGTGGTAGTGATTGGGTTACTATTAAAGTGATGAAGATTGAAGATAAGAAAGTGGAACCTGATTCTTTATCTTGGGTTAAATTTAGTGGGATCACATGGACACATGATGGGAAAGGTTTTTTCTACAGTCGCTATCCAGCTCCACGAGAGGGAGAGAAGATAGATGCTGGTACAGAGACTAATTCTAACCTTTACCATGAGTTATACTACCATTTCCTTGGGACTGATCAATCCGAAGATGTTTTGTGTTGGAGAGACCAAGATAATCCCAAACATATGTTCGGATCCAAAGTCACTGATGATGGGAAGTACTTAATCATGTCAATTGAAGAAGGTTGTGACCCTGTAAACAAGGTTTATCATTGTGATCTCTCATTACTTCCTAAAGGTCTAGAAGGTTTTAGAGGAAGCAACACTTTACTTCCATTTGTTAAGCTTATTGACACTTTTGACGCACAATTCATTGCTATCGCAAACGACGAGACATTGTTTACTTTCTTAACCAACAAAGATGCCCCAAAGTACAAAGTAGTTCGGGTTGACTTGAAGGAACCGAGCAGTTGGACTGATGTTATCGCTGAACATGAAAAGGATGTTCTCTCAACAGCTTCTGCAGTTAATGGAGACCAACTGGTTGTTAGCTACATGAGTGATGTAAAACACATCCTGCAGATTAGGGACTTGAAATCCGGTTCCTTGCTTCATGGATTACCTGTAGATATTGGCTCGGTATGTGGAGTTTTTGCTCGGCGTAAAGACACCACGTTTTTCTTTAGGTTCACAAGCTTCCTTACACCTGGCGTCATCTACATATGTGACTTATCCCATGAAGCTCCAGAAGTAATGGTATTTCGTGAAATCGGTGTACCTGGATTCGATAGAACTGCATTTCAAGTCACTCAGGTCTTTTATCCGAGTAAGGACGGAACAGAGATACCGATGTTTATAGTGGCTAGAAAAGATATAAAGCTAGATGGATCACATCCATGTTTGCTCTATGCATACGGAGGGTTTAGCATAAGCATGACGCCGTTTTTCAGCGCGACCCGTATTGTGCTTAGTAGGCATCTTGGTACCGTGTTCTGTTTTGCAAACACCCGTGGTGGTGGTGAGTATGGTGAGGAATGGCATAAATCTGGTGCTCTTGCCAATAAGCAGAATTGCTTCGATGATTTCATTTCCGGGGCTGAGTATCTGGTTTCTGCTGGTTATACACAACCGAGGAAACTTTGTATCGAAGGTGGTAGTAACGGTGGTATTCTAGTAGGGGCTTGCATTAATCAGAGACCGGATCTCTTTGGGTGTGCTCTGGCTCATGTTGGGGTCATGGACATGCTCCGGTTTCACAAGTTTACCATAGGACATGCTTGGACTTCTGAATTTGGTTGTTCTGACAAGGAAGAGGAGTTCCATTGGCTGATAAAGTATTCGCCTCTGCATAATGTGAAGAGGCCATGGGAACAGAAGACAGATCTGTTTGTTCAGTACCCATCAACCATGTTGTTAACTGCTGATCATGACGATAGAGTCGTCCCACTTCATTCTTACAAGTTGCTTGCGACAATGCAATATGAATTAGGTTTGAGTTTAGAGAATAGTCCACAGACGAACCCTATAATTGCTCGAATAGAAGTAAAAGCCGGGCATGGAGCAGGACGTCCAACGCAAAAGATGATTGATGAAGCGGCTGATAGATATTCGTTCATGGCGAAGATGGTGGATGCTTCATGGATCGACTAG
>Gy-0
ATGGGATCTCTCTCTGCGTTTGAAGAGCGGTTGCAGTATCCACCGGCGAGGCGTGATGAGTCCGTCGTTGAAGATTATCACGGCGTTAAAGTCTCCGATCCTTACCGCTGGTTGGAAGATCCTGACGCTGAAGAAGTGAAAGAATTTGTAGAGAAGCAAGTGCAATTGTCAGATTCAGTGCTCAAAAGTTGCGAAACGAAGGAAAAGCTTCATGACAAATTCACAAAGTTTATTGATTATCCTCGTTTCGATACGCCCTTTAAGCGAGGGAACAGCTACTTTTACTTCCATAACTCAGGTCTTCAAGCTCAGAGTGTGCTTCATGTTCAGGATGATTTGGAGTCTGAAGCAGAGATCTTGCTTGATCCTAATATTCTTAGTGATGATGGAACAGTTTCTTTAAACACTTTATCTATTAGTGAGGATGCTAAGTATTTGGCTTATGGCCTTAGCTCTAGTGGTAGTGATTGGGTTACTATTAAAGTGATGAAGATTGAAGATAAGAAAGTGGAACCTGATTCTTTATCTTGGGTTAAGTTTAGTGGGATCACATGGACACATGATGGGAAAGGTTTTTTCTACAGTCGCTATCCAGCTCCACGAGAGGGAGAGAAGATAGATGCTGGTACAGAGACTAATTCTAACCTTTACCATGAGTTATACTACCATTTCCTTGGGACTGATCAATCCGAAGATGTTTTGTGTTGGAGAGACCAAGATAATCCCAAACATATGTTCGGATCCAAAGTCACTGATGATGGGAAGTACTTAATCATGTCAATTGAAGAAGGTTGTGACCCTGTAAACAAGGTTTATCATTGTGATCTCTCATTACTTCCTAAAGGTCTAGAAGGTTTTAGAGGAAGCAACACTTTACTTCCATTTGTTAAGCTTATTGACACTTTTGACGCACAATACATTGCTATCGCAAACGACGAGACATTGTTTACTTTCTTAACCAACAAAGATGCCCCAAAGTACAAAGTAGTTCGGGTTGACTTGAAGGAACCGAGCAGTTGGACTGATGTTATCGCTGAACATGAAAAGGATGTTCTCTCAACAGCTTCTGCAGTTAATGGAGACCAACTGGTTGTTAGCTACATGAGTGATGTAAAACACATCCTGCAGATTAGGGACTTGAAATCCGGTTCCTTGCTTCATGGATTACCTGTAGATATTGGCTCGGTATGTGGAGTTTTTGCTCGGCGTAAAGACACCACGTTTTTCTTTAGGTTCACAAGCTTCCTTACACCTGGCGTCATCTACATATGTGACTTATCCCATGAAGCTCCAGAAGTAATGGTATTTCGTGAAATCGGTGTACCTGGATTCGATAGAACTGCATTTCAAGTCACTCAGGTCTTTTATCCGAGTAAGGACGGAACAGAGATACCGATGTTTATAGTGGCTAGAAAAGATATAAAGCTAGATGGATCACACCCATGTTTGCTCTATGCATACGGAGGGTTTAGCATAAGCATGACGCCGTTTTTCAGCGCGACCCGTATTGTGCTTAGTAGGCATCTTGGTACCGTGTTCTGTTTTGCAAACATCCGTGGTGGTGGTGAGTATGGTGAGGAATGGCATAAATCTGGTGCTCTTGCCAATAAGCAGAATTGCTTCGATGATTTCATTTCCGGGGCTGAGTATCTGGTTTCTGCTGGTTATACACAACCGAGGAAACTTTGTATCGAAGGTGGTAGTAACGGTGGTATTCTAGTAGGGGCTTGCATTAATCAGAGACCGGATCTCTTTGGGTGTGCTCTGGCTCATGTTGGGGTCATGGACATGCTCCGGTTTCACAAGTTTACCATAGGACATGCTTGGACTTCTGAATTTGGTTGTTCTGACAAGGAAGAGGAGTTCCATTGGCTGATAAAGTATTCGCCTCTGCATAATGTGAAGAGGCCATGGGAACAGAAGACAGATCTGTTTGTTCAGTACCCATCAACCATGTTGTTAACTGCTGATCATGACGATAGAGTCGTCCCACTTCATTCTTACAAGTTGCTTGCGACAATGCAATATGAATTAGGTTTGAGTTTAGAGATTAGTCCACAGACGAACCCTATAATTGCTCGAATAGAAGTAAAAGCCGGGCATGGAGCAGGACGTCCAACGCAAAAGATGATTGATGAAGCGGCTGATAGATATTCGTTCATGGCGAAGATGGTGGATGCTTCATGGATCGACTAG
>Hi-0
ATGGGATCTCTCCCTGCGTTTGAAGAGCGGTTGCAGTATCCAACGGCGAGGCGTGATGAGTCCGTCGTTGAAGATTATCACGGCGTTAAAGTCTCCGATCCTTACCGCTGGTTGGAAGATCCTGACGCTGAAGAAGTGAAAGAATTTGTAGAGAAGCAAGTGCAATTGTCAGATTCAGTGCTCAAAAGTTGCGAAACGAAGGAAAAGCTTCATGACAAATTCACAAAGTTTATTGATTATCCTCGTTTCGATACGCCCTTTAAGCGAGGGAACAGCTACTTTTACTTCCATAACTCAGGTCTTCAAGCTCAGAGTGTGCTTCATGTTCAGGATGATTTGGAGTCTGAAGCAGAGATCTTGCTTGATCCTAATATTCTTAGTGATGATGGAACAGTTTCTTTAAACACTTTATCTATTAGTGAGGATGCTAAGTATTTGGCTTATGGCCTTAGCTCTAGTGGTAGTGATTGGGTTACTATTAAAGTGATGAAGATTGAAGATAAGAAAGTGGAACCTGATTCTTTATCTTGGGTTAAATTTAGTGGGATCACATGGACACATGATGGGAAAGGTTTTTTCTACAGTCGCTATCCAGCTCCACGAGAGGGAGAGAAGATAGATGCTGGTACAGAGACTAATTCTAACCTTTACCATGAGTTATACTACCATTTCCTTGGGACTGATCAATCCGAAGATGTTTTGTGTTGGAGAGACCAAGATAATCCCAAACATATGTTCGGATCCAAAGTCACTGATGATGGGAAGTACTTAATCATGTCAATTGAAGAAGGTTGTGACCCTGTAAACAAGGTTTATCATTGTGATCTCTCATTACTTCCTAAAGGTCTAGAAGGTTTTAGAGGAAGCAACACTTTACTTCCATTTGTTAAGCTTATTGACACTTTTGACGCACAATTCATTGCTATCGCAAACGACGAGACATTGTTTACTTTCTTAACCAACAAAGATGCCCCAAAGTACAAAGTAGTTCGGGTTGACTTGAAGGAACCGAGCAGTTGGACTGATGTTATCGCTGAACATGAAAAGGATGTTCTCTCAACAGCTTCTGCAGTTAATGGAGACCAACTGGTTGTTAGCTACATGAGTGATGTAAAACACATCCTGCAGATTAGGGACTTGAAATCCGGTTCCTTGCTTCATGGATTACCTGTAGATATTGGCTCGGTATGTGGAGTTTTTGCTCGGCGTAAAGACACCACGTTTTTCTTTAGGTTCACAAGCTTCCTTACACCTGGCGTCATCTACATATGTGACTTATCCCATGAAGCTCCAGAAGTAATGGTATTTCGTGAAATCGGTGTACCTGGATTCGATAGAACTGCATTTCAAGTCACTCAGGTCTTTTATCCGAGTAAGGACGGAACAGAGATACCGATGTTTATAGTGGCTAGAAAAGATATAAAGCTAGATGGATCACATCCATGTTTGCTCTATGCATACGGAGGGTTTAGCATAAGCATGACGCCGTTTTTCAGCGCGACCCGTATTGTGCTTAGTAGGCATCTTGGTACCGTGTTCTGTTTTGCAAACATCCGTGGTGGTGGTGAGTATGGTGAGGAATGGCATAAATCTGGTGCTCTTGCCAATAAGCAGAATTGCTTCGATGATTTCATTTCCGGGGCTGAGTATCTGGTTTCTGCTGGTTATACACAACCGAGGAAACTTTGTATCGAAGGTGGTAGTAACGGTGGTATTCTAGTAGGGGCTTGCATTAATCAGAGACCGGATCTCTTTGGGTGTGCTCTGGCTCATGTTGGGGTCATGGACATGCTCCGGTTTCACAAGTTTACCATAGGACATGCTTGGACTTCTGAATTTGGTTGTTCTGACAAGGAAGAGGAGTTCCATTGGCTGATAAAGTATTCGCCTCTGCATAATGTGAAGAGGCCATGGGAACAGAAGACAGATCTGTTTGTTCAGTACCCATCAACCATGTTGTTAACTGCTGATCATGACGATAGAGTCGTCCCACTTCATTCTTACAAGTTGCTTGCGACAATGCAATATGAATTAGGTTTGAGTTTAGAGAATAGTCCACAGACGAACCCTATAATTGCTCGAATAGAAGTAAAAGCCGGGCATGGAGCAGGACGTCCAACGCAAAAGATGATTGATGAAGCGGCTGATAKATATTCGTTCATGGCGAAGATGGTGGATGCTTCATGGATCGACTAG
>Hs-0
ATGGGATCTCTCCCTGCGTTTGAAGAGCGGTTGCAGTATCCAACGGCGAGGCGTGATGAGTCCGTCGTTGAAGATTATCACGGCGTTAAAGTCTCCGATCCTTACCGCTGGTTGGAAGATCCTGACGCTGAAGAAGTGAAAGAATTTGTAGAGAAGCAAGTGCAATTGTCAGATTCAGTGCTCAAAAGTTGCGAAACGAAGGAAAAGCTTCATGACAAATTCACAAAGTTTATTGATTATCCTCGTTTCGATACGCCCTTTAAGCGAGGGAACAGCTACTTTTACTTCCATAACTCAGGTCTTCAAGCTCAGAGTGTGCTTCATGTTCAGGATGATTTGGAGTCTGAAGCAGAGATCTTGCTTGATCCTAATATTCTTAGTGATGATGGAACAGTTTCTTTAAACACTTTATCTATTAGTGAGGATGCTAAGTATTTGGCTTATGGCCTTAGCTCTAGTGGTAGTGATTGGGTTACTATTAAAGTGATGAAGATTGAAGATAAGAAAGTGGAACCTGATTCTTTATCTTGGGTTAAATTTAGTGGGATCACATGGACACATGATGGGAAAGGTTTTTTCTACAGTCGCTATCCAGCTCCACGAGAGGGAGAGAAGATAGATGCTGGTACAGAGACTAATTCTAACCTTTACCATGAGTTATACTACCATTTCCTTGGGACTGATCAATCCGAAGATGTTTTGTGTTGGAGAGACCAAGATAATCCCAAACATATGTTCGGATCCAAAGTCACTGATGATGGGAAGTACTTAATCATGTCAATTGAAGAAGGTTGTGACCCTGTAAACAAGGTTTATTATTGTGATCTCTCATTACTTCCTAAAGGTCTAGAAGGTTTTAGAGGAAGCAACACTTTACTTCCATTTGTTAAGCTTATTGACACTTTTGACGCACAATACATTGCTATCGCAAACGACGAGACATTGTTTACTTTCTTAACCAACAAAGATGCCCCAAAGTACAAAGTAGTTCGGGTTGACTTGAAGGAACCGAGCAGTTGGACTGATGTTATCGCTGAACATGAAAAGGATGTTCTCTCAACAGCTTCTGCAGTTAATGGAGACCAACTGGTTGTTAGCTACATGAGTGATGTAAAACACATCCTGCAGATTAGGGACTTGAAATCCGGTTCCTTGCTTCATGGATTACCTGTAGATATTGGCTCGGTATGTGGAGTTTTTGCTCGGCGTAAAGACACCACGTTTTTCTTTAGGTTCACAAGCTTCCTTACACCTGGCGTCATCTACATATGTGACTTATCCCATGAAGCTCCAGAAGTAATGGTATTTCGTGAAATCGGTGTACCTGGATTCGATAGAACTGCATTTCAAGTCACTCAGGTCTTTTATCCGAGTAAGGACGGAACAGAGATACCGATGTTTATAGTGGCTAGAAAAGATATAAAGCTAGATGGATCACATCCATGTTTGCTCTATGCATACGGAGGGTTTAGCATAAGCATGACGCCGTTTTTCAGCGCGACCCGTATTGTGCTTAGTAGGCATCTTGGTACCGTGTTCTGTTTTGCAAACATCCGTGGTGGTGGTGAGTATGGTGAGGAATGGCATAAATCTGGTGCTCTTGCCAATAAGCAGAATTGCTTCGATGATTTCATTTCCGGGGCTGAGTATCTGGTTTCTGCTGGTTATACACAACCGAGGAAACTTTGTATCGAAGGTGGTAGTAACGGTGGTATTCTAGTAGGGGCTTGCATTAATCAGAGACCGGATCTCTTTGGGTGTGCTCTGGCTCATGTTGGGGTCATGGACATGCTCCGGTTTCACAAGTTTACCATAGGACATGCTTGGACTTCTGAATTTGGTTGTTCTGACAAGGAAGAGGAGTTCCATTGGCTGATAAAGTATTCGCCTCTGCATAATGTGAAGAGGCCATGGGAACAGAAGACAGATCTGTTTGTTCAGTACCCATCAACCATGTTGTTAACTGCTGATCATGACGATAGAGTCGTCCCACTTCATTCTTACAAGTTGCTTGCGACAATGCAATATGAATTAGGTTTGAGTTTAGAGAATAGTCCACAGACGAACCCTATAATTGCTCGAATAGAAGTAAAAGCCGGGCATGGAGCAGGACGTCCAACGCAAAAGATGATTGATGAAGCGGCTGATAGATATTCGTTCATGGCGAAGATGGTGGATGCTTCATGGATCGACTAG
>Jm-0
ATGGGATCTCTCCCTGCGTTTGAAGAGCGGTTGCAGTATCCAACGGCGAGGCGTGATGAGTCCGTCGTTGAAGATTATCACGGCGTTAAAGTCTCCGATCCTTACCGCTGGTTGGAAGATCCTGACGCTGAAGAAGTGAAAGAATTTGTAGAGAAGCAAGTGCAATTGTCAGATTCAGTGCTCAAAAGTTGCGAAACGAAGGAAAAGCTTCATGACAAATTCACAAAGTTTATTGATTATCCTCGTTTCGATACGCCCTTTAAGCGAGGGAACAGCTACTTTTACTTCCATAACTCAGGTCTTCAAGCTCAGAGTGTGCTTCATGTTCAGGATGATTTGGAGTCTGAAGCAGAGATCTTGCTTGATCCTAATATTCTTAGTGATGATGGAACAGTTTCTTTAAACACTTTATCTATTAGTGAGGATGCTAAGTATTTGGCTTATGGCCTTAGCTCTAGTGGTAGTGATTGGGTTACTATTAAAGTGATGAAGATTGAAGATAAGAAAGTGGAACCTGATTCTTTATCTTGGGTTAAATTTAGTGGGATCACATGGACACATGATGGGAAAGGTTTTTTCTACAGTCGCTATCCAGCTCCACGAGAGGGAGAGAAGATAGATGCTGGTACAGAGACTAATTCTAACCTTTACCATGAGTTATACTACCATTTCCTTGGGACTGATCAATCCGAAGATGTTTTGTGTTGGAGAGACCAAGATAATCCCAAACATATGTTCGGATCCAAAGTCACTGATGATGGGAAGTACTTAATCATGTCAATTGAAGAAGGTTGTGACCCTGTAAACAAGGTTTATCATTGTGATCTCTCATTACTTCCTAAAGGTCTAGAAGGTTTTAGAGGAAGCAACACTTTACTTCCATTTGTTAAGCTTATTGACACTTTTGACGCACAATTCATTGCTATCGCAAACGACGAGACATTGTTTACTTTCTTAACCAACAAAGATGCCCCAAAGTACAAAGTAGTTCGGGTTGACTTGAAGGAACCGAGCAGTTGGACTGATGTTATCGCTGAACATGAAAAGGATGTTCTCTCAACAGCTTCTGCAGTTAACGGAGACCAACTGGTTGTTAGCTACATGAGTGATGTAAAACACATCCTGCAGATTAGGGACTTGAAATCCGGTTCCTTACTTCATGGATTACCTGTAGATATTGGCTCGGTATGTGGAGTTTTTGCTCGGCGTAAAGACACCACGTTTTTCTTTAGGTTCACAAGCTTCCTTACACCTGGCGTCATCTACATATGTGACTTATCCCATGAAGCTCCAGAAGTAATGGTATTTCGTGAAATCGGTGTACCTGGATTCGATAGAACTGCATTTCAAGTCACTCAGGTCTTTTATCCGAGTAAGGACGGAACAGAGATACCGATGTTTATAGTGGCTAGAAAAGATATAAAGCTAGATGGATCACATCCATGTTTGCTCTATGCATACGGAGGGTTTAGCATAAGCATGACGCCGTTTTTCAGCGCGACCCGTATTGTGCTTAGTAGGCATCTTGGTACCGTGTTCTGTTTTGCAAACATCCGTGGTGGTGGTGAGTATGGTGAGGAATGGCATAAATCTGGTGCTCTTGCCAATAAGCAGAATTGCTTCGATGATTTCATTTCCGGGGCTGAGTATCTGGTTTCTGCTGGTTATACACAACCGAGGAAACTTTGTATCGAAGGTGGTAGTAACGGTGGTATTCTAGTAGGGGCTTGCATTAATCAGAGACCGGATCTCTTTGGGTGTGCTCTGGCTCATGTTGGGGTCATGGACATGCTCCGGTTTCACAAGTTTACCATAGGACATGCTTGGACTTCTGAATTTGGTTGTTCTGACAAGGAAGAGGAGTTCCATTGGCTGATAAAGTATTCGCCTCTGCATAATGTGAAGAGGCCATGGGAACAGAAGACAGATCTGTTTGTTCAGTACCCATCAACCATGTTGTTAACTGCTGATCATGACGATAGAGTCGTCCCACTTCATTCTTACAAGTTGCTTGCGACAATGCAATATGAATTAGGTTTGAGTTTAGAGAATAGTCCACAGACGAACCCTATAATTGCTCGAATAGAAGTAAAAGCCGGGCATGGAGCAGGACGTCCAACGCAAAAGATGATTGATGAAGCGGCTGATAGATATTCGTTCATGGCGAAGATGGTGGATGCTTCATGGATCGACTAG
>Ler-1
ATGGGATCTCTCCCTGCGTTTGAAGAGCGGTTGCAGTATCCAACGGCGAGGCGTGATGAGTCCGTCGTTGAAGATTATCACGGCGTTAAAGTCTCCGATCCTTACCGCTGGTTGGAAGATCCTGACGCTGAAGAAGTGAAAGAATTTGTAGAGAAGCAAGTGCAATTGTCAGATTCAGTGCTCAAAAGTTGCGAAACGAAGGAAAAGCTTCATGACAAATTCACAAAGTTTATTGATTATCCTCGTTTCGATACGCCCTTTAAGCGAGGGAACAGCTACTTTTACTTCCATAACTCAGGTCTTCAAGCTCAGAGTGTGCTTCATGTTCAGGATGATTTGGAGTCTGAAGCAGAGATCTTGCTTGATCCTAATATTCTTAGTGATGATGGAACAGTTTCTTTAAACACTTTATCTATTAGTGAGGATGCTAAGTATTTGGCTTATGGCCTTAGCTCTAGTGGTAGTGATTGGGTTACTATTAAAGTGATGAAGATTGAAGATAAGAAAGTGGAACCTGATTCTTTATCTTGGGTTAAATTTAGTGGGATCACATGGACACATGATGGGAAAGGTTTTTTCTACAGTCGCTATCCAGCTCCACGAGAGGGAGAGAAGATAGATGCTGGTACAGAGACTAATTCTAACCTTTACCATGAGTTATACTACCATTTCCTTGGGACTGATCAATCCGAAGATGTTTTGTGTTGGAGAGACCAAGATAATCCCAAACATATGTTCGGATCCAAAGTCACTGATGATGGGAAGTACTTAATCATGTCAATTGAAGAAGGTTGTGACCCTGTAAACAAGGTTTATCATTGTGATCTCTCATTACTTCCTAAAGGTCTAGAAGGTTTTAGAGGAAGCAACACTTTACTTCCATTTGTTAAGCTTATTGACACTTTTGACGCACAATTCATTGCTATCGCAAACGACGAGACATTGTTTACTTTCTTAACCAACAAAGATGCCCCAAAGTACAAAGTAGTTCGGGTTGACTTGAAGGAACCGAGCAGTTGGACTGATGTTATCGCTGAACATGAAAAGGATGTTCTCTCAACAGCTTCTGCAGTTAATGGAGACCAACTGGTTGTTAGCTACATGAGTGATGTAAAACACATCCTGCAGATTAGGGACTTGAAATCCGGTTCCTTGCTTCATGGATTACCTGTAGATATTGGCTCGGTATGTGGAGTTTTTGCTCGGCGTAAAGACACCACGTTTTTCTTTAGGTTCACAAGCTTCCTTACACCTGGCGTCATCTACATATGTGACTTATCCCATGAAGCTCCAGAAGTAATGGTATTTCGTGAAATCGGTGTACCTGGATTCGATAGAACTGCATTTCAAGTCACTCAGGTCTTTTATCCGAGTAAGGACGGAACAGAGATACCGATGTTTATAGTGGCTAGAAAAGATATAAAGCTAGATGGATCACATCCATGTTTGCTCTATGCATACGGAGGGTTTAGCATAAGCATGACGCCGTTTTTCAGCGCGACCCGTATTGTGCTTAGTAGGCATCTTGGTACCGTGTTCTGTTTTGCAAACATCCGTGGTGGTGGTGAGTATGGTGAGGAATGGCATAAATCTGGTGCTCTTGCCAATAAGCAGAATTGCTTCGATGATTTCATTTCCGGGGCTGAGTATCTGGTTTCTGCTGGTTATACACAACCGAGGAAACTTTGTATCGAAGGTGGTAGTAACGGTGGTATTCTAGTAGGGGCTTGCATTAATCAGAGACCGGATCTCTTTGGGTGTGCTCTGGCTCATGTTGGGGTCATGGACATGCTCCGGTTTCACAAGTTTACCATAGGACATGCTTGGACTTCTGAATTTGGTTGTTCTGACAAGGAAGAGGAGTTCCATTGGCTGATAAAGTATTCGCCTCTGCATAATGTGAAGAGGCCATGGGAACAGAAGACAGATCTGTTTGTTCAGTACCCATCAACCATGTTGTTAACTGCTGATCATGACGATAGAGTCGTCCCACTTCATTCTTACAAGTTGCTTGCGACAATGCAATATGAATTAGGTTTGAGTTTAGAGAATAGTCCACAGACGAACCCTATAATTGCTCGAATAGAAGTAAAAGCCGGGCATGGAGCAGGACGTCCAACGCAAAAGATGATTGATGAAGCGGCTGATAGATATTCGTTCATGGCGAAGATGGTGGATGCTTCATGGATCGACTAG
>Lip-0
ATGGGATCTCTCCCTGCGTTTGAAGAGCGGTTGCAGTATCCACCGGCGAGGCGTGATGAGTCCGTCGTTGAAGATTATCACGGCGTTAAAGTCTCCGATCCTTACCGCTGGTTGGAAGATCCTGACGCTGAAGAAGTGAAAGAATTTGTAGAGAAGCAAGTGCAATTGTCAGATTCAGTGCTCAAAAGTTGCGAAACGAAGGAAAAGCTTCATGACAAATTCACAAAGTTTATTGATTATCCTCGTTTCGATACGCCCTTTAAGCGAGGGAACAGCTACTTTTACTTCCATAACTCAGGTCTTCAAGCTCAGAGTGTGCTTCATGTTCAGGATGATTTGGAGTCTGAAGCAGAGATCTTGCTTGATCCTAATATTCTTAGTGATGATGGAACAGTTTCTTTAAACACTTTATCTATTAGTGAGGATGCTAAGTATTTGGCTTATGGCCTTAGCTCTAGTGGTAGTGATTGGGTTACTATTAAAGTGATGAAGATTGAAGATAAGAAAGTGGAACCTGATTCTTTATCTTGGGTTAAGTTTAGTGGGATCACATGGACACATGATGGGAAAGGTTTTTTCTACAGTCGCTATCCAGCTCCACGAGAGGGAGAGAAGATAGATGCTGGTACAGAGACTAATTCTAACCTTTACCATGAGTTATACTACCATTTCCTTGGGACTGATCAATCCGAAGATGTTTTGTGTTGGAGAGACCAAGATAATCCCAAACATATGTTCGGATCCAAAGTCACTGATGATGGGAAGTACTTAATCATGTCAATTGAAGAAGGTTGTGACCCTGTAAACAAGGTTTATCATTGTGATCTCTCATTACTTCCTAAAGGTCTAGAAGGTTTTAGAGGAAGCAACACTTTACTTCCATTTGTTAAGCTTATTGACACTTTTGACGCACAATACATTGCTATCGCAAACGACGAGACATTGTTTACTTTCTTAACCAACAAAGATGCCCCAAAGTACAAAGTAGTTCGGGTTGACTTGAAGGAACCGAGCAGTTGGACTGATGTTATCGCTGAACATGAAAAGGATGTTCTCTCAACAGCTTCTGCAGTTAATGGAGACCAACTGGTTGTTAGCTACATGAGTGATGTAAAACACATCCTGCAGATTAGGGACTTGAAATCCGGTTCCTTGCTTCATGGATTACCTGTAGATATTGGCTCGGTATGTGGAGTTTTTGCTCGGCGTAAAGACACCACGTTTTTCTTTAGGTTCACAAGCTTCCTTACACCTGGCGTCATCTACATATGTGACTTATCCCATGAAGCTCCAGAAGTAATGGTATTTCGTGAAATCGGTGTACCTGGATTCGATAGAACTGCATTTCAAGTCACTCAGGTCTTTTATCCGAGTAAGGACGGAACAGAGATACCGATGTTTATAGTGGCTAGAAAAGATATAAAGCTAGATGGATCACATCCATGTTTGCTCTATGCATACGGAGGGTTTAGCATAAGCATGACGCCGTTTTTCAGCGCGACCCGTATTGTGCTTAGTAGGCATCTTGGTACCGTGTTCTGTTTTGCAAACATCCGTGGTGGTGGTGAGTATGGTGAGGAATGGCATAAATCTGGTGCTCTTGCCAATAAGCAGAATTGCTTCGATGATTTCATTTCCGGGGCTGAGTATCTGGTTTCTGCTGGTTATACACAACCGAGGAAACTTTGTATCGAAGGTGGTAGTAACGGTGGTATTCTAGTAGGGGCTTGCATTAATCTGAGACCGGATCTCTTTGGGTGTGCTCTGGCTCATGTTGGGGTCATGGACATGCTCCGGTTTCACAAGTTTACCATAGGACATGCTTGGACTTCTGAATTTGGTTGTTCTGACAAGGAAGAGGAGTTCCATTGGCTGATAAAGTATTCGCCTCTGCATAATGTGAAGAGGCCATGGGAACAGAAGACAGATCTGTTTGTTCAGTACCCATCAACCATGTTGTTAACTGCTGATCATGACGATAGAGTCGTCCCACTTCATTCTTACAAGTTGCTTGCGACAATGCAATATGAATTAGGTTTGAGTTTAGAGATTAGTCCACAGACGAACCCTATAATTGCTCGAATAGAAGTAAAAGCCGGGCATGGAGCAGGACGTCCAACGCAAAAGATGATTGATGAAGCGGCTGATAGATATTCGTTCATGGCGAAGATGGTGGATGCTTCATGGATCGACTAG
>LL-0
ATGGGATCTCTCTCTGCGTTTGAAGAGCGGTTGCAGTATCCAACGGCGAGGCGTGATGAGTCCGTCGTTGAAGATTATCACGGCGTTAAAGTCTCCGATCCTTACCGCTGGTTGGAAGATCCTGACGCTGAAGAAGTGAAAGAATTTGTAGAGAAGCAAGTAAAATTGTCAGAATCAGTGCTCAAATCTTGCGAAACGAAGGAAAAGCTTCATGACAAATTCACAAAGTTTATTGATTATCCTCGTTTCGATACGCCCTTTAAGCGAGGGAACAGCTACTTTTACTTCCATAACTCAGGTCTTCAAGCTCAGAGTGTGCTTCATGTTCAGGATGATTTGGAGTCTGAAGCAGAGATCTTGCTTGATCCTAATACTCTTAGTGATGATGGAACAGTTTCTTTAAACACTTTATCTATTAGTGAGGATGCTAAGTATTTGGCTTATGGCCTTAGCTCTAGTGGTAGTGATTGGGTTACTATTAAAGTGATGAAGATTGAAGATAAGAAAGTGGAACCTGATTCTTTATCTTGGGTTAAGTTTAGTGGGATCACATGGACACATGATGGGAAAGGTTTTTTCTACAGTCGCTATCCAGCTCCACGAGAGGGAGAGAAGATAGATGCTGGTACAGAGACTAATTCTAACCTTTACCATGAGTTATACTACCATTTCCTTGGGACTGATCAATCCGAAGATGTTTTGTGTTGGAGAGACCAAGATAATCCCAAACATATGTTCGGATCCAAAGTCACTGATGATGGGAAGTACTTAATCATGTCAATTGAAGAAGGTTGTGACCCTGTAAACAAGGTTTATCATTGTGATCTCTCATTACTTCCTAAAGGTCTAGAAGGTTTTAGAGGAAGCAACACTTTACTTCCATTTGTTAAGCTTATTGACACTTTTGACGCACAATACATTGCTATCGCAAACGACGAGACATTGTTTACTTTCTTAACCAACAAAGATGCCCCAAAGTACAAAGTAGTTCGGGTTGACTTGAAGGAACCGAGCAGTTGGACTGATGTTATCGCTGAACATGAAAAGGATGTTCTCTCAACAGCTTCTGCAGTTAATGGAGACCAACTGGTTGTTAGCTACATGAGTGATGTAAAACACATCCTGCAGATTAGGGACTTGAAATCCGGTTCCTTGCTTGATGGATTACCTGTAGATATTGGCTCGGTATGTGGAGTTTTTGCTCGGCGTAAAGACACCACGTTTTTCTTTAGGTTCACAAGCTTCCTTACACCTGGCGTCATTTACATATGTGACTTATCCCATGAAGCTCCAGAAGTAACGGTATTTCGTGAAATCGGTGTACCTGGATTCGATAGAACTGCATTTCAAGTCACTCAGGTCTTTTATCCGAGTAAGGACGGAACAGATATACCGATGTTTATAGTGGCTAGAAAAGATATAAAGCTAGATGGATCACACCCATGTTTGCTCTATGCATATGGAGGGTTTAGCATAAGCATGACGCCGTTTTTCAGCGCGACCCGTATTGTGCTTGGTAGGCATCTTGGTACCGTGTTCTGTTTTGCAAACATCCGTGGTGGTGGTGAGTATGGTGAGGAATGGCATAAATCTGGTGCTCTTGCCAATAAGCAGAATTGCTTCGATGATTTCATCTCCGGGGCTGAGTATCTGGTTTCAGCTGGTTATACACAACCGAGGAAACTTTGTATCGAAGGTGGTAGTAACGGTGGTATTCTAGTAGGGGCTTGCATTAATCAGAGACCGGATCTCTTTGGGTGTGCTCTGGCTCATGTTGGGGTCATGGACATGCTCCGGTTTCACAAGTTTACCATAGGACATGCTTGGACTTCTGAATTTGGTTGTTCTGACAAGGAAGAGGAGTTCCATTGGCTGATAAAGTATTCGCCTCTGCATAATGTGAAGAGGCCATGGGAACAGAAGACAGATCTGTTTTTTCAGTACCCATCAACCATGTTGTTAACTGCTGATCATGACGATAGAGTCGTCCCACTTCATTCTTACAAGTTGCTTGCGACAATGCAATATGAATTAGGTTTGAGTTTAGAGAATAGTCCACAGACGAACCCTATAATTGCTCGAATAGAAGTAAAAGCCGGGCATGGAGCAGGACGTCCAACGCAAAAGATGATTGATGAAGCGGCTGATAGATATTCGTTCATGGCGAAGATGGTGGATGCTTCATGGATCGACTAG
>Lom1-1
ATGGGATCTCTCCCTGCGTTTGAAGAGCGGTTGCAGTATCCAACGGCGAGGCGTGATGAGTCCGTCGTTGAAGATTATCACGGCGTTAAAGTCTCCGATCCTTACCGCTGGTTGGAAGATCCTGACGCTGAAGAAGTGAAAGAATTTGTAGAGAAGCAAGTGCAATTGTCAGATTCAGTGCTCAAAAGTTGCGAAACGAAGGAAAAGCTTCATGACAAATTCACAAAGTTTATTGATTATCCTCGTTTCGATACGCCCTTTAAGCGAGGGAACAGCTACTTTTACTTCCATAACTCAGGTCTTCAAGCTCAGAGTGTGCTTCATGTTCAGGATGATTTGGAGTCTGAAGCAGAGATCTTGCTTGATCCTAATATTCTTAGTGATGATGGAACAGTTTCTTTAAACACTTTATCTATTAGTGAGGATGCTAAGTATTTGGCTTATGGCCTTAGCTCTAGTGGTAGTGATTGGGTTACTATTAAAGTGATGAAGATTGAAGATAAGAAAGTGGAACCTGATTCTTTATCTTGGGTTAAATTTAGTGGGATCACATGGACACATGATGGGAAAGGTTTTTTCTACAGTCGCTATCCAGCTCCACGAGAGGGAGAGAAGATAGATGCTGGTACAGAGACTAATTCTAACCTTTACCATGAGTTATACTACCATTTCCTTGGGACTGATCAATCCGAAGATGTTTTGTGTTGGAGAGACCAAGATAATCCCAAACATATGTTCGGATCCAAAGTCACTGATGATGGGAAGTACTTAATCATGTCAATTGAAGAAGGTTGTGACCCTGTAAACAAGGTTTATCATTGTGATCTCTCATTACTTCCTAAAGGTCTAGAAGGTTTTAGAGGAAGCAACACTTTACTTCCATTTGTTAAGCTTATTGACACTTTTGACGCACAATTCATTGCTATCGCAAACGACGAGACATTGTTTACTTTCTTAACCAACAAAGATGCCCCAAAGTACAAAGTAGTTCGGGTTGACTTGAAGGAACCGAGCAGTTGGACTGATGTTATCGCTGAACATGAAAAGGATGTTCTCTCAACAGCTTCTGCAGTTAATGGAGACCAACTGGTTGTTAGCTACATGAGTGATGTAAAACACATCCTGCAGATTAGGGACTTGAAATCCGGTTCCTTGCTTCATGGATTACCTGTAGATATTGGCTCGGTATGTGGAGTTTTTGCTCGGCGTAAAGACACCACGTTTTTCTTTAGGTTCACAAGCTTCCTTACACCTGGCGTCATCTACATATGTGACTTATCCCATGAAGCTCCAGAAGTAATGGTATTTCGTGAAATCGGTGTACCTGGATTCGATAGAACTGCATTTCAAGTCACTCAGGTCTTTTATCCGAGTAAGGACGGAACAGAGATACCGATGTTTATAGTGGCTAGAAAAGATATAAAGCTAGATGGATCACATCCATGTTTGCTCTATGCATACGGAGGGTTTAGCATAAGCATGACGCCGTTTTTCAGCGCGACCCGTATTGTGCTTAGTAGGCATCTTGGTACCGTGTTCTGTTTTGCAAACATCCGTGGTGGTGGTGAGTATGGTGAGGAATGGCATAAATCTGGTGCTCTTGCCAATAAGCAGAATTGCTTCGATGATTTCATTTCCGGGGCTGAGTATCTGGTTTCTGCTGGTTATACACAACCGAGGAAACTTTGTATCGAAGGTGGTAGTAACGGTGGTATTCTAGTAGGGGCTTGCATTAATCAGAGACCGGATCTCTTTGGGTGTGCTCTGGCTCATGTTGGGGTCATGGACATGCTCCGGTTTCACAAGTTTACCATAGGACATGCTTGGACTTCTGAATTTGGTTGTTCTGACAAGGAAGAGGAGTTCCATTGGCTGATAAAGTATTCGCCTCTGCATAATGTGAAGAGGCCATGGGAACAGAAGACAGATCTGTTTGTTCAGTACCCATCAACCATGTTGTTAACTGCTGATCATGACGATAGAGTCGTCCCACTTCATTCTTACAAGTTGCTTGCGACAATGCAATATGAATTAGGTTTGAGTTTAGAGAATAGTCCACAGACGAACCCTATAATTGCTCGAATAGAAGTAAAAGCCGGGCATGGAGCAGGACGTCCAACGCAAAAGATGATTGATGAAGCGGCTGATAGATATTCGTTCATGGCGAAGATGGTGGATGCTTCATGGATCGACTAG
>Lu-1
ATGGGATCTCTCTCTGCGTTTGAAGAGCGGTTGCAGTATCCACCGGCGAGGCGTGATGAGTCCGTCGTTGAAGATTATCACGGCGTTAAAGTCTCCGATCCTTACCGCTGGTTGGAAGATCCTGACGCTGAAGAAGTGAAAGAATTTGTAGAGAAGCAAGTGCAATTGTCAGATTCAGTGCTCAAAAGTTGCGAAACGAAGGAAAAGCTTCATGACAAATTCACAAAGTTTATTGATTATCCTCGTTTCGATACGCCCTTTAAGCGAGGGAACAGCTACTTTTACTTCCATAACTCAGGTCTTCAAGCTCAGAGTGTGCTTCATGTTCAGGATGATTTGGAGTCTGAAGCAGAGATCTTGCTTGATCCTAATATTCTTAGTGATGATGGAACAGTTTCTTTAAACACTTTATCTATTAGTGAGGATGCTAAGTATTTGGCTTATGGCCTTAGCTCTAGTGGTAGTGATTGGGTTACTATTAAAGTGATGAAGATTGAAGATAAGAAAGTGGAACCTGATTCTTTATCTTGGGTTAAGTTTAGTGGGATCACATGGACACATGATGGGAAAGGTTTTTTCTACAGTCGCTATCCAGCTCCACGAGAGGGAGAGAAGATAGATGCTGGTACAGAGACTAATTCTAACCTTTACCATGAGTTATACTACCATTTCCTTGGGACTGATCAATCCGAAGATGTTTTGTGTTGGAGAGACCAAGATAATCCCAAACATATGTTCGGATCCAAAGTCACTGATGATGGGAAGTACTTAATCATGTCAATTGAAGAAGGTTGTGACCCTGTAAACAAGGTTTATCATTGTGATCTCTCATTACTTCCTAAAGGTCTAGAAGGTTTTAGAGGAAGCAACACTTTACTTCCATTTGTTAAGCTTATTGACACTTTTGACGCACAATACATTGCTATCGCAAACGACGAGACATTGTTTACTTTCTTAACCAACAAAGATGCCCCAAAGTACAAAGTAGTTCGGGTTGACTTGAAGGAACCGAGCAGTTGGACTGATGTTATCGCTGAACATGAAAAGGATGTTCTCTCAACAGCTTCTGCAGTTAATGGAGACCAACTGGTTGTTAGCTACATGAGTGATGTAAAACACATCCTGCAGATTAGGGACTTGAAATCCGGTTCCTTGCTTCATGGATTACCTGTAGATATTGGCTCGGTATGTGGAGTTTTTGCTCGGCGTAAAGACACCACGTTTTTCTTTAGGTTCACAAGCTTCCTTACACCTGGCGTCATCTACATATGTGACTTATCCCATGAAGCTCCAGAAGTAATGGTATTTCGTGAAATCGGTGTACCTGGATTCGATAGAACTGCATTTCAAGTCACTCAGGTCTTTTATCCGAGTAAGGACGGAACAGAGATACCGATGTTTATAGTGGCTAGAAAAGATATAAAGCTAGATGGATCACATCCATGTTTGCTCTATGCATACGGAGGGTTTAGCATAAGCATGACGCCGTTTTTCAGCGCGACCCGTATTGTGCTTAGTAGGCATCTTGGTACCGTGTTCTGTTTTGCAAACATCCGTGGTGGTGGTGAGTATGGTGAGGAATGGCATAAATCTGGTGCTCTTGCCAATAAGCAGAATTGCTTCGATGATTTCATTTCCGGGGCTGAGTATCTGGTTTCTGCTGGTTATACACAACCGAGGAAACTTTGTATCGAAGGTGGTAGTAACGGTGGTATTCTAGTAGGGGCTTGCATTAATCAGAGACCGGATCTCTTTGGGTGTGCTCTGGCTCATGTTGGGGTCATGGACATGCTCCGGTTTCACAAGTTTACCATAGGACATGCTTGGACTTCTGAATTTGGTTGTTCTGACAAGGAAGAGGAGTTCCATTGGCTGATAAAGTATTCGCCTCTGCATAATGTGAAGAGGCCATGGGAACAGAAGACAGATCTGTTTGTTCAGTACCCATCAACCATGTTGTTAACTGCTGATCATGACGATAGAGTCGTCCCACTTCATTCTTACAAGTTGCTTGCGACAATGCAATATGAATTAGGTTTGAGTTTAGAGATTAGTCCACAGACGAACCCTATAATTGCTCGAATAGAAGTAAAAGCCGGGCATGGAGCAGGACGTCCAACGCAAAAGATGATTGATGAAGCGGCTGATAGATATTCGTTCATGGCGAAGATGGTGGATGCTTCATGGATCGACTAG
>Mz-0
ATGGGATCTCTCTCTGCGTTTGAAGAGCGGTTGCAGTATCCAACGGCGAGGCGTGATGAGTCCGTCGTTGAAGATTATCACGGCGTTAAAGTCTCCGATCCTTACCGCTGGTTGGAAGATCCTGACGCTGAAGAAGTGAAAGAATTTGTAGAGAAGCAAGTAAAATTGTCAGAATCAGTGCTCAAATCTTGCGAAACGAAGGAAAAGCTTCATGACAAATTCACAAAGTTTATTGATTATCCTCGTTTCGATACGCCCTTTAAGCGAGGGAACAGCTACTTTTACTTCCATAACTCAGGTCTTCAAGCTCAGAGTGTGCTTCATGTTCAGGATGATTTGGAGTCTGAAGCAGAGATCTTGCTTGATCCTAATACTCTTAGTGATGATGGAACAGTTTCTTTAAACACTTTATCTATTAGTGAGGATGCTAAGTATTTGGCTTATGGCCTTAGCTCTAGTGGTAGTGATTGGGTTACTATTAAAGTGATGAAGATTGAAGATAAGAAAGTGGAACCTGATTCTTTATCTTGGGTTAAGTTTAGTGGGATCACATGGACACATGATGGGAAAGGTTTTTTCTACAGTCGCTATCCAGCTCCACGAGAGGGAGAGAAGATAGATGCTGGTACAGAGACTAATTCTAACCTTTACCATGAGTTATACTACCATTTCCTTGGGACTGATCAATCCGAAGATGTTTTGTGTTGGAGAGACCAAGATAATCCCAAACATATGTTCGGATCCAAAGTCACTGATGATGGGAAGTACTTAATCATGTCAATTGAAGAAGGTTGTGACCCTGTAAACAAGGTTTATCATTGTGATCTCTCATTACTTCCTAAAGGTCTAGAAGGTTTTAGAGGAAGCAACACTTTACTTCCATTTGTTAAGCTTATTGACACTTTTGACGCACAATACATTGCTATCGCAAACGACGAGACATTGTTTACTTTCTTAACCAACAAAGATGCCCCAAAGTACAAAGTAGTTCGGGTTGACTTGAAGGAACCGAGCAGTTGGACTGATGTTATCGCTGAACATGAAAAGGATGTTCTCTCAACAGCTTCTGCAGTTAATGGAGACCAACTGGTTGTTAGCTACATGAGTGATGTAAAACACATCCTGCAGATTAGGGACTTGAAATCCGGTTCCTTGCTTCATGGATTACCTGTAGATATTGGCTCGGTATGTGGAGTTTTTGCTCGGCGTAAAGACACCACGTTTTTCTTTAGGTTCACAAGCTTCCTTACACCTGGCGTCATTTACATATGTGACTTATCCCATGAAGCTCCAGAAGTAACGGTATTTCGTGAAATCGGTGTACCTGGATTCGATAGAACTGCATTTCAAGTCACTCAGGTCTTTTATCCGAGTAAGGACGGAACAGATATACCGATGTTTATAGTGGCTAGAAAAGATATAAAGCTAGATGGATCACACCCATGTTTGCTCTATGCATATGGAGGGTTTAGCATAAGCATGACGCCGTTTTTCAGCGCGACCCGTATTGTGCTTGGTAGGCATCTTGGTACCGTGTTCTGTTTTGCAAACATCCGTGGTGGTGGTGAGTATGGTGAGGAATGGCATAAATCTGGTGCTCTTGCCAATAAGCAGAATTGCTTCGATGATTTCATCTCCGGGGCTGAGTATCTGGTTTCAGCTGGTTATACACAACCGAGGAAACTTTGTATCGAAGGTGGTAGTAACGGTGGTATTCTAGTAGGGGCTTGCATTAATCAGAGACCGGATCTCTTTGGGTGTGCTCTGGCTCATGTTGGGGTCATGGACATGCTCCGGTTTCACAAGTTTACCATAGGACATGCTTGGACTTCTGAATTTGGTTGTTCTGACAAGGAAGAGGAGTTCCATTGGCTGATAAAGTATTCGCCTCTGCATAATGTGAAGAGGCCATGGGAACAGAAGACAGATCTGTTTGTTCAGTACCCATCAACCATGTTGTTAACTGCTGATCATGACGATAGAGTCGTCCCACTTCATTCTTACAAGTTGCTTGCGACAATGCAATATGAATTAGGTTTGAGTTTAGAGAATAGTCCACAGACGAACCCTATAATTGCTCGAATAGAAGTAAAAGCGGGGCATGGAGCAGGACGTCCAACGCAAAAGATGATTGATGAAGCGGCTGATAGATATTCGTTCATGGCGAAGATGGTGGATGCTTCATGGATCGACTAG
>N13
ATGGGATCTCTCCCTGCGTTTGAAGAGCGGTTGCAGTATCCAACGGCGAGGCGTGATGAGTCCGTCGTTGAAGATTATCACGGCGTTAAAGTCTCCGATCCTTACCGCTGGTTGGAAGATCCTGACGCTGAAGAAGTGAAAGAATTTGTAGAGAAGCAAGTGCAATTGTCAGATTCAGTGCTCAAAAGTTGCGAAACGAAGGAAAAGCTTCATGACAAATTCACAAAGTTTATTGATTATCCTCGTTTCGATACGCCCTTTAAGCGAGGGAACAGCTACTTTTACTTCCATAACTCAGGTCTTCAAGCTCAGAGTGTGCTTCATGTTCAGGATGATTTGGAGTCTGAAGCAGAGATCTTGCTTGATCCTAATATTCTTAGTGATGATGGAACAGTTTCTTTAAACACTTTATCTATTAGTGAGGATGCTAAGTATTTGGCTTATGGCCTTAGCTCTAGTGGTAGTGATTGGGTTACTATTAAAGTGATGAAGATTGAAGATAAGAAAGTGGAACCTGATTCTTTATCTTGGGTTAAATTTAGTGGGATCACATGGACACATGATGGGAAAGGTTTTTTCTACAGTCGCTATCCAGCTCCACGAGAGGGAGAGAAGATAGATGCTGGTACAGAGACTAATTCTAACCTTTACCATGAGTTATACTACCATTTCCTTGGGACTGATCAATCCGAAGATGTTTTGTGTTGGAGAGACCAAGATAATCCCAAACATATGTTCGGATCCAAAGTCACTGATGATGGGAAGTACTTAATCATGTCAATTGAAGAAGGTTGTGACCCTGTAAACAAGGTTTATCATTGTGATCTCTCATTACTTCCTAAAGGTCTAGAAGGTTTTAGAGGAAGCAACACTTTACTTCCATTTGTTAAGCTTATTGACACTTTTGACGCACAATTCATTGCTATCGCAAACGACGAGACATTGTTTACTTTCTTAACCAACAAAGATGCCCCAAAGTACAAAGTAGTTCGGGTTGACTTGAAGGAACCGAGCAGTTGGACTGATGTTATCGCTGAACATGAAAAGGATGTTCTCTCAACAGCTTCTGCAGTTAATGGAGACCAACTGGTTGTTAGCTACATGAGTGATGTAAAACACATCCTGCAGATTAGGGACTTGAAATCCGGTTCCTTGCTTCATGGATTACCTGTAGATATTGGCTCGGTATGTGGAGTTTTTGCTCGGCGTAAAGACACCACGTTTTTCTTTAGGTTCACAAGCTTCCTTACACCTGGCGTCATCTACATATGTGACTTATCCCATGAAGCTCCAGAAGTAATGGTATTTCGTGAAATCGGTGTACCTGGATTCGATAGAACTGCATTTCAAGTCACTCAGGTCTTTTATCCGAGTAAGGACGGAACAGAGATACCGATGTTTATAGTGGCTAGAAAAGATATAAAGCTAGATGGATCACATCCATGTTTGCTCTATGCATACGGAGGGTTTAGCATAAGCATGACGCCGTTTTTCAGCGCGACCCGTATTGTGCTTAGTAGGCATCTTGGTACCGTGTTCTGTTTTGCAAACATCCGTGGTGGTGGTGAGTATGGTGAGGAATGGCATAAATCTGGTGCTCTTGCCAATAAGCAGAATTGCTTCGATGATTTCATTTCCGGGGCTGAGTATCTGGTTTCTGCTGGTTATACACAACCGAGGAAACTTTGTATCGAAGGTGGTAGTAACGGTGGTATTCTAGTAGGGGCTTGCATTAATCAGAGACCGGATCTCTTTGGGTGTGCTCTGGCTCATGTTGGGGTCATGGACATGCTCCGGTTTCACAAGTTTACCATAGGACATGCTTGGACTTCTGAATTTGGTTGTTCTGACAAGGAAGAGGAGTTCCATTGGCTGATAAAGTATTCGCCTCTGCATAATGTGAAGAGGCCATGGGAACAGAAGACAGATCTGTTTGTTCAGTACCCATCAACCATGTTGTTAACTGCTGATCATGACGATAGAGTCGTCCCACTTCATTCTTACAAGTTGCTTGCGACAATGCAATATGAATTAGGTTTGAGTTTAGAGAATAGTCCACAGACGAACCCTATAATTGCTCGAATAGAAGTAAAAGCCGGGCATGGAGCAGGACGTCCAACGCAAAAGATGATTGATGAAGCGGCTGATAGATATTCGTTCATGGCGAAGATGGTGGATGCTTCATGGATCGACTAG
>Nc-1
ATGGGATCTCTCTCTGCGTTTGAAGAGCGGTTGCAGTATCCACCGGCGAGGCGTGATGAGTCCGTCGTTGAAGATTATCACGGCGTTAAAGTCTCCGATCCTTACCGCTGGTTGGAAGATCCTGACGCTGAAGAAGTGAAAGAATTTGTAGAGAAGCAAGTGCAATTGTCAGATTCAGTGCTCAAAAGTTGCGAAACGAAGGAAAAGCTTCATGACAAATTCACAAAGTTTATTGATTATCCTCGTTTCGATACGCCCTTTAAGCGAGGGAACAGCTACTTTTACTTCCATAACTCAGGTCTTCAAGCTCAGAGTGTGCTTCATGTTCAGGATGATTTGGAGTCTGAAGCAGAGATCTTGCTTGATCCTAATATTCTTAGTGATGATGGAACAGTTTCTTTAAACACTTTATCTATTAGTGAGGATGCTAAGTATTTGGCTTATGGCCTTAGCTCTAGTGGTAGTGATTGGGTTACTATTAAAGTGATGAAGATTGAAGATAAGAAAGTGGAACCTGATTCTTTATCTTGGGTTAAGTTTAGTGGGATCACATGGACACATGATGGGAAAGGTTTTTTCTACAGTCGCTATCCAGCTCCACGAGAGGGAGAGAAGATAGATGCTGGTACAGAGACTAATTCTAACCTTTACCATGAGTTATACTACCATTTCCTTGGGACTGATCAATCCGAAGATGTTTTGTGTTGGAGAGACCAAGATAATCCCAAACATATGTTCGGATCCAAAGTCACTGATGATGGGAAGTACTTAATCATGTCAATTGAAGAAGGTTGTGACCCTGTAAACAAGGTTTATCATTGTGATCTCTCATTACTTCCTAAAGGTCTAGAAGGTTTTAGAGGAAGCAACACTTTACTTCCATTTGTTAAGCTTATTGACACTTTTGACGCACAATACATTGCTATCGCAAACGACGAGACATTGTTTACTTTCTTAACCAACAAAGATGCCCCAAAGTACAAAGTAGTTCGGGTTGACTTGAAGGAACCGAGCAGTTGGACTGATGTTATCGCTGAACATGAAAAGGATGTTCTCTCAACAGCTTCTGCAGTTAATGGAGACCAACTGGTTGTTAGCTACATGAGTGATGTAAAACACATCCTGCAGATTAGGGACTTGAAATCCGGTTCCTTGCTTCATGGATTACCTGTAGATATTGGCTCGGTATGTGGAGTTTTTGCTCGGCGTAAAGACACCACGTTTTTCTTTAGGTTCACAAGCTTCCTTACACCTGGCGTCATCTACATATGTGACTTATCCCATGAAGCTCCAGAAGTAATGGTATTTCGTGAAATCGGTGTACCTGGATTCGATAGAACTGCATTTCAAGTCACTCAGGTCTTTTATCCGAGTAAGGACGGAACAGAGATACCGATGTTTATAGTGGCTAGAAAAGATATAAAGCTAGATGGATCACATCCATGTTTGCTCTATGCATACGGAGGGTTTAGCATAAGCATGACGCCGTTTTTCAGCGCGACCCGTATTGTGCTTAGTAGGCATCTTGGTACCGTGTTCTGTTTTGCAAACATCCGTGGTGGTGGTGAGTATGGTGAGGAATGGCATAAATCTGGTGCTCTTGCCAATAAGCAGAATTGCTTCGATGATTTCATTTCCGGGGCTGAGTATCTGGTTTCTGCTGGTTATACACAACCGAGGAAACTTTGTATCGAAGGTGGTAGTAACGGTGGTATTCTAGTAGGGGCTTGCATTAATCAGAGACCGGATCTCTTTGGGTGTGCTCTGGCTCATGTTGGGGTCATGGACATGCTCCGGTTTCACAAGTTTACCATAGGACATGCTTGGACTTCTGAATTTGGTTGTTCTGACAAGGAAGAGGAGTTCCATTGGCTGATAAAGTATTCGCCTCTGCATAATGTGAAGAGGCCATGGGAACAGAAGACAGATCTGTTTGTTCAGTACCCATCAACCATGTTGTTAACTGCTGATCATGACGATAGAGTCGTCCCACTTCATTCTTACAAGTTGCTTGCGACAATGCAATATGAATTAGGTTTGAGTTTAGAGATTAGTCCACAGACGAACCCTATAATTGCTCGAATAGAAGTAAAAGCCGGGCATGGAGCAGGACGTCCAACGCAAAAGATGATTGATGAAGCGGCTGATAGATATTCGTTCATGGCGAAGATGGTGGATGCTTCATGGATCGACTAG
>Nd-1
ATGGGATCTCTCTCTGCGTTTGAAGAGCGGTTGCAGTATCCACCGGCGAGGCGTGATGAGTCCGTCGTTGAAGATTATCACGGCGTTAAAGTCTCCGATCCTTACCGCTGGTTGGAAGATCCTGACGCTGAAGAAGTGAAAGAATTTGTAGAGAAGCAAGTGCAATTGTCAGATTCAGTGCTCAAAAGTTGCGAAACGAAGGAAAAGCTTCATGACAAATTCACAAAGTTTATTGATTATCCTCGTTTCGATACGCCCTTTAAGCGAGGGAACAGCTACTTTTACTTCCATAACTCAGGTCTTCAAGCTCAGAGTGTGCTTCATGTTCAGGATGATTTGGAGTCTGAAGCAGAGATCTTGCTTGATCCTAATATTCTTAGTGATGATGGAACAGTTTCTTTAAACACTTTATCTATTAGTGAGGATGCTAAGTATTTGGCTTATGGCCTTAGCTCTAGTGGTAGTGATTGGGTTACTATTAAAGTGATGAAGATTGAAGATAAGAAAGTGGAACCTGATTCTTTATCTTGGGTTAAGTTTAGTGGGATCACATGGACACATGATGGGAAAGGTTTTTTCTACAGTCGCTATCCAGCTCCACGAGAGGGAGAGAAGATAGATGCTGGTACAGAGACTAATTCTAACCTTTACCATGAGTTATACTACCATTTCCTTGGGACTGATCAATCCGAAGATGTTTTGTGTTGGAGAGACCAAGATAATCCCAAACATATGTTCGGATCCAAAGTCACTGATGATGGGAAGTACTTAATCATGTCAATTGAAGAAGGTTGTGACCCTGTAAACAAGGTTTATCATTGTGATCTCTCATTACTTCCTAAAGGTCTAGAAGGTTTTAGAGGAAGCAACACTTTACTTCCATTTGTTAAGCTTATTGACACTTTTGACGCACAATACATTGCTATCGCAAACGACGAGACATTGTTTACTTTCTTAACCAACAAAGATGCCCCAAAGTACAAAGTAGTTCGGGTTGACTTGAAGGAACCGAGCAGTTGGACTGATGTTATCGCTGAACATGAAAAGGATGTTCTCTCAACAGCTTCTGCAGTTAATGGAGACCAACTGGTTGTTAGCTACATGAGTGATGTAAAACACATCCTGCAGATTAGGGACTTGAAATCCGGTTCCTTGCTTCATGGATTACCTGTAGATATTGGCTCGGTATGTGGAGTTTTTGCTCGGCGTAAAGACACCACGTTTTTCTTTAGGTTCACAAGCTTCCTTACACCTGGCGTCATCTACATATGTGACTTATCCCATGAAGCTCCAGAAGTAATGGTATTTCGTGAAATCGGTGTACCTGGATTCGATAGAACTGCATTTCAAGTCACTCAGGTCTTTTATCCGAGTAAGGACGGAACAGAGATACCGATGTTTATAGTGGCTAGAAAAGATATAAAGCTAGATGGATCACATCCATGTTTGCTCTATGCATACGGAGGGTTTAGCATAAGCATGACGCCGTTTTTCAGCGCGACCCGTATTGTGCTTAGTAGGCATCTTGGTACCGTGTTCTGTTTTGCAAACATCCGTGGTGGTGGTGAGTATGGTGAGGAATGGCATAAATCTGGTGCTCTTGCCAATAAGCAGAATTGCTTCGATGATTTCATTTCCGGGGCTGAGTATCTGGTTTCTGCTGGTTATACACAACCGAGGAAACTTTGTATCGAAGGTGGTAGTAACGGTGGTATTCTAGTAGGGGCTTGCATTAATCAGAGACCGGATCTCTTTGGGTGTGCTCTGGCTCATGTTGGGGTCATGGACATGCTCCGGTTTCACAAGTTTACCATAGGACATGCTTGGACTTCTGAATTTGGTTGTTCTGACAAGGAAGAGGAGTTCCATTGGCTGATAAAGTATTCGCCTCTGCATAATGTGAAGAGGCCATGGGAACAGAAGACAGATCTGTTTGTTCAGTACCCATCAACCATGTTGTTAACTGCTGATCATGACGATAGAGTCGTCCCACTTCATTCTTACAAGTTGCTTGCGACAATGCAATATGAATTAGGTTTGAGTTTAGAGATTAGTCCACAGACGAACCCTATAATTGCTCGAATAGAAGTAAAAGCCGGGCATGGAGCAGGACGTCCAACGCAAAAGATGATTGATGAAGCGGCTGATAGATATTCGTTCATGGCGAAGATGGTGGATGCTTCATGGATCGACTAG
>Nok-3
ATGGGATCTCTCTCTGCGTTTGAAGAGCGGTTGCAGTATCCACCGGCGAGGCGTGATGAGTCCGTCGTTGAAGATTATCACGGCGTTAAAGTCTCCGATCCTTACCGCTGGTTGGAAGATCCTGACGCTGAAGAAGTGAAAGAATTTGTAGAGAAGCAAGTGCAATTGTCAGATTCAGTGCTCAAAAGTTGCGAAACGAAGGAAAAGCTTCATGACAAATTCACAAAGTTTATTGATTATCCTCGTTTCGATACGCCCTTTAAGCGAGGGAACAGCTACTTTTACTTCCATAACTCAGGTCTTCAAGCTCAGAGTGTGCTTCATGTTCAGGATGATTTGGAGTCTGAAGCAGAGATCTTGCTTGATCCTAATATTCTTAGTGATGATGGAACAGTTTCTTTAAACACTTTATCTATTAGTGAGGATGCTAAGTATTTGGCTTATGGCCTTAGCTCTAGTGGTAGTGATTGGGTTACTATTAAAGTGATGAAGATTGAAGATAAGAAAGTGGAACCTGATTCTTTATCTTGGGTTAAGTTTAGTGGGATCACATGGACACATGATGGGAAAGGTTTTTTCTACAGTCGCTATCCAGCTCCACGAGAGGGAGAGAAGATAGATGCTGGTACAGAGACTAATTCTAACCTTTACCATGAGTTATACTACCATTTCCTTGGGACTGATCAATCCGAAGATGTTTTGTGTTGGAGAGACCAAGATAATCCCAAACATATGTTCGGATCCAAAGTCACTGATGATGGGAAGTACTTAATCATGTCAATTGAAGAAGGTTGTGACCCTGTAAACAAGGTTTATCATTGTGATCTCTCATTACTTCCTAAAGGTCTAGAAGGTTTTAGAGGAAGCAACACTTTACTTCCATTTGTTAAGCTTATTGACACTTTTGACGCACAATACATTGCTATCGCAAACGACGAGACATTGTTTACTTTCTTAACCAACAAAGATGCCCCAAAGTACAAAGTAGTTCGGGTTGACTTGAAGGAACCGAGCAGTTGGACTGATGTTATCGCTGAACATGAAAAGGATGTTCTCTCAACAGCTTCTGCAGTTAATGGAGACCAACTGGTTGTTAGCTACATGAGTGATGTAAAACACATCCTGCAGATTAGGGACTTGAAATCCGGTTCCTTGCTTCATGGATTACCTGTAGATATTGGCTCGGTATGTGGAGTTTTTGCTCGGCGTAAAGACACCACGTTTTTCTTTAGGTTCACAAGCTTCCTTACACCTGGCGTCATCTACATATGTGACTTATCCCATGAAGCTCCAGAAGTAATGGTATTTCGTGAAATCGGTGTACCTGGATTCGATAGAACTGCATTTCAAGTCACTCAGGTCTTTTATCCGAGTAAGGACGGAACAGAGATACCGATGTTTATAGTGGCTAGAAAAGATATAAAGCTAGATGGATCACATCCATGTTTGCTCTATGCATACGGAGGGTTTAGCATAAGCATGACGCCGTTTTTCAGCGCGACCCGTATTGTGCTTAGTAGGCATCTTGGTACCGTGTTCTGTTTTGCAAACATCCGTGGTGGTGGTGAGTATGGTGAGGAATGGCATAAATCTGGTGCTCTTGCCAATAAGCAGAATTGCTTCGATGATTTCATTTCCGGGGCTGAGTATCTGGTTTCTGCTGGTTATACACAACCGAGGAAACTTTGTATCGAAGGTGGTAGTAACGGTGGTATTCTAGTAGGGGCTTGCATTAATCAGAGACCGGATCTCTTTGGGTGTGCTCTGGCTCATGTTGGGGTCATGGACATGCTCCGGTTTCACAAGTTTACCATAGGACATGCTTGGACTTCTGAATTTGGTTGTTCTGACAAGGAAGAGGAGTTCCATTGGCTGATAAAGTATTCGCCTCTGCATAATGTGAAGAGGCCATGGGAACAGAAGACAGATCTGTTTGTTCAGTACCCATCAACCATGTTGTTAACTGCTGATCATGACGATAGAGTCGTCCCACTTCATTCTTACAAGTTGCTTGCGACAATGCAATATGAATTAGGTTTGAGTTTAGAGATTAGTCCACAGACGAACCCTATAATTGCTCGAATAGAAGTAAAAGCCGGGCATGGAGCAGGACGTCCAACGCAAAAGATGATTGATGAAGCGGCTGATAGATATTCGTTCATGGCGAAGATGGTGGATGCTTCATGGATCGACTAG
>Oy-0
ATGGGATCTCTCCCTGCGTTTGAAGAGCGGTTGCAGTATCCAACGGCGAGGCGTGATGAGTCCGTCGTTGAAGATTATCACGGCGTTAAAGTCTCCGATCCTTACCGCTGGTTGGAAGATCCTGACGCTGAAGAAGTGAAAGAATTTGTAGAGAAGCAAGTGCAATTGTCAGATTCAGTGCTCAAAAGTTGCGAAACGAAGGAAAAGCTTCATGACAAATTCACAAAGTTTATTGATTATCCTCGTTTCGATACGCCCTTTAAGCGAGGGAACAGCTACTTTTACTTCCATAACTCAGGTCTTCAAGCTCAGAGTGTGCTTCATGTTCAGGATGATTTGGAGTCTGAAGCAGAGATCTTGCTTGATCCTAATATTCTTAGTGATGATGGAACAGTTTCTTTAAACACTTTATCTATTAGTGAGGATGCTAAGTATTTGGCTTATGGCCTTAGCTCTAGTGGTAGTGATTGGGTTACTATTAAAGTGATGAAGATTGAAGATAAGAAAGTGGAACCTGATTCTTTATCTTGGGTTAAATTTAGTGGGATCACATGGACACATGATGGGAAAGGTTTTTTCTACAGTCGCTATCCAGCTCCACGAGAGGGAGAGAAGATAGATGCTGGTACAGAGACTAATTCTAACCTTTACCATGAGTTATACTACCATTTCCTTGGGACTGATCAATCCGAAGATGTTTTGTGTTGGAGAGACCAAGATAATCCCAAACATATGTTCGGATCCAAAGTCACTGATGATGGGAAGTACTTAATCATGTCAATTGAAGAAGGTTGTGACCCTGTAAACAAGGTTTATCATTGTGATCTCTCATTACTTCCTAAAGGTCTAGAAGGTTTTAGAGGAAGCAACACTTTACTTCCATTTGTTAAGCTTATTGACACTTTTGACGCACAATTCATTGCTATCGCAAACGACGAGACATTGTTTACTTTCTTAACCAACAAAGATGCCCCAAAGTACAAAGTAGTTCGGGTTGACTTGAAGGAACCGAGCAGTTGGACTGATGTTATCGCTGAACATGAAAAGGATGTTCTCTCAACAGCTTCTGCAGTTAATGGAGACCAACTGGTTGTTAGCTACATGAGTGATGTAAAACACATCCTGCAGATTAGGGACTTGAAATCCGGTTCCTTGCTTCATGGATTACCTGTAGATATTGGCTCGGTATGTGGAGTTTTTGCTCGGCGTAAAGACACCACGTTTTTCTTTAGGTTCACAAGCTTCCTTACACCTGGCGTCATCTACATATGTGACTTATCCCATGAAGCTCCAGAAGTAATGGTATTTCGTGAAATCGGTGTACCTGGATTCGATAGAACTGCATTTCAAGTCACTCAGGTCTTTTATCCGAGTAAGGACGGAACAGAGATACCGATGTTTATAGTGGCTAGAAAAGATATAAAGCTAGATGGATCACATCCATGTTTGCTCTATGCATACGGAGGGTTTAGCATAAGCATGACGCCGTTTTTCAGCGCGACCCGTATTGTGCTTAGTAGGCATCTTGGTACCGTGTTCTGTTTTGCAAACATCCGTGGTGGTGGTGAGTATGGTGAGGAATGGCATAAATCTGGTGCTCTTGCCAATAAGCAGAATTGCTTCGATGATTTCATTTCCGGGGCTGAGTATCTGGTTTCTGCTGGTTATACACAACCGAGGAAACTTTGTATCGAAGGTGGTAGTAACGGTGGTATTCTAGTAGGGGCTTGCATTAATCAGAGACCGGATCTCTTTGGGTGTGCTCTGGCTCATGTTGGGGTCATGGACATGCTCCGGTTTCACAAGTTTACCATAGGACATGCTTGGACTTCTGAATTTGGTTGTTCTGACAAGGAAGAGGAGTTCCATTGGCTGATAAAGTATTCGCCTCTGCATAATGTGAAGAGGCCATGGGAACAGAAGACAGATCTGTTTGTTCAGTACCCATCAACCATGTTGTTAACTGCTGATCATGACGATAGAGTCGTCCCACTTCATTCTTACAAGTTGCTTGCGACAATGCAATATGAATTAGGTTTGAGTTTAGAGAATAGTCCACAGACGAACCCTATAATTGCTCGAATAGAAGTAAAAGCCGGGCATGGAGCAGGACGTCCAACGCAAAAGATGATTGATGAAGCGGCTGATAKATATTCGTTCWTGGCGAAGATGGTGGATGCTTCATGGATCGACTAG
>Pn-0
ATGGGATCTCTCCCTGCGTTTGAAGAGCGGTTGCAGTATCCACCGGCGAGGCGTGATGAGTCCGTCGTTGAAGATTATCACGGCGTTAAAGTCTCCGATCCTTACCGCTGGTTGGAAGATCCTGACGCTGAAGAAGTGAAAGAATTTGTAGAGAAGCAAGTGCAATTGTCAGATTCAGTGCTCAAAAGTTGCGAAACGAAGGAAAAGCTTCATGACAAATTCACAAAGTTTATTGATTATCCTCGTTTCGATACGCCCTTTAAGCGAGGGAACAGCTACTTTTACTTCCATAACTCAGGTCTTCAAGCTCAGAGTGTGCTTCATGTTCAGGATGATTTGGAGTCTGAAGCAGAGATCTTGCTTGATCCTAATATTCTTAGTGATGATGGAACAGTTTCTTTAAACACTTTATCTATTAGTGAGGATGCTAAGTATTTGGCTTATGGCCTTAGCTCTAGTGGTAGTGATTGGGTTACTATTAAAGTGATGAAGATTGAAGATAAGAAAGTGGAACCTGATTCTTTATCTTGGGTTAAGTTTAGTGGGATCACATGGACACATGATGGGAAAGGTTTTTTCTACAGTCGCTATCCAGCTCCACGAGAGGGAGAGAAGATAGATGCTGGTACAGAGACTAATTCTAACCTTTACCATGAGTTATACTACCATTTCCTTGGGACTGATCAATCCGAAGATGTTTTGTGTTGGAGAGACCAAGATAATCCCAAACATATGTTCGGATCCAAAGTCACTGATGATGGGAAGTACTTAATCATGTCAATTGAAGAAGGTTGTGACCCTGTAAACAAGGTTTATCATTGTGATCTCTCATTACTTCCTAAAGGTCTAGAAGGTTTTAGAGGAAGCAACACTTTACTTCCATTTGTTAAGCTTATTGACACTTTTGACGCACAATACATTGCTATCGCAAACGACGAGACATTGTTTACTTTCTTAACCAACAAAGATGCCCCAAAGTACAAAGTAGTTCGGGTTGACTTGAAGGAACCGAGCAGTTGGACTGATGTTATCGCTGAACATGAAAAGGATGTTCTCTCAACAGCTTCTGCAGTTAATGGAGACCAACTGGTTGTTAGCTACATGAGTGATGTAAAACACATCCTGCAGATTAGGGACTTGAAATCCGGTTCCTTGCTTCATGGATTACCTGTAGATATTGGCTCGGTATGTGGAGTTTTTGCTCGGCGTAAAGACACCACGTTTTTCTTTAGGTTCACAAGCTTCCTTACACCTGGCGTCATCTACATATGTGACTTATCCCATGAAGCTCCAGAAGTAATGGTATTTCGTGAAATCGGTGTACCTGGATTCGATAGAACTGCATTTCAAGTCACTCAGGTCTTTTATCCGAGTAAGGACGGAACAGAGATACCGATGTTTATAGTGGCTAGAAAAGATATAAAGCTAGATGGATCACATCCATGTTTGCTCTATGCATACGGAGGGTTTAGCATAAGCATGACGCCGTTTTTCAGCGCGACCCGTATTGTGCTTAGTAGGCATCTTGGTACCGTGTTCTGTTTTGCAAACATCCGTGGTGGTGGTGAGTATGGTGAGGAATGGCATAAATCTGGTGCTCTTGCCAATAAGCAGAATTGCTTCGATGATTTCATTTCCGGGGCTGAGTATCTGGTTTCTGCTGGTTATACACAACCGAGGAAACTTTGTATCGAAGGTGGTAGTAACGGTGGTATTCTAGTAGGGGCTTGCATTAATCAGAGACCGGATCTCTTTGGGTGTGCTCTGGCTCATGTTGGGGTCATGGACATGCTCCGGTTTCACAAGTTTACCATAGGACATGCTTGGACTTCTGAATTTGGTTGTTCTGACAAGGAAGAGGAGTTCCATTGGCTGATAAAGTATTCGCCTCTGCATAATGTGAAGAGGCCATGGGAACAGAAGACAGATCTGTTTGTTCAGTACCCATCAACCATGTTGTTAACTGCTGATCATGACGATAGAGTCGTCCCACTTCATTCTTACAAGTTGCTTGCGACAATGCAATATGAATTAGGTTTGAGTTTAGAGATTAGTCCACAGACGAACCCTATAATTGCTCGAATAGAAGTAAAAGCCGGGCATGGAGCAGGACGTCCAACGCAAAAGATGATTGATGAAGCGGCTGATAGATATTCGTTCATGGCGAAGATGGTGGATGCTTCATGGATCGACTAG
>Ra-0
ATGGGATCTCTCTCTGCGTTTGAAGAGCGGTTGCAGTATCCACCGGCGAGGCGTGATGAGTCCGTCGTTGAAGATTATCACGGCGTTAAAGTCTCCGATCCTTACCGCTGGTTGGAAGATCCTGACGCTGAAGAAGTGAAAGAATTTGTAGAGAAGCAAGTGCAATTGTCAGATTCAGTGCTCAAAAGTTGCGAAACGAAGGAAAAGCTTCATGACAAATTCACAAAGTTTATTGATTATCCTCGTTTCGATACGCCCTTTAAGCGAGGGAACAGCTACTTTTACTTCCATAACTCAGGTCTTCAAGCTCAGAGTGTGCTTCATGTTCAGGATGATTTGGAGTCTGAAGCAGAGATCTTGCTTGATCCTAATATTCTTAGTGATGATGGAACAGTTTCTTTAAACACTTTATCTATTAGTGAGGATGCTAAGTATTTGGCTTATGGCCTTAGCTCTAGTGGTAGTGATTGGGTTACTATTAAAGTGATGAAGATTGAAGATAAGAAAGTGGAACCTGATTCTTTATCTTGGGTTAAGTTTAGTGGGATCACATGGACACATGATGGGAAAGGTTTTTTCTACAGTCGCTATCCAGCTCCACGAGAGGGAGAGAAGATAGATGCTGGTACAGAGACTAATTCTAACCTTTACCATGAGTTATACTACCATTTCCTTGGGACTGATCAATCCGAAGATGTTTTGTGTTGGAGAGACCAAGATAATCCCAAACATATGTTCGGATCCAAAGTCACTGATGATGGGAAGTACTTAATCATGTCAATTGAAGAAGGTTGTGACCCTGTAAACAAGGTTTATCATTGTGATCTCTCATTACTTCCTAAAGGTCTAGAAGGTTTTAGAGGAAGCAACACTTTACTTCCATTTGTTAAGCTTATTGACACTTTTGACGCACAATACATTGCTATCGCAAACGACGAGACATTGTTTACTTTCTTAACCAACAAAGATGCCCCAAAGTACAAAGTAGTTCGGGTTGACTTGAAGGAACCGAGCAGTTGGACTGATGTTATCGCTGAACATGAAAAGGATGTTCTCTCAACAGCTTCTGCAGTTAATGGAGACCAACTGGTTGTTAGCTACATGAGTGATGTAAAACACATCCTGCAGATTAGGGACTTGAAATCCGGTTCCTTGCTTCATGGATTACCTGTAGATATTGGCTCGGTATGTGGAGTTTTTGCTCGGCGTAAAGACACCACGTTTTTCTTTAGGTTCACAAGCTTCCTTACACCTGGCGTCATCTACATATGTGACTTATCCCATGAAGCTCCAGAAGTAATGGTATTTCGTGAAATCGGTGTACCTGGATTCGATAGAACTGCATTTCAAGTCACTCAGGTCTTTTATCCGAGTAAGGACGGAACAGAGATACCGATGTTTATAGTGGCTAGAAAAGATATAAAGCTAGATGGATCACATCCATGTTTGCTCTATGCATACGGAGGGTTTAGCATAAGCATGACGCCGTTTTTCAGCGCGACCCGTATTGTGCTTAGTAGGCATCTTGGTACCGTGTTCTGTTTTGCAAACATCCGTGGTGGTGGTGAGTATGGTGAGGAATGGCATAAATCTGGTGCTCTTGCCAATAAGCAGAATTGCTTCGATGATTTCATTTCCGGGGCTGAGTATCTGGTTTCTGCTGGTTATACACAACCGAGGAAACTTTGTATCGAAGGTGGTAGTAACGGTGGTATTCTAGTAGGGGCTTGCATTAATCAGAGACCGGATCTCTTTGGGTGTGCTCTGGCTCATGTTGGGGTCATGGACATGCTCCGGTTTCACAAGTTTACCATAGGACATGCTTGGACTTCTGAATTTGGTTGTTCTGACAAGGAAGAGGAGTTCCATTGGCTGATAAAGTATTCGCCTCTGCATAATGTGAAGAGGCCATGGGAACAGAAGACAGATCTGTTTGTTCAGTACCCATCAACCATGTTGTTAACTGCTGATCATGACGATAGAGTCGTCCCACTTCATTCTTACAAGTTGCTTGCGACAATGCAATATGAATTAGGTTTGAGTTTAGAGATTAGTCCACAGACGAACCCTATAATTGCTCGAATAGAAGTAAAAGCCGGGCATGGAGCAGGACGTCCAACGCAAAAGATGATTGATGAAGCGGCTGATAGATATTCGTTCATGGCGAAGATGGTGGATGCTTCATGGATCGACTAG
>Rak-2
ATGGGATCTCTCTCTGCGTTTGAAGAGCGGTTGCAGTATCCAACGGCGAGGCGTGATGAGTCCGTCGTTGAAGATTATCACGGCGTTAAAGTCTCCGATCCTTACCGCTGGTTGGAAGATCCTGACGCTGAAGAAGTGAAAGAATTTGTAGAGAAGCAAGTAAAATTGTCAGAATCAGTGCTCAAATCTTGCGAAACGAAGGAAAAGCTTCATGACAAATTCACAAAGTTTATTGATTATCCTCGTTTCGATACGCCCTTTAAGCGAGGGAACAGCTACTTTTACTTCCATAACTCAGGTCTTCAAGCTCAGAGTGTGCTTCATGTTCAGGATGATTTGGAGTCTGAAGCAGAGATCTTGCTTGATCCTAATACTCTTAGTGATGATGGAACAGTTTCTTTAAACACTTTATCTATTAGTGAGGATGCTAAGTATTTGGCTTATGGCCTTAGCTCTAGTGGTAGTGATTGGGTTACTATTAAAGTGATGAAGATTGAAGATAAGAAAGTGGAACCTGATTCTTTATCTTGGGTTAAGTTTAGTGGGATCACATGGACACATGATGGGAAAGGTTTTTTCTACAGTCGCTATCCAGCTCCACGAGAGGGAGAGAAGATAGATGCTGGTACAGAGACTAATTCTAACCTTTACCATGAGTTATACTACCATTTCCTTGGGACTGATCAATCCGAAGATGTTTTGTGTTGGAGAGACCAAGATAATCCCAAACATATGTTCGGATCCAAAGTCACTGATGATGGGAAGTACTTAATCATGTCAATTGAAGAAGGTTGTGACCCTGTAAACAAGGTTTATCATTGTGATCTCTCATTACTTCCTAAAGGTCTAGAAGGTTTTAGAGGAAGCAACACTTTACTTCCATTTGTTAAGCTTATTGACACTTTTGACGCACAATACATTGCCATCGCAAACGACGAGACATTGTTTACTTTCTTAACCAACAAAGATGCCCCAAAGTACAAAGTAGTTCGGGTTGACTTGAAGGAACCGAGCAGTTGGACTGATGTTATCGCTGAACATGAAAAGGATGTTCTCTCAACAGCTTCTGCAGTTAATGGAGACCAACTGGTTGTTAGCTACATGAGTGATGTAAAACACATCCTGCAGATTAGGGACTTGAAATCCGGTTCCTTGCTTCATGGATTACCTGTAGATATTGGCTCGGTATGTGGAGTTTTTGCTCGGCGTAAAGACACCACGTTTTTCTTTAGGTTCACAAGCTTCCTTACACCTGGCGTCATTTACATATGTGACTTATCCCATGAAGCTCCAGAAGTAACGGTATTTCGTGAAATCGGTGTACCTGGATTCGATAGAACTGCATTTCAAGTCACTCAGGTCTTTTATCCGAGTAAGGACGGAACAGATATACCGATGTTTATAGTGGCTAGAAAAGATATAAAGCTAGATGGATCACACCCATGTTTGCTCTATGCATATGGAGGGTTTAGCATAAGCATGACGCCGTTTTTCAGCGCGACCCGTATTGTGCTTGGTAGGCATCTTGGTACCGTGTTCTGTTTTGCAAACATCCGTGGTGGTGGTGAGTATGGTGAGGAATGGCATAAATCTGGTGCTCTTGCCAATAAGCAGAATTGCTTCGATGATTTCATCTCCGGGGCTGAGTATCTGGTTTCAGCTGGTTATACACAACCGAGGAAACTTTGTATCGAAGGTGGTAGTAACGGTGGTATTCTAGTAGGGGCTTGCATTAATCAGAGACCGGATCTCTTTGGGTGTGCTCTGGCTCATGTTGGGGTCATGGACATGCTCCGGTTTCACAAGTTTACCATAGGACATGCTTGGACTTCTGAATTTGGTTGTTCTGACAAGGAAGAGGAGTTCCATTGGCTGATAAAGTATTCGCCTCTGCATAATGTGAAGAGGCCATGGGAACAGAAGACAGATCTGTTTTTTCAGTACCCATCAACCATGTTGTTAACTGCTGATCATGACGATAGAGTCGTCCCACTTCATTCTTACAAGTTGCTTGCGACAATGCAATATGAATTAGGTTTGAGTTTAGAGAATAGTCCACAGACGAACCCTATAATTGCTCGAATAGAAGTAAAAGCGGGGCATGGAGCAGGACGTCCAACGCAAAAGATGATTGATGAAGCGGCTGATAGATATTCGTTCATGGCGAAGATGGTGGATGCTTCATGGATCGACTAG
>Ren-1
ATGGGATCTCTCTCTGCGTTTGAAGAGCGGTTGCAGTATCCACCGGCGAGGCGTGATGAGTCCGTCGTTGAAGATTATCACGGCGTTAAAGTCTCCGATCCTTACCGCTGGTTGGAAGATCCTGACGCTGAAGAAGTGAAAGAATTTGTAGAGAAGCAAGTGCAATTGTCAGATTCAGTGCTCAAAAGTTGCGAAACGAAGGAAAAGCTTCATGACAAATTCACAAAGTTTATTGATTATCCTCGTTTCGATACGCCCTTTAAGCGAGGGAACAGCTACTTTTACTTCCATAACTCAGGTCTTCAAGCTCAGAGTGTGCTTCATGTTCAGGATGATTTGGAGTCTGAAGCAGAGATCTTGCTTGATCCTAATATTCTTAGTGATGATGGAACAGTTTCTTTAAACACTTTATCTATTAGTGAGGATGCTAAGTATTTGGCTTATGGCCTTAGCTCTAGTGGTAGTGATTGGGTTACTATTAAAGTGATGAAGATTGAAGATAAGAAAGTGGAACCTGATTCTTTATCTTGGGTTAAGTTTAGTGGGATCACATGGACACATGATGGGAAAGGTTTTTTCTACAGTCGCTATCCAGCTCCACGAGAGGGAGAGAAGATAGATGCTGGTACAGAGACTAATTCTAACCTTTACCATGAGTTATACTACCATTTCCTTGGGACTGATCAATCCGAAGATGTTTTGTGTTGGAGAGACCAAGATAATCCCAAACATATGTTCGGATCCAAAGTCACTGATGATGGGAAGTACTTAATCATGTCAATTGAAGAAGGTTGTGACCCTGTAAACAAGGTTTATCATTGTGATCTCTCATTACTTCCTAAAGGTCTAGAAGGTTTTAGAGGAAGCAACACTTTACTTCCATTTGTTAAGCTTATTGACACTTTTGACGCACAATACATTGCTATCGCAAACGACGAGACATTGTTTACTTTCTTAACCAACAAAGATGCCCCAAAGTACAAAGTAGTTCGGGTTGACTTGAAGGAACCGAGCAGTTGGACTGATGTTATCGCTGAACATGAAAAGGATGTTCTCTCAACAGCTTCTGCAGTTAATGGAGACCAACTGGTTGTTAGCTACATGAGTGATGTAAAACACATCCTGCAGATTAGGGACTTGAAATCCGGTTCCTTGCTTCATGGATTACCTGTAGATATTGGCTCGGTATGTGGAGTTTTTGCTCGGCGTAAAGACACCACGTTTTTCTTTAGGTTCACAAGCTTCCTTACACCTGGCGTCATCTACATATGTGACTTATCCCATGAAGCTCCAGAAGTAATGGTATTTCGTGAAATCGGTGTACCTGGATTCGATAGAACTGCATTTCAAGTCACTCAGGTCTTTTATCCGAGTAAGGACGGAACAGAGATACCGATGTTTATAGTGGCTAGAAAAGATATAAAGCTAGATGGATCACATCCATGTTTGCTCTATGCATACGGAGGGTTTAGCATAAGCATGACGCCGTTTTTCAGCGCGACCCGTATTGTGCTTAGTAGGCATCTTGGTACCGTGTTCTGTTTTGCAAACATCCGTGGTGGTGGTGAGTATGGTGAGGAATGGCATAAATCTGGTGCTCTTGCCAATAAGCAGAATTGCTTCGATGATTTCATTTCCGGGGCTGAGTATCTGGTTTCTGCTGGTTATACACAACCGAGGAAACTTTGTATCGAAGGTGGTAGTAACGGTGGTATTCTAGTAGGGGCTTGCATTAATCAGAGACCGGATCTCTTTGGGTGTGCTCTGGCTCATGTTGGGGTCATGGACATGCTCCGGTTTCACAAGTTTACCATAGGACATGCTTGGACTTCTGAATTTGGTTGTTCTGACAAGGAAGAGGAGTTCCATTGGCTGATAAAGTATTCGCCTCTGCATAATGTGAAGAGGCCATGGGAACAGAAGACAGATCTGTTTGTTCAGTACCCATCAACCATGTTGTTAACTGCTGATCATGACGATAGAGTCGTCCCACTTCATTCTTACAAGTTGCTTGCGACAATGCAATATGAATTAGGTTTGAGTTTAGAGATTAGTCCACAGACGAACCCTATAATTGCTCGAATAGAAGTAAAAGCCGGGCATGGAGCAGGACGTCCAACGCAAAAGATGATTGATGAAGCGGCTGATAGATATTCGTTCATGGCGAAGATGGTGGATGCTTCATGGATCGACTAG
>Rub
ATGGGATCTCTCCCTGCGTTTGAAGAGCGGTTGCAGTATCCAACGGCGAGGCGTGATGAGTCCGTCGTTGAAGATTATCACGGCGTTAAAGTCTCCGATCCTTACCGCTGGTTGGAAGATCCTGACGCTGAAGAAGTGAAAGAATTTGTAGAGAAGCAAGTGCAATTGTCAGATTCAGTGCTCAAAAGTTGCGAAACGAAGGAAAAGCTTCATGACAAATTCACAAAGTTTATTGATTATCCTCGTTTCGATACGCCCTTTAAGCGAGGGAACAGCTACTTTTACTTCCATAACTCAGGTCTTCAAGCTCAGAGTGTGCTTCATGTTCAGGATGATTTGGAGTCTGAAGCAGAGATCTTGCTTGATCCTAATATTCTTAGTGATGATGGAACAGTTTCTTTAAACACTTTATCTATTAGTGAGGATGCTAAGTATTTGGCTTATGGCCTTAGCTCTAGTGGTAGTGATTGGGTTACTATTAAAGTGATGAAGATTGAAGATAAGAAAGTGGAACCTGATTCTTTATCTTGGGTTAAATTTAGTGGGATCACATGGACACATGATGGGAAAGGTTTTTTCTACAGTCGCTATCCAGCTCCACGAGAGGGAGAGAAGATAGATGCTGGTACAGAGACTAATTCTAACCTTTACCATGAGTTATACTACCATTTCCTTGGGACTGATCAATCCGAAGATGTTTTGTGTTGGAGAGACCAAGATAATCCCAAACATATGTTCGGATCCAAAGTCACTGATGATGGGAAGTACTTAATCATGTCAATTGAAGAAGGTTGTGACCCTGTAAACAAGGTTTATCATTGTGATCTCTCATTACTTCCTAAAGGTCTAGAAGGTTTTAGAGGAAGCAACACTTTACTTCCATTTGTTAAGCTTATTGACACTTTTGACGCACAATTCATTGCTATCGCAAACGACGAGACATTGTTTACTTTCTTAACCAACAAAGATGCCCCAAAGTACAAAGTAGTTCGGGTTGACTTGAAGGAACCGAGCAGTTGGACTGATGTTATCGCTGAACATGAAAAGGATGTTCTCTCAACAGCTTCTGCAGTTAATGGAGACCAACTGGTTGTTAGCTACATGAGTGATGTAAAACACATCCTGCAGATTAGGGACTTGAAATCCGGTTCCTTGCTTCATGGATTACCTGTAGATATTGGCTCGGTATGTGGAGTTTTTGCTCGGCGTAAAGACACCACGTTTTTCTTTAGGTTCACAAGCTTCCTTACACCTGGCGTCATCTACATATGTGACTTATCCCATGAAGTTCCAGAAGTAATGGTATTTCGTGAAATCGGTGTACCTGGATTCGATAGAACTGCATTTCAAGTCACTCAGGTCTTTTATCCGAGTAAGGACGGAACAGAGATACCGATGTTTATAGTGGCTAGAAAAGATATAAAGCTAGATGGATCACATCCATGTTTGCTCTATGCATACGGAGGGTTTAGCATAAGCATGACGCCGTTTTTCAGCGCGACCCGTATTGTGCTTAGTAGGCATCTTGGTACCGTGTTCTGTTTTGCAAACATCCGTGGTGGTGGTGAGTATGGTGAGGAATGGCATAAATCTGGTGCTCTTGCCAATAAGCAGAATTGCTTCGATGATTTCATTTCCGGGGCTGAGTATCTGGTTTCTGCTGGTTATACACAACCGAGGAAACTTTGTATCGAAGGTGGTAGTAACGGTGGTATTCTAGTAGGGGCTTGCATTAATCAGAGACCGGATCTCTTTGGGTGTGCTCTGGCTCATGTTGGGGTCATGGACATGCTCCGGTTTCACAAGTTTACCATAGGACATGCTTGGACTTCTGAATTTGGTTGTTCTGACAAGGAAGAGGAGTTCCATTGGCTGATAAAGTATTCGCCTCTGCATAATGTGAAGAGGCCATGGGAACAGAAGACAGATCTGTTTGTTCAGTACCCATCAACCATGTTGTTAACTGCTGATCATGACGATAGAGTCGTCCCACTTCATTCTTACAAGTTGCTTGCGACAATGCAATATGAATTAGGTTTGAGTTTAGAGAATAGTCCACAGACGAACCCTATAATTGCTCGAATAGAAGTAAAAGCCGGGCATGGAGCAGGACGTCCAACGCAAAAGATGATTGATGAAGCGGCTGATAGATATTCGTTCATGGCGAAGATGGTGGATGCTTCATGGATCGACTAG
>Sap-0
ATGGGATCTCTCCCTGCGTTTGAAGATCGGTTGCAGTATCCAACGGCGAGGCGTGATGAGTCCGTCGTTGAAGATTATCACGGCGTTAAAGTCTCCGATCCTTACCGCTGGTTGGAAGATCCTGACGCTGAAGAAGTGAAAGAATTTGTAGAGAAGCAAGTAAAATTGTCAGAATCAGTGCTCAAATCTTGCGAAACGAAGGAAAAGCTTCATGACAAATTCACAAAGTTTATTGATTATCCTCGTTTCGATACGCCCTTTAAGCGAGGGAACAGCTACTTTTACTTCCATAACTCAGGTCTTCAAGCTCAGAGTGTGCTTCATGTTCAGGATGATTTGGAGTCTGAAGCAGAGATCTTGCTTGATCCTAATACTCTTAGTGATGATGGAACAGTTTCTTTAAACACTTTATCTATTAGTGAGGATGCTAAGTATTTGGCTTATGGCCTTAGCTCTAGTGGTAGTGATTGGGTTACTATTAAAGTGATGAAGATTGAAGATAAGAAAGTGGAACCTGATTCTTTATCTTGGGTTAAGTTTAGTGGGATCACATGGACACATGATGGGAAAGGTTTTTTCTACAGTCGCTATCCAGCTCCACGAGAGGGAGAGAAGATAGATGCTGGTACAGAGACTAATTCTAACCTTTACCATGAGTTATACTACCATTTCCTTGGGACTGATCAATCCGAAGATGTTTTGTGTTGGAGAGACCAAGATAATCCCAAACATATGTTCGGATCCAAAGTCACTGATGATGGGAAGTACTTAATCATGTCAATTGAAGAAGGTTGTGACCCTGTAAACAAGGTTTATCATTGTGATCTCTCATTACTTCCTAAAGGTCTAGAAGGTTTTAGAGGAAGCAACACTTTACTTCCATTTGTTAAGCTTATTGACACTTTTGACGCACAATACATTGCTATCGCAAACGACGAGACATTGTTTACTTTCTTAACCAACAAAGATGCCCCAAAGTACAAAGTAGTTCGGGTTGACTTGAAGGAACCGAGCAGTTGGACTGATGTTATCGCTGAACATGAAAAGGATGTTCTCTCAACAGCTTCTGCAGTTAATGGAGACCAACTGGTTGTTAGCTACATGAGTGATGTAAAACACATCCTGCAGATTAGGGACTTGAAATCCGGTTCCTTGCTTCATGGATTACCTGTAGATATTGGCTCGGTATGTGGAGTTTTTGCTCGGCGTAAAGACACCACGTTTTTCTTTAGGTTCACAAGCTTCCTTACACCTGGCGTCATTTACATATGTGACTTATCCCATGAAGCTCCAGAAGTAACGGTATTTCGTGAAATCGGTGTACCTGGATTCGATAGAACTGCATTTCAAGTCACTCAGGTCTTTTATCCGAGTAAGGACGGAACAGATATACCGATGTTTATAGTGGCTAGAAAAGATATAAAGCTAGATGGATCACACCCATGTTTGCTCTATGCATATGGAGGGTTTAGCATAAGCATGACGCCGTTTTTCAGCGCGACCCGTATTGTGCTTGGTAGGCATCTTGGTACCGTGTTCTGTTTTGCAAACATCCGTGGTGGTGGTGAGTATGGTGAGGAATGGCATAAATCTGGTGCTCTTGCCAATAAGCAGAATTGCTTCGATGATTTCATCTCCGGGGCTGAGTATCTGGTTTCAGCTGGTTATACACAACCGAGGAAACTTTGTATCGAAGGTGGTAGTAACGGTGGTATTCTAGTAGGGGCTTGCATTAATCAGAGACCGGATCTCTTTGGGTGTGCTCTGGCTCATGTTGGGGTCATGGACATGCTCCGGTTTCACAAGTTTACCATAGGACATGCTTGGACTTCTGAATTTGGTTGTTCTGACAAGGAAGAGGAGTTCCATTGGCTGATAAAGTATTCGCCTCTGCATAATGTGAAGAGGCCATGGGAACAGAAGACAGATCTGTTTGTTCAGTACCCATCAACCATGTTGTTAACTGCTGATCATGACGATAGAGTCGTCCCACTTCATTCTTACAAGTTGCTTGCGACAATGCAATATGAATTAGGTTTGAGTTTAGAGAATAGTCCACAGACGAACCCTATAATTGCTCGAATAGAAGTAAAAGCCGGGCATGGAGCAGGACGTCCAACGCAAAAGATGATTGATGAAGCGGCTGATAGATATTCGTTCATGGCGAAGATGGTGGATGCTTCATGGATCGACTAG
>Sf-2
ATGGGATCTCTCCCTGCGTTTGAAGAGCGGTTGCAGTATCCAACGGCGAGGCGTGATGAGTCCGTCGTTGAAGATTATCACGGCGTTAAAGTCTCCGATCCTTACCGCTGGTTGGAAGATCCTGACGCTGAAGAAGTGAAAGAATTTGTAGAGAAGCAAGTGCAATTGTCAGATTCAGTGCTCAAAAGTTGCGAAACGAAGGAAAAGCTTCATGACAAATTCACAAAGTTTATTGATTATCCTCGTTTCGATACGCCCTTTAAGCGAGGGAACAGCTACTTTTACTTCCATAACTCAGGTCTTCAAGCTCAGAGTGTGCTTCATGTTCAGGATGATTTGGAGTCTGAAGCAGAGATCTTGCTTGATCCTAATATTCTTAGTGATGATGGAACAGTTTCTTTAAACACTTTATCTATTAGTGAGGATGCTAAGTATTTGGCTTATGGCCTTAGCTCTAGTGGTAGTGATTGGGTTACTATTAAAGTGATGAAGATTGAAGATAAGAAAGTGGAACCTGATTCTTTATCTTGGGTTAAATTTAGTGGGATCACATGGACACATGATGGGAAAGGTTTTTTCTACAGTCGCTATCCAGCTCCACGAGAGGGAGAGAAGATAGATGCTGGTACAGAGACTAATTCTAACCTTTACCATGAGTTATACTACCATTTCCTTGGGACTGATCAATCCGAAGATGTTTTGTGTTGGAGAGACCAAGATAATCCCAAACATATGTTCGGATCCAAAGTCACTGATGATGGGAAGTACTTAATCATGTCAATTGAAGAAGGTTGTGACCCTGTAAACAAGGTTTATCATTGTGATCTCTCATTACTTCCTAAAGGTCTAGAAGGTTTTAGAGGAAGCAACACTTTACTTCCATTTGTTAAGCTTATTGACACTTTTGACGCACAATTCATTGCTATCGCAAACGACGAGACATTGTTTACTTTCTTAACCAACAAAGATGCCCCAAAGTACAAAGTAGTTCGGGTTGACTTGAAGGAACCGAGCAGTTGGACTGATGTTATCGCTGAACATGAAAAGGATGTTCTCTCAACAGCTTCTGCAGTTAACGGAGACCAACTGGTTGTTAGCTACATGAGTGATGTAAAACACATCCTGCAGATTAGGGACTTGAAATCCGGTTCCTTGCTTCATGGATTACCTGTAGATATTGGCTCGGTATGTGGAGTTTTTGCTCGGCGTAAAGACACCACGTTTTTCTTTAGGTTCACAAGCTTCCTTACACCTGGCGTCATCTACATATGTGACTTATCCCATGAAGCTCCAGAAGTAATGGTATTTCGTGAAATCGGTGTACCTGGATTCGATAGAACTGCATTTCAAGTCACTCAGGTCTTTTATCCGAGTAAGGACGGAACAGAGATACCGATGTTTATAGTGGCTAGAAAAGATATAAAGCTAGATGGATCACATCCATGTTTGCTCTATGCATACGGAGGGTTTAGCATAAGCATGACGCCGTTTTTCAGCGCGACCCGTATTGTGCTTAGTAGGCATCTTGGTACCGTGTTCTGTTTTGCAAACATCCGTGGTGGTGGTGAGTATGGTGAGGAATGGCATAAATCTGGTGCTCTTGCCAATAAGCAGAATTGCTTCGATGATTTCATTTCCGGGGCTGAGTATCTGGTTTCTGCTGGTTATACACAACCGAGGAAACTTTGTATCGAAGGTGGTAGTAACGGTGGTATTCTAGTAGGGGCTTGCATTAATCAGAGACCGGATCTCTTTGGGTGTGCTCTGGCTCATGTTGGGGTCATGGACATGCTCCGGTTTCACAAGTTTACCATAGGACATGCTTGGACTTCTGAATTTGGTTGTTCTGACAAGGAAGAGGAGTTCCATTGGCTGATAAAGTATTCGCCTCTGCATAATGTGAAGAGGCCATGGGAACAGAAGACAGATCTGTTTGTTCAGTACCCATCAACCATGTTGTTAACTGCTGATCATGACGATAGAGTCGTCCCACTTCATTCTTACAAGTTGCTTGCGACAATGCAATATGAATTAGGTTTGAGTTTAGAGAATAGTCCACAGACGAACCCTATAATTGCTCGAATAGAAGTAAAAGCCGGGCATGGAGCAGGACGTCCAACGCAAAAGATGATTGATGAAGCGGCTGATAGATATTCGTTCATGGCGAAGATGGTGGATGCTTCATGGATCGACTAG
>Sp-0
ATGGGATCTCTCCCTGCGTTTGAAGAGCGGTTGCAGTATCCAACGGCGAGGCGTGATGAGTCCGTCGTTGAAGATTATCACGGCGTTAAAGTCTCCGATCCTTACCGCTGGTTGGAAGATCCTGACGCTGAAGAAGTGAAAGAATTTGTAGAGAAGCAAGTGCAATTGTCAGATTCAGTGCTCAAAAGTTGCGAAACGAAGGAAAAGCTTCATGACAAATTCACAAAGTTTATTGATTATCCTCGTTTTGATACGCCCTTTAAGCGAGGGAACAGCTACTTTTACTTCCATAACTCAGGTCTTCAAGCTCAGAGTGTGCTTCATGTTCAGGATGATTTGGAGTCTGAAGCAGAGATCTTGCTTGATCCTAATATTCTTAGTGATGATGGAACAGTTTCTTTAAACACTTTATCTATTAGTGAGGATGCTAAGTATTTGGCTTATGGCCTTAGCTCTAGTGGTAGTGATTGGGTTACTATTAAAGTGATGAAGATTGAAGATAAGAAAGTGGAACCTGATTCTTTATCTTGGGTTAAATTTAGTGGGATCACATGGACACATGATGGGAAAGGTTTTTTCTACAGTCGCTATCCAGCTCCACGAGAGGGAGAGAAGATAGATGCTGGTACAGAGACTAATTCTAACCTTTACCATGAGTTATACTACCATTTCCTTGGGACTGATCAATCCGAAGATGTTTTGTGTTGGAGAGACCAAGATAATCCCAAACATATGTTCGGATCCAAAGTCACTGATGATGGGAAGTACTTAATCATGTCAATTGAAGAAGGTTGTGACCCTGTAAATAAGGTTTATCATTGTGATCTCTCATTACTTCCTAAAGGTCTAGAAGGTTTTAGAGGAAGCAACACTTTACTTCCATTTGTTAAGCTTATTGACACTTTTGACGCACAATTCATTGCTATCGCAAACGACGAGACATTGTTTACTTTCTTAACCAACAAAGATGCCCCAAAGTACAAAGTAGTTCGGGTTGACTTGAAGGAACCGAGCAGTTGGACTGATGTTATCGCTGAACATGAAAAGGATGTTCTCTCAACAGCTTCTGCAGTTAATGGAGACCAACTGGTTGTTAGCTACATGAGTGATGTAAAACACATCCTGCAGATTAGGGACTTGAAATCCGGTTCCTTGCTTCATGGATTACCTGTAGATATTGGCTCGGTATGTGGAGTTTTTGCTCGGCGTAAAGACACCACGTTTTTCTTTAGGTTCACAAGCTTCCTTACACCTGGCGTCATCTACATATGTGACTTATCCCATGAAGCTCCAGAAGTAATGGTATTTCGTGAAATCGGTGTACCTGGATTCGATAGAACTGCATTTCAAGTCACTCAGGTCTTTTATCCGAGTAAGGACGGAACAGAGATACCGATGTTTATAGTGGCTAGAAAAGATATAAAGCTAGATGGATCACACCCATGTTTGCTCTATGCATACGGAGGGTTTAGCATAAGCATGACGCCGTTTTTCAGCGCGACCCGTATTGTGCTTAGTAGGCATCTTGGTACCGTGTTCTGTTTTGCAAACACCCGTGGTGGTGGTGAGTATGGTGAGGAATGGCATAAATCTGGTGCTCTTGCCAATAAGCAGAATTGCTTCGATGATTTCATTTCCGGGGCTGAGTATCTGGTTTCTGCTGGTTATACACAACCGAGGAAACTTTGTATCGAAGGTGGTAGTAACGGTGGTATTCTAGTAGGGGCTTGCATTAATCAGAGACCGGATCTCTTTGGGTGTGCTCTGGCTCATGTTGGGGTCATGGACATGCTCCGGTTTCACAAGTTTACCATAGGACATGCTTGGACTTCTGAATTTGGTTGTTCTGACAAGGAAGAGGAGTTCCATTGGCTGATAAAGTATTCGCCTCTGCATAATGTGAAGAGGCCATGGGAACAGAAGACAGATCTGTTTGTTCAGTACCCATCAACCATGTTGTTAACTGCTGATCATGACGATAGAGTCGTCCCACTTCATTCTTACAAGTTGCTTGCGACAATGCAATATGAATTAGGTTTGAGTTTAGAGAATAGTCCACAGACGAACCCTATAATTGCTCGAATAGAAGTAAAAGCCGGGCATGGAGCAGGACGTCCAACGCAAAAGATGATTGATGAAGCGGCTGATAGATATTCGTTCATGGCGAAGATGGTGGATGCTTCATGGATCGACTAG
>Sr:5
ATGGGATCTCTCCCTGCGTTTGAAGAGCGGTTGCAGTATCCAACGGCGAGGCGTGATGAGTCCGTCGTTGAAGATTATCACGGCGTTAAAGTCTCCGATCCTTACCGCTGGTTGGAAGATCCTGACGCTGAAGAAGTGAAAGAATTTGTAGAGAAGCAAGTGCAATTGTCAGATTCAGTGCTCAAAAGTTGCGAAACGAAGGAAAAGCTTCATGACAAATTCACAAAGTTTATTGATTATCCTCGTTTCGATACGCCCTTTAAGCGAGGGAACAGCTACTTTTACTTCCATAACTCAGGTCTTCAAGCTCAGAGTGTGCTTCATGTTCAGGATGATTTGGAGTCTGAAGCAGAGATCTTGCTTGATCCTAATATTCTTAGTGATGATGGAACAGTTTCTTTAAACACTTTATCTATTAGTGAGGATGCTAAGTATTTGGCTTATGGCCTTAGCTCTAGTGGTAGTGATTGGGTTACTATTAAAGTGATGAAGATTGAAGATAAGAAAGTGGAACCTGATTCTTTATCTTGGGTTAAATTTAGTGGGATCACATGGACACATGATGGGAAAGGTTTTTTCTACAGTCGCTATCCAGCTCCACGAGAGGGAGAGAAGATAGATGCTGGTACAGAGACTAATTCTAACCTTTACCATGAGTTATACTACCATTTCCTTGGGACTGATCAATCCGAAGATGTTTTGTGTTGGAGAGACCAAGATAATCCCAAACATATGTTCGGATCCAAAGTCACTGATGATGGGAAGTACTTAATCATGTCAATTGAAGAAGGTTGTGACCCTGTAAACAAGGTTTATCATTGTGATCTCTCATTACTTCCTAAAGGTCTAGAAGGTTTTAGAGGAAGCAACACTTTACTTCCATTTGTTAAGCTTATTGACACTTTTGACGCACAATTCATTGCTATCGCAAACGACGAGACATTGTTTACTTTCTTAACCAACAAAGATGCCCCAAAGTACAAAGTAGTTCGGGTTGACTTGAAGGAACCGAGCAGTTGGACTGATGTTATCGCTGAACATGAAAAGGATGTTCTCTCAACAGCTTCTGCAGTTAATGGAGACCAACTGGTTGTTAGCTACATGAGTGATGTAAAACACATCCTGCAGATTAGGGACTTGAAATCCGGTTCCTTGCTTCATGGATTACCTGTAGATATTGGCTCGGTATGTGGAGTTTTTGCTCGGCGTAAAGACACCACGTTTTTCTTTAGGTTCACAAGCTTCCTTACACCTGGCGTCATCTACATATGTGACTTATCCCATGAAGCTCCAGAAGTAATGGTATTTCGTGAAATCGGTGTACCTGGATTCGATAGAACTGCATTTCAAGTCACTCAGGTCTTTTATCCGAGTAAGGACGGAACAGAGATACCGATGTTTATAGTGGCTAGAAAAGATATAAAGCTAGATGGATCACATCCATGTTTGCTCTATGCATACGGAGGGTTTAGCATAAGCATGACGCCGTTTTTCAGCGCGACCCGTATTGTGCTTAGTAGGCATCTTGGTACCGTGTTCTGTTTTGCAAACATCCGTGGTGGTGGTGAGTATGGTGAGGAATGGCATAAATCTGGTGCTCTTGCCAATAAGCAGAATTGCTTCGATGATTTCATTTCCGGGGCTGAGTATCTGGTTTCTGCTGGTTATACACAACCGAGGAAACTTTGTATCGAAGGTGGTAGTAACGGTGGTATTCTAGTAGGGGCTTGCATTAATCAGAGACCGGATCTCTTTGGGTGTGCTCTGGCTCATGTTGGGGTCATGGACATGCTCCGGTTTCACAAGTTTACCATAGGACATGCTTGGACTTCTGAATTTGGTTGTTCTGACAAGGAAGAGGAGTTCCATTGGCTGATAAAGTATTCGCCTCTGCATAATGTGAAGAGGCCATGGGAACAGAAGACAGATCTGTTTGTTCAGTACCCATCAACCATGTTGTTAACTGCTGATCATGACGATAGAGTCGTCCCACTTCATTCTTACAAGTTGCTTGCGACAATGCAATATGAATTAGGTTTGAGTTTAGAGAATAGTCCACAGACGAACCCTATAATTGCTCGAATAGAAGTAAAAGCCGGGCATGGAGCAGGACGTCCAACGCAAAAGATGATTGATGAAGCGGCTGATAGATATTCGTTCATGGCGAAGATGGTGGATGCTTCATGGATCGACTAG
>Ull1-1
ATGGGATCTCTCCCTGCGTTTGAAGAGCGGTTGCAGTATCCAACGGCGAGGCGTGATGAGTCCGTCGTTGAAGATTATCACGGCGTTAAAGTCTCCGATCCTTACCGCTGGTTGGAAGATCCTGACGCTGAAGAAGTGAAAGAATTTGTAGAGAAGCAAGTGCAATTGTCAGATTCAGTGCTCAAAAGTTGCGAAACGAAGGAAAAGCTTCATGACAAATTCACAAAGTTTATTGATTATCCTCGTTTCGATACGCCCTTTAAGCGAGGGAACAGCTACTTTTACTTCCATAACTCAGGTCTTCAAGCTCAGAGTGTGCTTCATGTTCAGGATGATTTGGAGTCTGAAGCAGAGATCTTGCTTGATCCTAATATTCTTAGTGATGATGGAACAGTTTCTTTAAACACTTTATCTATTAGTGAGGATGCTAAGTATTTGGCTTATGGCCTTAGCTCTAGTGGTAGTGATTGGGTTACTATTAAAGTGATGAAGATTGAAGATAAGAAAGTGGAACCTGATTCTTTATCTTGGGTTAAATTTAGTGGGATCACATGGACACATGATGGGAAAGGTTTTTTCTACAGTCGCTATCCAGCTCCACGAGAGGGAGAGAAGATAGATGCTGGTACAGAGACTAATTCTAACCTTTACCATGAGTTATACTACCATTTCCTTGGGACTGATCAATCCGAAGATGTTTTGTGTTGGAGAGACCAAGATAATCCCAAACATATGTTCGGATCCAAAGTCACTGATGATGGGAAGTACTTAATCATGTCAATTGAAGAAGGTTGTGACCCTGTAAACAAGGTTTATCATTGTGATCTCTCATTACTTCCTAAAGGTCTAGAAGGTTTTAGAGGAAGCAACACTTTACTTCCATTTGTTAAGCTTATTGACACTTTTGACGCACAATTCATTGCTATCGCAAACGACGAGACATTGTTTACTTTCTTAACCAACAAAGATGCCCCAAAGTACAAAGTAGTTCGGGTTGACTTGAAGGAACCGAGCAGTTGGACTGATGTTATCGCTGAACATGAAAAGGATGTTCTCTCAACAGCTTCTGCAGTTAATGGAGACCAACTGGTTGTTAGCTACATGAGTGATGTAAAACACATCCTGCAGATTAGGGACTTGAAATCCGGTTCCTTGCTTCATGGATTACCTGTAGATATTGGCTCGGTATGTGGAGTTTTTGCTCGGCGTAAAGACACCACGTTTTTCTTTAGGTTCACAAGCTTCCTTACACCTGGCGTCATCTACATATGTGACTTATCCCATGAAGCTCCAGAAGTAATGGTATTTCGTGAAATCGGTGTACCTGGATTCGATAGAACTGCATTTCAAGTCACTCAGGTCTTTTATCCGAGTAAGGACGGAACAGAGATACCGATGTTTATAGTGGCTAGAAAAGATATAAAGCTAGATGGATCACACCCATGTTTGCTCTATGCATACGGAGGGTTTAGCATAAGCATGACGCCGTTTTTCAGCGCGACCCGTATTGTGCTTAGTAGGCATCTTGGTACCGTGTTCTGTTTTGCAAACATCCGTGGTGGTGGTGAGTATGGTGAGGAATGGCATAAATCTGGTGCTCTTGCCAATAAGCAGAATTGCTTCGATGATTTCATTTCCGGGGCTGAGTATCTGGTTTCTGCTGGTTATACACAACCGAGGAAACTTTGTATCGAAGGTGGTAGTAACGGTGGTATTCTAGTAGGGGCTTGCATTAATCAGAGACCGGATCTCTTTGGGTGTGCTCTGGCTCATGTTGGGGTCATGGACATGCTCCGGTTTCACAAGTTTACCATAGGACATGCTTGGACTTCTGAATTTGGTTGTTCTGACAAGGAAGAGGAGTTCCATTGGCTGATAAAGTATTCGCCTCTGCATAATGTGAAGAGGCCATGGGAACAGAAGACAGATCTGTTTGTTCAGTACCCATCAACCATGTTGTTAACTGCTGATCATGACGATAGAGTCGTCCCACTTCATTCTTACAAGTTGCTTGCGACAATGCAATATGAATTAGGTTTGAGTTTAGAGAATAGTCCACAGACGAACCCTATAATTGCTCGAATAGAAGTAAAAGCCGGGCATGGAGCAGGACGTCCAACGCAAAAGATGATTGATGAAGCGGCTGATAGATATTCGTTCATGGCGAAGATGGTGGATGCTTCATGGATCGACTAG
>Wa-1
ATGGGATCTCTCTCTGCGTTTGAAGAGCGGTTGCAGTATCCAACGGCGAGGCGTGATGAGTCCGTCGTTGAAGATTATCACGGCGTTAAAGTCTCCGATCCTTACCGCTGGTTGGAAGATCCTGACGCTGAAGAAGTGAAAGAATTTGTAGAGAAGCAAGTGCAATTGTCAGATTCAGTGCTCAAAAGTTGCGAAACGAAGGAAAAGCTTCATGACAAATTCACAAAGTTTATTGATTATCCTCGTTTCGATACGCCCTTTAAGCGAGGGAACAGCTACTTTTACTTCCATAACTCAGGTCTTCAAGCTCAGAGTGTGCTTCATGTTCAGGATGATTTGGAGTCTGAAGCAGAGATCTTACTTGATCCTAATACTCTTAGTGATGATGGAACAGTTTCTTTAAACACTTTATCTATTAGTGAGGATGCTAAGTATTTGGCTTATGGCCTTAGCTCTAGTGGTAGTGATTGGGTTACTATTAAAGTGATGAAGATTGAAGATAAGAAAGTGGAACCTGATTCTTTATCTTGGGTTAAGTTTAGTGGGATCACATGGACACATGATGGGAAAGGTTTTTTCTACAGTCGCTATCCAGCTCCACGAGAGGGAGAGAAGATAGATGCTGGTACAGAGACTAATTCTAACCTTTACCATGAGTTATACTACCACTTCCTTGGGACTGATCAATCCGAAGATGTTTTGTGTTGGAGAGACCAAGATAATCCCAAACATATGTTCGGATCCAAAGTCACTGATGATGGGAAGTACTTAATCATGTCAATTGAAGAAGGTTGTGACCCTGTAAACAAGGTTTATCATTGTGATCTCTCATTACTTCCTAAAGGTCTAGAAGGTTTTAGAGGAAGCAACACTTTACTTCCATTTGTTAAGCTTATTGACACTTTTGACGCACAATACATTGCTATCGCAAACGACGAGACATTGTTTACTTTCTTAACCAACAAAGATGCCCCAAAGTACAAAGTAGTTCGGGTTGACTTGAAGGAACCGAGCAGTTGGACTGATGTTATCGCCGAACATGAAAAGGATGTTCTCTCAACAGCTTCTGCAGTTAATGGAGACCAACTGGTTGTTAGCTACATGAGTGATGTAAAACACATCCTGCAGATTAGGGACTTGAAATCCGGTTCCTTGCTTCATGGATTACCTGTAGATATTGGCTCGGTATGTGGAGTTTTTGCTCGGCGTAAAGACACCACGTTTTTCTTTAGGTTCACAAGCTTCCTTACACCTGGCGTCATTTACATATGTGACTTATCCCATGAAGCTCCAGAAGTAACGGTGTTTCGTGAAATCGGTGTACCTGGATTCGATAGAACTGCATTTCAAGTCACTCAGGTCTTTTATCCGAGTAAGGACGGAACAGATATACCGATGTTTATAGTGGCTAGAAAAGATATAAAGCTAGATGGATCACACCCATGTTTGCTCTATGCATATGGAGGGTTTAGCATAAGCATGACGCCGTTTTTCAGCGCGACCCGTATTGTGCTTGGTAGGCATCTTGGTACCGTGTTCTGTTTTGCAAACATCCGTGGTGGTGGTGAGTATGGTGAGGAATGGCATAAATCTGGTGCTCTTGCCAATAAGCAGAATTGCTTCGATGATTTCATCTCCGGGGCTGAGTATCTGGTTTCAGCTGGTTATACACAACCGAGGAAACTTTGTATCGAAGGTGGTAGTAACGGTGGTATTCTAGTAGGGGCTTGCATTAATCAGAGACCGGATCTCTTTGGGTGTGCTCTGGCTCATGTTGGGGTCATGGACATGCTCCGGTTTCACAAGTTTACCATAGGACATGCTTGGACTTCTGAATTTGGTTGTTCTGACAAGGAAGAGGAGTTCCATTGGCTGATAAAGTATTCGCCTCTGCATAATGTGAAGAGGCCATGGGAACAGAAGACAGATCTGTTTGTTCAGTACCCATCAACCATGTTGTTAACTGCTGATCATGACGATAGAGTCGTCCCACTTCATTCTTACAAGTTGCTTGCGACAATGCAATATGAATTAGGTTTGAGTTTAGAGAATAGTCCACAGACGAACCCTATAATTGCTCGAATAGAAGTAAAAGCCGGGCATGGAGCAGGACGTCCAACGCAAAAGATGATTGATGAAGCGGCTGATAGATATTCGTTCATGGCGAAGATGGTGGATGCTTCATGGATCGACTAG
>Wei-0
ATGGGATCTCTCTCTGCGTTTGAAGAGCGGTTGCAGTATCCAACGGCGAGGCGTGATGAGTCCGTCGTTGAAGATTATCACGGCGTTAAAGTCTCCGATCCTTACCGCTGGTTGGAAGATCCTGACGCTGAAGAAGTGAAAGAATTTGTAGAGAAGCAAGTAAAATTGTCAGAATCAGTGCTCAAATCTTGCGAAACGAAGGAAAAGCTTCATGACAAATTCACAAAGTTTATTGATTATCCTCGTTTCGATACGCCCTTTAAGCGAGGGAACAGCTACTTTTACTTCCATAACTCAGGTCTTCAAGCTCAGAGTGTGCTTCATGTTCAGGATGATTTGGAGTCTGAAGCAGAGATCTTGCTTGATCCTAATACTCTTAGTGATGATGGAACAGTTTCTTTAAACACTTTATCTATTAGTGAGGATGCTAAGTATTTGGCTTATGGCCTTAGCTCTAGTGGTAGTGATTGGGTTACTATTAAAGTGATGAAGATTGAAGATAAGAAAGTGGAACCTGATTCTTTATCTTGGGTTAAGTTTAGTGGGATCACATGGACACATGATGGGAAAGGTTTTTTCTACAGTCGCTATCCAGCTCCACGAGAGGGAGAGAAGATAGATGCTGGTACAGAGACTAATTCTAACCTTTACCATGAGTTATACTACCATTTCCTTGGGACTGATCAATCCGAAGATGTTTTGTGTTGGAGAGACCAAGATAATCCCAAACATATGTTCGGATCCAAAGTCACTGATGATGGGAAGTACTTAATCATGTCAATTGAAGAAGGTTGTGACCCTGTAAACAAGGTTTATCATTGTGATCTCTCATTACTTCCTAAAGGTCTAGAAGGTTTTAGAGGAAGCAACACTTTACTTCCATTTGTTAAGCTTATTGACACTTTTGACGCACAATACATTGCCATCGCAAACGACGAGACATTGTTTACTTTCTTAACCAACAAAGATGCCCCAAAGTACAAAGTAGTTCGGGTTGACTTGAAGGAACCGAGCAGTTGGACTGATGTTATCGCTGAACATGAAAAGGATGTTCTCTCAACAGCTTCTGCAGTTAATGGAGACCAACTGGTTGTTAGCTACATGAGTGATGTAAAACACATCCTGCAGATTAGGGACTTGAAATCCGGTTCCTTGCTTCATGGATTACCTGTAGATATTGGCTCGGTATGTGGAGTTTTTGCTCGGCGTAAAGACACCACGTTTTTCTTTAGGTTCACAAGCTTCCTTACACCTGGCGTCATTTACATATGTGACTTATCCCATGAAGCTCCAGAAGTAACGGTATTTCGTGAAATCGGTGTACCTGGATTCGATAGAACTGCATTTCAAGTCACTCAGGTCTTTTATCCGAGTAAGGACGGAACAGATATACCGATGTTTATAGTGGCTAGAAAAGATATAAAGCTAGATGGATCACACCCATGTTTGCTCTATGCATATGGAGGGTTTAGCATAAGCATGACGCCGTTTTTCAGCGCGACCCGTATTGTGCTTGGTAGGCATCTTGGTACCGTGTTCTGTTTTGCAAACATCCGTGGTGGTGGTGAGTATGGTGAGGAATGGCATAAATCTGGTGCTCTTGCCAATAAGCAGAATTGCTTCGATGATTTCATCTCCGGGGCTGAGTATCTGGTTTCAGCTGGTTATACACAACCGAGGAAACTTTGTATCGAAGGTGGTAGTAACGGTGGTATTCTAGTAGGGGCTTGCATTAATCAGAGACCGGATCTCTTTGGGTGTGCTCTGGCTCATGTTGGGGTCATGGACATGCTCCGGTTTCACAAGTTTACCATAGGACATGCTTGGACTTCTGAATTTGGTTGTTCTGACAAGGAAGAGGAGTTCCATTGGCTGATAAAGTATTCGCCTCTGCATAATGTGAAGAGGCCATGGGAACAGAAGACAGATCTGTTTGTTCAGTACCCATCAACCATGTTGTTAACTGCTGATCATGACGATAGAGTCGTCCCACTTCATTCTTACAAGTTGCTTGCGACAATGCAATATGAATTAGGTTTGAGTTTAGAGAATAGTCCACAGACGAACCCTATAATTGCTCGAATAGAAGTAAAAGCGGGGCATGGAGCAGGACGTCCAACGCAAAAGATGATTGATGAAGCGGCTGATAGATATTCGTTCATGGCGAAGATGGTGGATGCTTCATGGATCGACTAG
>Ws-0
ATGGGATCTCTCTCTGCGTTTGAAGAGCGGTTGCAGTATCCAACGGCGAGGCGTGATGAGTCCGTCGTTGAAGATTATCACGGCGTTAAAGTCTCCGATCCTTACCGCTGGTTGGAAGATCCTGACGCTGAAGAAGTGAAAGAATTTGTAGAGAAGCAAGTGCAATTGTCAGATTCAGTGCTCAAAAGTTGCGAAACGAAGGAAAAGCTTCATGACAAATTCACAAAGTTTATTGATTATCCTCGTTTCGATACGCCCTTTAAGCGAGGGAACAGCTACTTTTACTTCCATAACTCAGGTCTTCAAGCTCAGAGTGTGCTTCATGTTCAGGATGATTTGGAGTCTGAAGCAGAGATCTTACTTGATCCTAATACTCTTAGTGATGATGGAACAGTTTCTTTAAACACTTTATCTATTAGTGAGGATGCTAAGTATTTGGCTTATGGCCTTAGCTCTAGTGGTAGTGATTGGGTTACTATTAAAGTGATGAAGATTGAAGATAAGAAAGTGGAACCTGATTCTTTATCTTGGGTTAAGTTTAGTGGGATCACATGGACACATGATGGGAAAGGTTTTTTCTACAGTCGCTATCCAGCTCCACGAGAGGGAGAGAAGATAGATGCTGGTACAGAGACTAATTCTAACCTTTACCATGAGTTATACTACCACTTCCTTGGGACTGATCAATCCGAAGATGTTTTGTGTTGGAGAGACCAAGATAATCCCAAACATATGTTCGGATCCAAAGTCACTGATGATGGGAAGTACTTAATCATGTCAATTGAAGAAGGTTGTGACCCTGTAAACAAGGTTTATCATTGTGATCTCTCATTACTTCCTAAAGGTCTAGAAGGTTTTAGAGGAAGCAACACTTTACTTCCATTTGTTAAGCTTATTGACACTTTTGACGCACAATACATTGCTATCGCAAACGACGAGACATTGTTTACTTTCTTAACCAACAAAGATGCCCCAAAGTACAAAGTAGTTCGGGTTGACTTGAAGGAACCGAGCAGTTGGACTGATGTTATCGCCGAACATGAAAAGGATGTTCTCTCAACAGCTTCTGCAGTTAATGGAGACCAACTGGTTGTTAGCTACATGAGTGATGTAAAACACATCCTGCAGATTAGGGACTTGAAATCCGGTTCCTTGCTTCATGGATTACCTGTAGATATTGGCTCGGTATGTGGAGTTTTTGCTCGGCGTAAAGACACCACGTTTTTCTTTAGGTTCACAAGCTTCCTTACACCTGGCGTCATTTACATATGTGACTTATCCCATGAAGCTCCAGAAGTAACGGTGTTTCGTGAAATCGGTGTACCTGGATTCGATAGAACTGCATTTCAAGTCACTCAGGTCTTTTATCCGAGTAAGGACGGAACAGATATACCGATGTTTATAGTGGCTAGAAAAGATATAAAGCTAGATGGATCACACCCATGTTTGCTCTATGCATATGGAGGGTTTAGCATAAGCATGACGCCGTTTTTCAGCGCGACCCGTATTGTGCTTGGTAGGCATCTTGGTACCGTGTTCTGTTTTGCAAACATCCGTGGTGGTGGTGAGTATGGTGAGGAATGGCATAAATCTGGTGCTCTTGCCAATAAGCAGAATTGCTTCGATGATTTCATCTCCGGGGCTGAGTATCTGGTTTCAGCTGGTTATACACAACCGAGGAAACTTTGTATCGAAGGTGGTAGTAACGGTGGTATTCTAGTAGGGGCTTGCATTAATCAGAGACCGGATCTCTTTGGGTGTGCTCTGGCTCATGTTGGGGTCATGGACATGCTCCGGTTTCACAAGTTTACCATAGGACATGCTTGGACTTCTGAATTTGGTTGTTCTGACAAGGAAGAGGAGTTCCATTGGCTGATAAAGTATTCGCCTCTGCATAATGTGAAGAGGCCATGGGAACAGAAGACAGATCTGTTTGTTCAGTACCCATCAACCATGTTGTTAACTGCTGATCATGACGATAGAGTCGTCCCACTTCATTCTTACAAGTTGCTTGCGACAATGCAATATGAATTAGGTTTGAGTTTAGAGAATAGTCCACAGACGAACCCTATAATTGCTCGAATAGAAGTAAAAGCCGGGCATGGAGCAGGACGTCCAACGCAAAAGATGATTGATGAAGCGGCTGATAGATATTCGTTCATGGCGAAGATGGTGGATGCTTCATGGATCGACTAG
>Col-0
ATGGGATCTCTCCCTGCGTTTGAAGAGCGGTTGCAGTATCCAACGGCGAGGCGTGATGAGTCCGTCGTTGAAGATTATCACGGCGTTAAAGTCTCCGATCCTTACCGCTGGTTGGAAGATCCTGACGCTGAAGAAGTGAAAGAATTTGTAGAGAAGCAAGTGCAATTGTCAGATTCAGTGCTCAAAAGTTGCGAAACGAAGGAAAAGCTTCATGACAAATTCACAAAGTTTATTGATTATCCTCGTTTCGATACGCCCTTTAAGCGAGGGAACAGCTACTTTTACTTCCATAACTCAGGTCTTCAAGCTCAGAGTGTGCTTCATGTTCAGGATGATTTGGAGTCTGAAGCAGAGATCTTGCTTGATCCTAATACTCTTAGTGATGATGGAACAGTTTCTTTAAACACTTTATCTATTAGTGAGGATGCTAAGTATTTGGCTTATGGCCTTAGCTCTAGTGGTAGTGATTGGGTTACTATTAAAGTGATGAAGATTGAAGATAAGAAAGTGGAACCTGATTCTTTATCTTGGGTTAAGTTTAGTGGGATCACATGGACACATGATGGGAAAGGTTTTTTCTACAGTCGCTATCCAGCTCCACGAGAGGGAGAGAAGATAGATGCTGGTACAGAGACTAATTCTAACCTTTACCATGAGTTATACTACCATTTCCTTGGGACTGATCAATCCGAAGATGTTTTGTGTTGGAGAGACCAAGATAATCCCAAACATATGTTCGGATCCAAAGTCACTGATGATGGGAAGTACTTAATCATGTCAATTGAAGAAGGTTGTGACCCTGTAAACAAGGTTTATCATTGTGATCTCTCATTACTTCCTAAAGGTCTAGAAGGTTTTAGAGGAAGCAACACTTTACTTCCATTTGTTAAGCTTATTGACACTTTTGACGCACAATACATTGCTATCGCAAACGACGAGACATTGTTTACTTTCTTAACCAACAAAGATGCCCCAAAGTACAAAGTAGTTCGGGTTGACTTGAAGGAACCGAGCAGTTGGACTGATGTTATCGCTGAACATGAAAAGGATGTTCTCTCAACAGCTTCTGCAGTTAATGGAGACCAACTGGTTGTTAGCTACATGAGTGATGTAAAACACATCCTGCAGATTAGGGACTTGAAATCCGGTTCCTTGCTTCATGGATTACCTGTAGATATTGGCTCGGTATGTGGAGTTTTTGCTCGGCGTAAAGACACCACGTTTTTCTTTAGGTTCACAAGCTTCCTTACACCTGGCGTCATTTACATATGTGACTTATCCCATGAAGCTCCAGAAGTAACGGTATTTCGTGAAATCGGTGTACCTGGATTCGATAGAACTGCATTTCAAGTCACTCAGGTCTTTTATCCGAGTAAGGACGGAACAGATATACCGATGTTTATAGTGGCTAGAAAAGATATAAAGCTAGATGGATCACACCCATGTTTGCTCTATGCATATGGAGGGTTTAGCATAAGCATGACGCCGTTTTTCAGCGCGACCCGTATTGTGCTTGGTAGGCATCTTGGTACCGTGTTCTGTTTTGCAAACATCCGTGGTGGTGGTGAGTATGGTGAGGAATGGCATAAATCTGGTGCTCTTGCCAATAAGCAGAATTGCTTCGATGATTTCATCTCCGGGGCTGAGTATCTGGTTTCAGCTGGTTATACACAACCGAGGAAACTTTGTATCGAAGGTGGTAGTAACGGTGGTATTCTAGTAGGGGCTTGCATTAATCAGAGACCGGATCTCTTTGGGTGTGCTCTGGCTCATGTTGGGGTCATGGACATGCTCCGGTTTCACAAGTTTACCATAGGACATGCTTGGACTTCTGAATTTGGTTGTTCTGACAAGGAAGAGGAGTTCCATTGGCTGATAAAGTATTCGCCTCTGCATAATGTGAAGAGGCCATGGGAACAGAAGACAGATCTGTTTTTTCAGTACCCATCAACCATGTTGTTAACTGCTGATCATGACGATAGAGTCGTCCCACTTCATTCTTACAAGTTGCTTGCGACAATGCAATATGAATTAGGTTTGAGTTTAGAGAATAGTCCACAGACGAACCCTATAATTGCTCGAATAGAAGTAAAAGCCGGGCATGGAGCAGGACGTCCAACGCAAAAGATGATTGATGAAGCGGCTGATAGATATTCGTTCATGGCGAAGATGGTGGATGCTTCATGGATCGACTAG


CLUSTAL multiple sequence alignment by MUSCLE (3.8)


AL1G33310        ATGGGATCTCTCTCAGCGTTTGAAGAGCGGTTGCAGTATCCAACGGCGAAGCGTGATGAG
Bil-5            ATGGGATCTCTCTCTGCGTTTGAAGAGCGGTTGCAGTATCCAACGGCGAGGCGTGATGAG
CYR              ATGGGATCTCTCCCTGCGTTTGAAGAGCGGTTGCAGTATCCACCGGCGAGGCGTGATGAG
Ang-0            ATGGGATCTCTCTCTGCGTTTGAAGAGCGGTTGCAGTATCCACCGGCGAGGCGTGATGAG
Bor-1            ATGGGATCTCTCTCTGCGTTTGAAGAGCGGTTGCAGTATCCACCGGCGAGGCGTGATGAG
Eden-2           ATGGGATCTCTCTCTGCGTTTGAAGAGCGGTTGCAGTATCCACCGGCGAGGCGTGATGAG
Eds-1            ATGGGATCTCTCTCTGCGTTTGAAGAGCGGTTGCAGTATCCACCGGCGAGGCGTGATGAG
Ge-0             ATGGGATCTCTCTCTGCGTTTGAAGAGCGGTTGCAGTATCCACCGGCGAGGCGTGATGAG
Lu-1             ATGGGATCTCTCTCTGCGTTTGAAGAGCGGTTGCAGTATCCACCGGCGAGGCGTGATGAG
Nc-1             ATGGGATCTCTCTCTGCGTTTGAAGAGCGGTTGCAGTATCCACCGGCGAGGCGTGATGAG
Nd-1             ATGGGATCTCTCTCTGCGTTTGAAGAGCGGTTGCAGTATCCACCGGCGAGGCGTGATGAG
Nok-3            ATGGGATCTCTCTCTGCGTTTGAAGAGCGGTTGCAGTATCCACCGGCGAGGCGTGATGAG
Ra-0             ATGGGATCTCTCTCTGCGTTTGAAGAGCGGTTGCAGTATCCACCGGCGAGGCGTGATGAG
Ren-1            ATGGGATCTCTCTCTGCGTTTGAAGAGCGGTTGCAGTATCCACCGGCGAGGCGTGATGAG
Gy-0             ATGGGATCTCTCTCTGCGTTTGAAGAGCGGTTGCAGTATCCACCGGCGAGGCGTGATGAG
Lip-0            ATGGGATCTCTCCCTGCGTTTGAAGAGCGGTTGCAGTATCCACCGGCGAGGCGTGATGAG
Pn-0             ATGGGATCTCTCCCTGCGTTTGAAGAGCGGTTGCAGTATCCACCGGCGAGGCGTGATGAG
Bur-0            ATGGGATCTCTCCCTGCGTTTGAAGAGCGGTTGCAGTATCCAACGGCGAGGCGTGATGAG
Sp-0             ATGGGATCTCTCCCTGCGTTTGAAGAGCGGTTGCAGTATCCAACGGCGAGGCGTGATGAG
Ct-1             ATGGGATCTCTCCCTGCGTTTGAAGATCGGTTGCAGTATCCAACGGCGAGGCGTGATGAG
En-1             ATGGGATCTCTCCCTGCGTTTGAAGATCGGTTGCAGTATCCAACGGCGAGGCGTGATGAG
Gr-1             ATGGGATCTCTCCCTGCGTTTGAAGATCGGTTGCAGTATCCAACGGCGAGGCGTGATGAG
Hs-0             ATGGGATCTCTCCCTGCGTTTGAAGAGCGGTTGCAGTATCCAACGGCGAGGCGTGATGAG
Oy-0             ATGGGATCTCTCCCTGCGTTTGAAGAGCGGTTGCAGTATCCAACGGCGAGGCGTGATGAG
Hi-0             ATGGGATCTCTCCCTGCGTTTGAAGAGCGGTTGCAGTATCCAACGGCGAGGCGTGATGAG
Jm-0             ATGGGATCTCTCCCTGCGTTTGAAGAGCGGTTGCAGTATCCAACGGCGAGGCGTGATGAG
Sf-2             ATGGGATCTCTCCCTGCGTTTGAAGAGCGGTTGCAGTATCCAACGGCGAGGCGTGATGAG
Rub              ATGGGATCTCTCCCTGCGTTTGAAGAGCGGTTGCAGTATCCAACGGCGAGGCGTGATGAG
Ull1-1           ATGGGATCTCTCCCTGCGTTTGAAGAGCGGTTGCAGTATCCAACGGCGAGGCGTGATGAG
Ler-1            ATGGGATCTCTCCCTGCGTTTGAAGAGCGGTTGCAGTATCCAACGGCGAGGCGTGATGAG
Lom1-1           ATGGGATCTCTCCCTGCGTTTGAAGAGCGGTTGCAGTATCCAACGGCGAGGCGTGATGAG
N13              ATGGGATCTCTCCCTGCGTTTGAAGAGCGGTTGCAGTATCCAACGGCGAGGCGTGATGAG
Sr:5             ATGGGATCTCTCCCTGCGTTTGAAGAGCGGTTGCAGTATCCAACGGCGAGGCGTGATGAG
Edi-0            ATGGGATCTCTCCCTGCGTTTGAAGAGCGGTTGCAGTATCCAACGGCGAGGCGTGATGAG
Sap-0            ATGGGATCTCTCCCTGCGTTTGAAGATCGGTTGCAGTATCCAACGGCGAGGCGTGATGAG
LL-0             ATGGGATCTCTCTCTGCGTTTGAAGAGCGGTTGCAGTATCCAACGGCGAGGCGTGATGAG
Bla-1            ATGGGATCTCTCTCTGCGTTTGAAGAGCGGTTGCAGTATCCAACGGCGAGGCGTGATGAG
Bu-0             ATGGGATCTCTCTCTGCGTTTGAAGAGCGGTTGCAGTATCCAACGGCGAGGCGTGATGAG
Chat-1           ATGGGATCTCTCTCTGCGTTTGAAGAGCGGTTGCAGTATCCAACGGCGAGGCGTGATGAG
Mz-0             ATGGGATCTCTCTCTGCGTTTGAAGAGCGGTTGCAGTATCCAACGGCGAGGCGTGATGAG
Rak-2            ATGGGATCTCTCTCTGCGTTTGAAGAGCGGTTGCAGTATCCAACGGCGAGGCGTGATGAG
Wei-0            ATGGGATCTCTCTCTGCGTTTGAAGAGCGGTTGCAGTATCCAACGGCGAGGCGTGATGAG
Ei-2             ATGGGATCTCTCCCTGCGTTTGAAGAGCGGTTGCAGTATCCAACGGCGAGGCGTGATGAG
Col-0            ATGGGATCTCTCCCTGCGTTTGAAGAGCGGTTGCAGTATCCAACGGCGAGGCGTGATGAG
Wa-1             ATGGGATCTCTCTCTGCGTTTGAAGAGCGGTTGCAGTATCCAACGGCGAGGCGTGATGAG
Ws-0             ATGGGATCTCTCTCTGCGTTTGAAGAGCGGTTGCAGTATCCAACGGCGAGGCGTGATGAG
Alc-0            ATGGGATCTCTCTCTGCGTTTGAAGAGCGGTTGCAGTATCCAACGGCGAGGCGTGATGAG
                 ************ * *********** *************** ****** **********

AL1G33310        TCCGTCGTTGAAGATTATCACGGCGTTAACGTCTCCGATCCTTACCGCTGGTTGGAAGAT
Bil-5            TCCGTCGTTGAAGATTATCACGGCGTTAAAGTCTCCGATCCTTACCGCTGGTTGGAAGAT
CYR              TCCGTCGTTGAAGATTATCACGGCGTTAAAGTCTCCGATCCTTACCGCTGGTTGGAAGAT
Ang-0            TCCGTCGTTGAAGATTATCACGGCGTTAAAGTCTCCGATCCTTACCGCTGGTTGGAAGAT
Bor-1            TCCGTCGTTGAAGATTATCACGGCGTTAAAGTCTCCGATCCTTACCGCTGGTTGGAAGAT
Eden-2           TCCGTCGTTGAAGATTATCACGGCGTTAAAGTCTCCGATCCTTACCGCTGGTTGGAAGAT
Eds-1            TCCGTCGTTGAAGATTATCACGGCGTTAAAGTCTCCGATCCTTACCGCTGGTTGGAAGAT
Ge-0             TCCGTCGTTGAAGATTATCACGGCGTTAAAGTCTCCGATCCTTACCGCTGGTTGGAAGAT
Lu-1             TCCGTCGTTGAAGATTATCACGGCGTTAAAGTCTCCGATCCTTACCGCTGGTTGGAAGAT
Nc-1             TCCGTCGTTGAAGATTATCACGGCGTTAAAGTCTCCGATCCTTACCGCTGGTTGGAAGAT
Nd-1             TCCGTCGTTGAAGATTATCACGGCGTTAAAGTCTCCGATCCTTACCGCTGGTTGGAAGAT
Nok-3            TCCGTCGTTGAAGATTATCACGGCGTTAAAGTCTCCGATCCTTACCGCTGGTTGGAAGAT
Ra-0             TCCGTCGTTGAAGATTATCACGGCGTTAAAGTCTCCGATCCTTACCGCTGGTTGGAAGAT
Ren-1            TCCGTCGTTGAAGATTATCACGGCGTTAAAGTCTCCGATCCTTACCGCTGGTTGGAAGAT
Gy-0             TCCGTCGTTGAAGATTATCACGGCGTTAAAGTCTCCGATCCTTACCGCTGGTTGGAAGAT
Lip-0            TCCGTCGTTGAAGATTATCACGGCGTTAAAGTCTCCGATCCTTACCGCTGGTTGGAAGAT
Pn-0             TCCGTCGTTGAAGATTATCACGGCGTTAAAGTCTCCGATCCTTACCGCTGGTTGGAAGAT
Bur-0            TCCGTCGTTGAAGATTATCACGGCGTTAAAGTCTCCGATCCTTACCGCTGGTTGGAAGAT
Sp-0             TCCGTCGTTGAAGATTATCACGGCGTTAAAGTCTCCGATCCTTACCGCTGGTTGGAAGAT
Ct-1             TCCGTCGTTGAAGATTATCACGGCGTTAAAGTCTCCGATCCTTACCGCTGGTTGGAAGAT
En-1             TCCGTCGTTGAAGATTATCACGGCGTTAAAGTCTCCGATCCTTACCGCTGGTTGGAAGAT
Gr-1             TCCGTCGTTGAAGATTATCACGGCGTTAAAGTCTCCGATCCTTACCGCTGGTTGGAAGAT
Hs-0             TCCGTCGTTGAAGATTATCACGGCGTTAAAGTCTCCGATCCTTACCGCTGGTTGGAAGAT
Oy-0             TCCGTCGTTGAAGATTATCACGGCGTTAAAGTCTCCGATCCTTACCGCTGGTTGGAAGAT
Hi-0             TCCGTCGTTGAAGATTATCACGGCGTTAAAGTCTCCGATCCTTACCGCTGGTTGGAAGAT
Jm-0             TCCGTCGTTGAAGATTATCACGGCGTTAAAGTCTCCGATCCTTACCGCTGGTTGGAAGAT
Sf-2             TCCGTCGTTGAAGATTATCACGGCGTTAAAGTCTCCGATCCTTACCGCTGGTTGGAAGAT
Rub              TCCGTCGTTGAAGATTATCACGGCGTTAAAGTCTCCGATCCTTACCGCTGGTTGGAAGAT
Ull1-1           TCCGTCGTTGAAGATTATCACGGCGTTAAAGTCTCCGATCCTTACCGCTGGTTGGAAGAT
Ler-1            TCCGTCGTTGAAGATTATCACGGCGTTAAAGTCTCCGATCCTTACCGCTGGTTGGAAGAT
Lom1-1           TCCGTCGTTGAAGATTATCACGGCGTTAAAGTCTCCGATCCTTACCGCTGGTTGGAAGAT
N13              TCCGTCGTTGAAGATTATCACGGCGTTAAAGTCTCCGATCCTTACCGCTGGTTGGAAGAT
Sr:5             TCCGTCGTTGAAGATTATCACGGCGTTAAAGTCTCCGATCCTTACCGCTGGTTGGAAGAT
Edi-0            TCCGTCGTTGAAGATTATCACGGCGTTAAAGTCTCCGATCCTTACCGCTGGTTGGAAGAT
Sap-0            TCCGTCGTTGAAGATTATCACGGCGTTAAAGTCTCCGATCCTTACCGCTGGTTGGAAGAT
LL-0             TCCGTCGTTGAAGATTATCACGGCGTTAAAGTCTCCGATCCTTACCGCTGGTTGGAAGAT
Bla-1            TCCGTCGTTGAAGATTATCACGGCGTTAAAGTCTCCGATCCTTACCGCTGGTTGGAAGAT
Bu-0             TCCGTCGTTGAAGATTATCACGGCGTTAAAGTCTCCGATCCTTACCGCTGGTTGGAAGAT
Chat-1           TCCGTCGTTGAAGATTATCACGGCGTTAAAGTCTCCGATCCTTACCGCTGGTTGGAAGAT
Mz-0             TCCGTCGTTGAAGATTATCACGGCGTTAAAGTCTCCGATCCTTACCGCTGGTTGGAAGAT
Rak-2            TCCGTCGTTGAAGATTATCACGGCGTTAAAGTCTCCGATCCTTACCGCTGGTTGGAAGAT
Wei-0            TCCGTCGTTGAAGATTATCACGGCGTTAAAGTCTCCGATCCTTACCGCTGGTTGGAAGAT
Ei-2             TCCGTCGTTGAAGATTATCACGGCGTTAAAGTCTCCGATCCTTACCGCTGGTTGGAAGAT
Col-0            TCCGTCGTTGAAGATTATCACGGCGTTAAAGTCTCCGATCCTTACCGCTGGTTGGAAGAT
Wa-1             TCCGTCGTTGAAGATTATCACGGCGTTAAAGTCTCCGATCCTTACCGCTGGTTGGAAGAT
Ws-0             TCCGTCGTTGAAGATTATCACGGCGTTAAAGTCTCCGATCCTTACCGCTGGTTGGAAGAT
Alc-0            TCCGTCGTTGAAGATTATCACGGCGTTAAAGTCTCCGATCCTTACCGCTGGTTGGAAGAT
                 ***************************** ******************************

AL1G33310        CCTGACGCTGAAGAAGTGAAAGAATTTGTAGAGAAGCAAGTGAAATTGTCAGAATCAGTG
Bil-5            CCTGACGCTGAAGAAGTGAAAGAATTTGTAGAGAAGCAAGTGCAATTGTCAGATTCAGTG
CYR              CCTGACGCTGAAGAAGTGAAAGAATTTGTAGAGAAGCAAGTGCAATTGTCAGATTCAGTG
Ang-0            CCTGACGCTGAAGAAGTGAAAGAATTTGTAGAGAAGCAAGTGCAATTGTCAGATTCAGTG
Bor-1            CCTGACGCTGAAGAAGTGAAAGAATTTGTAGAGAAGCAAGTGCAATTGTCAGATTCAGTG
Eden-2           CCTGACGCTGAAGAAGTGAAAGAATTTGTAGAGAAGCAAGTGCAATTGTCAGATTCAGTG
Eds-1            CCTGACGCTGAAGAAGTGAAAGAATTTGTAGAGAAGCAAGTGCAATTGTCAGATTCAGTG
Ge-0             CCTGACGCTGAAGAAGTGAAAGAATTTGTAGAGAAGCAAGTGCAATTGTCAGATTCAGTG
Lu-1             CCTGACGCTGAAGAAGTGAAAGAATTTGTAGAGAAGCAAGTGCAATTGTCAGATTCAGTG
Nc-1             CCTGACGCTGAAGAAGTGAAAGAATTTGTAGAGAAGCAAGTGCAATTGTCAGATTCAGTG
Nd-1             CCTGACGCTGAAGAAGTGAAAGAATTTGTAGAGAAGCAAGTGCAATTGTCAGATTCAGTG
Nok-3            CCTGACGCTGAAGAAGTGAAAGAATTTGTAGAGAAGCAAGTGCAATTGTCAGATTCAGTG
Ra-0             CCTGACGCTGAAGAAGTGAAAGAATTTGTAGAGAAGCAAGTGCAATTGTCAGATTCAGTG
Ren-1            CCTGACGCTGAAGAAGTGAAAGAATTTGTAGAGAAGCAAGTGCAATTGTCAGATTCAGTG
Gy-0             CCTGACGCTGAAGAAGTGAAAGAATTTGTAGAGAAGCAAGTGCAATTGTCAGATTCAGTG
Lip-0            CCTGACGCTGAAGAAGTGAAAGAATTTGTAGAGAAGCAAGTGCAATTGTCAGATTCAGTG
Pn-0             CCTGACGCTGAAGAAGTGAAAGAATTTGTAGAGAAGCAAGTGCAATTGTCAGATTCAGTG
Bur-0            CCTGACGCTGAAGAAGTGAAAGAATTTGTAGAGAAGCAAGTGCAATTGTCAGATTCAGTG
Sp-0             CCTGACGCTGAAGAAGTGAAAGAATTTGTAGAGAAGCAAGTGCAATTGTCAGATTCAGTG
Ct-1             CCTGACGCTGAAGAAGTGAAAGAATTTGTAGAGAAGCAAGTGCAATTGTCAGATTCAGTG
En-1             CCTGACGCTGAAGAAGTGAAAGAATTTGTAGAGAAGCAAGTGCAATTGTCAGATTCAGTG
Gr-1             CCTGACGCTGAAGAAGTGAAAGAATTTGTAGAGAAGCAAGTGCAATTGTCAGATTCAGTG
Hs-0             CCTGACGCTGAAGAAGTGAAAGAATTTGTAGAGAAGCAAGTGCAATTGTCAGATTCAGTG
Oy-0             CCTGACGCTGAAGAAGTGAAAGAATTTGTAGAGAAGCAAGTGCAATTGTCAGATTCAGTG
Hi-0             CCTGACGCTGAAGAAGTGAAAGAATTTGTAGAGAAGCAAGTGCAATTGTCAGATTCAGTG
Jm-0             CCTGACGCTGAAGAAGTGAAAGAATTTGTAGAGAAGCAAGTGCAATTGTCAGATTCAGTG
Sf-2             CCTGACGCTGAAGAAGTGAAAGAATTTGTAGAGAAGCAAGTGCAATTGTCAGATTCAGTG
Rub              CCTGACGCTGAAGAAGTGAAAGAATTTGTAGAGAAGCAAGTGCAATTGTCAGATTCAGTG
Ull1-1           CCTGACGCTGAAGAAGTGAAAGAATTTGTAGAGAAGCAAGTGCAATTGTCAGATTCAGTG
Ler-1            CCTGACGCTGAAGAAGTGAAAGAATTTGTAGAGAAGCAAGTGCAATTGTCAGATTCAGTG
Lom1-1           CCTGACGCTGAAGAAGTGAAAGAATTTGTAGAGAAGCAAGTGCAATTGTCAGATTCAGTG
N13              CCTGACGCTGAAGAAGTGAAAGAATTTGTAGAGAAGCAAGTGCAATTGTCAGATTCAGTG
Sr:5             CCTGACGCTGAAGAAGTGAAAGAATTTGTAGAGAAGCAAGTGCAATTGTCAGATTCAGTG
Edi-0            CCTGACGCTGAAGAAGTGAAAGAATTTGTAGAGAAGCAAGTAAAATTGTCAGAATCAGTG
Sap-0            CCTGACGCTGAAGAAGTGAAAGAATTTGTAGAGAAGCAAGTAAAATTGTCAGAATCAGTG
LL-0             CCTGACGCTGAAGAAGTGAAAGAATTTGTAGAGAAGCAAGTAAAATTGTCAGAATCAGTG
Bla-1            CCTGACGCTGAAGAAGTGAAAGAATTTGTAGAGAAGCAAGTAAAATTGTCAGAATCAGTG
Bu-0             CCTGACGCTGAAGAAGTGAAAGAATTTGTAGAGAAGCAAGTAAAATTGTCAGAATCAGTG
Chat-1           CCTGACGCTGAAGAAGTGAAAGAATTTGTAGAGAAGCAAGTAAAATTGTCAGAATCAGTG
Mz-0             CCTGACGCTGAAGAAGTGAAAGAATTTGTAGAGAAGCAAGTAAAATTGTCAGAATCAGTG
Rak-2            CCTGACGCTGAAGAAGTGAAAGAATTTGTAGAGAAGCAAGTAAAATTGTCAGAATCAGTG
Wei-0            CCTGACGCTGAAGAAGTGAAAGAATTTGTAGAGAAGCAAGTAAAATTGTCAGAATCAGTG
Ei-2             CCTGACGCTGAAGAAGTGAAAGAATTTGTAGAGAAGCAAGTGCAATTGTCAGATTCAGTG
Col-0            CCTGACGCTGAAGAAGTGAAAGAATTTGTAGAGAAGCAAGTGCAATTGTCAGATTCAGTG
Wa-1             CCTGACGCTGAAGAAGTGAAAGAATTTGTAGAGAAGCAAGTGCAATTGTCAGATTCAGTG
Ws-0             CCTGACGCTGAAGAAGTGAAAGAATTTGTAGAGAAGCAAGTGCAATTGTCAGATTCAGTG
Alc-0            CCTGACGCTGAAGAAGTGAAAGAATTTGTAGAGAAGCAAGTGCAATTGTCAGATTCAGTG
                 *****************************************  ********** ******

AL1G33310        CTCAAAACTTGCGAAACGAAAGAAAAGCTTCATGACAAATTCACAGAGTTTATTGATTAT
Bil-5            CTCAAAAGTTGCGAAACGAAGGAAAAGCTTCATGACAAATTCACAAAGTTTATTGATTAT
CYR              CTCAAAAGTTGCGAAACGAAGGAAAAGCTTCATGACAAATTCACAAAGTTTATTGATTAT
Ang-0            CTCAAAAGTTGCGAAACGAAGGAAAAGCTTCATGACAAATTCACAAAGTTTATTGATTAT
Bor-1            CTCAAAAGTTGCGAAACGAAGGAAAAGCTTCATGACAAATTCACAAAGTTTATTGATTAT
Eden-2           CTCAAAAGTTGCGAAACGAAGGAAAAGCTTCATGACAAATTCACAAAGTTTATTGATTAT
Eds-1            CTCAAAAGTTGCGAAACGAAGGAAAAGCTTCATGACAAATTCACAAAGTTTATTGATTAT
Ge-0             CTCAAAAGTTGCGAAACGAAGGAAAAGCTTCATGACAAATTCACAAAGTTTATTGATTAT
Lu-1             CTCAAAAGTTGCGAAACGAAGGAAAAGCTTCATGACAAATTCACAAAGTTTATTGATTAT
Nc-1             CTCAAAAGTTGCGAAACGAAGGAAAAGCTTCATGACAAATTCACAAAGTTTATTGATTAT
Nd-1             CTCAAAAGTTGCGAAACGAAGGAAAAGCTTCATGACAAATTCACAAAGTTTATTGATTAT
Nok-3            CTCAAAAGTTGCGAAACGAAGGAAAAGCTTCATGACAAATTCACAAAGTTTATTGATTAT
Ra-0             CTCAAAAGTTGCGAAACGAAGGAAAAGCTTCATGACAAATTCACAAAGTTTATTGATTAT
Ren-1            CTCAAAAGTTGCGAAACGAAGGAAAAGCTTCATGACAAATTCACAAAGTTTATTGATTAT
Gy-0             CTCAAAAGTTGCGAAACGAAGGAAAAGCTTCATGACAAATTCACAAAGTTTATTGATTAT
Lip-0            CTCAAAAGTTGCGAAACGAAGGAAAAGCTTCATGACAAATTCACAAAGTTTATTGATTAT
Pn-0             CTCAAAAGTTGCGAAACGAAGGAAAAGCTTCATGACAAATTCACAAAGTTTATTGATTAT
Bur-0            CTCAAAAGTTGCGAAACGAAGGAAAAGCTTCATGACAAATTCACAAAGTTTATTGATTAT
Sp-0             CTCAAAAGTTGCGAAACGAAGGAAAAGCTTCATGACAAATTCACAAAGTTTATTGATTAT
Ct-1             CTCAAAAGTTGCGAAACGAAGGAAAAGCTTCATGACAAATTCACAAAGTTTATTGATTAT
En-1             CTCAAAAGTTGCGAAACGAAGGAAAAGCTTCATGACAAATTCACAAAGTTTATTGATTAT
Gr-1             CTCAAAAGTTGCGAAACGAAGGAAAAGCTTCATGACAAATTCACAAAGTTTATTGATTAT
Hs-0             CTCAAAAGTTGCGAAACGAAGGAAAAGCTTCATGACAAATTCACAAAGTTTATTGATTAT
Oy-0             CTCAAAAGTTGCGAAACGAAGGAAAAGCTTCATGACAAATTCACAAAGTTTATTGATTAT
Hi-0             CTCAAAAGTTGCGAAACGAAGGAAAAGCTTCATGACAAATTCACAAAGTTTATTGATTAT
Jm-0             CTCAAAAGTTGCGAAACGAAGGAAAAGCTTCATGACAAATTCACAAAGTTTATTGATTAT
Sf-2             CTCAAAAGTTGCGAAACGAAGGAAAAGCTTCATGACAAATTCACAAAGTTTATTGATTAT
Rub              CTCAAAAGTTGCGAAACGAAGGAAAAGCTTCATGACAAATTCACAAAGTTTATTGATTAT
Ull1-1           CTCAAAAGTTGCGAAACGAAGGAAAAGCTTCATGACAAATTCACAAAGTTTATTGATTAT
Ler-1            CTCAAAAGTTGCGAAACGAAGGAAAAGCTTCATGACAAATTCACAAAGTTTATTGATTAT
Lom1-1           CTCAAAAGTTGCGAAACGAAGGAAAAGCTTCATGACAAATTCACAAAGTTTATTGATTAT
N13              CTCAAAAGTTGCGAAACGAAGGAAAAGCTTCATGACAAATTCACAAAGTTTATTGATTAT
Sr:5             CTCAAAAGTTGCGAAACGAAGGAAAAGCTTCATGACAAATTCACAAAGTTTATTGATTAT
Edi-0            CTCAAATCTTGCGAAACGAAGGAAAAGCTTCATGACAAATTCACAAAGTTTATTGATTAT
Sap-0            CTCAAATCTTGCGAAACGAAGGAAAAGCTTCATGACAAATTCACAAAGTTTATTGATTAT
LL-0             CTCAAATCTTGCGAAACGAAGGAAAAGCTTCATGACAAATTCACAAAGTTTATTGATTAT
Bla-1            CTCAAATCTTGCGAAACGAAGGAAAAGCTTCATGACAAATTCACAAAGTTTATTGATTAT
Bu-0             CTCAAATCTTGCGAAACGAAGGAAAAGCTTCATGACAAATTCACAAAGTTTATTGATTAT
Chat-1           CTCAAATCTTGCGAAACGAAGGAAAAGCTTCATGACAAATTCACAAAGTTTATTGATTAT
Mz-0             CTCAAATCTTGCGAAACGAAGGAAAAGCTTCATGACAAATTCACAAAGTTTATTGATTAT
Rak-2            CTCAAATCTTGCGAAACGAAGGAAAAGCTTCATGACAAATTCACAAAGTTTATTGATTAT
Wei-0            CTCAAATCTTGCGAAACGAAGGAAAAGCTTCATGACAAATTCACAAAGTTTATTGATTAT
Ei-2             CTCAAAAGTTGCGAAACGAAGGAAAAGCTTCATGACAAATTCACAAAGTTTATTGATTAT
Col-0            CTCAAAAGTTGCGAAACGAAGGAAAAGCTTCATGACAAATTCACAAAGTTTATTGATTAT
Wa-1             CTCAAAAGTTGCGAAACGAAGGAAAAGCTTCATGACAAATTCACAAAGTTTATTGATTAT
Ws-0             CTCAAAAGTTGCGAAACGAAGGAAAAGCTTCATGACAAATTCACAAAGTTTATTGATTAT
Alc-0            CTCAAAAGTTGCGAAACAAAGGAAAAGCTTCATGACAAATTCACAAAGTTTATTGATTAT
                 ******  ********* ** ************************ **************

AL1G33310        CCTCGTTACGATACGCCCTTTAAGCGAGGGAACAGCTACTTTTACTTCCATAACTCAGGT
Bil-5            CCTCGTTTCGATACGCCCTTTAAGCGAGGGAACAGCTACTTTTACTTCCATAACTCAGGT
CYR              CCTCGTTTCGATACGCCCTTTAAGCGAGGGAACAGCTACTTTTACTTCCATAACTCAGGT
Ang-0            CCTCGTTTCGATACGCCCTTTAAGCGAGGGAACAGCTACTTTTACTTCCATAACTCAGGT
Bor-1            CCTCGTTTCGATACGCCCTTTAAGCGAGGGAACAGCTACTTTTACTTCCATAACTCAGGT
Eden-2           CCTCGTTTCGATACGCCCTTTAAGCGAGGGAACAGCTACTTTTACTTCCATAACTCAGGT
Eds-1            CCTCGTTTCGATACGCCCTTTAAGCGAGGGAACAGCTACTTTTACTTCCATAACTCAGGT
Ge-0             CCTCGTTTCGATACGCCCTTTAAGCGAGGGAACAGCTACTTTTACTTCCATAACTCAGGT
Lu-1             CCTCGTTTCGATACGCCCTTTAAGCGAGGGAACAGCTACTTTTACTTCCATAACTCAGGT
Nc-1             CCTCGTTTCGATACGCCCTTTAAGCGAGGGAACAGCTACTTTTACTTCCATAACTCAGGT
Nd-1             CCTCGTTTCGATACGCCCTTTAAGCGAGGGAACAGCTACTTTTACTTCCATAACTCAGGT
Nok-3            CCTCGTTTCGATACGCCCTTTAAGCGAGGGAACAGCTACTTTTACTTCCATAACTCAGGT
Ra-0             CCTCGTTTCGATACGCCCTTTAAGCGAGGGAACAGCTACTTTTACTTCCATAACTCAGGT
Ren-1            CCTCGTTTCGATACGCCCTTTAAGCGAGGGAACAGCTACTTTTACTTCCATAACTCAGGT
Gy-0             CCTCGTTTCGATACGCCCTTTAAGCGAGGGAACAGCTACTTTTACTTCCATAACTCAGGT
Lip-0            CCTCGTTTCGATACGCCCTTTAAGCGAGGGAACAGCTACTTTTACTTCCATAACTCAGGT
Pn-0             CCTCGTTTCGATACGCCCTTTAAGCGAGGGAACAGCTACTTTTACTTCCATAACTCAGGT
Bur-0            CCTCGTTTTGATACGCCCTTTAAGCGAGGGAACAGCTACTTTTACTTCCATAACTCAGGT
Sp-0             CCTCGTTTTGATACGCCCTTTAAGCGAGGGAACAGCTACTTTTACTTCCATAACTCAGGT
Ct-1             CCTCGTTTCGATACGCCCTTTAAGCGAGGGAACAGCTACTTTTACTTCCATAACTCAGGT
En-1             CCTCGTTTCGATACGCCCTTTAAGCGAGGGAACAGCTACTTTTACTTCCATAACTCAGGT
Gr-1             CCTCGTTTCGATACGCCCTTTAAGCGAGGGAACAGCTACTTTTACTTCCATAACTCAGGT
Hs-0             CCTCGTTTCGATACGCCCTTTAAGCGAGGGAACAGCTACTTTTACTTCCATAACTCAGGT
Oy-0             CCTCGTTTCGATACGCCCTTTAAGCGAGGGAACAGCTACTTTTACTTCCATAACTCAGGT
Hi-0             CCTCGTTTCGATACGCCCTTTAAGCGAGGGAACAGCTACTTTTACTTCCATAACTCAGGT
Jm-0             CCTCGTTTCGATACGCCCTTTAAGCGAGGGAACAGCTACTTTTACTTCCATAACTCAGGT
Sf-2             CCTCGTTTCGATACGCCCTTTAAGCGAGGGAACAGCTACTTTTACTTCCATAACTCAGGT
Rub              CCTCGTTTCGATACGCCCTTTAAGCGAGGGAACAGCTACTTTTACTTCCATAACTCAGGT
Ull1-1           CCTCGTTTCGATACGCCCTTTAAGCGAGGGAACAGCTACTTTTACTTCCATAACTCAGGT
Ler-1            CCTCGTTTCGATACGCCCTTTAAGCGAGGGAACAGCTACTTTTACTTCCATAACTCAGGT
Lom1-1           CCTCGTTTCGATACGCCCTTTAAGCGAGGGAACAGCTACTTTTACTTCCATAACTCAGGT
N13              CCTCGTTTCGATACGCCCTTTAAGCGAGGGAACAGCTACTTTTACTTCCATAACTCAGGT
Sr:5             CCTCGTTTCGATACGCCCTTTAAGCGAGGGAACAGCTACTTTTACTTCCATAACTCAGGT
Edi-0            CCTCGTTTCGATACGCCCTTTAAGCGAGGGAACAGCTACTTTTACTTCCATAACTCAGGT
Sap-0            CCTCGTTTCGATACGCCCTTTAAGCGAGGGAACAGCTACTTTTACTTCCATAACTCAGGT
LL-0             CCTCGTTTCGATACGCCCTTTAAGCGAGGGAACAGCTACTTTTACTTCCATAACTCAGGT
Bla-1            CCTCGTTTCGATACGCCCTTTAAGCGAGGGAACAGCTACTTTTACTTCCATAACTCAGGT
Bu-0             CCTCGTTTCGATACGCCCTTTAAGCGAGGGAACAGCTACTTTTACTTCCATAACTCAGGT
Chat-1           CCTCGTTTCGATACGCCCTTTAAGCGAGGGAACAGCTACTTTTACTTCCATAACTCAGGT
Mz-0             CCTCGTTTCGATACGCCCTTTAAGCGAGGGAACAGCTACTTTTACTTCCATAACTCAGGT
Rak-2            CCTCGTTTCGATACGCCCTTTAAGCGAGGGAACAGCTACTTTTACTTCCATAACTCAGGT
Wei-0            CCTCGTTTCGATACGCCCTTTAAGCGAGGGAACAGCTACTTTTACTTCCATAACTCAGGT
Ei-2             CCTCGTTTCGATACGCCCTTTAAGCGAGGGAACAGCTACTTTTACTTCCATAACTCAGGT
Col-0            CCTCGTTTCGATACGCCCTTTAAGCGAGGGAACAGCTACTTTTACTTCCATAACTCAGGT
Wa-1             CCTCGTTTCGATACGCCCTTTAAGCGAGGGAACAGCTACTTTTACTTCCATAACTCAGGT
Ws-0             CCTCGTTTCGATACGCCCTTTAAGCGAGGGAACAGCTACTTTTACTTCCATAACTCAGGT
Alc-0            CCTCGTTTCGATACGCCCTTTAAGCGAGGGAACAGCTACTTTTACTTCCATAACTCAGGT
                 *******  ***************************************************

AL1G33310        CTTCAAGCTCAGAGTGTGCTTCATGTTCAGGATGATTTGGAGTCTGAAGCAGAGGTCTTG
Bil-5            CTTCAAGCTCAGAGTGTGCTTCATGTTCAGGATGATTTGGAGTCTGAAGCAGAGATCTTG
CYR              CTTCAAGCTCAGAGTGTGCTTCATGTTCAGGATGATTTGGAGTCTGAAGCAGAGATCTTG
Ang-0            CTTCAAGCTCAGAGTGTGCTTCATGTTCAGGATGATTTGGAGTCTGAAGCAGAGATCTTG
Bor-1            CTTCAAGCTCAGAGTGTGCTTCATGTTCAGGATGATTTGGAGTCTGAAGCAGAGATCTTG
Eden-2           CTTCAAGCTCAGAGTGTGCTTCATGTTCAGGATGATTTGGAGTCTGAAGCAGAGATCTTG
Eds-1            CTTCAAGCTCAGAGTGTGCTTCATGTTCAGGATGATTTGGAGTCTGAAGCAGAGATCTTG
Ge-0             CTTCAAGCTCAGAGTGTGCTTCATGTTCAGGATGATTTGGAGTCTGAAGCAGAGATCTTG
Lu-1             CTTCAAGCTCAGAGTGTGCTTCATGTTCAGGATGATTTGGAGTCTGAAGCAGAGATCTTG
Nc-1             CTTCAAGCTCAGAGTGTGCTTCATGTTCAGGATGATTTGGAGTCTGAAGCAGAGATCTTG
Nd-1             CTTCAAGCTCAGAGTGTGCTTCATGTTCAGGATGATTTGGAGTCTGAAGCAGAGATCTTG
Nok-3            CTTCAAGCTCAGAGTGTGCTTCATGTTCAGGATGATTTGGAGTCTGAAGCAGAGATCTTG
Ra-0             CTTCAAGCTCAGAGTGTGCTTCATGTTCAGGATGATTTGGAGTCTGAAGCAGAGATCTTG
Ren-1            CTTCAAGCTCAGAGTGTGCTTCATGTTCAGGATGATTTGGAGTCTGAAGCAGAGATCTTG
Gy-0             CTTCAAGCTCAGAGTGTGCTTCATGTTCAGGATGATTTGGAGTCTGAAGCAGAGATCTTG
Lip-0            CTTCAAGCTCAGAGTGTGCTTCATGTTCAGGATGATTTGGAGTCTGAAGCAGAGATCTTG
Pn-0             CTTCAAGCTCAGAGTGTGCTTCATGTTCAGGATGATTTGGAGTCTGAAGCAGAGATCTTG
Bur-0            CTTCAAGCTCAGAGTGTGCTTCATGTTCAGGATGATTTGGAGTCTGAAGCAGAGATCTTG
Sp-0             CTTCAAGCTCAGAGTGTGCTTCATGTTCAGGATGATTTGGAGTCTGAAGCAGAGATCTTG
Ct-1             CTTCAAGCTCAGAGTGTGCTTCATGTTCAGGATGATTTGGAGTCTGAAGCAGAGATCTTG
En-1             CTTCAAGCTCAGAGTGTGCTTCATGTTCAGGATGATTTGGAGTCTGAAGCAGAGATCTTG
Gr-1             CTTCAAGCTCAGAGTGTGCTTCATGTTCAGGATGATTTGGAGTCTGAAGCAGAGATCTTG
Hs-0             CTTCAAGCTCAGAGTGTGCTTCATGTTCAGGATGATTTGGAGTCTGAAGCAGAGATCTTG
Oy-0             CTTCAAGCTCAGAGTGTGCTTCATGTTCAGGATGATTTGGAGTCTGAAGCAGAGATCTTG
Hi-0             CTTCAAGCTCAGAGTGTGCTTCATGTTCAGGATGATTTGGAGTCTGAAGCAGAGATCTTG
Jm-0             CTTCAAGCTCAGAGTGTGCTTCATGTTCAGGATGATTTGGAGTCTGAAGCAGAGATCTTG
Sf-2             CTTCAAGCTCAGAGTGTGCTTCATGTTCAGGATGATTTGGAGTCTGAAGCAGAGATCTTG
Rub              CTTCAAGCTCAGAGTGTGCTTCATGTTCAGGATGATTTGGAGTCTGAAGCAGAGATCTTG
Ull1-1           CTTCAAGCTCAGAGTGTGCTTCATGTTCAGGATGATTTGGAGTCTGAAGCAGAGATCTTG
Ler-1            CTTCAAGCTCAGAGTGTGCTTCATGTTCAGGATGATTTGGAGTCTGAAGCAGAGATCTTG
Lom1-1           CTTCAAGCTCAGAGTGTGCTTCATGTTCAGGATGATTTGGAGTCTGAAGCAGAGATCTTG
N13              CTTCAAGCTCAGAGTGTGCTTCATGTTCAGGATGATTTGGAGTCTGAAGCAGAGATCTTG
Sr:5             CTTCAAGCTCAGAGTGTGCTTCATGTTCAGGATGATTTGGAGTCTGAAGCAGAGATCTTG
Edi-0            CTTCAAGCTCAGAGTGTGCTTCATGTTCAGGATGATTTGGAGTCTGAAGCAGAGATCTTG
Sap-0            CTTCAAGCTCAGAGTGTGCTTCATGTTCAGGATGATTTGGAGTCTGAAGCAGAGATCTTG
LL-0             CTTCAAGCTCAGAGTGTGCTTCATGTTCAGGATGATTTGGAGTCTGAAGCAGAGATCTTG
Bla-1            CTTCAAGCTCAGAGTGTGCTTCATGTTCAGGATGATTTGGAGTCTGAAGCAGAGATCTTG
Bu-0             CTTCAAGCTCAGAGTGTGCTTCATGTTCAGGATGATTTGGAGTCTGAAGCAGAGATCTTG
Chat-1           CTTCAAGCTCAGAGTGTGCTTCATGTTCAGGATGATTTGGAGTCTGAAGCAGAGATCTTG
Mz-0             CTTCAAGCTCAGAGTGTGCTTCATGTTCAGGATGATTTGGAGTCTGAAGCAGAGATCTTG
Rak-2            CTTCAAGCTCAGAGTGTGCTTCATGTTCAGGATGATTTGGAGTCTGAAGCAGAGATCTTG
Wei-0            CTTCAAGCTCAGAGTGTGCTTCATGTTCAGGATGATTTGGAGTCTGAAGCAGAGATCTTG
Ei-2             CTTCAAGCTCAGAGTGTGCTTCATGTTCAGGATGATTTGGAGTCTGAAGCAGAGATCTTG
Col-0            CTTCAAGCTCAGAGTGTGCTTCATGTTCAGGATGATTTGGAGTCTGAAGCAGAGATCTTG
Wa-1             CTTCAAGCTCAGAGTGTGCTTCATGTTCAGGATGATTTGGAGTCTGAAGCAGAGATCTTA
Ws-0             CTTCAAGCTCAGAGTGTGCTTCATGTTCAGGATGATTTGGAGTCTGAAGCAGAGATCTTA
Alc-0            CTTCAAGCTCAGAGTGTGCTTCATGTTCAGGATGATTTGGAGTCTGAAGCAGAGATCTTG
                 ****************************************************** **** 

AL1G33310        CTTGATCCTAATACTCTTAGTGATGATGGAACCGTTTCTTTAAACACTTTATCTATTAGT
Bil-5            CTTGATCCTAATATTCTTAGTGATGATGGAACAGTTTCTTTAAACACTTTATCTATTAGT
CYR              CTTGATCCTAATATTCTTAGTGATGATGGAACAGTTTCTTTAAACACTTTATCTATTAGT
Ang-0            CTTGATCCTAATATTCTTAGTGATGATGGAACAGTTTCTTTAAACACTTTATCTATTAGT
Bor-1            CTTGATCCTAATATTCTTAGTGATGATGGAACAGTTTCTTTAAACACTTTATCTATTAGT
Eden-2           CTTGATCCTAATATTCTTAGTGATGATGGAACAGTTTCTTTAAACACTTTATCTATTAGT
Eds-1            CTTGATCCTAATATTCTTAGTGATGATGGAACAGTTTCTTTAAACACTTTATCTATTAGT
Ge-0             CTTGATCCTAATATTCTTAGTGATGATGGAACAGTTTCTTTAAACACTTTATCTATTAGT
Lu-1             CTTGATCCTAATATTCTTAGTGATGATGGAACAGTTTCTTTAAACACTTTATCTATTAGT
Nc-1             CTTGATCCTAATATTCTTAGTGATGATGGAACAGTTTCTTTAAACACTTTATCTATTAGT
Nd-1             CTTGATCCTAATATTCTTAGTGATGATGGAACAGTTTCTTTAAACACTTTATCTATTAGT
Nok-3            CTTGATCCTAATATTCTTAGTGATGATGGAACAGTTTCTTTAAACACTTTATCTATTAGT
Ra-0             CTTGATCCTAATATTCTTAGTGATGATGGAACAGTTTCTTTAAACACTTTATCTATTAGT
Ren-1            CTTGATCCTAATATTCTTAGTGATGATGGAACAGTTTCTTTAAACACTTTATCTATTAGT
Gy-0             CTTGATCCTAATATTCTTAGTGATGATGGAACAGTTTCTTTAAACACTTTATCTATTAGT
Lip-0            CTTGATCCTAATATTCTTAGTGATGATGGAACAGTTTCTTTAAACACTTTATCTATTAGT
Pn-0             CTTGATCCTAATATTCTTAGTGATGATGGAACAGTTTCTTTAAACACTTTATCTATTAGT
Bur-0            CTTGATCCTAATATTCTTAGTGATGATGGAACAGTTTCTTTAAACACTTTATCTATTAGT
Sp-0             CTTGATCCTAATATTCTTAGTGATGATGGAACAGTTTCTTTAAACACTTTATCTATTAGT
Ct-1             CTTGATCCTAATATTCTTAGTGATGATGGAACAGTTTCTTTAAACACTTTATCTATTAGT
En-1             CTTGATCCTAATATTCTTAGTGATGATGGAACAGTTTCTTTAAACACTTTATCTATTAGT
Gr-1             CTTGATCCTAATATTCTTAGTGATGATGGAACAGTTTCTTTAAACACTTTATCTATTAGT
Hs-0             CTTGATCCTAATATTCTTAGTGATGATGGAACAGTTTCTTTAAACACTTTATCTATTAGT
Oy-0             CTTGATCCTAATATTCTTAGTGATGATGGAACAGTTTCTTTAAACACTTTATCTATTAGT
Hi-0             CTTGATCCTAATATTCTTAGTGATGATGGAACAGTTTCTTTAAACACTTTATCTATTAGT
Jm-0             CTTGATCCTAATATTCTTAGTGATGATGGAACAGTTTCTTTAAACACTTTATCTATTAGT
Sf-2             CTTGATCCTAATATTCTTAGTGATGATGGAACAGTTTCTTTAAACACTTTATCTATTAGT
Rub              CTTGATCCTAATATTCTTAGTGATGATGGAACAGTTTCTTTAAACACTTTATCTATTAGT
Ull1-1           CTTGATCCTAATATTCTTAGTGATGATGGAACAGTTTCTTTAAACACTTTATCTATTAGT
Ler-1            CTTGATCCTAATATTCTTAGTGATGATGGAACAGTTTCTTTAAACACTTTATCTATTAGT
Lom1-1           CTTGATCCTAATATTCTTAGTGATGATGGAACAGTTTCTTTAAACACTTTATCTATTAGT
N13              CTTGATCCTAATATTCTTAGTGATGATGGAACAGTTTCTTTAAACACTTTATCTATTAGT
Sr:5             CTTGATCCTAATATTCTTAGTGATGATGGAACAGTTTCTTTAAACACTTTATCTATTAGT
Edi-0            CTTGATCCTAATACTCTTAGTGATGATGGAACAGTTTCTTTAAACACTTTATCTATTAGT
Sap-0            CTTGATCCTAATACTCTTAGTGATGATGGAACAGTTTCTTTAAACACTTTATCTATTAGT
LL-0             CTTGATCCTAATACTCTTAGTGATGATGGAACAGTTTCTTTAAACACTTTATCTATTAGT
Bla-1            CTTGATCCTAATACTCTTAGTGATGATGGAACAGTTTCTTTAAACACTTTATCTATTAGT
Bu-0             CTTGATCCTAATACTCTTAGTGATGATGGAACAGTTTCTTTAAACACTTTATCTATTAGT
Chat-1           CTTGATCCTAATACTCTTAGTGATGATGGAACAGTTTCTTTAAACACTTTATCTATTAGT
Mz-0             CTTGATCCTAATACTCTTAGTGATGATGGAACAGTTTCTTTAAACACTTTATCTATTAGT
Rak-2            CTTGATCCTAATACTCTTAGTGATGATGGAACAGTTTCTTTAAACACTTTATCTATTAGT
Wei-0            CTTGATCCTAATACTCTTAGTGATGATGGAACAGTTTCTTTAAACACTTTATCTATTAGT
Ei-2             CTTGATCCTAATACTCTTAGTGATGATGGAACAGTTTCTTTAAACACTTTATCTATTAGT
Col-0            CTTGATCCTAATACTCTTAGTGATGATGGAACAGTTTCTTTAAACACTTTATCTATTAGT
Wa-1             CTTGATCCTAATACTCTTAGTGATGATGGAACAGTTTCTTTAAACACTTTATCTATTAGT
Ws-0             CTTGATCCTAATACTCTTAGTGATGATGGAACAGTTTCTTTAAACACTTTATCTATTAGT
Alc-0            CTTGATCCTAATACTCTTAGTGATGATGGAACAGTTTCTTTAAACACTTTATCTATTAGT
                 ************* ****************** ***************************

AL1G33310        GAGGATGCTAAGTATTTGGCTTATGGGCTTAGCTCCAGTGGTAGTGATTGGGTTACAATT
Bil-5            GAGGATGCTAAGCATTTGGCTTATGGCCTTAGCTCTAGTGGTAGTGATTGGGTTACTATT
CYR              GAGGATGCTAAGTATTTGGCTTATGGCCTTAGCTCTAGTGGTAGTGATTGGGTTACTATT
Ang-0            GAGGATGCTAAGTATTTGGCTTATGGCCTTAGCTCTAGTGGTAGTGATTGGGTTACTATT
Bor-1            GAGGATGCTAAGTATTTGGCTTATGGCCTTAGCTCTAGTGGTAGTGATTGGGTTACTATT
Eden-2           GAGGATGCTAAGTATTTGGCTTATGGCCTTAGCTCTAGTGGTAGTGATTGGGTTACTATT
Eds-1            GAGGATGCTAAGTATTTGGCTTATGGCCTTAGCTCTAGTGGTAGTGATTGGGTTACTATT
Ge-0             GAGGATGCTAAGTATTTGGCTTATGGCCTTAGCTCTAGTGGTAGTGATTGGGTTACTATT
Lu-1             GAGGATGCTAAGTATTTGGCTTATGGCCTTAGCTCTAGTGGTAGTGATTGGGTTACTATT
Nc-1             GAGGATGCTAAGTATTTGGCTTATGGCCTTAGCTCTAGTGGTAGTGATTGGGTTACTATT
Nd-1             GAGGATGCTAAGTATTTGGCTTATGGCCTTAGCTCTAGTGGTAGTGATTGGGTTACTATT
Nok-3            GAGGATGCTAAGTATTTGGCTTATGGCCTTAGCTCTAGTGGTAGTGATTGGGTTACTATT
Ra-0             GAGGATGCTAAGTATTTGGCTTATGGCCTTAGCTCTAGTGGTAGTGATTGGGTTACTATT
Ren-1            GAGGATGCTAAGTATTTGGCTTATGGCCTTAGCTCTAGTGGTAGTGATTGGGTTACTATT
Gy-0             GAGGATGCTAAGTATTTGGCTTATGGCCTTAGCTCTAGTGGTAGTGATTGGGTTACTATT
Lip-0            GAGGATGCTAAGTATTTGGCTTATGGCCTTAGCTCTAGTGGTAGTGATTGGGTTACTATT
Pn-0             GAGGATGCTAAGTATTTGGCTTATGGCCTTAGCTCTAGTGGTAGTGATTGGGTTACTATT
Bur-0            GAGGATGCTAAGTATTTGGCTTATGGCCTTAGCTCTAGTGGTAGTGATTGGGTTACTATT
Sp-0             GAGGATGCTAAGTATTTGGCTTATGGCCTTAGCTCTAGTGGTAGTGATTGGGTTACTATT
Ct-1             GAGGATGCTAAGTATTTGGCTTATGGCCTTAGCTCTAGTGGTAGTGATTGGGTTACTATT
En-1             GAGGATGCTAAGTATTTGGCTTATGGCCTTAGCTCTAGTGGTAGTGATTGGGTTACTATT
Gr-1             GAGGATGCTAAGTATTTGGCTTATGGCCTTAGCTCTAGTGGTAGTGATTGGGTTACTATT
Hs-0             GAGGATGCTAAGTATTTGGCTTATGGCCTTAGCTCTAGTGGTAGTGATTGGGTTACTATT
Oy-0             GAGGATGCTAAGTATTTGGCTTATGGCCTTAGCTCTAGTGGTAGTGATTGGGTTACTATT
Hi-0             GAGGATGCTAAGTATTTGGCTTATGGCCTTAGCTCTAGTGGTAGTGATTGGGTTACTATT
Jm-0             GAGGATGCTAAGTATTTGGCTTATGGCCTTAGCTCTAGTGGTAGTGATTGGGTTACTATT
Sf-2             GAGGATGCTAAGTATTTGGCTTATGGCCTTAGCTCTAGTGGTAGTGATTGGGTTACTATT
Rub              GAGGATGCTAAGTATTTGGCTTATGGCCTTAGCTCTAGTGGTAGTGATTGGGTTACTATT
Ull1-1           GAGGATGCTAAGTATTTGGCTTATGGCCTTAGCTCTAGTGGTAGTGATTGGGTTACTATT
Ler-1            GAGGATGCTAAGTATTTGGCTTATGGCCTTAGCTCTAGTGGTAGTGATTGGGTTACTATT
Lom1-1           GAGGATGCTAAGTATTTGGCTTATGGCCTTAGCTCTAGTGGTAGTGATTGGGTTACTATT
N13              GAGGATGCTAAGTATTTGGCTTATGGCCTTAGCTCTAGTGGTAGTGATTGGGTTACTATT
Sr:5             GAGGATGCTAAGTATTTGGCTTATGGCCTTAGCTCTAGTGGTAGTGATTGGGTTACTATT
Edi-0            GAGGATGCTAAGTATTTGGCTTATGGCCTTAGCTCTAGTGGTAGTGATTGGGTTACTATT
Sap-0            GAGGATGCTAAGTATTTGGCTTATGGCCTTAGCTCTAGTGGTAGTGATTGGGTTACTATT
LL-0             GAGGATGCTAAGTATTTGGCTTATGGCCTTAGCTCTAGTGGTAGTGATTGGGTTACTATT
Bla-1            GAGGATGCTAAGTATTTGGCTTATGGCCTTAGCTCTAGTGGTAGTGATTGGGTTACTATT
Bu-0             GAGGATGCTAAGTATTTGGCTTATGGCCTTAGCTCTAGTGGTAGTGATTGGGTTACTATT
Chat-1           GAGGATGCTAAGTATTTGGCTTATGGCCTTAGCTCTAGTGGTAGTGATTGGGTTACTATT
Mz-0             GAGGATGCTAAGTATTTGGCTTATGGCCTTAGCTCTAGTGGTAGTGATTGGGTTACTATT
Rak-2            GAGGATGCTAAGTATTTGGCTTATGGCCTTAGCTCTAGTGGTAGTGATTGGGTTACTATT
Wei-0            GAGGATGCTAAGTATTTGGCTTATGGCCTTAGCTCTAGTGGTAGTGATTGGGTTACTATT
Ei-2             GAGGATGCTAAGTATTTGGCTTATGGCCTTAGCTCTAGTGGTAGTGATTGGGTTACTATT
Col-0            GAGGATGCTAAGTATTTGGCTTATGGCCTTAGCTCTAGTGGTAGTGATTGGGTTACTATT
Wa-1             GAGGATGCTAAGTATTTGGCTTATGGCCTTAGCTCTAGTGGTAGTGATTGGGTTACTATT
Ws-0             GAGGATGCTAAGTATTTGGCTTATGGCCTTAGCTCTAGTGGTAGTGATTGGGTTACTATT
Alc-0            GAGGATGCTAAGTATTTGGCTTATGGCCTTAGCTCTAGTGGTAGTGATTGGGTTACTATT
                 ************ ************* ******** ******************** ***

AL1G33310        AAAGTGATGAAGATTGAAGATAAGAAAGTGGAGTCTGATTCTTTATCTTGGGTTAAGTTT
Bil-5            AAAGTGATGAAGATTGAAGATAAGAAAGTGGAACCTGATTCTTTATCTTGGGTTAAGTTT
CYR              AAAGTGATGAAGATTGAAGATAAGAAAGTGGAACCTGATTCTTTATCTTGGGTTAAGTTT
Ang-0            AAAGTGATGAAGATTGAAGATAAGAAAGTGGAACCTGATTCTTTATCTTGGGTTAAGTTT
Bor-1            AAAGTGATGAAGATTGAAGATAAGAAAGTGGAACCTGATTCTTTATCTTGGGTTAAGTTT
Eden-2           AAAGTGATGAAGATTGAAGATAAGAAAGTGGAACCTGATTCTTTATCTTGGGTTAAGTTT
Eds-1            AAAGTGATGAAGATTGAAGATAAGAAAGTGGAACCTGATTCTTTATCTTGGGTTAAGTTT
Ge-0             AAAGTGATGAAGATTGAAGATAAGAAAGTGGAACCTGATTCTTTATCTTGGGTTAAGTTT
Lu-1             AAAGTGATGAAGATTGAAGATAAGAAAGTGGAACCTGATTCTTTATCTTGGGTTAAGTTT
Nc-1             AAAGTGATGAAGATTGAAGATAAGAAAGTGGAACCTGATTCTTTATCTTGGGTTAAGTTT
Nd-1             AAAGTGATGAAGATTGAAGATAAGAAAGTGGAACCTGATTCTTTATCTTGGGTTAAGTTT
Nok-3            AAAGTGATGAAGATTGAAGATAAGAAAGTGGAACCTGATTCTTTATCTTGGGTTAAGTTT
Ra-0             AAAGTGATGAAGATTGAAGATAAGAAAGTGGAACCTGATTCTTTATCTTGGGTTAAGTTT
Ren-1            AAAGTGATGAAGATTGAAGATAAGAAAGTGGAACCTGATTCTTTATCTTGGGTTAAGTTT
Gy-0             AAAGTGATGAAGATTGAAGATAAGAAAGTGGAACCTGATTCTTTATCTTGGGTTAAGTTT
Lip-0            AAAGTGATGAAGATTGAAGATAAGAAAGTGGAACCTGATTCTTTATCTTGGGTTAAGTTT
Pn-0             AAAGTGATGAAGATTGAAGATAAGAAAGTGGAACCTGATTCTTTATCTTGGGTTAAGTTT
Bur-0            AAAGTGATGAAGATTGAAGATAAGAAAGTGGAACCTGATTCTTTATCTTGGGTTAAATTT
Sp-0             AAAGTGATGAAGATTGAAGATAAGAAAGTGGAACCTGATTCTTTATCTTGGGTTAAATTT
Ct-1             AAAGTGATGAAGATTGAAGATAAGAAAGTGGAACCTGATTCTTTATCTTGGGTTAAATTT
En-1             AAAGTGATGAAGATTGAAGATAAGAAAGTGGAACCTGATTCTTTATCTTGGGTTAAATTT
Gr-1             AAAGTGATGAAGATTGAAGATAAGAAAGTGGAACCTGATTCTTTATCTTGGGTTAAATTT
Hs-0             AAAGTGATGAAGATTGAAGATAAGAAAGTGGAACCTGATTCTTTATCTTGGGTTAAATTT
Oy-0             AAAGTGATGAAGATTGAAGATAAGAAAGTGGAACCTGATTCTTTATCTTGGGTTAAATTT
Hi-0             AAAGTGATGAAGATTGAAGATAAGAAAGTGGAACCTGATTCTTTATCTTGGGTTAAATTT
Jm-0             AAAGTGATGAAGATTGAAGATAAGAAAGTGGAACCTGATTCTTTATCTTGGGTTAAATTT
Sf-2             AAAGTGATGAAGATTGAAGATAAGAAAGTGGAACCTGATTCTTTATCTTGGGTTAAATTT
Rub              AAAGTGATGAAGATTGAAGATAAGAAAGTGGAACCTGATTCTTTATCTTGGGTTAAATTT
Ull1-1           AAAGTGATGAAGATTGAAGATAAGAAAGTGGAACCTGATTCTTTATCTTGGGTTAAATTT
Ler-1            AAAGTGATGAAGATTGAAGATAAGAAAGTGGAACCTGATTCTTTATCTTGGGTTAAATTT
Lom1-1           AAAGTGATGAAGATTGAAGATAAGAAAGTGGAACCTGATTCTTTATCTTGGGTTAAATTT
N13              AAAGTGATGAAGATTGAAGATAAGAAAGTGGAACCTGATTCTTTATCTTGGGTTAAATTT
Sr:5             AAAGTGATGAAGATTGAAGATAAGAAAGTGGAACCTGATTCTTTATCTTGGGTTAAATTT
Edi-0            AAAGTGATGAAGATTGAAGATAAGAAAGTGGAACCTGATTCTTTATCTTGGGTTAAGTTT
Sap-0            AAAGTGATGAAGATTGAAGATAAGAAAGTGGAACCTGATTCTTTATCTTGGGTTAAGTTT
LL-0             AAAGTGATGAAGATTGAAGATAAGAAAGTGGAACCTGATTCTTTATCTTGGGTTAAGTTT
Bla-1            AAAGTGATGAAGATTGAAGATAAGAAAGTGGAACCTGATTCTTTATCTTGGGTTAAGTTT
Bu-0             AAAGTGATGAAGATTGAAGATAAGAAAGTGGAACCTGATTCTTTATCTTGGGTTAAGTTT
Chat-1           AAAGTGATGAAGATTGAAGATAAGAAAGTGGAACCTGATTCTTTATCTTGGGTTAAGTTT
Mz-0             AAAGTGATGAAGATTGAAGATAAGAAAGTGGAACCTGATTCTTTATCTTGGGTTAAGTTT
Rak-2            AAAGTGATGAAGATTGAAGATAAGAAAGTGGAACCTGATTCTTTATCTTGGGTTAAGTTT
Wei-0            AAAGTGATGAAGATTGAAGATAAGAAAGTGGAACCTGATTCTTTATCTTGGGTTAAGTTT
Ei-2             AAAGTGATGAAGATTGAAGATAAGAAAGTGGAACCTGATTCTTTATCTTGGGTTAAGTTT
Col-0            AAAGTGATGAAGATTGAAGATAAGAAAGTGGAACCTGATTCTTTATCTTGGGTTAAGTTT
Wa-1             AAAGTGATGAAGATTGAAGATAAGAAAGTGGAACCTGATTCTTTATCTTGGGTTAAGTTT
Ws-0             AAAGTGATGAAGATTGAAGATAAGAAAGTGGAACCTGATTCTTTATCTTGGGTTAAGTTT
Alc-0            AAAGTGATGAAGATTGAAGATAAGAAAGTGGAACCTGATTCTTTATCTTGGGTTAAGTTT
                 ********************************  ********************** ***

AL1G33310        AGTGGAATTACATGGACACATGACGGGAAAGGTTTTTTCTACAGTCGCTATCCAGCTCCA
Bil-5            AGTGGGATCACATGGACACATGATGGGAAAGGTTTTTTCTACAGTCGCTATCCAGCTCCA
CYR              AGTGGGATCACATGGACACATGATGGGAAAGGTTTTTTCTACAGTCGCTATCCAGCTCCA
Ang-0            AGTGGGATCACATGGACACATGATGGGAAAGGTTTTTTCTACAGTCGCTATCCAGCTCCA
Bor-1            AGTGGGATCACATGGACACATGATGGGAAAGGTTTTTTCTACAGTCGCTATCCAGCTCCA
Eden-2           AGTGGGATCACATGGACACATGATGGGAAAGGTTTTTTCTACAGTCGCTATCCAGCTCCA
Eds-1            AGTGGGATCACATGGACACATGATGGGAAAGGTTTTTTCTACAGTCGCTATCCAGCTCCA
Ge-0             AGTGGGATCACATGGACACATGATGGGAAAGGTTTTTTCTACAGTCGCTATCCAGCTCCA
Lu-1             AGTGGGATCACATGGACACATGATGGGAAAGGTTTTTTCTACAGTCGCTATCCAGCTCCA
Nc-1             AGTGGGATCACATGGACACATGATGGGAAAGGTTTTTTCTACAGTCGCTATCCAGCTCCA
Nd-1             AGTGGGATCACATGGACACATGATGGGAAAGGTTTTTTCTACAGTCGCTATCCAGCTCCA
Nok-3            AGTGGGATCACATGGACACATGATGGGAAAGGTTTTTTCTACAGTCGCTATCCAGCTCCA
Ra-0             AGTGGGATCACATGGACACATGATGGGAAAGGTTTTTTCTACAGTCGCTATCCAGCTCCA
Ren-1            AGTGGGATCACATGGACACATGATGGGAAAGGTTTTTTCTACAGTCGCTATCCAGCTCCA
Gy-0             AGTGGGATCACATGGACACATGATGGGAAAGGTTTTTTCTACAGTCGCTATCCAGCTCCA
Lip-0            AGTGGGATCACATGGACACATGATGGGAAAGGTTTTTTCTACAGTCGCTATCCAGCTCCA
Pn-0             AGTGGGATCACATGGACACATGATGGGAAAGGTTTTTTCTACAGTCGCTATCCAGCTCCA
Bur-0            AGTGGGATCACATGGACACATGATGGGAAAGGTTTTTTCTACAGTCGCTATCCAGCTCCA
Sp-0             AGTGGGATCACATGGACACATGATGGGAAAGGTTTTTTCTACAGTCGCTATCCAGCTCCA
Ct-1             AGTGGGATCACATGGACACATGATGGGAAAGGTTTTTTCTACAGTCGCTATCCAGCTCCA
En-1             AGTGGGATCACATGGACACATGATGGGAAAGGTTTTTTCTACAGTCGCTATCCAGCTCCA
Gr-1             AGTGGGATCACATGGACACATGATGGGAAAGGTTTTTTCTACAGTCGCTATCCAGCTCCA
Hs-0             AGTGGGATCACATGGACACATGATGGGAAAGGTTTTTTCTACAGTCGCTATCCAGCTCCA
Oy-0             AGTGGGATCACATGGACACATGATGGGAAAGGTTTTTTCTACAGTCGCTATCCAGCTCCA
Hi-0             AGTGGGATCACATGGACACATGATGGGAAAGGTTTTTTCTACAGTCGCTATCCAGCTCCA
Jm-0             AGTGGGATCACATGGACACATGATGGGAAAGGTTTTTTCTACAGTCGCTATCCAGCTCCA
Sf-2             AGTGGGATCACATGGACACATGATGGGAAAGGTTTTTTCTACAGTCGCTATCCAGCTCCA
Rub              AGTGGGATCACATGGACACATGATGGGAAAGGTTTTTTCTACAGTCGCTATCCAGCTCCA
Ull1-1           AGTGGGATCACATGGACACATGATGGGAAAGGTTTTTTCTACAGTCGCTATCCAGCTCCA
Ler-1            AGTGGGATCACATGGACACATGATGGGAAAGGTTTTTTCTACAGTCGCTATCCAGCTCCA
Lom1-1           AGTGGGATCACATGGACACATGATGGGAAAGGTTTTTTCTACAGTCGCTATCCAGCTCCA
N13              AGTGGGATCACATGGACACATGATGGGAAAGGTTTTTTCTACAGTCGCTATCCAGCTCCA
Sr:5             AGTGGGATCACATGGACACATGATGGGAAAGGTTTTTTCTACAGTCGCTATCCAGCTCCA
Edi-0            AGTGGGATCACATGGACACATGATGGGAAAGGTTTTTTCTACAGTCGCTATCCAGCTCCA
Sap-0            AGTGGGATCACATGGACACATGATGGGAAAGGTTTTTTCTACAGTCGCTATCCAGCTCCA
LL-0             AGTGGGATCACATGGACACATGATGGGAAAGGTTTTTTCTACAGTCGCTATCCAGCTCCA
Bla-1            AGTGGGATCACATGGACACATGATGGGAAAGGTTTTTTCTACAGTCGCTATCCAGCTCCA
Bu-0             AGTGGGATCACATGGACACATGATGGGAAAGGTTTTTTCTACAGTCGCTATCCAGCTCCA
Chat-1           AGTGGGATCACATGGACACATGATGGGAAAGGTTTTTTCTACAGTCGCTATCCAGCTCCA
Mz-0             AGTGGGATCACATGGACACATGATGGGAAAGGTTTTTTCTACAGTCGCTATCCAGCTCCA
Rak-2            AGTGGGATCACATGGACACATGATGGGAAAGGTTTTTTCTACAGTCGCTATCCAGCTCCA
Wei-0            AGTGGGATCACATGGACACATGATGGGAAAGGTTTTTTCTACAGTCGCTATCCAGCTCCA
Ei-2             AGTGGGATCACATGGACACATGATGGGAAAGGTTTTTTCTACAGTCGCTATCCAGCTCCA
Col-0            AGTGGGATCACATGGACACATGATGGGAAAGGTTTTTTCTACAGTCGCTATCCAGCTCCA
Wa-1             AGTGGGATCACATGGACACATGATGGGAAAGGTTTTTTCTACAGTCGCTATCCAGCTCCA
Ws-0             AGTGGGATCACATGGACACATGATGGGAAAGGTTTTTTCTACAGTCGCTATCCAGCTCCA
Alc-0            AGTGGGATCACATGGACACATGATGGGAAAGGTTTTTTCTACAGTCGCTATCCAGCTCCA
                 ***** ** ************** ************************************

AL1G33310        CAAGAGGGAGAGAAGATAGATGCTGGTACAGAGACTAACTCTAACCTTTACCATGAGTTA
Bil-5            CGAGAGGGAGAGAAGATAGATGCTGGTACAGAGACTAATTCTAACCTTTACCATGAGTTA
CYR              CGAGAGGGAGAGAAGATAGATGCTGGTACAGAGACTAATTCTAACCTTTACCATGAGTTA
Ang-0            CGAGAGGGAGAGAAGATAGATGCTGGTACAGAGACTAATTCTAACCTTTACCATGAGTTA
Bor-1            CGAGAGGGAGAGAAGATAGATGCTGGTACAGAGACTAATTCTAACCTTTACCATGAGTTA
Eden-2           CGAGAGGGAGAGAAGATAGATGCTGGTACAGAGACTAATTCTAACCTTTACCATGAGTTA
Eds-1            CGAGAGGGAGAGAAGATAGATGCTGGTACAGAGACTAATTCTAACCTTTACCATGAGTTA
Ge-0             CGAGAGGGAGAGAAGATAGATGCTGGTACAGAGACTAATTCTAACCTTTACCATGAGTTA
Lu-1             CGAGAGGGAGAGAAGATAGATGCTGGTACAGAGACTAATTCTAACCTTTACCATGAGTTA
Nc-1             CGAGAGGGAGAGAAGATAGATGCTGGTACAGAGACTAATTCTAACCTTTACCATGAGTTA
Nd-1             CGAGAGGGAGAGAAGATAGATGCTGGTACAGAGACTAATTCTAACCTTTACCATGAGTTA
Nok-3            CGAGAGGGAGAGAAGATAGATGCTGGTACAGAGACTAATTCTAACCTTTACCATGAGTTA
Ra-0             CGAGAGGGAGAGAAGATAGATGCTGGTACAGAGACTAATTCTAACCTTTACCATGAGTTA
Ren-1            CGAGAGGGAGAGAAGATAGATGCTGGTACAGAGACTAATTCTAACCTTTACCATGAGTTA
Gy-0             CGAGAGGGAGAGAAGATAGATGCTGGTACAGAGACTAATTCTAACCTTTACCATGAGTTA
Lip-0            CGAGAGGGAGAGAAGATAGATGCTGGTACAGAGACTAATTCTAACCTTTACCATGAGTTA
Pn-0             CGAGAGGGAGAGAAGATAGATGCTGGTACAGAGACTAATTCTAACCTTTACCATGAGTTA
Bur-0            CGAGAGGGAGAGAAGATAGATGCTGGTACAGAGACTAATTCTAACCTTTACCATGAGTTA
Sp-0             CGAGAGGGAGAGAAGATAGATGCTGGTACAGAGACTAATTCTAACCTTTACCATGAGTTA
Ct-1             CGAGAGGGAGAGAAGATAGATGCTGGTACAGAGACTAATTCTAACCTTTACCATGAGTTA
En-1             CGAGAGGGAGAGAAGATAGATGCTGGTACAGAGACTAATTCTAACCTTTACCATGAGTTA
Gr-1             CGAGAGGGAGAGAAGATAGATGCTGGTACAGAGACTAATTCTAACCTTTACCATGAGTTA
Hs-0             CGAGAGGGAGAGAAGATAGATGCTGGTACAGAGACTAATTCTAACCTTTACCATGAGTTA
Oy-0             CGAGAGGGAGAGAAGATAGATGCTGGTACAGAGACTAATTCTAACCTTTACCATGAGTTA
Hi-0             CGAGAGGGAGAGAAGATAGATGCTGGTACAGAGACTAATTCTAACCTTTACCATGAGTTA
Jm-0             CGAGAGGGAGAGAAGATAGATGCTGGTACAGAGACTAATTCTAACCTTTACCATGAGTTA
Sf-2             CGAGAGGGAGAGAAGATAGATGCTGGTACAGAGACTAATTCTAACCTTTACCATGAGTTA
Rub              CGAGAGGGAGAGAAGATAGATGCTGGTACAGAGACTAATTCTAACCTTTACCATGAGTTA
Ull1-1           CGAGAGGGAGAGAAGATAGATGCTGGTACAGAGACTAATTCTAACCTTTACCATGAGTTA
Ler-1            CGAGAGGGAGAGAAGATAGATGCTGGTACAGAGACTAATTCTAACCTTTACCATGAGTTA
Lom1-1           CGAGAGGGAGAGAAGATAGATGCTGGTACAGAGACTAATTCTAACCTTTACCATGAGTTA
N13              CGAGAGGGAGAGAAGATAGATGCTGGTACAGAGACTAATTCTAACCTTTACCATGAGTTA
Sr:5             CGAGAGGGAGAGAAGATAGATGCTGGTACAGAGACTAATTCTAACCTTTACCATGAGTTA
Edi-0            CGAGAGGGAGAGAAGATAGATGCTGGTACAGAGACTAATTCTAACCTTTACCATGAGTTA
Sap-0            CGAGAGGGAGAGAAGATAGATGCTGGTACAGAGACTAATTCTAACCTTTACCATGAGTTA
LL-0             CGAGAGGGAGAGAAGATAGATGCTGGTACAGAGACTAATTCTAACCTTTACCATGAGTTA
Bla-1            CGAGAGGGAGAGAAGATAGATGCTGGTACAGAGACTAATTCTAACCTTTACCATGAGTTA
Bu-0             CGAGAGGGAGAGAAGATAGATGCTGGTACAGAGACTAATTCTAACCTTTACCATGAGTTA
Chat-1           CGAGAGGGAGAGAAGATAGATGCTGGTACAGAGACTAATTCTAACCTTTACCATGAGTTA
Mz-0             CGAGAGGGAGAGAAGATAGATGCTGGTACAGAGACTAATTCTAACCTTTACCATGAGTTA
Rak-2            CGAGAGGGAGAGAAGATAGATGCTGGTACAGAGACTAATTCTAACCTTTACCATGAGTTA
Wei-0            CGAGAGGGAGAGAAGATAGATGCTGGTACAGAGACTAATTCTAACCTTTACCATGAGTTA
Ei-2             CGAGAGGGAGAGAAGATAGATGCTGGTACAGAGACTAATTCTAACCTTTACCATGAGTTA
Col-0            CGAGAGGGAGAGAAGATAGATGCTGGTACAGAGACTAATTCTAACCTTTACCATGAGTTA
Wa-1             CGAGAGGGAGAGAAGATAGATGCTGGTACAGAGACTAATTCTAACCTTTACCATGAGTTA
Ws-0             CGAGAGGGAGAGAAGATAGATGCTGGTACAGAGACTAATTCTAACCTTTACCATGAGTTA
Alc-0            CGAGAGGGAGAGAAGATAGATGCTGGTACAGAGACTAATTCTAACCTTTACCATGAGTTA
                 * ************************************ *********************

AL1G33310        TACTACCATTTTCTTGGGATGGATCAATCCGAAGATGTTTTGTGTTGGAGAGACCAAGAT
Bil-5            TACTACCATTTCCTTGGGACTGATCAATCCGAAGATGTTTTGTGTTGGAGAGACCAAGAT
CYR              TACTACCATTTCCTTGGGACTGATCAATCCGAAGATGTTTTGTGTTGGAGAGACCAAGAT
Ang-0            TACTACCATTTCCTTGGGACTGATCAATCCGAAGATGTTTTGTGTTGGAGAGACCAAGAT
Bor-1            TACTACCATTTCCTTGGGACTGATCAATCCGAAGATGTTTTGTGTTGGAGAGACCAAGAT
Eden-2           TACTACCATTTCCTTGGGACTGATCAATCCGAAGATGTTTTGTGTTGGAGAGACCAAGAT
Eds-1            TACTACCATTTCCTTGGGACTGATCAATCCGAAGATGTTTTGTGTTGGAGAGACCAAGAT
Ge-0             TACTACCATTTCCTTGGGACTGATCAATCCGAAGATGTTTTGTGTTGGAGAGACCAAGAT
Lu-1             TACTACCATTTCCTTGGGACTGATCAATCCGAAGATGTTTTGTGTTGGAGAGACCAAGAT
Nc-1             TACTACCATTTCCTTGGGACTGATCAATCCGAAGATGTTTTGTGTTGGAGAGACCAAGAT
Nd-1             TACTACCATTTCCTTGGGACTGATCAATCCGAAGATGTTTTGTGTTGGAGAGACCAAGAT
Nok-3            TACTACCATTTCCTTGGGACTGATCAATCCGAAGATGTTTTGTGTTGGAGAGACCAAGAT
Ra-0             TACTACCATTTCCTTGGGACTGATCAATCCGAAGATGTTTTGTGTTGGAGAGACCAAGAT
Ren-1            TACTACCATTTCCTTGGGACTGATCAATCCGAAGATGTTTTGTGTTGGAGAGACCAAGAT
Gy-0             TACTACCATTTCCTTGGGACTGATCAATCCGAAGATGTTTTGTGTTGGAGAGACCAAGAT
Lip-0            TACTACCATTTCCTTGGGACTGATCAATCCGAAGATGTTTTGTGTTGGAGAGACCAAGAT
Pn-0             TACTACCATTTCCTTGGGACTGATCAATCCGAAGATGTTTTGTGTTGGAGAGACCAAGAT
Bur-0            TACTACCATTTCCTTGGGACTGATCAATCCGAAGATGTTTTGTGTTGGAGAGACCAAGAT
Sp-0             TACTACCATTTCCTTGGGACTGATCAATCCGAAGATGTTTTGTGTTGGAGAGACCAAGAT
Ct-1             TACTACCATTTCCTTGGGACTGATCAATCCGAAGATGTTTTGTGTTGGAGAGACCAAGAT
En-1             TACTACCATTTCCTTGGGACTGATCAATCCGAAGATGTTTTGTGTTGGAGAGACCAAGAT
Gr-1             TACTACCATTTCCTTGGGACTGATCAATCCGAAGATGTTTTGTGTTGGAGAGACCAAGAT
Hs-0             TACTACCATTTCCTTGGGACTGATCAATCCGAAGATGTTTTGTGTTGGAGAGACCAAGAT
Oy-0             TACTACCATTTCCTTGGGACTGATCAATCCGAAGATGTTTTGTGTTGGAGAGACCAAGAT
Hi-0             TACTACCATTTCCTTGGGACTGATCAATCCGAAGATGTTTTGTGTTGGAGAGACCAAGAT
Jm-0             TACTACCATTTCCTTGGGACTGATCAATCCGAAGATGTTTTGTGTTGGAGAGACCAAGAT
Sf-2             TACTACCATTTCCTTGGGACTGATCAATCCGAAGATGTTTTGTGTTGGAGAGACCAAGAT
Rub              TACTACCATTTCCTTGGGACTGATCAATCCGAAGATGTTTTGTGTTGGAGAGACCAAGAT
Ull1-1           TACTACCATTTCCTTGGGACTGATCAATCCGAAGATGTTTTGTGTTGGAGAGACCAAGAT
Ler-1            TACTACCATTTCCTTGGGACTGATCAATCCGAAGATGTTTTGTGTTGGAGAGACCAAGAT
Lom1-1           TACTACCATTTCCTTGGGACTGATCAATCCGAAGATGTTTTGTGTTGGAGAGACCAAGAT
N13              TACTACCATTTCCTTGGGACTGATCAATCCGAAGATGTTTTGTGTTGGAGAGACCAAGAT
Sr:5             TACTACCATTTCCTTGGGACTGATCAATCCGAAGATGTTTTGTGTTGGAGAGACCAAGAT
Edi-0            TACTACCATTTCCTTGGGACTGATCAATCCGAAGATGTTTTGTGTTGGAGAGACCAAGAT
Sap-0            TACTACCATTTCCTTGGGACTGATCAATCCGAAGATGTTTTGTGTTGGAGAGACCAAGAT
LL-0             TACTACCATTTCCTTGGGACTGATCAATCCGAAGATGTTTTGTGTTGGAGAGACCAAGAT
Bla-1            TACTACCATTTCCTTGGGACTGATCAATCCGAAGATGTTTTGTGTTGGAGAGACCAAGAT
Bu-0             TACTACCATTTCCTTGGGACTGATCAATCCGAAGATGTTTTGTGTTGGAGAGACCAAGAT
Chat-1           TACTACCATTTCCTTGGGACTGATCAATCCGAAGATGTTTTGTGTTGGAGAGACCAAGAT
Mz-0             TACTACCATTTCCTTGGGACTGATCAATCCGAAGATGTTTTGTGTTGGAGAGACCAAGAT
Rak-2            TACTACCATTTCCTTGGGACTGATCAATCCGAAGATGTTTTGTGTTGGAGAGACCAAGAT
Wei-0            TACTACCATTTCCTTGGGACTGATCAATCCGAAGATGTTTTGTGTTGGAGAGACCAAGAT
Ei-2             TACTACCATTTCCTTGGGACTGATCAATCCGAAGATGTTTTGTGTTGGAGAGACCAAGAT
Col-0            TACTACCATTTCCTTGGGACTGATCAATCCGAAGATGTTTTGTGTTGGAGAGACCAAGAT
Wa-1             TACTACCACTTCCTTGGGACTGATCAATCCGAAGATGTTTTGTGTTGGAGAGACCAAGAT
Ws-0             TACTACCACTTCCTTGGGACTGATCAATCCGAAGATGTTTTGTGTTGGAGAGACCAAGAT
Alc-0            TACTACCATTTCCTTGGGACTGATCAATCCGAAGATGTTTTGTGTTGGAGAGACCAAGAT
                 ******** ** *******  ***************************************

AL1G33310        AATCCCAAACATATGTTTGGATCTAAAGTCACTGATGATGGGAAGTACTTAATCATGTCA
Bil-5            AATCCCAAACATATGTTCGGATCCAAAGTCACTGATGATGGGAAGTACTTAATCATGTCA
CYR              AATCCCAAACATATGTTCGGATCCAAAGTCACTGATGATGGGAAGTACTTAATCATGTCA
Ang-0            AATCCCAAACATATGTTCGGATCCAAAGTCACTGATGATGGGAAGTACTTAATCATGTCA
Bor-1            AATCCCAAACATATGTTCGGATCCAAAGTCACTGATGATGGGAAGTACTTAATCATGTCA
Eden-2           AATCCCAAACATATGTTCGGATCCAAAGTCACTGATGATGGGAAGTACTTAATCATGTCA
Eds-1            AATCCCAAACATATGTTCGGATCCAAAGTCACTGATGATGGGAAGTACTTAATCATGTCA
Ge-0             AATCCCAAACATATGTTCGGATCCAAAGTCACTGATGATGGGAAGTACTTAATCATGTCA
Lu-1             AATCCCAAACATATGTTCGGATCCAAAGTCACTGATGATGGGAAGTACTTAATCATGTCA
Nc-1             AATCCCAAACATATGTTCGGATCCAAAGTCACTGATGATGGGAAGTACTTAATCATGTCA
Nd-1             AATCCCAAACATATGTTCGGATCCAAAGTCACTGATGATGGGAAGTACTTAATCATGTCA
Nok-3            AATCCCAAACATATGTTCGGATCCAAAGTCACTGATGATGGGAAGTACTTAATCATGTCA
Ra-0             AATCCCAAACATATGTTCGGATCCAAAGTCACTGATGATGGGAAGTACTTAATCATGTCA
Ren-1            AATCCCAAACATATGTTCGGATCCAAAGTCACTGATGATGGGAAGTACTTAATCATGTCA
Gy-0             AATCCCAAACATATGTTCGGATCCAAAGTCACTGATGATGGGAAGTACTTAATCATGTCA
Lip-0            AATCCCAAACATATGTTCGGATCCAAAGTCACTGATGATGGGAAGTACTTAATCATGTCA
Pn-0             AATCCCAAACATATGTTCGGATCCAAAGTCACTGATGATGGGAAGTACTTAATCATGTCA
Bur-0            AATCCCAAACATATGTTCGGATCCAAAGTCACTGATGATGGGAAGTACTTAATCATGTCA
Sp-0             AATCCCAAACATATGTTCGGATCCAAAGTCACTGATGATGGGAAGTACTTAATCATGTCA
Ct-1             AATCCCAAACATATGTTCGGATCCAAAGTCACTGATGATGGGAAGTACTTAATCATGTCA
En-1             AATCCCAAACATATGTTCGGATCCAAAGTCACTGATGATGGGAAGTACTTAATCATGTCA
Gr-1             AATCCCAAACATATGTTCGGATCCAAAGTCACTGATGATGGGAAGTACTTAATCATGTCA
Hs-0             AATCCCAAACATATGTTCGGATCCAAAGTCACTGATGATGGGAAGTACTTAATCATGTCA
Oy-0             AATCCCAAACATATGTTCGGATCCAAAGTCACTGATGATGGGAAGTACTTAATCATGTCA
Hi-0             AATCCCAAACATATGTTCGGATCCAAAGTCACTGATGATGGGAAGTACTTAATCATGTCA
Jm-0             AATCCCAAACATATGTTCGGATCCAAAGTCACTGATGATGGGAAGTACTTAATCATGTCA
Sf-2             AATCCCAAACATATGTTCGGATCCAAAGTCACTGATGATGGGAAGTACTTAATCATGTCA
Rub              AATCCCAAACATATGTTCGGATCCAAAGTCACTGATGATGGGAAGTACTTAATCATGTCA
Ull1-1           AATCCCAAACATATGTTCGGATCCAAAGTCACTGATGATGGGAAGTACTTAATCATGTCA
Ler-1            AATCCCAAACATATGTTCGGATCCAAAGTCACTGATGATGGGAAGTACTTAATCATGTCA
Lom1-1           AATCCCAAACATATGTTCGGATCCAAAGTCACTGATGATGGGAAGTACTTAATCATGTCA
N13              AATCCCAAACATATGTTCGGATCCAAAGTCACTGATGATGGGAAGTACTTAATCATGTCA
Sr:5             AATCCCAAACATATGTTCGGATCCAAAGTCACTGATGATGGGAAGTACTTAATCATGTCA
Edi-0            AATCCCAAACATATGTTCGGATCCAAAGTCACTGATGATGGGAAGTACTTAATCATGTCA
Sap-0            AATCCCAAACATATGTTCGGATCCAAAGTCACTGATGATGGGAAGTACTTAATCATGTCA
LL-0             AATCCCAAACATATGTTCGGATCCAAAGTCACTGATGATGGGAAGTACTTAATCATGTCA
Bla-1            AATCCCAAACATATGTTCGGATCCAAAGTCACTGATGATGGGAAGTACTTAATCATGTCA
Bu-0             AATCCCAAACATATGTTCGGATCCAAAGTCACTGATGATGGGAAGTACTTAATCATGTCA
Chat-1           AATCCCAAACATATGTTCGGATCCAAAGTCACTGATGATGGGAAGTACTTAATCATGTCA
Mz-0             AATCCCAAACATATGTTCGGATCCAAAGTCACTGATGATGGGAAGTACTTAATCATGTCA
Rak-2            AATCCCAAACATATGTTCGGATCCAAAGTCACTGATGATGGGAAGTACTTAATCATGTCA
Wei-0            AATCCCAAACATATGTTCGGATCCAAAGTCACTGATGATGGGAAGTACTTAATCATGTCA
Ei-2             AATCCCAAACATATGTTCGGATCCAAAGTCACTGATGATGGGAAGTACTTAATCATGTCA
Col-0            AATCCCAAACATATGTTCGGATCCAAAGTCACTGATGATGGGAAGTACTTAATCATGTCA
Wa-1             AATCCCAAACATATGTTCGGATCCAAAGTCACTGATGATGGGAAGTACTTAATCATGTCA
Ws-0             AATCCCAAACATATGTTCGGATCCAAAGTCACTGATGATGGGAAGTACTTAATCATGTCA
Alc-0            AATCCCAAACATATGTTCGGATCCAAAGTCACTGATGATGGGAAGTACTTAATCATGTCA
                 ***************** ***** ************************************

AL1G33310        ATTGAAGAAGGTTGTGACCCTGTAAACAAGGTTTATCATTGTGATCTCTCATCCCTTCCT
Bil-5            ATTGAAGAAGGTTGTGACCCTGTAAACAAGGTTTATCATTGTGATCTCTCATTACTTCCT
CYR              ATTGAAGAAGGTTGTGACCCTGTAAACAAGGTTTATCATTGTGATCTCTCATTACTTCCT
Ang-0            ATTGAAGAAGGTTGTGACCCTGTAAACAAGGTTTATCATTGTGATCTCTCATTACTTCCT
Bor-1            ATTGAAGAAGGTTGTGACCCTGTAAACAAGGTTTATCATTGTGATCTCTCATTACTTCCT
Eden-2           ATTGAAGAAGGTTGTGACCCTGTAAACAAGGTTTATCATTGTGATCTCTCATTACTTCCT
Eds-1            ATTGAAGAAGGTTGTGACCCTGTAAACAAGGTTTATCATTGTGATCTCTCATTACTTCCT
Ge-0             ATTGAAGAAGGTTGTGACCCTGTAAACAAGGTTTATCATTGTGATCTCTCATTACTTCCT
Lu-1             ATTGAAGAAGGTTGTGACCCTGTAAACAAGGTTTATCATTGTGATCTCTCATTACTTCCT
Nc-1             ATTGAAGAAGGTTGTGACCCTGTAAACAAGGTTTATCATTGTGATCTCTCATTACTTCCT
Nd-1             ATTGAAGAAGGTTGTGACCCTGTAAACAAGGTTTATCATTGTGATCTCTCATTACTTCCT
Nok-3            ATTGAAGAAGGTTGTGACCCTGTAAACAAGGTTTATCATTGTGATCTCTCATTACTTCCT
Ra-0             ATTGAAGAAGGTTGTGACCCTGTAAACAAGGTTTATCATTGTGATCTCTCATTACTTCCT
Ren-1            ATTGAAGAAGGTTGTGACCCTGTAAACAAGGTTTATCATTGTGATCTCTCATTACTTCCT
Gy-0             ATTGAAGAAGGTTGTGACCCTGTAAACAAGGTTTATCATTGTGATCTCTCATTACTTCCT
Lip-0            ATTGAAGAAGGTTGTGACCCTGTAAACAAGGTTTATCATTGTGATCTCTCATTACTTCCT
Pn-0             ATTGAAGAAGGTTGTGACCCTGTAAACAAGGTTTATCATTGTGATCTCTCATTACTTCCT
Bur-0            ATTGAAGAAGGTTGTGACCCTGTAAATAAGGTTTATCATTGTGATCTCTCATTACTTCCT
Sp-0             ATTGAAGAAGGTTGTGACCCTGTAAATAAGGTTTATCATTGTGATCTCTCATTACTTCCT
Ct-1             ATTGAAGAAGGTTGTGACCCTGTAAACAAGGTTTATCATTGTGATCTCTCATTACTTCCT
En-1             ATTGAAGAAGGTTGTGACCCTGTAAACAAGGTTTATCATTGTGATCTCTCATTACTTCCT
Gr-1             ATTGAAGAAGGTTGTGACCCTGTAAACAAGGTTTATCATTGTGATCTCTCATTACTTCCT
Hs-0             ATTGAAGAAGGTTGTGACCCTGTAAACAAGGTTTATTATTGTGATCTCTCATTACTTCCT
Oy-0             ATTGAAGAAGGTTGTGACCCTGTAAACAAGGTTTATCATTGTGATCTCTCATTACTTCCT
Hi-0             ATTGAAGAAGGTTGTGACCCTGTAAACAAGGTTTATCATTGTGATCTCTCATTACTTCCT
Jm-0             ATTGAAGAAGGTTGTGACCCTGTAAACAAGGTTTATCATTGTGATCTCTCATTACTTCCT
Sf-2             ATTGAAGAAGGTTGTGACCCTGTAAACAAGGTTTATCATTGTGATCTCTCATTACTTCCT
Rub              ATTGAAGAAGGTTGTGACCCTGTAAACAAGGTTTATCATTGTGATCTCTCATTACTTCCT
Ull1-1           ATTGAAGAAGGTTGTGACCCTGTAAACAAGGTTTATCATTGTGATCTCTCATTACTTCCT
Ler-1            ATTGAAGAAGGTTGTGACCCTGTAAACAAGGTTTATCATTGTGATCTCTCATTACTTCCT
Lom1-1           ATTGAAGAAGGTTGTGACCCTGTAAACAAGGTTTATCATTGTGATCTCTCATTACTTCCT
N13              ATTGAAGAAGGTTGTGACCCTGTAAACAAGGTTTATCATTGTGATCTCTCATTACTTCCT
Sr:5             ATTGAAGAAGGTTGTGACCCTGTAAACAAGGTTTATCATTGTGATCTCTCATTACTTCCT
Edi-0            ATTGAAGAAGGTTGTGACCCTGTAAACAAGGTTTATCATTGTGATCTCTCATTACTTCCT
Sap-0            ATTGAAGAAGGTTGTGACCCTGTAAACAAGGTTTATCATTGTGATCTCTCATTACTTCCT
LL-0             ATTGAAGAAGGTTGTGACCCTGTAAACAAGGTTTATCATTGTGATCTCTCATTACTTCCT
Bla-1            ATTGAAGAAGGTTGTGACCCTGTAAACAAGGTTTATCATTGTGATCTCTCATTACTTCCT
Bu-0             ATTGAAGAAGGTTGTGACCCTGTAAACAAGGTTTATCATTGTGATCTCTCATTACTTCCT
Chat-1           ATTGAAGAAGGTTGTGACCCTGTAAACAAGGTTTATCATTGTGATCTCTCATTACTTCCT
Mz-0             ATTGAAGAAGGTTGTGACCCTGTAAACAAGGTTTATCATTGTGATCTCTCATTACTTCCT
Rak-2            ATTGAAGAAGGTTGTGACCCTGTAAACAAGGTTTATCATTGTGATCTCTCATTACTTCCT
Wei-0            ATTGAAGAAGGTTGTGACCCTGTAAACAAGGTTTATCATTGTGATCTCTCATTACTTCCT
Ei-2             ATTGAAGAAGGTTGTGACCCTGTAAACAAGGTTTATCATTGTGATCTCTCATTACTTCCT
Col-0            ATTGAAGAAGGTTGTGACCCTGTAAACAAGGTTTATCATTGTGATCTCTCATTACTTCCT
Wa-1             ATTGAAGAAGGTTGTGACCCTGTAAACAAGGTTTATCATTGTGATCTCTCATTACTTCCT
Ws-0             ATTGAAGAAGGTTGTGACCCTGTAAACAAGGTTTATCATTGTGATCTCTCATTACTTCCT
Alc-0            ATTGAAGAAGGTTGTGACCCTGTAAACAAGGTTTATCATTGTGATCTCTCATTACTTCCT
                 ************************** ********* ***************  ******

AL1G33310        AAAGGTCTAGAAGGTTTTAGAGGAAGCAACGCTCTACTTCCATTTGTTAAGCTTATCGAC
Bil-5            AAAGGTCTAGAAGGTTTTAGAGGAAGCAACACTTTACTTCCATTTGTTAAGCTTATTGAC
CYR              AAAGGTCTAGAAGGTTTTAGAGGAAGCAACACTTTACTTCCATTTGTTAAGCTTATTGAC
Ang-0            AAAGGTCTAGAAGGTTTTAGAGGAAGCAACACTTTACTTCCATTTGTTAAGCTTATTGAC
Bor-1            AAAGGTCTAGAAGGTTTTAGAGGAAGCAACACTTTACTTCCATTTGTTAAGCTTATTGAC
Eden-2           AAAGGTCTAGAAGGTTTTAGAGGAAGCAACACTTTACTTCCATTTGTTAAGCTTATTGAC
Eds-1            AAAGGTCTAGAAGGTTTTAGAGGAAGCAACACTTTACTTCCATTTGTTAAGCTTATTGAC
Ge-0             AAAGGTCTAGAAGGTTTTAGAGGAAGCAACACTTTACTTCCATTTGTTAAGCTTATTGAC
Lu-1             AAAGGTCTAGAAGGTTTTAGAGGAAGCAACACTTTACTTCCATTTGTTAAGCTTATTGAC
Nc-1             AAAGGTCTAGAAGGTTTTAGAGGAAGCAACACTTTACTTCCATTTGTTAAGCTTATTGAC
Nd-1             AAAGGTCTAGAAGGTTTTAGAGGAAGCAACACTTTACTTCCATTTGTTAAGCTTATTGAC
Nok-3            AAAGGTCTAGAAGGTTTTAGAGGAAGCAACACTTTACTTCCATTTGTTAAGCTTATTGAC
Ra-0             AAAGGTCTAGAAGGTTTTAGAGGAAGCAACACTTTACTTCCATTTGTTAAGCTTATTGAC
Ren-1            AAAGGTCTAGAAGGTTTTAGAGGAAGCAACACTTTACTTCCATTTGTTAAGCTTATTGAC
Gy-0             AAAGGTCTAGAAGGTTTTAGAGGAAGCAACACTTTACTTCCATTTGTTAAGCTTATTGAC
Lip-0            AAAGGTCTAGAAGGTTTTAGAGGAAGCAACACTTTACTTCCATTTGTTAAGCTTATTGAC
Pn-0             AAAGGTCTAGAAGGTTTTAGAGGAAGCAACACTTTACTTCCATTTGTTAAGCTTATTGAC
Bur-0            AAAGGTCTAGAAGGTTTTAGAGGAAGCAACACTTTACTTCCATTTGTTAAGCTTATTGAC
Sp-0             AAAGGTCTAGAAGGTTTTAGAGGAAGCAACACTTTACTTCCATTTGTTAAGCTTATTGAC
Ct-1             AAAGGTCTAGAAGGTTTTAGAGGAAGCAACACTTTACTTCCATTTGTTAAGCTTATTGAC
En-1             AAAGGTCTAGAAGGTTTTAGAGGAAGCAACACTTTACTTCCATTTGTTAAGCTTATTGAC
Gr-1             AAAGGTCTAGAAGGTTTTAGAGGAAGCAACACTTTACTTCCATTTGTTAAGCTTATTGAC
Hs-0             AAAGGTCTAGAAGGTTTTAGAGGAAGCAACACTTTACTTCCATTTGTTAAGCTTATTGAC
Oy-0             AAAGGTCTAGAAGGTTTTAGAGGAAGCAACACTTTACTTCCATTTGTTAAGCTTATTGAC
Hi-0             AAAGGTCTAGAAGGTTTTAGAGGAAGCAACACTTTACTTCCATTTGTTAAGCTTATTGAC
Jm-0             AAAGGTCTAGAAGGTTTTAGAGGAAGCAACACTTTACTTCCATTTGTTAAGCTTATTGAC
Sf-2             AAAGGTCTAGAAGGTTTTAGAGGAAGCAACACTTTACTTCCATTTGTTAAGCTTATTGAC
Rub              AAAGGTCTAGAAGGTTTTAGAGGAAGCAACACTTTACTTCCATTTGTTAAGCTTATTGAC
Ull1-1           AAAGGTCTAGAAGGTTTTAGAGGAAGCAACACTTTACTTCCATTTGTTAAGCTTATTGAC
Ler-1            AAAGGTCTAGAAGGTTTTAGAGGAAGCAACACTTTACTTCCATTTGTTAAGCTTATTGAC
Lom1-1           AAAGGTCTAGAAGGTTTTAGAGGAAGCAACACTTTACTTCCATTTGTTAAGCTTATTGAC
N13              AAAGGTCTAGAAGGTTTTAGAGGAAGCAACACTTTACTTCCATTTGTTAAGCTTATTGAC
Sr:5             AAAGGTCTAGAAGGTTTTAGAGGAAGCAACACTTTACTTCCATTTGTTAAGCTTATTGAC
Edi-0            AAAGGTCTAGAAGGTTTTAGAGGAAGCAACACTTTACTTCCATTTGTTAAGCTTATTGAC
Sap-0            AAAGGTCTAGAAGGTTTTAGAGGAAGCAACACTTTACTTCCATTTGTTAAGCTTATTGAC
LL-0             AAAGGTCTAGAAGGTTTTAGAGGAAGCAACACTTTACTTCCATTTGTTAAGCTTATTGAC
Bla-1            AAAGGTCTAGAAGGTTTTAGAGGAAGCAACACTTTACTTCCATTTGTTAAGCTTATTGAC
Bu-0             AAAGGTCTAGAAGGTTTTAGAGGAAGCAACACTTTACTTCCATTTGTTAAGCTTATTGAC
Chat-1           AAAGGTCTAGAAGGTTTTAGAGGAAGCAACACTTTACTTCCATTTGTTAAGCTTATTGAC
Mz-0             AAAGGTCTAGAAGGTTTTAGAGGAAGCAACACTTTACTTCCATTTGTTAAGCTTATTGAC
Rak-2            AAAGGTCTAGAAGGTTTTAGAGGAAGCAACACTTTACTTCCATTTGTTAAGCTTATTGAC
Wei-0            AAAGGTCTAGAAGGTTTTAGAGGAAGCAACACTTTACTTCCATTTGTTAAGCTTATTGAC
Ei-2             AAAGGTCTAGAAGGTTTTAGAGGAAGCAACACTTTACTTCCATTTGTTAAGCTTATTGAC
Col-0            AAAGGTCTAGAAGGTTTTAGAGGAAGCAACACTTTACTTCCATTTGTTAAGCTTATTGAC
Wa-1             AAAGGTCTAGAAGGTTTTAGAGGAAGCAACACTTTACTTCCATTTGTTAAGCTTATTGAC
Ws-0             AAAGGTCTAGAAGGTTTTAGAGGAAGCAACACTTTACTTCCATTTGTTAAGCTTATTGAC
Alc-0            AAAGGTCTAGAAGGTTTTAGAGGAAGCAACACTTTACTTCCATTTGTTAAGCTTATTGAC
                 ****************************** ** ********************** ***

AL1G33310        ACATTTGACGCACAATACATTGCTATCGCAAACGATGCGACATTGTTTACTTTCTTAACC
Bil-5            ACTTTTGACGCACAATACATTGCTATCGCAAACGACGAGACATTGTTTACTTTCTTAACC
CYR              ACTTTTGACGCACAATACATTGCTATCGCAAACGACGAGACATTGTTTACTTTCTTAACC
Ang-0            ACTTTTGACGCACAATACATTGCTATCGCAAACGACGAGACATTGTTTACTTTCTTAACC
Bor-1            ACTTTTGACGCACAATACATTGCTATCGCAAACGACGAGACATTGTTTACTTTCTTAACC
Eden-2           ACTTTTGACGCACAATACATTGCTATCGCAAACGACGAGACATTGTTTACTTTCTTAACC
Eds-1            ACTTTTGACGCACAATACATTGCTATCGCAAACGACGAGACATTGTTTACTTTCTTAACC
Ge-0             ACTTTTGACGCACAATACATTGCTATCGCAAACGACGAGACATTGTTTACTTTCTTAACC
Lu-1             ACTTTTGACGCACAATACATTGCTATCGCAAACGACGAGACATTGTTTACTTTCTTAACC
Nc-1             ACTTTTGACGCACAATACATTGCTATCGCAAACGACGAGACATTGTTTACTTTCTTAACC
Nd-1             ACTTTTGACGCACAATACATTGCTATCGCAAACGACGAGACATTGTTTACTTTCTTAACC
Nok-3            ACTTTTGACGCACAATACATTGCTATCGCAAACGACGAGACATTGTTTACTTTCTTAACC
Ra-0             ACTTTTGACGCACAATACATTGCTATCGCAAACGACGAGACATTGTTTACTTTCTTAACC
Ren-1            ACTTTTGACGCACAATACATTGCTATCGCAAACGACGAGACATTGTTTACTTTCTTAACC
Gy-0             ACTTTTGACGCACAATACATTGCTATCGCAAACGACGAGACATTGTTTACTTTCTTAACC
Lip-0            ACTTTTGACGCACAATACATTGCTATCGCAAACGACGAGACATTGTTTACTTTCTTAACC
Pn-0             ACTTTTGACGCACAATACATTGCTATCGCAAACGACGAGACATTGTTTACTTTCTTAACC
Bur-0            ACTTTTGACGCACAATTCATTGCTATCGCAAACGACGAGACATTGTTTACTTTCTTAACC
Sp-0             ACTTTTGACGCACAATTCATTGCTATCGCAAACGACGAGACATTGTTTACTTTCTTAACC
Ct-1             ACTTTTGACGCACAATTCATTGCTATCGCAAACGACGAGACATTGTTTACTTTCTTAACC
En-1             ACTTTTGACGCACAATTCATTGCTATCGCAAACGACGAGACATTGTTTACTTTCTTAACC
Gr-1             ACTTTTGACGCACAATTCATTGCTATCGCAAACGACGAGACATTGTTTACTTTCTTAACC
Hs-0             ACTTTTGACGCACAATACATTGCTATCGCAAACGACGAGACATTGTTTACTTTCTTAACC
Oy-0             ACTTTTGACGCACAATTCATTGCTATCGCAAACGACGAGACATTGTTTACTTTCTTAACC
Hi-0             ACTTTTGACGCACAATTCATTGCTATCGCAAACGACGAGACATTGTTTACTTTCTTAACC
Jm-0             ACTTTTGACGCACAATTCATTGCTATCGCAAACGACGAGACATTGTTTACTTTCTTAACC
Sf-2             ACTTTTGACGCACAATTCATTGCTATCGCAAACGACGAGACATTGTTTACTTTCTTAACC
Rub              ACTTTTGACGCACAATTCATTGCTATCGCAAACGACGAGACATTGTTTACTTTCTTAACC
Ull1-1           ACTTTTGACGCACAATTCATTGCTATCGCAAACGACGAGACATTGTTTACTTTCTTAACC
Ler-1            ACTTTTGACGCACAATTCATTGCTATCGCAAACGACGAGACATTGTTTACTTTCTTAACC
Lom1-1           ACTTTTGACGCACAATTCATTGCTATCGCAAACGACGAGACATTGTTTACTTTCTTAACC
N13              ACTTTTGACGCACAATTCATTGCTATCGCAAACGACGAGACATTGTTTACTTTCTTAACC
Sr:5             ACTTTTGACGCACAATTCATTGCTATCGCAAACGACGAGACATTGTTTACTTTCTTAACC
Edi-0            ACTTTTGACGCACAATACATTGCTATCGCAAACGACGAGACATTGTTTACTTTCTTAACC
Sap-0            ACTTTTGACGCACAATACATTGCTATCGCAAACGACGAGACATTGTTTACTTTCTTAACC
LL-0             ACTTTTGACGCACAATACATTGCTATCGCAAACGACGAGACATTGTTTACTTTCTTAACC
Bla-1            ACTTTTGACGCACAATACATTGCTATCGCAAACGACGAGACATTGTTTACTTTCTTAACC
Bu-0             ACTTTTGACGCACAATACATTGCTATCGCAAACGACGAGACATTGTTTACTTTCTTAACC
Chat-1           ACTTTTGACGCACAATACATTGCTATCGCAAACGACGAGACATTGTTTACTTTCTTAACC
Mz-0             ACTTTTGACGCACAATACATTGCTATCGCAAACGACGAGACATTGTTTACTTTCTTAACC
Rak-2            ACTTTTGACGCACAATACATTGCCATCGCAAACGACGAGACATTGTTTACTTTCTTAACC
Wei-0            ACTTTTGACGCACAATACATTGCCATCGCAAACGACGAGACATTGTTTACTTTCTTAACC
Ei-2             ACTTTTGACGCACAATACATTGCTATCGCAAACGACGAGACATTGTTTACTTTCTTAACC
Col-0            ACTTTTGACGCACAATACATTGCTATCGCAAACGACGAGACATTGTTTACTTTCTTAACC
Wa-1             ACTTTTGACGCACAATACATTGCTATCGCAAACGACGAGACATTGTTTACTTTCTTAACC
Ws-0             ACTTTTGACGCACAATACATTGCTATCGCAAACGACGAGACATTGTTTACTTTCTTAACC
Alc-0            ACTTTTGACGCACAATACATTGCTATCGCAAACGACGAGACATTGTTTACTTTCTTAACC
                 ** ************* ****** *********** * **********************

AL1G33310        AACAAAGATGCCCCAAAGTACAAATTAGTTCGGGTTGATCTGAAGGAACCGAGCAGTTGG
Bil-5            AACAAAGATGCCCCAAAGTACAAAGTAGTTCGGGTTGACTTGAAGGAACCGAGCAGTTGG
CYR              AACAAAGATGCCCCAAAGTACAAAGTAGTTCGGGTTGACTTGAAGGAACCGAGCAGTTGG
Ang-0            AACAAAGATGCCCCAAAGTACAAAGTAGTTCGGGTTGACTTGAAGGAACCGAGCAGTTGG
Bor-1            AACAAAGATGCCCCAAAGTACAAAGTAGTTCGGGTTGACTTGAAGGAACCGAGCAGTTGG
Eden-2           AACAAAGATGCCCCAAAGTACAAAGTAGTTCGGGTTGACTTGAAGGAACCGAGCAGTTGG
Eds-1            AACAAAGATGCCCCAAAGTACAAAGTAGTTCGGGTTGACTTGAAGGAACCGAGCAGTTGG
Ge-0             AACAAAGATGCCCCAAAGTACAAAGTAGTTCGGGTTGACTTGAAGGAACCGAGCAGTTGG
Lu-1             AACAAAGATGCCCCAAAGTACAAAGTAGTTCGGGTTGACTTGAAGGAACCGAGCAGTTGG
Nc-1             AACAAAGATGCCCCAAAGTACAAAGTAGTTCGGGTTGACTTGAAGGAACCGAGCAGTTGG
Nd-1             AACAAAGATGCCCCAAAGTACAAAGTAGTTCGGGTTGACTTGAAGGAACCGAGCAGTTGG
Nok-3            AACAAAGATGCCCCAAAGTACAAAGTAGTTCGGGTTGACTTGAAGGAACCGAGCAGTTGG
Ra-0             AACAAAGATGCCCCAAAGTACAAAGTAGTTCGGGTTGACTTGAAGGAACCGAGCAGTTGG
Ren-1            AACAAAGATGCCCCAAAGTACAAAGTAGTTCGGGTTGACTTGAAGGAACCGAGCAGTTGG
Gy-0             AACAAAGATGCCCCAAAGTACAAAGTAGTTCGGGTTGACTTGAAGGAACCGAGCAGTTGG
Lip-0            AACAAAGATGCCCCAAAGTACAAAGTAGTTCGGGTTGACTTGAAGGAACCGAGCAGTTGG
Pn-0             AACAAAGATGCCCCAAAGTACAAAGTAGTTCGGGTTGACTTGAAGGAACCGAGCAGTTGG
Bur-0            AACAAAGATGCCCCAAAGTACAAAGTAGTTCGGGTTGACTTGAAGGAACCGAGCAGTTGG
Sp-0             AACAAAGATGCCCCAAAGTACAAAGTAGTTCGGGTTGACTTGAAGGAACCGAGCAGTTGG
Ct-1             AACAAAGATGCCCCAAAGTACAAAGTAGTTCGGGTTGACTTGAAGGAACCGAGCAGTTGG
En-1             AACAAAGATGCCCCAAAGTACAAAGTAGTTCGGGTTGACTTGAAGGAACCGAGCAGTTGG
Gr-1             AACAAAGATGCCCCAAAGTACAAAGTAGTTCGGGTTGACTTGAAGGAACCGAGCAGTTGG
Hs-0             AACAAAGATGCCCCAAAGTACAAAGTAGTTCGGGTTGACTTGAAGGAACCGAGCAGTTGG
Oy-0             AACAAAGATGCCCCAAAGTACAAAGTAGTTCGGGTTGACTTGAAGGAACCGAGCAGTTGG
Hi-0             AACAAAGATGCCCCAAAGTACAAAGTAGTTCGGGTTGACTTGAAGGAACCGAGCAGTTGG
Jm-0             AACAAAGATGCCCCAAAGTACAAAGTAGTTCGGGTTGACTTGAAGGAACCGAGCAGTTGG
Sf-2             AACAAAGATGCCCCAAAGTACAAAGTAGTTCGGGTTGACTTGAAGGAACCGAGCAGTTGG
Rub              AACAAAGATGCCCCAAAGTACAAAGTAGTTCGGGTTGACTTGAAGGAACCGAGCAGTTGG
Ull1-1           AACAAAGATGCCCCAAAGTACAAAGTAGTTCGGGTTGACTTGAAGGAACCGAGCAGTTGG
Ler-1            AACAAAGATGCCCCAAAGTACAAAGTAGTTCGGGTTGACTTGAAGGAACCGAGCAGTTGG
Lom1-1           AACAAAGATGCCCCAAAGTACAAAGTAGTTCGGGTTGACTTGAAGGAACCGAGCAGTTGG
N13              AACAAAGATGCCCCAAAGTACAAAGTAGTTCGGGTTGACTTGAAGGAACCGAGCAGTTGG
Sr:5             AACAAAGATGCCCCAAAGTACAAAGTAGTTCGGGTTGACTTGAAGGAACCGAGCAGTTGG
Edi-0            AACAAAGATGCCCCAAAGTACAAAGTAGTTCGGGTTGACTTGAAGGAACCGAGCAGTTGG
Sap-0            AACAAAGATGCCCCAAAGTACAAAGTAGTTCGGGTTGACTTGAAGGAACCGAGCAGTTGG
LL-0             AACAAAGATGCCCCAAAGTACAAAGTAGTTCGGGTTGACTTGAAGGAACCGAGCAGTTGG
Bla-1            AACAAAGATGCCCCAAAGTACAAAGTAGTTCGGGTTGACTTGAAGGAACCGAGCAGTTGG
Bu-0             AACAAAGATGCCCCAAAGTACAAAGTAGTTCGGGTTGACTTGAAGGAACCGAGCAGTTGG
Chat-1           AACAAAGATGCCCCAAAGTACAAAGTAGTTCGGGTTGACTTGAAGGAACCGAGCAGTTGG
Mz-0             AACAAAGATGCCCCAAAGTACAAAGTAGTTCGGGTTGACTTGAAGGAACCGAGCAGTTGG
Rak-2            AACAAAGATGCCCCAAAGTACAAAGTAGTTCGGGTTGACTTGAAGGAACCGAGCAGTTGG
Wei-0            AACAAAGATGCCCCAAAGTACAAAGTAGTTCGGGTTGACTTGAAGGAACCGAGCAGTTGG
Ei-2             AACAAAGATGCCCCAAAGTACAAAGTAGTTCGGGTTGACTTGAAGGAACCGAGCAGTTGG
Col-0            AACAAAGATGCCCCAAAGTACAAAGTAGTTCGGGTTGACTTGAAGGAACCGAGCAGTTGG
Wa-1             AACAAAGATGCCCCAAAGTACAAAGTAGTTCGGGTTGACTTGAAGGAACCGAGCAGTTGG
Ws-0             AACAAAGATGCCCCAAAGTACAAAGTAGTTCGGGTTGACTTGAAGGAACCGAGCAGTTGG
Alc-0            AACAAAGATGCCCCAAAGTACAAAGTAGTTCGGGTTGACTTGAAGGAACCGAGCAGTTGG
                 ************************ *************  ********************

AL1G33310        ACTGATGTTATCGCTGAACATGAAAAGGATGTTCTCTCAACAGCTTCTGCAGTTAATGGA
Bil-5            ACTGATGTTATCGCTGAACATGAAAAGGATGTTCTCTCAACAGCTTCTGCAGTTAATGGA
CYR              ACTGATGTTATCGCTGAACATGAAAAGGATGTTCTCTCAACAGCTTCTGCAGTTAATGGA
Ang-0            ACTGATGTTATCGCTGAACATGAAAAGGATGTTCTCTCAACAGCTTCTGCAGTTAATGGA
Bor-1            ACTGATGTTATCGCTGAACATGAAAAGGATGTTCTCTCAACAGCTTCTGCAGTTAATGGA
Eden-2           ACTGATGTTATCGCTGAACATGAAAAGGATGTTCTCTCAACAGCTTCTGCAGTTAATGGA
Eds-1            ACTGATGTTATCGCTGAACATGAAAAGGATGTTCTCTCAACAGCTTCTGCAGTTAATGGA
Ge-0             ACTGATGTTATCGCTGAACATGAAAAGGATGTTCTCTCAACAGCTTCTGCAGTTAATGGA
Lu-1             ACTGATGTTATCGCTGAACATGAAAAGGATGTTCTCTCAACAGCTTCTGCAGTTAATGGA
Nc-1             ACTGATGTTATCGCTGAACATGAAAAGGATGTTCTCTCAACAGCTTCTGCAGTTAATGGA
Nd-1             ACTGATGTTATCGCTGAACATGAAAAGGATGTTCTCTCAACAGCTTCTGCAGTTAATGGA
Nok-3            ACTGATGTTATCGCTGAACATGAAAAGGATGTTCTCTCAACAGCTTCTGCAGTTAATGGA
Ra-0             ACTGATGTTATCGCTGAACATGAAAAGGATGTTCTCTCAACAGCTTCTGCAGTTAATGGA
Ren-1            ACTGATGTTATCGCTGAACATGAAAAGGATGTTCTCTCAACAGCTTCTGCAGTTAATGGA
Gy-0             ACTGATGTTATCGCTGAACATGAAAAGGATGTTCTCTCAACAGCTTCTGCAGTTAATGGA
Lip-0            ACTGATGTTATCGCTGAACATGAAAAGGATGTTCTCTCAACAGCTTCTGCAGTTAATGGA
Pn-0             ACTGATGTTATCGCTGAACATGAAAAGGATGTTCTCTCAACAGCTTCTGCAGTTAATGGA
Bur-0            ACTGATGTTATCGCTGAACATGAAAAGGATGTTCTCTCAACAGCTTCTGCAGTTAATGGA
Sp-0             ACTGATGTTATCGCTGAACATGAAAAGGATGTTCTCTCAACAGCTTCTGCAGTTAATGGA
Ct-1             ACTGATGTTATCGCTGAACATGAAAAGGATGTTCTCTCAACAGCTTCTGCAGTTAACGGA
En-1             ACTGATGTTATCGCTGAACATGAAAAGGATGTTCTCTCAACAGCTTCTGCAGTTAACGGA
Gr-1             ACTGATGTTATCGCTGAACATGAAAAGGATGTTCTCTCAACAGCTTCTGCAGTTAATGGA
Hs-0             ACTGATGTTATCGCTGAACATGAAAAGGATGTTCTCTCAACAGCTTCTGCAGTTAATGGA
Oy-0             ACTGATGTTATCGCTGAACATGAAAAGGATGTTCTCTCAACAGCTTCTGCAGTTAATGGA
Hi-0             ACTGATGTTATCGCTGAACATGAAAAGGATGTTCTCTCAACAGCTTCTGCAGTTAATGGA
Jm-0             ACTGATGTTATCGCTGAACATGAAAAGGATGTTCTCTCAACAGCTTCTGCAGTTAACGGA
Sf-2             ACTGATGTTATCGCTGAACATGAAAAGGATGTTCTCTCAACAGCTTCTGCAGTTAACGGA
Rub              ACTGATGTTATCGCTGAACATGAAAAGGATGTTCTCTCAACAGCTTCTGCAGTTAATGGA
Ull1-1           ACTGATGTTATCGCTGAACATGAAAAGGATGTTCTCTCAACAGCTTCTGCAGTTAATGGA
Ler-1            ACTGATGTTATCGCTGAACATGAAAAGGATGTTCTCTCAACAGCTTCTGCAGTTAATGGA
Lom1-1           ACTGATGTTATCGCTGAACATGAAAAGGATGTTCTCTCAACAGCTTCTGCAGTTAATGGA
N13              ACTGATGTTATCGCTGAACATGAAAAGGATGTTCTCTCAACAGCTTCTGCAGTTAATGGA
Sr:5             ACTGATGTTATCGCTGAACATGAAAAGGATGTTCTCTCAACAGCTTCTGCAGTTAATGGA
Edi-0            ACTGATGTTATCGCTGAACATGAAAAGGATGTTCTCTCAACAGCTTCTGCAGTTAATGGA
Sap-0            ACTGATGTTATCGCTGAACATGAAAAGGATGTTCTCTCAACAGCTTCTGCAGTTAATGGA
LL-0             ACTGATGTTATCGCTGAACATGAAAAGGATGTTCTCTCAACAGCTTCTGCAGTTAATGGA
Bla-1            ACTGATGTTATCGCTGAACATGAAAAGGATGTTCTCTCAACAGCTTCTGCAGTTAATGGA
Bu-0             ACTGATGTTATCGCTGAACATGAAAAGGATGTTCTCTCAACAGCTTCTGCAGTTAATGGA
Chat-1           ACTGATGTTATCGCTGAACATGAAAAGGATGTTCTCTCAACAGCTTCTGCAGTTAATGGA
Mz-0             ACTGATGTTATCGCTGAACATGAAAAGGATGTTCTCTCAACAGCTTCTGCAGTTAATGGA
Rak-2            ACTGATGTTATCGCTGAACATGAAAAGGATGTTCTCTCAACAGCTTCTGCAGTTAATGGA
Wei-0            ACTGATGTTATCGCTGAACATGAAAAGGATGTTCTCTCAACAGCTTCTGCAGTTAATGGA
Ei-2             ACTGATGTTATCGCTGAACATGAAAAGGATGTTCTCTCAACAGCTTCTGCAGTTAATGGA
Col-0            ACTGATGTTATCGCTGAACATGAAAAGGATGTTCTCTCAACAGCTTCTGCAGTTAATGGA
Wa-1             ACTGATGTTATCGCCGAACATGAAAAGGATGTTCTCTCAACAGCTTCTGCAGTTAATGGA
Ws-0             ACTGATGTTATCGCCGAACATGAAAAGGATGTTCTCTCAACAGCTTCTGCAGTTAATGGA
Alc-0            ACTGATGTTATCGCCGAACATGAAAAGGATGTTCTCTCAACAGCTTCTGCAGTTAATGGA
                 ************** ***************************************** ***

AL1G33310        GATCAACTGGTTGTTAGCTACATGAGTGATGTAAAACACATCCTGCAGATTAGAGACTTG
Bil-5            GACCAACTGGTTGTTAGCTACATGAGTGATGTAAAACACATCCTGCAGATTAGGGACTTG
CYR              GACCAACTGGTTGTTAGCTACATGAGTGATGTAAAACACATCCTGCAGATTAGGGACTTG
Ang-0            GACCAACTGGTTGTTAGCTACATGAGTGATGTAAAACACATCCTGCAGATTAGGGACTTG
Bor-1            GACCAACTGGTTGTTAGCTACATGAGTGATGTAAAACACATCCTGCAGATTAGGGACTTG
Eden-2           GACCAACTGGTTGTTAGCTACATGAGTGATGTAAAACACATCCTGCAGATTAGGGACTTG
Eds-1            GACCAACTGGTTGTTAGCTACATGAGTGATGTAAAACACATCCTGCAGATTAGGGACTTG
Ge-0             GACCAACTGGTTGTTAGCTACATGAGTGATGTAAAACACATCCTGCAGATTAGGGACTTG
Lu-1             GACCAACTGGTTGTTAGCTACATGAGTGATGTAAAACACATCCTGCAGATTAGGGACTTG
Nc-1             GACCAACTGGTTGTTAGCTACATGAGTGATGTAAAACACATCCTGCAGATTAGGGACTTG
Nd-1             GACCAACTGGTTGTTAGCTACATGAGTGATGTAAAACACATCCTGCAGATTAGGGACTTG
Nok-3            GACCAACTGGTTGTTAGCTACATGAGTGATGTAAAACACATCCTGCAGATTAGGGACTTG
Ra-0             GACCAACTGGTTGTTAGCTACATGAGTGATGTAAAACACATCCTGCAGATTAGGGACTTG
Ren-1            GACCAACTGGTTGTTAGCTACATGAGTGATGTAAAACACATCCTGCAGATTAGGGACTTG
Gy-0             GACCAACTGGTTGTTAGCTACATGAGTGATGTAAAACACATCCTGCAGATTAGGGACTTG
Lip-0            GACCAACTGGTTGTTAGCTACATGAGTGATGTAAAACACATCCTGCAGATTAGGGACTTG
Pn-0             GACCAACTGGTTGTTAGCTACATGAGTGATGTAAAACACATCCTGCAGATTAGGGACTTG
Bur-0            GACCAACTGGTTGTTAGCTACATGAGTGATGTAAAACACATCCTGCAGATTAGGGACTTG
Sp-0             GACCAACTGGTTGTTAGCTACATGAGTGATGTAAAACACATCCTGCAGATTAGGGACTTG
Ct-1             GACCAACTGGTTGTTAGCTACATGAGTGATGTAAAACACATCCTGCAGATTAGGGACTTG
En-1             GACCAACTGGTTGTTAGCTACATGAGTGATGTAAAACACATCCTGCAGATTAGGGACTTG
Gr-1             GACCAACTGGTTGTTAGCTACATGAGTGATGTAAAACACATCCTGCAGATTAGGGACTTG
Hs-0             GACCAACTGGTTGTTAGCTACATGAGTGATGTAAAACACATCCTGCAGATTAGGGACTTG
Oy-0             GACCAACTGGTTGTTAGCTACATGAGTGATGTAAAACACATCCTGCAGATTAGGGACTTG
Hi-0             GACCAACTGGTTGTTAGCTACATGAGTGATGTAAAACACATCCTGCAGATTAGGGACTTG
Jm-0             GACCAACTGGTTGTTAGCTACATGAGTGATGTAAAACACATCCTGCAGATTAGGGACTTG
Sf-2             GACCAACTGGTTGTTAGCTACATGAGTGATGTAAAACACATCCTGCAGATTAGGGACTTG
Rub              GACCAACTGGTTGTTAGCTACATGAGTGATGTAAAACACATCCTGCAGATTAGGGACTTG
Ull1-1           GACCAACTGGTTGTTAGCTACATGAGTGATGTAAAACACATCCTGCAGATTAGGGACTTG
Ler-1            GACCAACTGGTTGTTAGCTACATGAGTGATGTAAAACACATCCTGCAGATTAGGGACTTG
Lom1-1           GACCAACTGGTTGTTAGCTACATGAGTGATGTAAAACACATCCTGCAGATTAGGGACTTG
N13              GACCAACTGGTTGTTAGCTACATGAGTGATGTAAAACACATCCTGCAGATTAGGGACTTG
Sr:5             GACCAACTGGTTGTTAGCTACATGAGTGATGTAAAACACATCCTGCAGATTAGGGACTTG
Edi-0            GACCAACTGGTTGTTAGCTACATGAGTGATGTAAAACACATCCTGCAGATTAGGGACTTG
Sap-0            GACCAACTGGTTGTTAGCTACATGAGTGATGTAAAACACATCCTGCAGATTAGGGACTTG
LL-0             GACCAACTGGTTGTTAGCTACATGAGTGATGTAAAACACATCCTGCAGATTAGGGACTTG
Bla-1            GACCAACTGGTTGTTAGCTACATGAGTGATGTAAAACACATCCTGCAGATTAGGGACTTG
Bu-0             GACCAACTGGTTGTTAGCTACATGAGTGATGTAAAACACATCCTGCAGATTAGGGACTTG
Chat-1           GACCAACTGGTTGTTAGCTACATGAGTGATGTAAAACACATCCTGCAGATTAGGGACTTG
Mz-0             GACCAACTGGTTGTTAGCTACATGAGTGATGTAAAACACATCCTGCAGATTAGGGACTTG
Rak-2            GACCAACTGGTTGTTAGCTACATGAGTGATGTAAAACACATCCTGCAGATTAGGGACTTG
Wei-0            GACCAACTGGTTGTTAGCTACATGAGTGATGTAAAACACATCCTGCAGATTAGGGACTTG
Ei-2             GACCAACTGGTTGTTAGCTACATGAGTGATGTAAAACACATCCTGCAGATTAGGGACTTG
Col-0            GACCAACTGGTTGTTAGCTACATGAGTGATGTAAAACACATCCTGCAGATTAGGGACTTG
Wa-1             GACCAACTGGTTGTTAGCTACATGAGTGATGTAAAACACATCCTGCAGATTAGGGACTTG
Ws-0             GACCAACTGGTTGTTAGCTACATGAGTGATGTAAAACACATCCTGCAGATTAGGGACTTG
Alc-0            GACCAACTGGTTGTTAGCTACATGAGTGATGTAAAACACATCCTGCAGATTAGGGACTTG
                 ** ************************************************** ******

AL1G33310        AAATCTGGTTCCTTGCTTCATAGATTACCTGTAGATATTGGCTCGGTATGTGGTGTTTTT
Bil-5            AAATCCGGTTCCTTGCTTCATGGATTACCTGTAGATATTGGCTCGGTATGTGGAGTTTTT
CYR              AAATCCGGTTCCTTGCTTCATGGATTACCTGTAGATATTGGCTCGGTATGTGGAGTTTTT
Ang-0            AAATCCGGTTCCTTGCTTCATGGATTACCTGTAGATATTGGCTCGGTATGTGGAGTTTTT
Bor-1            AAATCCGGTTCCTTGCTTCATGGATTACCTGTAGATATTGGCTCGGTATGTGGAGTTTTT
Eden-2           AAATCCGGTTCCTTGCTTCATGGATTACCTGTAGATATTGGCTCGGTATGTGGAGTTTTT
Eds-1            AAATCCGGTTCCTTGCTTCATGGATTACCTGTAGATATTGGCTCGGTATGTGGAGTTTTT
Ge-0             AAATCCGGTTCCTTGCTTCATGGATTACCTGTAGATATTGGCTCGGTATGTGGAGTTTTT
Lu-1             AAATCCGGTTCCTTGCTTCATGGATTACCTGTAGATATTGGCTCGGTATGTGGAGTTTTT
Nc-1             AAATCCGGTTCCTTGCTTCATGGATTACCTGTAGATATTGGCTCGGTATGTGGAGTTTTT
Nd-1             AAATCCGGTTCCTTGCTTCATGGATTACCTGTAGATATTGGCTCGGTATGTGGAGTTTTT
Nok-3            AAATCCGGTTCCTTGCTTCATGGATTACCTGTAGATATTGGCTCGGTATGTGGAGTTTTT
Ra-0             AAATCCGGTTCCTTGCTTCATGGATTACCTGTAGATATTGGCTCGGTATGTGGAGTTTTT
Ren-1            AAATCCGGTTCCTTGCTTCATGGATTACCTGTAGATATTGGCTCGGTATGTGGAGTTTTT
Gy-0             AAATCCGGTTCCTTGCTTCATGGATTACCTGTAGATATTGGCTCGGTATGTGGAGTTTTT
Lip-0            AAATCCGGTTCCTTGCTTCATGGATTACCTGTAGATATTGGCTCGGTATGTGGAGTTTTT
Pn-0             AAATCCGGTTCCTTGCTTCATGGATTACCTGTAGATATTGGCTCGGTATGTGGAGTTTTT
Bur-0            AAATCCGGTTCCTTGCTTCATGGATTACCTGTAGATATTGGCTCGGTATGTGGAGTTTTT
Sp-0             AAATCCGGTTCCTTGCTTCATGGATTACCTGTAGATATTGGCTCGGTATGTGGAGTTTTT
Ct-1             AAATCCGGTTCCTTACTTCATGGATTACCTGTAGATATTGGCTCGGTATGTGGAGTTTTT
En-1             AAATCCGGTTCCTTACTTCATGGATTACCTGTAGATATTGGCTCGGTATGTGGAGTTTTT
Gr-1             AAATCCGGTTCCTTGCTTCATGGATTACCTGTAGATATTGGCTCGGTATGTGGAGTTTTT
Hs-0             AAATCCGGTTCCTTGCTTCATGGATTACCTGTAGATATTGGCTCGGTATGTGGAGTTTTT
Oy-0             AAATCCGGTTCCTTGCTTCATGGATTACCTGTAGATATTGGCTCGGTATGTGGAGTTTTT
Hi-0             AAATCCGGTTCCTTGCTTCATGGATTACCTGTAGATATTGGCTCGGTATGTGGAGTTTTT
Jm-0             AAATCCGGTTCCTTACTTCATGGATTACCTGTAGATATTGGCTCGGTATGTGGAGTTTTT
Sf-2             AAATCCGGTTCCTTGCTTCATGGATTACCTGTAGATATTGGCTCGGTATGTGGAGTTTTT
Rub              AAATCCGGTTCCTTGCTTCATGGATTACCTGTAGATATTGGCTCGGTATGTGGAGTTTTT
Ull1-1           AAATCCGGTTCCTTGCTTCATGGATTACCTGTAGATATTGGCTCGGTATGTGGAGTTTTT
Ler-1            AAATCCGGTTCCTTGCTTCATGGATTACCTGTAGATATTGGCTCGGTATGTGGAGTTTTT
Lom1-1           AAATCCGGTTCCTTGCTTCATGGATTACCTGTAGATATTGGCTCGGTATGTGGAGTTTTT
N13              AAATCCGGTTCCTTGCTTCATGGATTACCTGTAGATATTGGCTCGGTATGTGGAGTTTTT
Sr:5             AAATCCGGTTCCTTGCTTCATGGATTACCTGTAGATATTGGCTCGGTATGTGGAGTTTTT
Edi-0            AAATCCGGTTCCTTGCTTCATGGATTACCTGTAGATATTGGCTCGGTATGTGGAGTTTTT
Sap-0            AAATCCGGTTCCTTGCTTCATGGATTACCTGTAGATATTGGCTCGGTATGTGGAGTTTTT
LL-0             AAATCCGGTTCCTTGCTTGATGGATTACCTGTAGATATTGGCTCGGTATGTGGAGTTTTT
Bla-1            AAATCCGGTTCCTTGCTTCATGGATTACCTGTAGATATTGGCTCGGTATGTGGAGTTTTT
Bu-0             AAATCCGGTTCCTTGCTTCATGGATTACCTGTAGATATTGGCTCGGTATGTGGAGTTTTT
Chat-1           AAATCCGGTTCCTTGCTTCATGGATTACCTGTAGATATTGGCTCGGTATGTGGAGTTTTT
Mz-0             AAATCCGGTTCCTTGCTTCATGGATTACCTGTAGATATTGGCTCGGTATGTGGAGTTTTT
Rak-2            AAATCCGGTTCCTTGCTTCATGGATTACCTGTAGATATTGGCTCGGTATGTGGAGTTTTT
Wei-0            AAATCCGGTTCCTTGCTTCATGGATTACCTGTAGATATTGGCTCGGTATGTGGAGTTTTT
Ei-2             AAATCCGGTTCCTTGCTTCATGGATTACCTGTAGATATTGGCTCGGTATGTGGAGTTTTT
Col-0            AAATCCGGTTCCTTGCTTCATGGATTACCTGTAGATATTGGCTCGGTATGTGGAGTTTTT
Wa-1             AAATCCGGTTCCTTGCTTCATGGATTACCTGTAGATATTGGCTCGGTATGTGGAGTTTTT
Ws-0             AAATCCGGTTCCTTGCTTCATGGATTACCTGTAGATATTGGCTCGGTATGTGGAGTTTTT
Alc-0            AAATCCGGTTCCTTGCTTCATGGATTACCTGTAGATATTGGCTCGGTATGTGGAGTTTTT
                 ***** ******** *** ** ******************************* ******

AL1G33310        GCTCGGCGTAAAGACACCATCTTTTTCTTTAGGTTTACAAGTTTCCTTACACCTGGCGTG
Bil-5            GCTCGGCGTAAAGACACCACGTTTTTCTTTAGGTTCACAAGCTTCCTTACACCTGGTGTC
CYR              GCTCGGCGTAAAGACACCACGTTTTTCTTTAGGTTCACAAGCTTCCTTACACCTGGCGTC
Ang-0            GCTCGGCGTAAAGACACCACGTTTTTCTTTAGGTTCACAAGCTTCCTTACACCTGGCGTC
Bor-1            GCTCGGCGTAAAGACACCACGTTTTTCTTTAGGTTCACAAGCTTCCTTACACCTGGCGTC
Eden-2           GCTCGGCGTAAAGACACCACGTTTTTCTTTAGGTTCACAAGCTTCCTTACACCTGGCGTC
Eds-1            GCTCGGCGTAAAGACACCACGTTTTTCTTTAGGTTCACAAGCTTCCTTACACCTGGCGTC
Ge-0             GCTCGGCGTAAAGACACCACGTTTTTCTTTAGGTTCACAAGCTTCCTTACACCTGGCGTC
Lu-1             GCTCGGCGTAAAGACACCACGTTTTTCTTTAGGTTCACAAGCTTCCTTACACCTGGCGTC
Nc-1             GCTCGGCGTAAAGACACCACGTTTTTCTTTAGGTTCACAAGCTTCCTTACACCTGGCGTC
Nd-1             GCTCGGCGTAAAGACACCACGTTTTTCTTTAGGTTCACAAGCTTCCTTACACCTGGCGTC
Nok-3            GCTCGGCGTAAAGACACCACGTTTTTCTTTAGGTTCACAAGCTTCCTTACACCTGGCGTC
Ra-0             GCTCGGCGTAAAGACACCACGTTTTTCTTTAGGTTCACAAGCTTCCTTACACCTGGCGTC
Ren-1            GCTCGGCGTAAAGACACCACGTTTTTCTTTAGGTTCACAAGCTTCCTTACACCTGGCGTC
Gy-0             GCTCGGCGTAAAGACACCACGTTTTTCTTTAGGTTCACAAGCTTCCTTACACCTGGCGTC
Lip-0            GCTCGGCGTAAAGACACCACGTTTTTCTTTAGGTTCACAAGCTTCCTTACACCTGGCGTC
Pn-0             GCTCGGCGTAAAGACACCACGTTTTTCTTTAGGTTCACAAGCTTCCTTACACCTGGCGTC
Bur-0            GCTCGGCGTAAAGACACCACGTTTTTCTTTAGGTTCACAAGCTTCCTTACACCTGGCGTC
Sp-0             GCTCGGCGTAAAGACACCACGTTTTTCTTTAGGTTCACAAGCTTCCTTACACCTGGCGTC
Ct-1             GCTCGGCGTAAAGACACCACGTTTTTCTTTAGGTTCACAAGCTTCCTTACACCTGGCGTC
En-1             GCTCGGCGTAAAGACACCACGTTTTTCTTTAGGTTCACAAGCTTCCTTACACCTGGCGTC
Gr-1             GCTCGGCGTAAAGACACCACGTTTTTCTTTAGGTTCACAAGCTTCCTTACACCTGGCGTC
Hs-0             GCTCGGCGTAAAGACACCACGTTTTTCTTTAGGTTCACAAGCTTCCTTACACCTGGCGTC
Oy-0             GCTCGGCGTAAAGACACCACGTTTTTCTTTAGGTTCACAAGCTTCCTTACACCTGGCGTC
Hi-0             GCTCGGCGTAAAGACACCACGTTTTTCTTTAGGTTCACAAGCTTCCTTACACCTGGCGTC
Jm-0             GCTCGGCGTAAAGACACCACGTTTTTCTTTAGGTTCACAAGCTTCCTTACACCTGGCGTC
Sf-2             GCTCGGCGTAAAGACACCACGTTTTTCTTTAGGTTCACAAGCTTCCTTACACCTGGCGTC
Rub              GCTCGGCGTAAAGACACCACGTTTTTCTTTAGGTTCACAAGCTTCCTTACACCTGGCGTC
Ull1-1           GCTCGGCGTAAAGACACCACGTTTTTCTTTAGGTTCACAAGCTTCCTTACACCTGGCGTC
Ler-1            GCTCGGCGTAAAGACACCACGTTTTTCTTTAGGTTCACAAGCTTCCTTACACCTGGCGTC
Lom1-1           GCTCGGCGTAAAGACACCACGTTTTTCTTTAGGTTCACAAGCTTCCTTACACCTGGCGTC
N13              GCTCGGCGTAAAGACACCACGTTTTTCTTTAGGTTCACAAGCTTCCTTACACCTGGCGTC
Sr:5             GCTCGGCGTAAAGACACCACGTTTTTCTTTAGGTTCACAAGCTTCCTTACACCTGGCGTC
Edi-0            GCTCGGCGTAAAGACACCACGTTTTTCTTTAGGTTCACAAGCTTCCTTACACCTGGCGTC
Sap-0            GCTCGGCGTAAAGACACCACGTTTTTCTTTAGGTTCACAAGCTTCCTTACACCTGGCGTC
LL-0             GCTCGGCGTAAAGACACCACGTTTTTCTTTAGGTTCACAAGCTTCCTTACACCTGGCGTC
Bla-1            GCTCGGCGTAAAGACACCACGTTTTTCTTTAGGTTCACAAGCTTCCTTACACCTGGCGTC
Bu-0             GCTCGGCGTAAAGACACCACGTTTTTCTTTAGGTTCACAAGCTTCCTTACACCTGGCGTC
Chat-1           GCTCGGCGTAAAGACACCACGTTTTTCTTTAGGTTCACAAGCTTCCTTACACCTGGCGTC
Mz-0             GCTCGGCGTAAAGACACCACGTTTTTCTTTAGGTTCACAAGCTTCCTTACACCTGGCGTC
Rak-2            GCTCGGCGTAAAGACACCACGTTTTTCTTTAGGTTCACAAGCTTCCTTACACCTGGCGTC
Wei-0            GCTCGGCGTAAAGACACCACGTTTTTCTTTAGGTTCACAAGCTTCCTTACACCTGGCGTC
Ei-2             GCTCGGCGTAAAGACACCACGTTTTTCTTTAGGTTCACAAGCTTCCTTACACCTGGCGTC
Col-0            GCTCGGCGTAAAGACACCACGTTTTTCTTTAGGTTCACAAGCTTCCTTACACCTGGCGTC
Wa-1             GCTCGGCGTAAAGACACCACGTTTTTCTTTAGGTTCACAAGCTTCCTTACACCTGGCGTC
Ws-0             GCTCGGCGTAAAGACACCACGTTTTTCTTTAGGTTCACAAGCTTCCTTACACCTGGCGTC
Alc-0            GCTCGGCGTAAAGACACCACGTTTTTCTTTAGGTTCACAAGCTTCCTTACACCTGGCGTC
                 *******************  ************** ***** ************** ** 

AL1G33310        ATTTACAAATGTGACTTATCCCATGAAGCTCCAGAAGTTACGGTATTTCGTGAAATCGGT
Bil-5            ATCTACATATGTGACTTATCCCATGAAGCTCCAGAAGTAATGGTATTTCGTGAAATCGGT
CYR              ATCTACATATGTGACTTATCCCATGAAGCTCCAGAAGTAATGGTATTTCGTGAAATCGGT
Ang-0            ATCTACATATGTGACTTATCCCATGAAGCTCCAGAAGTAATGGTATTTCGTGAAATCGGT
Bor-1            ATCTACATATGTGACTTATCCCATGAAGCTCCAGAAGTAATGGTATTTCGTGAAATCGGT
Eden-2           ATCTACATATGTGACTTATCCCATGAAGCTCCAGAAGTAATGGTATTTCGTGAAATCGGT
Eds-1            ATCTACATATGTGACTTATCCCATGAAGCTCCAGAAGTAATGGTATTTCGTGAAATCGGT
Ge-0             ATCTACATATGTGACTTATCCCATGAAGCTCCAGAAGTAATGGTATTTCGTGAAATCGGT
Lu-1             ATCTACATATGTGACTTATCCCATGAAGCTCCAGAAGTAATGGTATTTCGTGAAATCGGT
Nc-1             ATCTACATATGTGACTTATCCCATGAAGCTCCAGAAGTAATGGTATTTCGTGAAATCGGT
Nd-1             ATCTACATATGTGACTTATCCCATGAAGCTCCAGAAGTAATGGTATTTCGTGAAATCGGT
Nok-3            ATCTACATATGTGACTTATCCCATGAAGCTCCAGAAGTAATGGTATTTCGTGAAATCGGT
Ra-0             ATCTACATATGTGACTTATCCCATGAAGCTCCAGAAGTAATGGTATTTCGTGAAATCGGT
Ren-1            ATCTACATATGTGACTTATCCCATGAAGCTCCAGAAGTAATGGTATTTCGTGAAATCGGT
Gy-0             ATCTACATATGTGACTTATCCCATGAAGCTCCAGAAGTAATGGTATTTCGTGAAATCGGT
Lip-0            ATCTACATATGTGACTTATCCCATGAAGCTCCAGAAGTAATGGTATTTCGTGAAATCGGT
Pn-0             ATCTACATATGTGACTTATCCCATGAAGCTCCAGAAGTAATGGTATTTCGTGAAATCGGT
Bur-0            ATCTACATATGTGACTTATCCCATGAAGCTCCAGAAGTAATGGTATTTCGTGAAATCGGT
Sp-0             ATCTACATATGTGACTTATCCCATGAAGCTCCAGAAGTAATGGTATTTCGTGAAATCGGT
Ct-1             ATCTACATATGTGACTTATCCCATGAAGCTCCAGAAGTAATGGTATTTCGTGAAATCGGT
En-1             ATCTACATATGTGACTTATCCCATGAAGCTCCAGAAGTAATGGTATTTCGTGAAATCGGT
Gr-1             ATCTACATATGTGACTTATCCCATGAAGCTCCAGAAGTAATGGTATTTCGTGAAATCGGT
Hs-0             ATCTACATATGTGACTTATCCCATGAAGCTCCAGAAGTAATGGTATTTCGTGAAATCGGT
Oy-0             ATCTACATATGTGACTTATCCCATGAAGCTCCAGAAGTAATGGTATTTCGTGAAATCGGT
Hi-0             ATCTACATATGTGACTTATCCCATGAAGCTCCAGAAGTAATGGTATTTCGTGAAATCGGT
Jm-0             ATCTACATATGTGACTTATCCCATGAAGCTCCAGAAGTAATGGTATTTCGTGAAATCGGT
Sf-2             ATCTACATATGTGACTTATCCCATGAAGCTCCAGAAGTAATGGTATTTCGTGAAATCGGT
Rub              ATCTACATATGTGACTTATCCCATGAAGTTCCAGAAGTAATGGTATTTCGTGAAATCGGT
Ull1-1           ATCTACATATGTGACTTATCCCATGAAGCTCCAGAAGTAATGGTATTTCGTGAAATCGGT
Ler-1            ATCTACATATGTGACTTATCCCATGAAGCTCCAGAAGTAATGGTATTTCGTGAAATCGGT
Lom1-1           ATCTACATATGTGACTTATCCCATGAAGCTCCAGAAGTAATGGTATTTCGTGAAATCGGT
N13              ATCTACATATGTGACTTATCCCATGAAGCTCCAGAAGTAATGGTATTTCGTGAAATCGGT
Sr:5             ATCTACATATGTGACTTATCCCATGAAGCTCCAGAAGTAATGGTATTTCGTGAAATCGGT
Edi-0            ATTTACATATGTGACTTATCCCATGAAGCTCCAGAAGTAACGGTATTTCGTGAAATCGGT
Sap-0            ATTTACATATGTGACTTATCCCATGAAGCTCCAGAAGTAACGGTATTTCGTGAAATCGGT
LL-0             ATTTACATATGTGACTTATCCCATGAAGCTCCAGAAGTAACGGTATTTCGTGAAATCGGT
Bla-1            ATTTACATATATGACTTATCCCATGAAGCTCCAGAAGTAACGGTATTTCGTGAAATCGGT
Bu-0             ATTTACATATGTGACTTATCCCATGAAGCTCCAGAAGTAACGGTATTTCGTGAAATCGGT
Chat-1           ATTTACATATGTGACTTATCCCATGAAGCTCCAGAAGTAACGGTATTTCGTGAAATCGGT
Mz-0             ATTTACATATGTGACTTATCCCATGAAGCTCCAGAAGTAACGGTATTTCGTGAAATCGGT
Rak-2            ATTTACATATGTGACTTATCCCATGAAGCTCCAGAAGTAACGGTATTTCGTGAAATCGGT
Wei-0            ATTTACATATGTGACTTATCCCATGAAGCTCCAGAAGTAACGGTATTTCGTGAAATCGGT
Ei-2             ATTTACATATGTGACTTATCCCATGAAGCTCCAGAAGTAACGGTATTTCGTGAAATCGGT
Col-0            ATTTACATATGTGACTTATCCCATGAAGCTCCAGAAGTAACGGTATTTCGTGAAATCGGT
Wa-1             ATTTACATATGTGACTTATCCCATGAAGCTCCAGAAGTAACGGTGTTTCGTGAAATCGGT
Ws-0             ATTTACATATGTGACTTATCCCATGAAGCTCCAGAAGTAACGGTGTTTCGTGAAATCGGT
Alc-0            ATTTACATATGTGACTTATCCCATGAAGCTCCAGAAGTAACGGTATTTCGTGAAATCGGT
                 ** **** ** ***************** ********* * *** ***************

AL1G33310        GTACCTGGATTCGATAGAACAGCATTTCAAGTCACTCAGGTCTTTTATCCGAGTAAGGAC
Bil-5            GTACCTGGATTCGATAGAACTGCATTTCAAGTCACTCAGGTCTTTTATCCGAGTAAGGAC
CYR              GTACCTGGATTCGATAGAACTGCATTTCAAGTCACTCAGGTCTTTTATCCGAGTAAGGAC
Ang-0            GTACCTGGATTCGATAGAACTGCATTTCAAGTCACTCAGGTCTTTTATCCGAGTAAGGAC
Bor-1            GTACCTGGATTCGATAGAACTGCATTTCAAGTCACTCAGGTCTTTTATCCGAGTAAGGAC
Eden-2           GTACCTGGATTCGATAGAACTGCATTTCAAGTCACTCAGGTCTTTTATCCGAGTAAGGAC
Eds-1            GTACCTGGATTCGATAGAACTGCATTTCAAGTCACTCAGGTCTTTTATCCGAGTAAGGAC
Ge-0             GTACCTGGATTCGATAGAACTGCATTTCAAGTCACTCAGGTCTTTTATCCGAGTAAGGAC
Lu-1             GTACCTGGATTCGATAGAACTGCATTTCAAGTCACTCAGGTCTTTTATCCGAGTAAGGAC
Nc-1             GTACCTGGATTCGATAGAACTGCATTTCAAGTCACTCAGGTCTTTTATCCGAGTAAGGAC
Nd-1             GTACCTGGATTCGATAGAACTGCATTTCAAGTCACTCAGGTCTTTTATCCGAGTAAGGAC
Nok-3            GTACCTGGATTCGATAGAACTGCATTTCAAGTCACTCAGGTCTTTTATCCGAGTAAGGAC
Ra-0             GTACCTGGATTCGATAGAACTGCATTTCAAGTCACTCAGGTCTTTTATCCGAGTAAGGAC
Ren-1            GTACCTGGATTCGATAGAACTGCATTTCAAGTCACTCAGGTCTTTTATCCGAGTAAGGAC
Gy-0             GTACCTGGATTCGATAGAACTGCATTTCAAGTCACTCAGGTCTTTTATCCGAGTAAGGAC
Lip-0            GTACCTGGATTCGATAGAACTGCATTTCAAGTCACTCAGGTCTTTTATCCGAGTAAGGAC
Pn-0             GTACCTGGATTCGATAGAACTGCATTTCAAGTCACTCAGGTCTTTTATCCGAGTAAGGAC
Bur-0            GTACCTGGATTCGATAGAACTGCATTTCAAGTCACTCAGGTCTTTTATCCGAGTAAGGAC
Sp-0             GTACCTGGATTCGATAGAACTGCATTTCAAGTCACTCAGGTCTTTTATCCGAGTAAGGAC
Ct-1             GTACCTGGATTCGATAGAACTGCATTTCAAGTCACTCAGGTCTTTTATCCGAGTAAGGAC
En-1             GTACCTGGATTCGATAGAACTGCATTTCAAGTCACTCAGGTCTTTTATCCGAGTAAGGAC
Gr-1             GTACCTGGATTCGATAGAACTGCATTTCAAGTCACTCAGGTCTTTTATCCGAGTAAGGAC
Hs-0             GTACCTGGATTCGATAGAACTGCATTTCAAGTCACTCAGGTCTTTTATCCGAGTAAGGAC
Oy-0             GTACCTGGATTCGATAGAACTGCATTTCAAGTCACTCAGGTCTTTTATCCGAGTAAGGAC
Hi-0             GTACCTGGATTCGATAGAACTGCATTTCAAGTCACTCAGGTCTTTTATCCGAGTAAGGAC
Jm-0             GTACCTGGATTCGATAGAACTGCATTTCAAGTCACTCAGGTCTTTTATCCGAGTAAGGAC
Sf-2             GTACCTGGATTCGATAGAACTGCATTTCAAGTCACTCAGGTCTTTTATCCGAGTAAGGAC
Rub              GTACCTGGATTCGATAGAACTGCATTTCAAGTCACTCAGGTCTTTTATCCGAGTAAGGAC
Ull1-1           GTACCTGGATTCGATAGAACTGCATTTCAAGTCACTCAGGTCTTTTATCCGAGTAAGGAC
Ler-1            GTACCTGGATTCGATAGAACTGCATTTCAAGTCACTCAGGTCTTTTATCCGAGTAAGGAC
Lom1-1           GTACCTGGATTCGATAGAACTGCATTTCAAGTCACTCAGGTCTTTTATCCGAGTAAGGAC
N13              GTACCTGGATTCGATAGAACTGCATTTCAAGTCACTCAGGTCTTTTATCCGAGTAAGGAC
Sr:5             GTACCTGGATTCGATAGAACTGCATTTCAAGTCACTCAGGTCTTTTATCCGAGTAAGGAC
Edi-0            GTACCTGGATTCGATAGAACTGCATTTCAAGTCACTCAGGTCTTTTATCCGAGTAAGGAC
Sap-0            GTACCTGGATTCGATAGAACTGCATTTCAAGTCACTCAGGTCTTTTATCCGAGTAAGGAC
LL-0             GTACCTGGATTCGATAGAACTGCATTTCAAGTCACTCAGGTCTTTTATCCGAGTAAGGAC
Bla-1            GTACCTGGATTCGATAGAACTGCATTTCAAGTCACTCAGGTCTTTTATCCGAGTAAGGAC
Bu-0             GTACCTGGATTCGATAGAACTGCATTTCAAGTCACTCAGGTCTTTTATCCGAGTAAGGAC
Chat-1           GTACCTGGATTCGATAGAACTGCATTTCAAGTCACTCAGGTCTTTTATCCGAGTAAGGAC
Mz-0             GTACCTGGATTCGATAGAACTGCATTTCAAGTCACTCAGGTCTTTTATCCGAGTAAGGAC
Rak-2            GTACCTGGATTCGATAGAACTGCATTTCAAGTCACTCAGGTCTTTTATCCGAGTAAGGAC
Wei-0            GTACCTGGATTCGATAGAACTGCATTTCAAGTCACTCAGGTCTTTTATCCGAGTAAGGAC
Ei-2             GTACCTGGATTCGATAGAACTGCATTTCAAGTCACTCAGGTCTTTTATCCGAGTAAGGAC
Col-0            GTACCTGGATTCGATAGAACTGCATTTCAAGTCACTCAGGTCTTTTATCCGAGTAAGGAC
Wa-1             GTACCTGGATTCGATAGAACTGCATTTCAAGTCACTCAGGTCTTTTATCCGAGTAAGGAC
Ws-0             GTACCTGGATTCGATAGAACTGCATTTCAAGTCACTCAGGTCTTTTATCCGAGTAAGGAC
Alc-0            GTACCTGGATTCGATAGAACTGCATTTCAAGTCACTCAGGTCTTTTATCCGAGTAAGGAC
                 ******************** ***************************************

AL1G33310        GGAACAGAGATACCAATGTTTATAGTGGCTAGAAAAGATATAAAGCTAGATGGATCACAC
Bil-5            GGAACAGAGATACCGATGTTTATAGTGGCTAGAAAAGATATAAAGCTAGATGGATCACAT
CYR              GGAACAGAGATACCGATGTTTATAGTGGCTAGAAAAGATATAAAGCTAGATGGATCACAT
Ang-0            GGAACAGAGATACCGATGTTTATAGTGGCTAGAAAAGATATAAAGCTAGATGGATCACAT
Bor-1            GGAACAGAGATACCGATGTTTATAGTGGCTAGAAAAGATATAAAGCTAGATGGATCACAT
Eden-2           GGAACAGAGATACCGATGTTTATAGTGGCTAGAAAAGATATAAAGCTAGATGGATCACAT
Eds-1            GGAACAGAGATACCGATGTTTATAGTGGCTAGAAAAGATATAAAGCTAGATGGATCACAT
Ge-0             GGAACAGAGATACCGATGTTTATAGTGGCTAGAAAAGATATAAAGCTAGATGGATCACAT
Lu-1             GGAACAGAGATACCGATGTTTATAGTGGCTAGAAAAGATATAAAGCTAGATGGATCACAT
Nc-1             GGAACAGAGATACCGATGTTTATAGTGGCTAGAAAAGATATAAAGCTAGATGGATCACAT
Nd-1             GGAACAGAGATACCGATGTTTATAGTGGCTAGAAAAGATATAAAGCTAGATGGATCACAT
Nok-3            GGAACAGAGATACCGATGTTTATAGTGGCTAGAAAAGATATAAAGCTAGATGGATCACAT
Ra-0             GGAACAGAGATACCGATGTTTATAGTGGCTAGAAAAGATATAAAGCTAGATGGATCACAT
Ren-1            GGAACAGAGATACCGATGTTTATAGTGGCTAGAAAAGATATAAAGCTAGATGGATCACAT
Gy-0             GGAACAGAGATACCGATGTTTATAGTGGCTAGAAAAGATATAAAGCTAGATGGATCACAC
Lip-0            GGAACAGAGATACCGATGTTTATAGTGGCTAGAAAAGATATAAAGCTAGATGGATCACAT
Pn-0             GGAACAGAGATACCGATGTTTATAGTGGCTAGAAAAGATATAAAGCTAGATGGATCACAT
Bur-0            GGAACAGAGATACCGATGTTTATAGTGGCTAGAAAAGATATAAAGCTAGATGGATCACAT
Sp-0             GGAACAGAGATACCGATGTTTATAGTGGCTAGAAAAGATATAAAGCTAGATGGATCACAC
Ct-1             GGAACAGAGATACCGATGTTTATAGTGGCTAGAAAAGATATAAAGCTAGATGGATCACAT
En-1             GGAACAGAGATACCGATGTTTATAGTGGCTAGAAAAGATATAAAGCTAGATGGATCACAT
Gr-1             GGAACAGAGATACCGATGTTTATAGTGGCTAGAAAAGATATAAAGCTAGATGGATCACAT
Hs-0             GGAACAGAGATACCGATGTTTATAGTGGCTAGAAAAGATATAAAGCTAGATGGATCACAT
Oy-0             GGAACAGAGATACCGATGTTTATAGTGGCTAGAAAAGATATAAAGCTAGATGGATCACAT
Hi-0             GGAACAGAGATACCGATGTTTATAGTGGCTAGAAAAGATATAAAGCTAGATGGATCACAT
Jm-0             GGAACAGAGATACCGATGTTTATAGTGGCTAGAAAAGATATAAAGCTAGATGGATCACAT
Sf-2             GGAACAGAGATACCGATGTTTATAGTGGCTAGAAAAGATATAAAGCTAGATGGATCACAT
Rub              GGAACAGAGATACCGATGTTTATAGTGGCTAGAAAAGATATAAAGCTAGATGGATCACAT
Ull1-1           GGAACAGAGATACCGATGTTTATAGTGGCTAGAAAAGATATAAAGCTAGATGGATCACAC
Ler-1            GGAACAGAGATACCGATGTTTATAGTGGCTAGAAAAGATATAAAGCTAGATGGATCACAT
Lom1-1           GGAACAGAGATACCGATGTTTATAGTGGCTAGAAAAGATATAAAGCTAGATGGATCACAT
N13              GGAACAGAGATACCGATGTTTATAGTGGCTAGAAAAGATATAAAGCTAGATGGATCACAT
Sr:5             GGAACAGAGATACCGATGTTTATAGTGGCTAGAAAAGATATAAAGCTAGATGGATCACAT
Edi-0            GGAACAGATATACCGATGTTTATAGTGGCTAGAAAAGATATAAAGCTAGATGGATCACAC
Sap-0            GGAACAGATATACCGATGTTTATAGTGGCTAGAAAAGATATAAAGCTAGATGGATCACAC
LL-0             GGAACAGATATACCGATGTTTATAGTGGCTAGAAAAGATATAAAGCTAGATGGATCACAC
Bla-1            GGAACAGATATACCGATGTTTATAGTGGCTAGAAAAGATATAAAGCTAGATGGATCACAC
Bu-0             GGAACAGATATACCGATGTTTATAGTGGCTAGAAAAGATATAAAGCTAGATGGATCACAC
Chat-1           GGAACAGATATACCGATGTTTATAGTGGCTAGAAAAGATATAAAGCTAGATGGATCACAC
Mz-0             GGAACAGATATACCGATGTTTATAGTGGCTAGAAAAGATATAAAGCTAGATGGATCACAC
Rak-2            GGAACAGATATACCGATGTTTATAGTGGCTAGAAAAGATATAAAGCTAGATGGATCACAC
Wei-0            GGAACAGATATACCGATGTTTATAGTGGCTAGAAAAGATATAAAGCTAGATGGATCACAC
Ei-2             GGAACAGATATACCGATGTTTATAGTGGCTAGAAAAGATATAAAGCTAGATGGATCACAC
Col-0            GGAACAGATATACCGATGTTTATAGTGGCTAGAAAAGATATAAAGCTAGATGGATCACAC
Wa-1             GGAACAGATATACCGATGTTTATAGTGGCTAGAAAAGATATAAAGCTAGATGGATCACAC
Ws-0             GGAACAGATATACCGATGTTTATAGTGGCTAGAAAAGATATAAAGCTAGATGGATCACAC
Alc-0            GGAACAGATATACCGATGTTTATAGTGGCTAGAAAAGATATAAAGCTAGATGGATCACAC
                 ******** ***** ******************************************** 

AL1G33310        CCATGTTTGCTCTATGCATATGGAGGGTTTAGCGTAAGCATGACGCCGTTTTTCAGCGCG
Bil-5            CCATGTTTGCTCTATGCATACGGAGGGTTTAGCATAAGCATGACGCCGTTTTTCAGCGCG
CYR              CCATGTTTGCTCTATGCATACGGAGGGTTTAGCATAAGCATGACGCCGTTTTTCAGCGCG
Ang-0            CCATGTTTGCTCTATGCATACGGAGGGTTTAGCATAAGCATGACGCCGTTTTTCAGCGCG
Bor-1            CCATGTTTGCTCTATGCATACGGAGGGTTTAGCATAAGCATGACGCCGTTTTTCAGCGCG
Eden-2           CCATGTTTGCTCTATGCATACGGAGGGTTTAGCATAAGCATGACGCCGTTTTTCAGCGCG
Eds-1            CCATGTTTGCTCTATGCATACGGAGGGTTTAGCATAAGCATGACGCCGTTTTTCAGCGCG
Ge-0             CCATGTTTGCTCTATGCATACGGAGGGTTTAGCATAAGCATGACGCCGTTTTTCAGCGCG
Lu-1             CCATGTTTGCTCTATGCATACGGAGGGTTTAGCATAAGCATGACGCCGTTTTTCAGCGCG
Nc-1             CCATGTTTGCTCTATGCATACGGAGGGTTTAGCATAAGCATGACGCCGTTTTTCAGCGCG
Nd-1             CCATGTTTGCTCTATGCATACGGAGGGTTTAGCATAAGCATGACGCCGTTTTTCAGCGCG
Nok-3            CCATGTTTGCTCTATGCATACGGAGGGTTTAGCATAAGCATGACGCCGTTTTTCAGCGCG
Ra-0             CCATGTTTGCTCTATGCATACGGAGGGTTTAGCATAAGCATGACGCCGTTTTTCAGCGCG
Ren-1            CCATGTTTGCTCTATGCATACGGAGGGTTTAGCATAAGCATGACGCCGTTTTTCAGCGCG
Gy-0             CCATGTTTGCTCTATGCATACGGAGGGTTTAGCATAAGCATGACGCCGTTTTTCAGCGCG
Lip-0            CCATGTTTGCTCTATGCATACGGAGGGTTTAGCATAAGCATGACGCCGTTTTTCAGCGCG
Pn-0             CCATGTTTGCTCTATGCATACGGAGGGTTTAGCATAAGCATGACGCCGTTTTTCAGCGCG
Bur-0            CCATGTTTGCTCTATGCATACGGAGGGTTTAGCATAAGCATGACGCCGTTTTTCAGCGCG
Sp-0             CCATGTTTGCTCTATGCATACGGAGGGTTTAGCATAAGCATGACGCCGTTTTTCAGCGCG
Ct-1             CCATGTTTGCTCTATGCATACGGAGGGTTTAGCATAAGCATGACGCCGTTTTTCAGCGCG
En-1             CCATGTTTGCTCTATGCATACGGAGGGTTTAGCATAAGCATGACGCCGTTTTTCAGCGCG
Gr-1             CCATGTTTGCTCTATGCATACGGAGGGTTTAGCATAAGCATGACGCCGTTTTTCAGCGCG
Hs-0             CCATGTTTGCTCTATGCATACGGAGGGTTTAGCATAAGCATGACGCCGTTTTTCAGCGCG
Oy-0             CCATGTTTGCTCTATGCATACGGAGGGTTTAGCATAAGCATGACGCCGTTTTTCAGCGCG
Hi-0             CCATGTTTGCTCTATGCATACGGAGGGTTTAGCATAAGCATGACGCCGTTTTTCAGCGCG
Jm-0             CCATGTTTGCTCTATGCATACGGAGGGTTTAGCATAAGCATGACGCCGTTTTTCAGCGCG
Sf-2             CCATGTTTGCTCTATGCATACGGAGGGTTTAGCATAAGCATGACGCCGTTTTTCAGCGCG
Rub              CCATGTTTGCTCTATGCATACGGAGGGTTTAGCATAAGCATGACGCCGTTTTTCAGCGCG
Ull1-1           CCATGTTTGCTCTATGCATACGGAGGGTTTAGCATAAGCATGACGCCGTTTTTCAGCGCG
Ler-1            CCATGTTTGCTCTATGCATACGGAGGGTTTAGCATAAGCATGACGCCGTTTTTCAGCGCG
Lom1-1           CCATGTTTGCTCTATGCATACGGAGGGTTTAGCATAAGCATGACGCCGTTTTTCAGCGCG
N13              CCATGTTTGCTCTATGCATACGGAGGGTTTAGCATAAGCATGACGCCGTTTTTCAGCGCG
Sr:5             CCATGTTTGCTCTATGCATACGGAGGGTTTAGCATAAGCATGACGCCGTTTTTCAGCGCG
Edi-0            CCATGTTTGCTCTATGCATATGGAGGGTTTAGCATAAGCATGACGCCGTTTTTCAGCGCG
Sap-0            CCATGTTTGCTCTATGCATATGGAGGGTTTAGCATAAGCATGACGCCGTTTTTCAGCGCG
LL-0             CCATGTTTGCTCTATGCATATGGAGGGTTTAGCATAAGCATGACGCCGTTTTTCAGCGCG
Bla-1            CCATGTTTGCTCTATGCATATGGAGGGTTTAGCATAAGCATGACGCCGTTTTTCAGCGCG
Bu-0             CCATGTTTGCTCTATGCATATGGAGGGTTTAGCATAAGCATGACGCCGTTTTTCAGCGCG
Chat-1           CCATGTTTGCTCTATGCATATGGAGGGTTTAGCATAAGCATGACGCCGTTTTTCAGCGCG
Mz-0             CCATGTTTGCTCTATGCATATGGAGGGTTTAGCATAAGCATGACGCCGTTTTTCAGCGCG
Rak-2            CCATGTTTGCTCTATGCATATGGAGGGTTTAGCATAAGCATGACGCCGTTTTTCAGCGCG
Wei-0            CCATGTTTGCTCTATGCATATGGAGGGTTTAGCATAAGCATGACGCCGTTTTTCAGCGCG
Ei-2             CCATGTTTGCTCTATGCATATGGAGGGTTTAGCATAAGCATGACGCCGTTTTTCAGCGCG
Col-0            CCATGTTTGCTCTATGCATATGGAGGGTTTAGCATAAGCATGACGCCGTTTTTCAGCGCG
Wa-1             CCATGTTTGCTCTATGCATATGGAGGGTTTAGCATAAGCATGACGCCGTTTTTCAGCGCG
Ws-0             CCATGTTTGCTCTATGCATATGGAGGGTTTAGCATAAGCATGACGCCGTTTTTCAGCGCG
Alc-0            CCATGTTTGCTCTATGCATATGGAGGGTTTAGCATAAGCATGACGCCGTTTTTCAGCGCG
                 ******************** ************ **************************

AL1G33310        ACCCGTATTGTGCTTAGTAGGCATCTAGGTACCGTGTTCTGTTTTGCAAACATCCGTGGT
Bil-5            ACCCGTATTGTGCTTAGTAGGCATCTTGGTACCGTGTTCTGTTTTGCAAACATCCGTGGT
CYR              ACCCGTATTGTGCTTGGTAGGCATCTTGGTACCGTGTTCTGTTTTGCAAACATCCGTGGT
Ang-0            ACCCGTATTGTGCTTAGTAGGCATCTTGGTACCGTGTTCTGTTTTGCAAACATCCGTGGT
Bor-1            ACCCGTATTGTGCTTAGTAGGCATCTTGGTACCGTGTTCTGTTTTGCAAACATCCGTGGT
Eden-2           ACCCGTATTGTGCTTAGTAGGCATCTTGGTACCGTGTTCTGTTTTGCAAACATCCGTGGT
Eds-1            ACCCGTATTGTGCTTAGTAGGCATCTTGGTACCGTGTTCTGTTTTGCAAACATCCGTGGT
Ge-0             ACCCGTATTGTGCTTAGTAGGCATCTTGGTACCGTGTTCTGTTTTGCAAACATCCGTGGT
Lu-1             ACCCGTATTGTGCTTAGTAGGCATCTTGGTACCGTGTTCTGTTTTGCAAACATCCGTGGT
Nc-1             ACCCGTATTGTGCTTAGTAGGCATCTTGGTACCGTGTTCTGTTTTGCAAACATCCGTGGT
Nd-1             ACCCGTATTGTGCTTAGTAGGCATCTTGGTACCGTGTTCTGTTTTGCAAACATCCGTGGT
Nok-3            ACCCGTATTGTGCTTAGTAGGCATCTTGGTACCGTGTTCTGTTTTGCAAACATCCGTGGT
Ra-0             ACCCGTATTGTGCTTAGTAGGCATCTTGGTACCGTGTTCTGTTTTGCAAACATCCGTGGT
Ren-1            ACCCGTATTGTGCTTAGTAGGCATCTTGGTACCGTGTTCTGTTTTGCAAACATCCGTGGT
Gy-0             ACCCGTATTGTGCTTAGTAGGCATCTTGGTACCGTGTTCTGTTTTGCAAACATCCGTGGT
Lip-0            ACCCGTATTGTGCTTAGTAGGCATCTTGGTACCGTGTTCTGTTTTGCAAACATCCGTGGT
Pn-0             ACCCGTATTGTGCTTAGTAGGCATCTTGGTACCGTGTTCTGTTTTGCAAACATCCGTGGT
Bur-0            ACCCGTATTGTGCTTAGTAGGCATCTTGGTACCGTGTTCTGTTTTGCAAACACCCGTGGT
Sp-0             ACCCGTATTGTGCTTAGTAGGCATCTTGGTACCGTGTTCTGTTTTGCAAACACCCGTGGT
Ct-1             ACCCGTATTGTGCTTAGTAGGCATCTTGGTACCGTGTTCTGTTTTGCAAACATCCGTGGT
En-1             ACCCGTATTGTGCTTAGTAGGCATCTTGGTACCGTGTTCTGTTTTGCAAACATCCGTGGT
Gr-1             ACCCGTATTGTGCTTAGTAGGCATCTTGGTACCGTGTTCTGTTTTGCAAACACCCGTGGT
Hs-0             ACCCGTATTGTGCTTAGTAGGCATCTTGGTACCGTGTTCTGTTTTGCAAACATCCGTGGT
Oy-0             ACCCGTATTGTGCTTAGTAGGCATCTTGGTACCGTGTTCTGTTTTGCAAACATCCGTGGT
Hi-0             ACCCGTATTGTGCTTAGTAGGCATCTTGGTACCGTGTTCTGTTTTGCAAACATCCGTGGT
Jm-0             ACCCGTATTGTGCTTAGTAGGCATCTTGGTACCGTGTTCTGTTTTGCAAACATCCGTGGT
Sf-2             ACCCGTATTGTGCTTAGTAGGCATCTTGGTACCGTGTTCTGTTTTGCAAACATCCGTGGT
Rub              ACCCGTATTGTGCTTAGTAGGCATCTTGGTACCGTGTTCTGTTTTGCAAACATCCGTGGT
Ull1-1           ACCCGTATTGTGCTTAGTAGGCATCTTGGTACCGTGTTCTGTTTTGCAAACATCCGTGGT
Ler-1            ACCCGTATTGTGCTTAGTAGGCATCTTGGTACCGTGTTCTGTTTTGCAAACATCCGTGGT
Lom1-1           ACCCGTATTGTGCTTAGTAGGCATCTTGGTACCGTGTTCTGTTTTGCAAACATCCGTGGT
N13              ACCCGTATTGTGCTTAGTAGGCATCTTGGTACCGTGTTCTGTTTTGCAAACATCCGTGGT
Sr:5             ACCCGTATTGTGCTTAGTAGGCATCTTGGTACCGTGTTCTGTTTTGCAAACATCCGTGGT
Edi-0            ACCCGTATTGTGCTTGGTAGGCATCTTGGTACCGTGTTCTGTTTTGCAAACATCCGTGGT
Sap-0            ACCCGTATTGTGCTTGGTAGGCATCTTGGTACCGTGTTCTGTTTTGCAAACATCCGTGGT
LL-0             ACCCGTATTGTGCTTGGTAGGCATCTTGGTACCGTGTTCTGTTTTGCAAACATCCGTGGT
Bla-1            ACCCGTATTGTGCTTGGTAGGCATCTTGGTACCGTGTTCTGTTTTGCAAACATCCGTGGT
Bu-0             ACCCGTATTGTGCTTGGTAGGCATCTTGGTACCGTGTTCTGTTTTGCAAACATCCGTGGT
Chat-1           ACCCGTATTGTGCTTGGTAGGCATCTTGGTACCGTGTTCTGTTTTGCAAACATCCGTGGT
Mz-0             ACCCGTATTGTGCTTGGTAGGCATCTTGGTACCGTGTTCTGTTTTGCAAACATCCGTGGT
Rak-2            ACCCGTATTGTGCTTGGTAGGCATCTTGGTACCGTGTTCTGTTTTGCAAACATCCGTGGT
Wei-0            ACCCGTATTGTGCTTGGTAGGCATCTTGGTACCGTGTTCTGTTTTGCAAACATCCGTGGT
Ei-2             ACCCGTATTGTGCTTGGTAGGCATCTTGGTACCGTGTTCTGTTTTGCAAACATCCGTGGT
Col-0            ACCCGTATTGTGCTTGGTAGGCATCTTGGTACCGTGTTCTGTTTTGCAAACATCCGTGGT
Wa-1             ACCCGTATTGTGCTTGGTAGGCATCTTGGTACCGTGTTCTGTTTTGCAAACATCCGTGGT
Ws-0             ACCCGTATTGTGCTTGGTAGGCATCTTGGTACCGTGTTCTGTTTTGCAAACATCCGTGGT
Alc-0            ACCCGTATTGTGCTTGGTAGGCATCTTGGTACCGTGTTCTGTTTTGCAAACATCCGTGGT
                 *************** ********** ************************* *******

AL1G33310        GGTGGTGAGTATGGTGAGGAATGGCATAAATCTGGCGCTCTTGCCAATAAGCAGAATTGC
Bil-5            GGTGGTGAGTATGGTGAGGAATGGCATAAATCTGGTGCTCTTGCCAATAAGCAGAATTGC
CYR              GGTGGTGAGTATGGTGAGGAATGGCATAAATCTGGTGCTCTTGCCAATAAGCAGAATTGC
Ang-0            GGTGGTGAGTATGGTGAGGAATGGCATAAATCTGGTGCTCTTGCCAATAAGCAGAATTGC
Bor-1            GGTGGTGAGTATGGTGAGGAATGGCATAAATCTGGTGCTCTTGCCAATAAGCAGAATTGC
Eden-2           GGTGGTGAGTATGGTGAGGAATGGCATAAATCTGGTGCTCTTGCCAATAAGCAGAATTGC
Eds-1            GGTGGTGAGTATGGTGAGGAATGGCATAAATCTGGTGCTCTTGCCAATAAGCAGAATTGC
Ge-0             GGTGGTGAGTATGGTGAGGAATGGCATAAATCTGGTGCTCTTGCCAATAAGCAGAATTGC
Lu-1             GGTGGTGAGTATGGTGAGGAATGGCATAAATCTGGTGCTCTTGCCAATAAGCAGAATTGC
Nc-1             GGTGGTGAGTATGGTGAGGAATGGCATAAATCTGGTGCTCTTGCCAATAAGCAGAATTGC
Nd-1             GGTGGTGAGTATGGTGAGGAATGGCATAAATCTGGTGCTCTTGCCAATAAGCAGAATTGC
Nok-3            GGTGGTGAGTATGGTGAGGAATGGCATAAATCTGGTGCTCTTGCCAATAAGCAGAATTGC
Ra-0             GGTGGTGAGTATGGTGAGGAATGGCATAAATCTGGTGCTCTTGCCAATAAGCAGAATTGC
Ren-1            GGTGGTGAGTATGGTGAGGAATGGCATAAATCTGGTGCTCTTGCCAATAAGCAGAATTGC
Gy-0             GGTGGTGAGTATGGTGAGGAATGGCATAAATCTGGTGCTCTTGCCAATAAGCAGAATTGC
Lip-0            GGTGGTGAGTATGGTGAGGAATGGCATAAATCTGGTGCTCTTGCCAATAAGCAGAATTGC
Pn-0             GGTGGTGAGTATGGTGAGGAATGGCATAAATCTGGTGCTCTTGCCAATAAGCAGAATTGC
Bur-0            GGTGGTGAGTATGGTGAGGAATGGCATAAATCTGGTGCTCTTGCCAATAAGCAGAATTGC
Sp-0             GGTGGTGAGTATGGTGAGGAATGGCATAAATCTGGTGCTCTTGCCAATAAGCAGAATTGC
Ct-1             GGTGGTGAGTATGGTGAGGAATGGCATAAATCTGGTGCTCTTGCCAATAAGCAGAATTGC
En-1             GGTGGTGAGTATGGTGAGGAATGGCATAAATCTGGTGCTCTTGCCAATAAGCAGAATTGC
Gr-1             GGTGGTGAGTATGGTGAGGAATGGCATAAATCTGGTGCTCTTGCCAATAAGCAGAATTGC
Hs-0             GGTGGTGAGTATGGTGAGGAATGGCATAAATCTGGTGCTCTTGCCAATAAGCAGAATTGC
Oy-0             GGTGGTGAGTATGGTGAGGAATGGCATAAATCTGGTGCTCTTGCCAATAAGCAGAATTGC
Hi-0             GGTGGTGAGTATGGTGAGGAATGGCATAAATCTGGTGCTCTTGCCAATAAGCAGAATTGC
Jm-0             GGTGGTGAGTATGGTGAGGAATGGCATAAATCTGGTGCTCTTGCCAATAAGCAGAATTGC
Sf-2             GGTGGTGAGTATGGTGAGGAATGGCATAAATCTGGTGCTCTTGCCAATAAGCAGAATTGC
Rub              GGTGGTGAGTATGGTGAGGAATGGCATAAATCTGGTGCTCTTGCCAATAAGCAGAATTGC
Ull1-1           GGTGGTGAGTATGGTGAGGAATGGCATAAATCTGGTGCTCTTGCCAATAAGCAGAATTGC
Ler-1            GGTGGTGAGTATGGTGAGGAATGGCATAAATCTGGTGCTCTTGCCAATAAGCAGAATTGC
Lom1-1           GGTGGTGAGTATGGTGAGGAATGGCATAAATCTGGTGCTCTTGCCAATAAGCAGAATTGC
N13              GGTGGTGAGTATGGTGAGGAATGGCATAAATCTGGTGCTCTTGCCAATAAGCAGAATTGC
Sr:5             GGTGGTGAGTATGGTGAGGAATGGCATAAATCTGGTGCTCTTGCCAATAAGCAGAATTGC
Edi-0            GGTGGTGAGTATGGTGAGGAATGGCATAAATCTGGTGCTCTTGCCAATAAGCAGAATTGC
Sap-0            GGTGGTGAGTATGGTGAGGAATGGCATAAATCTGGTGCTCTTGCCAATAAGCAGAATTGC
LL-0             GGTGGTGAGTATGGTGAGGAATGGCATAAATCTGGTGCTCTTGCCAATAAGCAGAATTGC
Bla-1            GGTGGTGAGTATGGTGAGGAATGGCATAAATCTGGTGCTCTTGCCAATAAGCAGAATTGC
Bu-0             GGTGGTGAGTATGGTGAGGAATGGCATAAATCTGGTGCTCTTGCCAATAAGCAGAATTGC
Chat-1           GGTGGTGAGTATGGTGAGGAATGGCATAAATCTGGTGCTCTTGCCAATAAGCAGAATTGC
Mz-0             GGTGGTGAGTATGGTGAGGAATGGCATAAATCTGGTGCTCTTGCCAATAAGCAGAATTGC
Rak-2            GGTGGTGAGTATGGTGAGGAATGGCATAAATCTGGTGCTCTTGCCAATAAGCAGAATTGC
Wei-0            GGTGGTGAGTATGGTGAGGAATGGCATAAATCTGGTGCTCTTGCCAATAAGCAGAATTGC
Ei-2             GGTGGTGAGTATGGTGAGGAATGGCATAAATCTGGTGCTCTTGCCAATAAGCAGAATTGC
Col-0            GGTGGTGAGTATGGTGAGGAATGGCATAAATCTGGTGCTCTTGCCAATAAGCAGAATTGC
Wa-1             GGTGGTGAGTATGGTGAGGAATGGCATAAATCTGGTGCTCTTGCCAATAAGCAGAATTGC
Ws-0             GGTGGTGAGTATGGTGAGGAATGGCATAAATCTGGTGCTCTTGCCAATAAGCAGAATTGC
Alc-0            GGTGGTGAGTATGGTGAGGAATGGCATAAATCTGGTGCTCTTGCCAATAAGCAGAATTGC
                 *********************************** ************************

AL1G33310        TTCGATGATTTCATATCTGGGGCTGAGTATCTGGTTTCTGCTGGTTATACACAACCGAGA
Bil-5            TTGGATGATTTCATTTCCGGGGCTGAGTATCTGGTTTCTGCTGGTTATACACAACCGAGG
CYR              TTCGATGATTTCATTTCCGGGGCTGAGTATCTGGTTTCTGCTGGTTATACACAACCGAGG
Ang-0            TTCGATGATTTCATTTCCGGGGCTGAGTATCTGGTTTCTGCTGGTTATACACAACCGAGG
Bor-1            TTCGATGATTTCATTTCCGGGGCTGAGTATCTGGTTTCTGCTGGTTATACACAACCGAGG
Eden-2           TTCGATGATTTCATTTCCGGGGCTGAGTATCTGGTTTCTGCTGGTTATACACAACCGAGG
Eds-1            TTCGATGATTTCATTTCCGGGGCTGAGTATCTGGTTTCTGCTGGTTATACACAACCGAGG
Ge-0             TTCGATGATTTCATTTCCGGGGCTGAGTATCTGGTTTCTGCTGGTTATACACAACCGAGG
Lu-1             TTCGATGATTTCATTTCCGGGGCTGAGTATCTGGTTTCTGCTGGTTATACACAACCGAGG
Nc-1             TTCGATGATTTCATTTCCGGGGCTGAGTATCTGGTTTCTGCTGGTTATACACAACCGAGG
Nd-1             TTCGATGATTTCATTTCCGGGGCTGAGTATCTGGTTTCTGCTGGTTATACACAACCGAGG
Nok-3            TTCGATGATTTCATTTCCGGGGCTGAGTATCTGGTTTCTGCTGGTTATACACAACCGAGG
Ra-0             TTCGATGATTTCATTTCCGGGGCTGAGTATCTGGTTTCTGCTGGTTATACACAACCGAGG
Ren-1            TTCGATGATTTCATTTCCGGGGCTGAGTATCTGGTTTCTGCTGGTTATACACAACCGAGG
Gy-0             TTCGATGATTTCATTTCCGGGGCTGAGTATCTGGTTTCTGCTGGTTATACACAACCGAGG
Lip-0            TTCGATGATTTCATTTCCGGGGCTGAGTATCTGGTTTCTGCTGGTTATACACAACCGAGG
Pn-0             TTCGATGATTTCATTTCCGGGGCTGAGTATCTGGTTTCTGCTGGTTATACACAACCGAGG
Bur-0            TTCGATGATTTCATTTCCGGGGCTGAGTATCTGGTTTCTGCTGGTTATACACAACCGAGG
Sp-0             TTCGATGATTTCATTTCCGGGGCTGAGTATCTGGTTTCTGCTGGTTATACACAACCGAGG
Ct-1             TTCGATGATTTCATTTCCGGGGCTGAGTATCTGGTTTCTGCTGGTTATACACAACCGAGG
En-1             TTCGATGATTTCATCTCCGGGGCTGAGTATCTGGTTTCTGCTGGTTATACACAACCGAGG
Gr-1             TTCGATGATTTCATTTCCGGGGCTGAGTATCTGGTTTCTGCTGGTTATACACAACCGAGG
Hs-0             TTCGATGATTTCATTTCCGGGGCTGAGTATCTGGTTTCTGCTGGTTATACACAACCGAGG
Oy-0             TTCGATGATTTCATTTCCGGGGCTGAGTATCTGGTTTCTGCTGGTTATACACAACCGAGG
Hi-0             TTCGATGATTTCATTTCCGGGGCTGAGTATCTGGTTTCTGCTGGTTATACACAACCGAGG
Jm-0             TTCGATGATTTCATTTCCGGGGCTGAGTATCTGGTTTCTGCTGGTTATACACAACCGAGG
Sf-2             TTCGATGATTTCATTTCCGGGGCTGAGTATCTGGTTTCTGCTGGTTATACACAACCGAGG
Rub              TTCGATGATTTCATTTCCGGGGCTGAGTATCTGGTTTCTGCTGGTTATACACAACCGAGG
Ull1-1           TTCGATGATTTCATTTCCGGGGCTGAGTATCTGGTTTCTGCTGGTTATACACAACCGAGG
Ler-1            TTCGATGATTTCATTTCCGGGGCTGAGTATCTGGTTTCTGCTGGTTATACACAACCGAGG
Lom1-1           TTCGATGATTTCATTTCCGGGGCTGAGTATCTGGTTTCTGCTGGTTATACACAACCGAGG
N13              TTCGATGATTTCATTTCCGGGGCTGAGTATCTGGTTTCTGCTGGTTATACACAACCGAGG
Sr:5             TTCGATGATTTCATTTCCGGGGCTGAGTATCTGGTTTCTGCTGGTTATACACAACCGAGG
Edi-0            TTCGATGATTTCATCTCCGGGGCTGAGTATCTGGTTTCAGCTGGTTATACACAACCGAGG
Sap-0            TTCGATGATTTCATCTCCGGGGCTGAGTATCTGGTTTCAGCTGGTTATACACAACCGAGG
LL-0             TTCGATGATTTCATCTCCGGGGCTGAGTATCTGGTTTCAGCTGGTTATACACAACCGAGG
Bla-1            TTCGATGATTTCATCTCCGGGGCTGAGTATCTGGTTTCAGCTGGTTATACACAACCGAGG
Bu-0             TTCGATGATTTCATCTCCGGGGCTGAGTATCTGGTTTCAGCTGGTTATACACAACCGAGG
Chat-1           TTCGATGATTTCATCTCCGGGGCTGAGTATCTGGTTTCAGCTGGTTATACACAACCGAGG
Mz-0             TTCGATGATTTCATCTCCGGGGCTGAGTATCTGGTTTCAGCTGGTTATACACAACCGAGG
Rak-2            TTCGATGATTTCATCTCCGGGGCTGAGTATCTGGTTTCAGCTGGTTATACACAACCGAGG
Wei-0            TTCGATGATTTCATCTCCGGGGCTGAGTATCTGGTTTCAGCTGGTTATACACAACCGAGG
Ei-2             TTCGATGATTTCATCTCCGGGGCTGAGTATCTGGTTTCAGCTGGTTATACACAACCGAGG
Col-0            TTCGATGATTTCATCTCCGGGGCTGAGTATCTGGTTTCAGCTGGTTATACACAACCGAGG
Wa-1             TTCGATGATTTCATCTCCGGGGCTGAGTATCTGGTTTCAGCTGGTTATACACAACCGAGG
Ws-0             TTCGATGATTTCATCTCCGGGGCTGAGTATCTGGTTTCAGCTGGTTATACACAACCGAGG
Alc-0            TTCGATGATTTCATCTCCGGGGCTGAGTATCTGGTTTCAGCTGGTTATACACAACCGAGG
                 ** *********** ** ******************** ******************** 

AL1G33310        AAACTTTGTATCGAAGGTGGTAGTAACGGTGGTATTCTAGTAGGGGCTTGCATTAATCAG
Bil-5            AAACTTTGTATCGAAGGTGGTAGTAACGGTGGTATTCTAGTAGGGGCTTGCATTAATCAG
CYR              AAACTTTGTATCGAAGGTGGTAGTAACGGTGGTATTCTAGTAGGGGCTTGCATTAATCAG
Ang-0            AAACTTTGTATCGAAGGTGGTAGTAACGGTGGTATTCTAGTAGGGGCTTGCATTAATCAG
Bor-1            AAACTTTGTATCGAAGGTGGTAGTAACGGTGGTATTCTAGTAGGGGCTTGCATTAATCAG
Eden-2           AAACTTTGTATCGAAGGTGGTAGTAACGGTGGTATTCTAGTAGGGGCTTGCATTAATCAG
Eds-1            AAACTTTGTATCGAAGGTGGTAGTAACGGTGGTATTCTAGTAGGGGCTTGCATTAATCAG
Ge-0             AAACTTTGTATCGAAGGTGGTAGTAACGGTGGTATTCTAGTAGGGGCTTGCATTAATCAG
Lu-1             AAACTTTGTATCGAAGGTGGTAGTAACGGTGGTATTCTAGTAGGGGCTTGCATTAATCAG
Nc-1             AAACTTTGTATCGAAGGTGGTAGTAACGGTGGTATTCTAGTAGGGGCTTGCATTAATCAG
Nd-1             AAACTTTGTATCGAAGGTGGTAGTAACGGTGGTATTCTAGTAGGGGCTTGCATTAATCAG
Nok-3            AAACTTTGTATCGAAGGTGGTAGTAACGGTGGTATTCTAGTAGGGGCTTGCATTAATCAG
Ra-0             AAACTTTGTATCGAAGGTGGTAGTAACGGTGGTATTCTAGTAGGGGCTTGCATTAATCAG
Ren-1            AAACTTTGTATCGAAGGTGGTAGTAACGGTGGTATTCTAGTAGGGGCTTGCATTAATCAG
Gy-0             AAACTTTGTATCGAAGGTGGTAGTAACGGTGGTATTCTAGTAGGGGCTTGCATTAATCAG
Lip-0            AAACTTTGTATCGAAGGTGGTAGTAACGGTGGTATTCTAGTAGGGGCTTGCATTAATCTG
Pn-0             AAACTTTGTATCGAAGGTGGTAGTAACGGTGGTATTCTAGTAGGGGCTTGCATTAATCAG
Bur-0            AAACTTTGTATCGAAGGTGGTAGTAACGGTGGTATTCTAGTAGGGGCTTGCATTAATCAG
Sp-0             AAACTTTGTATCGAAGGTGGTAGTAACGGTGGTATTCTAGTAGGGGCTTGCATTAATCAG
Ct-1             AAACTTTGTATCGAAGGTGGTAGTAACGGTGGTATTCTAGTAGGGGCTTGCATTAATCAG
En-1             AAACTTTGTATCGAAGGTGGTAGTAACGGTGGTATTCTAGTAGGGGCTTGCATTAATCAG
Gr-1             AAACTTTGTATCGAAGGTGGTAGTAACGGTGGTATTCTAGTAGGGGCTTGCATTAATCAG
Hs-0             AAACTTTGTATCGAAGGTGGTAGTAACGGTGGTATTCTAGTAGGGGCTTGCATTAATCAG
Oy-0             AAACTTTGTATCGAAGGTGGTAGTAACGGTGGTATTCTAGTAGGGGCTTGCATTAATCAG
Hi-0             AAACTTTGTATCGAAGGTGGTAGTAACGGTGGTATTCTAGTAGGGGCTTGCATTAATCAG
Jm-0             AAACTTTGTATCGAAGGTGGTAGTAACGGTGGTATTCTAGTAGGGGCTTGCATTAATCAG
Sf-2             AAACTTTGTATCGAAGGTGGTAGTAACGGTGGTATTCTAGTAGGGGCTTGCATTAATCAG
Rub              AAACTTTGTATCGAAGGTGGTAGTAACGGTGGTATTCTAGTAGGGGCTTGCATTAATCAG
Ull1-1           AAACTTTGTATCGAAGGTGGTAGTAACGGTGGTATTCTAGTAGGGGCTTGCATTAATCAG
Ler-1            AAACTTTGTATCGAAGGTGGTAGTAACGGTGGTATTCTAGTAGGGGCTTGCATTAATCAG
Lom1-1           AAACTTTGTATCGAAGGTGGTAGTAACGGTGGTATTCTAGTAGGGGCTTGCATTAATCAG
N13              AAACTTTGTATCGAAGGTGGTAGTAACGGTGGTATTCTAGTAGGGGCTTGCATTAATCAG
Sr:5             AAACTTTGTATCGAAGGTGGTAGTAACGGTGGTATTCTAGTAGGGGCTTGCATTAATCAG
Edi-0            AAACTTTGTATCGAAGGTGGTAGTAACGGTGGTATTCTAGTAGGGGCTTGCATTAATCAG
Sap-0            AAACTTTGTATCGAAGGTGGTAGTAACGGTGGTATTCTAGTAGGGGCTTGCATTAATCAG
LL-0             AAACTTTGTATCGAAGGTGGTAGTAACGGTGGTATTCTAGTAGGGGCTTGCATTAATCAG
Bla-1            AAACTTTGTATCGAAGGTGGTAGTAACGGTGGTATTCTAGTAGGGGCTTGCATTAATCAG
Bu-0             AAACTTTGTATCGAAGGTGGTAGTAACGGTGGTATTCTAGTAGGGGCTTGCATTAATCAG
Chat-1           AAACTTTGTATCGAAGGTGGTAGTAACGGTGGTATTCTAGTAGGGGCTTGCATTAATCAG
Mz-0             AAACTTTGTATCGAAGGTGGTAGTAACGGTGGTATTCTAGTAGGGGCTTGCATTAATCAG
Rak-2            AAACTTTGTATCGAAGGTGGTAGTAACGGTGGTATTCTAGTAGGGGCTTGCATTAATCAG
Wei-0            AAACTTTGTATCGAAGGTGGTAGTAACGGTGGTATTCTAGTAGGGGCTTGCATTAATCAG
Ei-2             AAACTTTGTATCGAAGGTGGTAGTAACGGTGGTATTCTAGTAGGGGCTTGCATTAATCAG
Col-0            AAACTTTGTATCGAAGGTGGTAGTAACGGTGGTATTCTAGTAGGGGCTTGCATTAATCAG
Wa-1             AAACTTTGTATCGAAGGTGGTAGTAACGGTGGTATTCTAGTAGGGGCTTGCATTAATCAG
Ws-0             AAACTTTGTATCGAAGGTGGTAGTAACGGTGGTATTCTAGTAGGGGCTTGCATTAATCAG
Alc-0            AAACTTTGTATCGAAGGTGGTAGTAACGGTGGTATTCTAGTAGGGGCTTGCATTAATCAG
                 ********************************************************** *

AL1G33310        AGACCGGATCTCTTTGGGTGTGCTCTCGCTCATGTTGGGGTCATGGACATGCTCCGGTTT
Bil-5            AGACCGGATCTCTTTGGGTGTGCTCTGGCTCATGTTGGGGTCATGGACATGCTCCGGTTT
CYR              AGACCGGATCTCTTTGGGTGTGCTCTGGCTCATGTTGGGGTCATGGACATGCTCCGGTTT
Ang-0            AGACCGGATCTCTTTGGGTGTGCTCTGGCTCATGTTGGGGTCATGGACATGCTCCGGTTT
Bor-1            AGACCGGATCTCTTTGGGTGTGCTCTGGCTCATGTTGGGGTCATGGACATGCTCCGGTTT
Eden-2           AGACCGGATCTCTTTGGGTGTGCTCTGGCTCATGTTGGGGTCATGGACATGCTCCGGTTT
Eds-1            AGACCGGATCTCTTTGGGTGTGCTCTGGCTCATGTTGGGGTCATGGACATGCTCCGGTTT
Ge-0             AGACCGGATCTCTTTGGGTGTGCTCTGGCTCATGTTGGGGTCATGGACATGCTCCGGTTT
Lu-1             AGACCGGATCTCTTTGGGTGTGCTCTGGCTCATGTTGGGGTCATGGACATGCTCCGGTTT
Nc-1             AGACCGGATCTCTTTGGGTGTGCTCTGGCTCATGTTGGGGTCATGGACATGCTCCGGTTT
Nd-1             AGACCGGATCTCTTTGGGTGTGCTCTGGCTCATGTTGGGGTCATGGACATGCTCCGGTTT
Nok-3            AGACCGGATCTCTTTGGGTGTGCTCTGGCTCATGTTGGGGTCATGGACATGCTCCGGTTT
Ra-0             AGACCGGATCTCTTTGGGTGTGCTCTGGCTCATGTTGGGGTCATGGACATGCTCCGGTTT
Ren-1            AGACCGGATCTCTTTGGGTGTGCTCTGGCTCATGTTGGGGTCATGGACATGCTCCGGTTT
Gy-0             AGACCGGATCTCTTTGGGTGTGCTCTGGCTCATGTTGGGGTCATGGACATGCTCCGGTTT
Lip-0            AGACCGGATCTCTTTGGGTGTGCTCTGGCTCATGTTGGGGTCATGGACATGCTCCGGTTT
Pn-0             AGACCGGATCTCTTTGGGTGTGCTCTGGCTCATGTTGGGGTCATGGACATGCTCCGGTTT
Bur-0            AGACCGGATCTCTTTGGGTGTGCTCTGGCTCATGTTGGGGTCATGGACATGCTCCGGTTT
Sp-0             AGACCGGATCTCTTTGGGTGTGCTCTGGCTCATGTTGGGGTCATGGACATGCTCCGGTTT
Ct-1             AGACCGGATCTCTTTGGGTGTGCTCTGGCTCATGTTGGGGTCATGGACATGCTCCGGTTT
En-1             AGACCGGATCTCTTTGGGTGTGCTCTGGCTCATGTTGGGGTCATGGACATGCTCCGGTTT
Gr-1             AGACCGGATCTCTTTGGGTGTGCTCTGGCTCATGTTGGGGTCATGGACATGCTCCGGTTT
Hs-0             AGACCGGATCTCTTTGGGTGTGCTCTGGCTCATGTTGGGGTCATGGACATGCTCCGGTTT
Oy-0             AGACCGGATCTCTTTGGGTGTGCTCTGGCTCATGTTGGGGTCATGGACATGCTCCGGTTT
Hi-0             AGACCGGATCTCTTTGGGTGTGCTCTGGCTCATGTTGGGGTCATGGACATGCTCCGGTTT
Jm-0             AGACCGGATCTCTTTGGGTGTGCTCTGGCTCATGTTGGGGTCATGGACATGCTCCGGTTT
Sf-2             AGACCGGATCTCTTTGGGTGTGCTCTGGCTCATGTTGGGGTCATGGACATGCTCCGGTTT
Rub              AGACCGGATCTCTTTGGGTGTGCTCTGGCTCATGTTGGGGTCATGGACATGCTCCGGTTT
Ull1-1           AGACCGGATCTCTTTGGGTGTGCTCTGGCTCATGTTGGGGTCATGGACATGCTCCGGTTT
Ler-1            AGACCGGATCTCTTTGGGTGTGCTCTGGCTCATGTTGGGGTCATGGACATGCTCCGGTTT
Lom1-1           AGACCGGATCTCTTTGGGTGTGCTCTGGCTCATGTTGGGGTCATGGACATGCTCCGGTTT
N13              AGACCGGATCTCTTTGGGTGTGCTCTGGCTCATGTTGGGGTCATGGACATGCTCCGGTTT
Sr:5             AGACCGGATCTCTTTGGGTGTGCTCTGGCTCATGTTGGGGTCATGGACATGCTCCGGTTT
Edi-0            AGACCGGATCTCTTTGGGTGTGCTCTGGCTCATGTTGGGGTCATGGACATGCTCCGGTTT
Sap-0            AGACCGGATCTCTTTGGGTGTGCTCTGGCTCATGTTGGGGTCATGGACATGCTCCGGTTT
LL-0             AGACCGGATCTCTTTGGGTGTGCTCTGGCTCATGTTGGGGTCATGGACATGCTCCGGTTT
Bla-1            AGACCGGATCTCTTTGGGTGTGCTCTGGCTCATGTTGGGGTCATGGACATGCTCCGGTTT
Bu-0             AGACCGGATCTCTTTGGGTGTGCTCTGGCTCATGTTGGGGTCATGGACATGCTCCGGTTT
Chat-1           AGACCGGATCTCTTTGGGTGTGCTCTGGCTCATGTTGGGGTCATGGACATGCTCCGGTTT
Mz-0             AGACCGGATCTCTTTGGGTGTGCTCTGGCTCATGTTGGGGTCATGGACATGCTCCGGTTT
Rak-2            AGACCGGATCTCTTTGGGTGTGCTCTGGCTCATGTTGGGGTCATGGACATGCTCCGGTTT
Wei-0            AGACCGGATCTCTTTGGGTGTGCTCTGGCTCATGTTGGGGTCATGGACATGCTCCGGTTT
Ei-2             AGACCGGATCTCTTTGGGTGTGCTCTGGCTCATGTTGGGGTCATGGACATGCTCCGGTTT
Col-0            AGACCGGATCTCTTTGGGTGTGCTCTGGCTCATGTTGGGGTCATGGACATGCTCCGGTTT
Wa-1             AGACCGGATCTCTTTGGGTGTGCTCTGGCTCATGTTGGGGTCATGGACATGCTCCGGTTT
Ws-0             AGACCGGATCTCTTTGGGTGTGCTCTGGCTCATGTTGGGGTCATGGACATGCTCCGGTTT
Alc-0            AGACCGGATCTCTTTGGGTGTGCTCTGGCTCATGTTGGGGTCATGGACATGCTCCGGTTT
                 ************************** *********************************

AL1G33310        CACAAGTTTACCATAGGACATGCTTGGACTTCTGAATTTGGTTGTTCTGACAAGGAAGAG
Bil-5            CACAAGTTTACCATAGGACATGCTTGGACTTCTGAATTTGGTTGTTCTGACAAGGAAGAG
CYR              CACAAGTTTACCATAGGACATGCTTGGACTTCTGAATTTGGTTGTTCTGACAAGGAAGAG
Ang-0            CACAAGTTTACCATAGGACATGCTTGGACTTCTGAATTTGGTTGTTCTGACAAGGAAGAG
Bor-1            CACAAGTTTACCATAGGACATGCTTGGACTTCTGAATTTGGTTGTTCTGACAAGGAAGAG
Eden-2           CACAAGTTTACCATAGGACATGCTTGGACTTCTGAATTTGGTTGTTCTGACAAGGAAGAG
Eds-1            CACAAGTTTACCATAGGACATGCTTGGACTTCTGAATTTGGTTGTTCTGACAAGGAAGAG
Ge-0             CACAAGTTTACCATAGGACATGCTTGGACTTCTGAATTTGGTTGTTCTGACAAGGAAGAG
Lu-1             CACAAGTTTACCATAGGACATGCTTGGACTTCTGAATTTGGTTGTTCTGACAAGGAAGAG
Nc-1             CACAAGTTTACCATAGGACATGCTTGGACTTCTGAATTTGGTTGTTCTGACAAGGAAGAG
Nd-1             CACAAGTTTACCATAGGACATGCTTGGACTTCTGAATTTGGTTGTTCTGACAAGGAAGAG
Nok-3            CACAAGTTTACCATAGGACATGCTTGGACTTCTGAATTTGGTTGTTCTGACAAGGAAGAG
Ra-0             CACAAGTTTACCATAGGACATGCTTGGACTTCTGAATTTGGTTGTTCTGACAAGGAAGAG
Ren-1            CACAAGTTTACCATAGGACATGCTTGGACTTCTGAATTTGGTTGTTCTGACAAGGAAGAG
Gy-0             CACAAGTTTACCATAGGACATGCTTGGACTTCTGAATTTGGTTGTTCTGACAAGGAAGAG
Lip-0            CACAAGTTTACCATAGGACATGCTTGGACTTCTGAATTTGGTTGTTCTGACAAGGAAGAG
Pn-0             CACAAGTTTACCATAGGACATGCTTGGACTTCTGAATTTGGTTGTTCTGACAAGGAAGAG
Bur-0            CACAAGTTTACCATAGGACATGCTTGGACTTCTGAATTTGGTTGTTCTGACAAGGAAGAG
Sp-0             CACAAGTTTACCATAGGACATGCTTGGACTTCTGAATTTGGTTGTTCTGACAAGGAAGAG
Ct-1             CACAAGTTTACCATAGGACATGCTTGGACTTCTGAATTTGGTTGTTCTGACAAGGAAGAG
En-1             CACAAGTTTACCATAGGACATGCTTGGACTTCTGAATTTGGTTGTTCTGACAAGGAAGAG
Gr-1             CACAAGTTTACCATAGGACATGCTTGGACTTCTGAATTTGGTTGTTCTGACAAGGAAGAG
Hs-0             CACAAGTTTACCATAGGACATGCTTGGACTTCTGAATTTGGTTGTTCTGACAAGGAAGAG
Oy-0             CACAAGTTTACCATAGGACATGCTTGGACTTCTGAATTTGGTTGTTCTGACAAGGAAGAG
Hi-0             CACAAGTTTACCATAGGACATGCTTGGACTTCTGAATTTGGTTGTTCTGACAAGGAAGAG
Jm-0             CACAAGTTTACCATAGGACATGCTTGGACTTCTGAATTTGGTTGTTCTGACAAGGAAGAG
Sf-2             CACAAGTTTACCATAGGACATGCTTGGACTTCTGAATTTGGTTGTTCTGACAAGGAAGAG
Rub              CACAAGTTTACCATAGGACATGCTTGGACTTCTGAATTTGGTTGTTCTGACAAGGAAGAG
Ull1-1           CACAAGTTTACCATAGGACATGCTTGGACTTCTGAATTTGGTTGTTCTGACAAGGAAGAG
Ler-1            CACAAGTTTACCATAGGACATGCTTGGACTTCTGAATTTGGTTGTTCTGACAAGGAAGAG
Lom1-1           CACAAGTTTACCATAGGACATGCTTGGACTTCTGAATTTGGTTGTTCTGACAAGGAAGAG
N13              CACAAGTTTACCATAGGACATGCTTGGACTTCTGAATTTGGTTGTTCTGACAAGGAAGAG
Sr:5             CACAAGTTTACCATAGGACATGCTTGGACTTCTGAATTTGGTTGTTCTGACAAGGAAGAG
Edi-0            CACAAGTTTACCATAGGACATGCTTGGACTTCTGAATTTGGTTGTTCTGACAAGGAAGAG
Sap-0            CACAAGTTTACCATAGGACATGCTTGGACTTCTGAATTTGGTTGTTCTGACAAGGAAGAG
LL-0             CACAAGTTTACCATAGGACATGCTTGGACTTCTGAATTTGGTTGTTCTGACAAGGAAGAG
Bla-1            CACAAGTTTACCATAGGACATGCTTGGACTTCTGAATTTGGTTGTTCTGACAAGGAAGAG
Bu-0             CACAAGTTTACCATAGGACATGCTTGGACTTCTGAATTTGGTTGTTCTGACAAGGAAGAG
Chat-1           CACAAGTTTACCATAGGACATGCTTGGACTTCTGAATTTGGTTGTTCTGACAAGGAAGAG
Mz-0             CACAAGTTTACCATAGGACATGCTTGGACTTCTGAATTTGGTTGTTCTGACAAGGAAGAG
Rak-2            CACAAGTTTACCATAGGACATGCTTGGACTTCTGAATTTGGTTGTTCTGACAAGGAAGAG
Wei-0            CACAAGTTTACCATAGGACATGCTTGGACTTCTGAATTTGGTTGTTCTGACAAGGAAGAG
Ei-2             CACAAGTTTACCATAGGACATGCTTGGACTTCTGAATTTGGTTGTTCTGACAAGGAAGAG
Col-0            CACAAGTTTACCATAGGACATGCTTGGACTTCTGAATTTGGTTGTTCTGACAAGGAAGAG
Wa-1             CACAAGTTTACCATAGGACATGCTTGGACTTCTGAATTTGGTTGTTCTGACAAGGAAGAG
Ws-0             CACAAGTTTACCATAGGACATGCTTGGACTTCTGAATTTGGTTGTTCTGACAAGGAAGAG
Alc-0            CACAAGTTTACCATAGGTCATGCTTGGACTTCTGAATTTGGTTGTTCTGACAAGGAAGAG
                 ***************** ******************************************

AL1G33310        GAGTTCCATTGGCTGATAAAGTATTCGCCTCTGCATAATGTGAAGAGGCCATGGGAACAG
Bil-5            GAGTTCCATTGGCTGATAAAGTATTCGCCTCTGCATAATGTGAAGAGGCCATGGGAACAG
CYR              GAGTTCCATTGGCTGATAAAGTATTCGCCTCTGCATAATGTGAAGAGGCCATGGGAACAG
Ang-0            GAGTTCCATTGGCTGATAAAGTATTCGCCTCTGCATAATGTGAAGAGGCCATGGGAACAG
Bor-1            GAGTTCCATTGGCTGATAAAGTATTCGCCTCTGCATAATGTGAAGAGGCCATGGGAACAG
Eden-2           GAGTTCCATTGGCTGATAAAGTATTCGCCTCTGCATAATGTGAAGAGGCCATGGGAACAG
Eds-1            GAGTTCCATTGGCTGATAAAGTATTCGCCTCTGCATAATGTGAAGAGGCCATGGGAACAG
Ge-0             GAGTTCCATTGGCTGATAAAGTATTCGCCTCTGCATAATGTGAAGAGGCCATGGGAACAG
Lu-1             GAGTTCCATTGGCTGATAAAGTATTCGCCTCTGCATAATGTGAAGAGGCCATGGGAACAG
Nc-1             GAGTTCCATTGGCTGATAAAGTATTCGCCTCTGCATAATGTGAAGAGGCCATGGGAACAG
Nd-1             GAGTTCCATTGGCTGATAAAGTATTCGCCTCTGCATAATGTGAAGAGGCCATGGGAACAG
Nok-3            GAGTTCCATTGGCTGATAAAGTATTCGCCTCTGCATAATGTGAAGAGGCCATGGGAACAG
Ra-0             GAGTTCCATTGGCTGATAAAGTATTCGCCTCTGCATAATGTGAAGAGGCCATGGGAACAG
Ren-1            GAGTTCCATTGGCTGATAAAGTATTCGCCTCTGCATAATGTGAAGAGGCCATGGGAACAG
Gy-0             GAGTTCCATTGGCTGATAAAGTATTCGCCTCTGCATAATGTGAAGAGGCCATGGGAACAG
Lip-0            GAGTTCCATTGGCTGATAAAGTATTCGCCTCTGCATAATGTGAAGAGGCCATGGGAACAG
Pn-0             GAGTTCCATTGGCTGATAAAGTATTCGCCTCTGCATAATGTGAAGAGGCCATGGGAACAG
Bur-0            GAGTTCCATTGGCTGATAAAGTATTCGCCTCTGCATAATGTGAAGAGGCCATGGGAACAG
Sp-0             GAGTTCCATTGGCTGATAAAGTATTCGCCTCTGCATAATGTGAAGAGGCCATGGGAACAG
Ct-1             GAGTTCCATTGGCTGATAAAGTATTCGCCTCTGCATAATGTGAAGAGGCCATGGGAACAG
En-1             GAGTTCCATTGGCTGATAAAGTATTCGCCTCTGCATAATGTGAAGAGGCCATGGGAACAG
Gr-1             GAGTTCCATTGGCTGATAAAGTATTCGCCTCTGCATAATGTGAAGAGGCCATGGGAACAG
Hs-0             GAGTTCCATTGGCTGATAAAGTATTCGCCTCTGCATAATGTGAAGAGGCCATGGGAACAG
Oy-0             GAGTTCCATTGGCTGATAAAGTATTCGCCTCTGCATAATGTGAAGAGGCCATGGGAACAG
Hi-0             GAGTTCCATTGGCTGATAAAGTATTCGCCTCTGCATAATGTGAAGAGGCCATGGGAACAG
Jm-0             GAGTTCCATTGGCTGATAAAGTATTCGCCTCTGCATAATGTGAAGAGGCCATGGGAACAG
Sf-2             GAGTTCCATTGGCTGATAAAGTATTCGCCTCTGCATAATGTGAAGAGGCCATGGGAACAG
Rub              GAGTTCCATTGGCTGATAAAGTATTCGCCTCTGCATAATGTGAAGAGGCCATGGGAACAG
Ull1-1           GAGTTCCATTGGCTGATAAAGTATTCGCCTCTGCATAATGTGAAGAGGCCATGGGAACAG
Ler-1            GAGTTCCATTGGCTGATAAAGTATTCGCCTCTGCATAATGTGAAGAGGCCATGGGAACAG
Lom1-1           GAGTTCCATTGGCTGATAAAGTATTCGCCTCTGCATAATGTGAAGAGGCCATGGGAACAG
N13              GAGTTCCATTGGCTGATAAAGTATTCGCCTCTGCATAATGTGAAGAGGCCATGGGAACAG
Sr:5             GAGTTCCATTGGCTGATAAAGTATTCGCCTCTGCATAATGTGAAGAGGCCATGGGAACAG
Edi-0            GAGTTCCATTGGCTGATAAAGTATTCGCCTCTGCATAATGTGAAGAGGCCATGGGAACAG
Sap-0            GAGTTCCATTGGCTGATAAAGTATTCGCCTCTGCATAATGTGAAGAGGCCATGGGAACAG
LL-0             GAGTTCCATTGGCTGATAAAGTATTCGCCTCTGCATAATGTGAAGAGGCCATGGGAACAG
Bla-1            GAGTTCCATTGGCTGATAAAGTATTCGCCTCTGCATAATGTGAAGAGGCCATGGGAACAG
Bu-0             GAGTTCCATTGGCTGATAAAGTATTCGCCTCTGCATAATGTGAAGAGGCCATGGGAACAG
Chat-1           GAGTTCCATTGGCTGATAAAGTATTCGCCTCTGCATAATGTGAAGAGGCCATGGGAACAG
Mz-0             GAGTTCCATTGGCTGATAAAGTATTCGCCTCTGCATAATGTGAAGAGGCCATGGGAACAG
Rak-2            GAGTTCCATTGGCTGATAAAGTATTCGCCTCTGCATAATGTGAAGAGGCCATGGGAACAG
Wei-0            GAGTTCCATTGGCTGATAAAGTATTCGCCTCTGCATAATGTGAAGAGGCCATGGGAACAG
Ei-2             GAGTTCCATTGGCTGATAAAGTATTCGCCTCTGCATAATGTGAAGAGGCCATGGGAACAG
Col-0            GAGTTCCATTGGCTGATAAAGTATTCGCCTCTGCATAATGTGAAGAGGCCATGGGAACAG
Wa-1             GAGTTCCATTGGCTGATAAAGTATTCGCCTCTGCATAATGTGAAGAGGCCATGGGAACAG
Ws-0             GAGTTCCATTGGCTGATAAAGTATTCGCCTCTGCATAATGTGAAGAGGCCATGGGAACAG
Alc-0            GAGTTCCATTGGCTGATAAAGTATTCGCCTCTGCATAATGTGAAGAGGCCATGGGAACAG
                 ************************************************************

AL1G33310        AAGACAGATCGGTTTGTTCAGTACCCATCAACCATGTTGTTAACTGCTGATCACGACGAT
Bil-5            AAGACAGATCTGTTTGTTCAGTACCCATCAACCATGTTGTTAACTGCTGATCATGACGAT
CYR              AAGACAGATCTGTTTTTTCAGTACCCATCAACCATGTTGTTAACTGCTGATCATGACGAT
Ang-0            AAGACAGATCTGTTTGTTCAGTACCCATCAACCATGTTGTTAACTGCTGATCATGACGAT
Bor-1            AAGACAGATCTGTTTGTTCAGTACCCATCAACCATGTTGTTAACTGCTGATCATGACGAT
Eden-2           AAGACAGATCTGTTTGTTCAGTACCCATCAACCATGTTGTTAACTGCTGATCATGACGAT
Eds-1            AAGACAGATCTGTTTGTTCAGTACCCATCAACCATGTTGTTAACTGCTGATCATGACGAT
Ge-0             AAGACAGATCTGTTTGTTCAGTACCCATCAACCATGTTGTTAACTGCTGATCATGACGAT
Lu-1             AAGACAGATCTGTTTGTTCAGTACCCATCAACCATGTTGTTAACTGCTGATCATGACGAT
Nc-1             AAGACAGATCTGTTTGTTCAGTACCCATCAACCATGTTGTTAACTGCTGATCATGACGAT
Nd-1             AAGACAGATCTGTTTGTTCAGTACCCATCAACCATGTTGTTAACTGCTGATCATGACGAT
Nok-3            AAGACAGATCTGTTTGTTCAGTACCCATCAACCATGTTGTTAACTGCTGATCATGACGAT
Ra-0             AAGACAGATCTGTTTGTTCAGTACCCATCAACCATGTTGTTAACTGCTGATCATGACGAT
Ren-1            AAGACAGATCTGTTTGTTCAGTACCCATCAACCATGTTGTTAACTGCTGATCATGACGAT
Gy-0             AAGACAGATCTGTTTGTTCAGTACCCATCAACCATGTTGTTAACTGCTGATCATGACGAT
Lip-0            AAGACAGATCTGTTTGTTCAGTACCCATCAACCATGTTGTTAACTGCTGATCATGACGAT
Pn-0             AAGACAGATCTGTTTGTTCAGTACCCATCAACCATGTTGTTAACTGCTGATCATGACGAT
Bur-0            AAGACAGATCTGTTTGTTCAGTACCCATCAACCATGTTGTTAACTGCTGATCATGACGAT
Sp-0             AAGACAGATCTGTTTGTTCAGTACCCATCAACCATGTTGTTAACTGCTGATCATGACGAT
Ct-1             AAGACAGATCTGTTTGTTCAGTACCCATCAACCATGTTGTTAACTGCTGATCATGACGAT
En-1             AAGACAGATCTGTTTGTTCAGTACCCATCAACCATGTTGTTAACTGCTGATCATGACGAT
Gr-1             AAGACAGATCTGTTTGTTCAGTACCCATCAACCATGTTGTTAACTGCTGATCATGACGAT
Hs-0             AAGACAGATCTGTTTGTTCAGTACCCATCAACCATGTTGTTAACTGCTGATCATGACGAT
Oy-0             AAGACAGATCTGTTTGTTCAGTACCCATCAACCATGTTGTTAACTGCTGATCATGACGAT
Hi-0             AAGACAGATCTGTTTGTTCAGTACCCATCAACCATGTTGTTAACTGCTGATCATGACGAT
Jm-0             AAGACAGATCTGTTTGTTCAGTACCCATCAACCATGTTGTTAACTGCTGATCATGACGAT
Sf-2             AAGACAGATCTGTTTGTTCAGTACCCATCAACCATGTTGTTAACTGCTGATCATGACGAT
Rub              AAGACAGATCTGTTTGTTCAGTACCCATCAACCATGTTGTTAACTGCTGATCATGACGAT
Ull1-1           AAGACAGATCTGTTTGTTCAGTACCCATCAACCATGTTGTTAACTGCTGATCATGACGAT
Ler-1            AAGACAGATCTGTTTGTTCAGTACCCATCAACCATGTTGTTAACTGCTGATCATGACGAT
Lom1-1           AAGACAGATCTGTTTGTTCAGTACCCATCAACCATGTTGTTAACTGCTGATCATGACGAT
N13              AAGACAGATCTGTTTGTTCAGTACCCATCAACCATGTTGTTAACTGCTGATCATGACGAT
Sr:5             AAGACAGATCTGTTTGTTCAGTACCCATCAACCATGTTGTTAACTGCTGATCATGACGAT
Edi-0            AAGACAGATCTGTTTGTTCAGTACCCATCAACCATGTTGTTAACTGCTGATCATGACGAT
Sap-0            AAGACAGATCTGTTTGTTCAGTACCCATCAACCATGTTGTTAACTGCTGATCATGACGAT
LL-0             AAGACAGATCTGTTTTTTCAGTACCCATCAACCATGTTGTTAACTGCTGATCATGACGAT
Bla-1            AAGACAGATCTGTTTGTTCAGTACCCATCAACCATGTTGTTAACTGCTGATCATGACGAT
Bu-0             AAGACAGATCTGTTTGTTCAGTACCCATCAACCATGTTGTTAACTGCTGATCATGACGAT
Chat-1           AAGACAGATCTGTTTGTTCAGTACCCATCAACCATGTTGTTAACTGCTGATCATGACGAT
Mz-0             AAGACAGATCTGTTTGTTCAGTACCCATCAACCATGTTGTTAACTGCTGATCATGACGAT
Rak-2            AAGACAGATCTGTTTTTTCAGTACCCATCAACCATGTTGTTAACTGCTGATCATGACGAT
Wei-0            AAGACAGATCTGTTTGTTCAGTACCCATCAACCATGTTGTTAACTGCTGATCATGACGAT
Ei-2             AAGACAGATCTGTTTTTTCAGTACCCATCAACCATGTTGTTAACTGCTGATCATGACGAT
Col-0            AAGACAGATCTGTTTTTTCAGTACCCATCAACCATGTTGTTAACTGCTGATCATGACGAT
Wa-1             AAGACAGATCTGTTTGTTCAGTACCCATCAACCATGTTGTTAACTGCTGATCATGACGAT
Ws-0             AAGACAGATCTGTTTGTTCAGTACCCATCAACCATGTTGTTAACTGCTGATCATGACGAT
Alc-0            AAGACAGATCTGTTTGTTCAGTACCCATCAACCATGTTGTTAACTGCTGATCATGACGAT
                 ********** **** ************************************* ******

AL1G33310        AGAGTCGTCCCACTTCATACTTACAAGTTGCTTGCGACAATGCAATATGAATTAGGTTTG
Bil-5            AGAGTCGTCCCACTTCATTCTTACAAGTTGCTTGCGACAATGCAATATGAATTAGGTTTG
CYR              AGAGTCGTCCCACTTCATTCTTACAAGTTGCTTGCGACAATGCAATATGAATTAGGTTTG
Ang-0            AGAGTCGTCCCACTTCATTCTTACAAGTTGCTTGCGACAATGCAATATGAATTAGGTTTG
Bor-1            AGAGTCGTCCCACTTCATTCTTACAAGTTGCTTGCGACAATGCAATATGAATTAGGTTTG
Eden-2           AGAGTCGTCCCACTTCATTCTTACAAGTTGCTTGCGACAATGCAATATGAATTAGGTTTG
Eds-1            AGAGTCGTCCCACTTCATTCTTACAAGTTGCTTGCGACAATGCAATATGAATTAGGTTTG
Ge-0             AGAGTCGTCCCACTTCATTCTTACAAGTTGCTTGCGACAATGCAATATGAATTAGGTTTG
Lu-1             AGAGTCGTCCCACTTCATTCTTACAAGTTGCTTGCGACAATGCAATATGAATTAGGTTTG
Nc-1             AGAGTCGTCCCACTTCATTCTTACAAGTTGCTTGCGACAATGCAATATGAATTAGGTTTG
Nd-1             AGAGTCGTCCCACTTCATTCTTACAAGTTGCTTGCGACAATGCAATATGAATTAGGTTTG
Nok-3            AGAGTCGTCCCACTTCATTCTTACAAGTTGCTTGCGACAATGCAATATGAATTAGGTTTG
Ra-0             AGAGTCGTCCCACTTCATTCTTACAAGTTGCTTGCGACAATGCAATATGAATTAGGTTTG
Ren-1            AGAGTCGTCCCACTTCATTCTTACAAGTTGCTTGCGACAATGCAATATGAATTAGGTTTG
Gy-0             AGAGTCGTCCCACTTCATTCTTACAAGTTGCTTGCGACAATGCAATATGAATTAGGTTTG
Lip-0            AGAGTCGTCCCACTTCATTCTTACAAGTTGCTTGCGACAATGCAATATGAATTAGGTTTG
Pn-0             AGAGTCGTCCCACTTCATTCTTACAAGTTGCTTGCGACAATGCAATATGAATTAGGTTTG
Bur-0            AGAGTCGTCCCACTTCATTCTTACAAGTTGCTTGCGACAATGCAATATGAATTAGGTTTG
Sp-0             AGAGTCGTCCCACTTCATTCTTACAAGTTGCTTGCGACAATGCAATATGAATTAGGTTTG
Ct-1             AGAGTCGTCCCACTTCATTCTTACAAGTTGCTTGCGACAATGCAATATGAATTAGGTTTG
En-1             AGAGTCGTCCCACTTCATTCTTACAAGTTGCTTGCGACAATGCAATATGAATTAGGTTTG
Gr-1             AGAGTCGTCCCACTTCATTCTTACAAGTTGCTTGCGACAATGCAATATGAATTAGGTTTG
Hs-0             AGAGTCGTCCCACTTCATTCTTACAAGTTGCTTGCGACAATGCAATATGAATTAGGTTTG
Oy-0             AGAGTCGTCCCACTTCATTCTTACAAGTTGCTTGCGACAATGCAATATGAATTAGGTTTG
Hi-0             AGAGTCGTCCCACTTCATTCTTACAAGTTGCTTGCGACAATGCAATATGAATTAGGTTTG
Jm-0             AGAGTCGTCCCACTTCATTCTTACAAGTTGCTTGCGACAATGCAATATGAATTAGGTTTG
Sf-2             AGAGTCGTCCCACTTCATTCTTACAAGTTGCTTGCGACAATGCAATATGAATTAGGTTTG
Rub              AGAGTCGTCCCACTTCATTCTTACAAGTTGCTTGCGACAATGCAATATGAATTAGGTTTG
Ull1-1           AGAGTCGTCCCACTTCATTCTTACAAGTTGCTTGCGACAATGCAATATGAATTAGGTTTG
Ler-1            AGAGTCGTCCCACTTCATTCTTACAAGTTGCTTGCGACAATGCAATATGAATTAGGTTTG
Lom1-1           AGAGTCGTCCCACTTCATTCTTACAAGTTGCTTGCGACAATGCAATATGAATTAGGTTTG
N13              AGAGTCGTCCCACTTCATTCTTACAAGTTGCTTGCGACAATGCAATATGAATTAGGTTTG
Sr:5             AGAGTCGTCCCACTTCATTCTTACAAGTTGCTTGCGACAATGCAATATGAATTAGGTTTG
Edi-0            AGAGTCGTCCCACTTCATTCTTACAAGTTGCTTGCGACAATGCAATATGAATTAGGTTTG
Sap-0            AGAGTCGTCCCACTTCATTCTTACAAGTTGCTTGCGACAATGCAATATGAATTAGGTTTG
LL-0             AGAGTCGTCCCACTTCATTCTTACAAGTTGCTTGCGACAATGCAATATGAATTAGGTTTG
Bla-1            AGAGTCGTCCCACTTCATTCTTACAAGTTGCTTGCGACAATGCAATATGAATTAGGTTTG
Bu-0             AGAGTCGTCCCACTTCATTCTTACAAGTTGCTTGCGACAATGCAATATGAATTAGGTTTG
Chat-1           AGAGTCGTCCCACTTCATTCTTACAAGTTGCTTGCGACAATGCAATATGAATTAGGTTTG
Mz-0             AGAGTCGTCCCACTTCATTCTTACAAGTTGCTTGCGACAATGCAATATGAATTAGGTTTG
Rak-2            AGAGTCGTCCCACTTCATTCTTACAAGTTGCTTGCGACAATGCAATATGAATTAGGTTTG
Wei-0            AGAGTCGTCCCACTTCATTCTTACAAGTTGCTTGCGACAATGCAATATGAATTAGGTTTG
Ei-2             AGAGTCGTCCCACTTCATTCTTACAAGTTGCTTGCGACAATGCAATATGAATTAGGTTTG
Col-0            AGAGTCGTCCCACTTCATTCTTACAAGTTGCTTGCGACAATGCAATATGAATTAGGTTTG
Wa-1             AGAGTCGTCCCACTTCATTCTTACAAGTTGCTTGCGACAATGCAATATGAATTAGGTTTG
Ws-0             AGAGTCGTCCCACTTCATTCTTACAAGTTGCTTGCGACAATGCAATATGAATTAGGTTTG
Alc-0            AGAGTCGTCCCACTTCATTCTTACAAGTTGCTTGCGACAATGCAATATGAATTAGGTTTG
                 ****************** *****************************************

AL1G33310        AGTTTAGAGAATAGTCCACAGACGAACCCTATAATTGCTCGGATAGAAGTAAAAGCCGGG
Bil-5            AGTTTAGAGAATAGTCCACAGACGAACCCTATAATTGCTCGAATAGAAGTAAAAGCCGGG
CYR              AGTTTAGAGATTAGTCCACAGACGAACCCTATAATTGCTCGAATAGAAGTAAAAGCCGGG
Ang-0            AGTTTAGAGATTAGTCCACAGACGAACCCTATAATTGCTCGAATAGAAGTAAAAGCCGGG
Bor-1            AGTTTAGAGATTAGTCCACAGACGAACCCTATAATTGCTCGAATAGAAGTAAAAGCCGGG
Eden-2           AGTTTAGAGATTAGTCCACAGACGAACCCTATAATTGCTCGAATAGAAGTAAAAGCCGGG
Eds-1            AGTTTAGAGATTAGTCCACAGACGAACCCTATAATTGCTCGAATAGAAGTAAAAGCCGGG
Ge-0             AGTTTAGAGATTAGTCCACAGACGAACCCTATAATTGCTCGAATAGAAGTAAAAGCCGGG
Lu-1             AGTTTAGAGATTAGTCCACAGACGAACCCTATAATTGCTCGAATAGAAGTAAAAGCCGGG
Nc-1             AGTTTAGAGATTAGTCCACAGACGAACCCTATAATTGCTCGAATAGAAGTAAAAGCCGGG
Nd-1             AGTTTAGAGATTAGTCCACAGACGAACCCTATAATTGCTCGAATAGAAGTAAAAGCCGGG
Nok-3            AGTTTAGAGATTAGTCCACAGACGAACCCTATAATTGCTCGAATAGAAGTAAAAGCCGGG
Ra-0             AGTTTAGAGATTAGTCCACAGACGAACCCTATAATTGCTCGAATAGAAGTAAAAGCCGGG
Ren-1            AGTTTAGAGATTAGTCCACAGACGAACCCTATAATTGCTCGAATAGAAGTAAAAGCCGGG
Gy-0             AGTTTAGAGATTAGTCCACAGACGAACCCTATAATTGCTCGAATAGAAGTAAAAGCCGGG
Lip-0            AGTTTAGAGATTAGTCCACAGACGAACCCTATAATTGCTCGAATAGAAGTAAAAGCCGGG
Pn-0             AGTTTAGAGATTAGTCCACAGACGAACCCTATAATTGCTCGAATAGAAGTAAAAGCCGGG
Bur-0            AGTTTAGAGAATAGTCCACAGACGAACCCTATAATTGCTCGAATAGAAGTAAAAGCCGGG
Sp-0             AGTTTAGAGAATAGTCCACAGACGAACCCTATAATTGCTCGAATAGAAGTAAAAGCCGGG
Ct-1             AGTTTAGAGAATAGTCCACAGACGAACCCTATAATTGCTCGAATAGAAGTAAAAGCCGGG
En-1             AGTTTAGAGAATAGTCCACAGACGAACCCTATAATTGCTCGAATAGAAGTAAAAGCCGGG
Gr-1             AGTTTAGAGAATAGTCCACAGACGAACCCTATAATTGCTCGAATAGAAGTAAAAGCCGGG
Hs-0             AGTTTAGAGAATAGTCCACAGACGAACCCTATAATTGCTCGAATAGAAGTAAAAGCCGGG
Oy-0             AGTTTAGAGAATAGTCCACAGACGAACCCTATAATTGCTCGAATAGAAGTAAAAGCCGGG
Hi-0             AGTTTAGAGAATAGTCCACAGACGAACCCTATAATTGCTCGAATAGAAGTAAAAGCCGGG
Jm-0             AGTTTAGAGAATAGTCCACAGACGAACCCTATAATTGCTCGAATAGAAGTAAAAGCCGGG
Sf-2             AGTTTAGAGAATAGTCCACAGACGAACCCTATAATTGCTCGAATAGAAGTAAAAGCCGGG
Rub              AGTTTAGAGAATAGTCCACAGACGAACCCTATAATTGCTCGAATAGAAGTAAAAGCCGGG
Ull1-1           AGTTTAGAGAATAGTCCACAGACGAACCCTATAATTGCTCGAATAGAAGTAAAAGCCGGG
Ler-1            AGTTTAGAGAATAGTCCACAGACGAACCCTATAATTGCTCGAATAGAAGTAAAAGCCGGG
Lom1-1           AGTTTAGAGAATAGTCCACAGACGAACCCTATAATTGCTCGAATAGAAGTAAAAGCCGGG
N13              AGTTTAGAGAATAGTCCACAGACGAACCCTATAATTGCTCGAATAGAAGTAAAAGCCGGG
Sr:5             AGTTTAGAGAATAGTCCACAGACGAACCCTATAATTGCTCGAATAGAAGTAAAAGCCGGG
Edi-0            AGTTTAGAGAATAGTCCACAGACGAACCCTATAATTGCTCGAATAGAAGTAAAAGCCGGG
Sap-0            AGTTTAGAGAATAGTCCACAGACGAACCCTATAATTGCTCGAATAGAAGTAAAAGCCGGG
LL-0             AGTTTAGAGAATAGTCCACAGACGAACCCTATAATTGCTCGAATAGAAGTAAAAGCCGGG
Bla-1            AGTTTAGAGAATAGTCCACAGACGAACCCTATAATTGCTCGAATAGAAGTAAAAGCCGGG
Bu-0             AGTTTAGAGAATAGTCCACAGACGAACCCTATAATTGCTCGAATAGAAGTAAAAGCGGGG
Chat-1           AGTTTAGAGAATAGTCCACAGACGAACCCTATAATTGCTCGAATAGAAGTAAAAGCGGGG
Mz-0             AGTTTAGAGAATAGTCCACAGACGAACCCTATAATTGCTCGAATAGAAGTAAAAGCGGGG
Rak-2            AGTTTAGAGAATAGTCCACAGACGAACCCTATAATTGCTCGAATAGAAGTAAAAGCGGGG
Wei-0            AGTTTAGAGAATAGTCCACAGACGAACCCTATAATTGCTCGAATAGAAGTAAAAGCGGGG
Ei-2             AGTTTAGAGAATAGTCCACAGACGAACCCTATAATTGCTCGAATAGAAGTAAAAGCCGGG
Col-0            AGTTTAGAGAATAGTCCACAGACGAACCCTATAATTGCTCGAATAGAAGTAAAAGCCGGG
Wa-1             AGTTTAGAGAATAGTCCACAGACGAACCCTATAATTGCTCGAATAGAAGTAAAAGCCGGG
Ws-0             AGTTTAGAGAATAGTCCACAGACGAACCCTATAATTGCTCGAATAGAAGTAAAAGCCGGG
Alc-0            AGTTTAGAGAATAGTCCACAGACGAACCCTATAATTGCTCGAATAGAAGTAAAAGCCGGG
                 ********** ****************************** ************** ***

AL1G33310        CATGGAGCAGGACGTCCAACACAAAAGATGATTGACGAAGCGGCTGATCGATATTCGTTC
Bil-5            CATGGAGCAGGACGTCCAACGCAAAAGATGATTGATGAAGCGGCTGATAGATATTCGTTC
CYR              CATGGAGCAGGACGTCCAACGCAAAAGATGATTGATGAAGCGGCTGATAGATATTCGTTC
Ang-0            CATGGAGCAGGACGTCCAACGCAAAAGATGATTGATGAAGCGGCTGATAGATATTCGTTC
Bor-1            CATGGAGCAGGACGTCCAACGCAAAAGATGATTGATGAAGCGGCTGATAGATATTCGTTC
Eden-2           CATGGAGCAGGACGTCCAACGCAAAAGATGATTGATGAAGCGGCTGATAGATATTCGTTC
Eds-1            CATGGAGCAGGACGTCCAACGCAAAAGATGATTGATGAAGCGGCTGATAGATATTCGTTC
Ge-0             CATGGAGCAGGACGTCCAACGCAAAAGATGATTGATGAAGCGGCTGATAGATATTCGTTC
Lu-1             CATGGAGCAGGACGTCCAACGCAAAAGATGATTGATGAAGCGGCTGATAGATATTCGTTC
Nc-1             CATGGAGCAGGACGTCCAACGCAAAAGATGATTGATGAAGCGGCTGATAGATATTCGTTC
Nd-1             CATGGAGCAGGACGTCCAACGCAAAAGATGATTGATGAAGCGGCTGATAGATATTCGTTC
Nok-3            CATGGAGCAGGACGTCCAACGCAAAAGATGATTGATGAAGCGGCTGATAGATATTCGTTC
Ra-0             CATGGAGCAGGACGTCCAACGCAAAAGATGATTGATGAAGCGGCTGATAGATATTCGTTC
Ren-1            CATGGAGCAGGACGTCCAACGCAAAAGATGATTGATGAAGCGGCTGATAGATATTCGTTC
Gy-0             CATGGAGCAGGACGTCCAACGCAAAAGATGATTGATGAAGCGGCTGATAGATATTCGTTC
Lip-0            CATGGAGCAGGACGTCCAACGCAAAAGATGATTGATGAAGCGGCTGATAGATATTCGTTC
Pn-0             CATGGAGCAGGACGTCCAACGCAAAAGATGATTGATGAAGCGGCTGATAGATATTCGTTC
Bur-0            CATGGAGCAGGACGTCCAACGCAAAAGATGATTGATGAAGCGGCTGATAGATATTCGTTC
Sp-0             CATGGAGCAGGACGTCCAACGCAAAAGATGATTGATGAAGCGGCTGATAGATATTCGTTC
Ct-1             CATGGAGCAGGACGTCCAACGCAAAAGATGATTGATGAAGCGGCTGRTAKATATTCGTTC
En-1             CATGGAGCAGGACGTCCAACGCAAAAGATGATTGATGAAGCGGCTGATAGATATTCGTTC
Gr-1             CATGGAGCAGGACGTCCAACGCAAAAGATGATTGATGAAGCGGCTGATAGATATTCGTTC
Hs-0             CATGGAGCAGGACGTCCAACGCAAAAGATGATTGATGAAGCGGCTGATAGATATTCGTTC
Oy-0             CATGGAGCAGGACGTCCAACGCAAAAGATGATTGATGAAGCGGCTGATAKATATTCGTTC
Hi-0             CATGGAGCAGGACGTCCAACGCAAAAGATGATTGATGAAGCGGCTGATAKATATTCGTTC
Jm-0             CATGGAGCAGGACGTCCAACGCAAAAGATGATTGATGAAGCGGCTGATAGATATTCGTTC
Sf-2             CATGGAGCAGGACGTCCAACGCAAAAGATGATTGATGAAGCGGCTGATAGATATTCGTTC
Rub              CATGGAGCAGGACGTCCAACGCAAAAGATGATTGATGAAGCGGCTGATAGATATTCGTTC
Ull1-1           CATGGAGCAGGACGTCCAACGCAAAAGATGATTGATGAAGCGGCTGATAGATATTCGTTC
Ler-1            CATGGAGCAGGACGTCCAACGCAAAAGATGATTGATGAAGCGGCTGATAGATATTCGTTC
Lom1-1           CATGGAGCAGGACGTCCAACGCAAAAGATGATTGATGAAGCGGCTGATAGATATTCGTTC
N13              CATGGAGCAGGACGTCCAACGCAAAAGATGATTGATGAAGCGGCTGATAGATATTCGTTC
Sr:5             CATGGAGCAGGACGTCCAACGCAAAAGATGATTGATGAAGCGGCTGATAGATATTCGTTC
Edi-0            CATGGAGCAGGACGTCCAACGCAAAAGATGATTGATGAAGCGGCTGATATATATTCGTTC
Sap-0            CATGGAGCAGGACGTCCAACGCAAAAGATGATTGATGAAGCGGCTGATAGATATTCGTTC
LL-0             CATGGAGCAGGACGTCCAACGCAAAAGATGATTGATGAAGCGGCTGATAGATATTCGTTC
Bla-1            CATGGAGCAGGACGTCCAACGCAAAAGATGATTGATGAAGCGGCTGATAGATATTCGTTC
Bu-0             CATGGAGCAGGACGTCCAACGCAAAAGATGATTGATGAAGCGGCTGATAGATATTCGTTC
Chat-1           CATGGAGCAGGACGTCCAACGCAAAAGATGATTGATGAAGCGGCTGATAGATATTCGTTC
Mz-0             CATGGAGCAGGACGTCCAACGCAAAAGATGATTGATGAAGCGGCTGATAGATATTCGTTC
Rak-2            CATGGAGCAGGACGTCCAACGCAAAAGATGATTGATGAAGCGGCTGATAGATATTCGTTC
Wei-0            CATGGAGCAGGACGTCCAACGCAAAAGATGATTGATGAAGCGGCTGATAGATATTCGTTC
Ei-2             CATGGAGCAGGACGTCCAACGCAAAAGATGATTGATGAAGCGGCTGATAGATATTCGTTC
Col-0            CATGGAGCAGGACGTCCAACGCAAAAGATGATTGATGAAGCGGCTGATAGATATTCGTTC
Wa-1             CATGGAGCAGGACGTCCAACGCAAAAGATGATTGATGAAGCGGCTGATAGATATTCGTTC
Ws-0             CATGGAGCAGGACGTCCAACGCAAAAGATGATTGATGAAGCGGCTGATAGATATTCGTTC
Alc-0            CATGGAGCAGGACGTCCAACGCAAAAGATGATTGATGAAGCGGCTGATAGATATTCGTTC
                 ******************** ************** ********** *  **********

AL1G33310        ATGGCGAAGATGGTGGATGCTTCATGGATCGACTAG
Bil-5            ATGGCGAAGATGGTGGATGCTTCATGGATCGACTAG
CYR              ATGGCGAAGATGGTGGATGCTTCATGGATCGACTAG
Ang-0            ATGGCGAAGATGGTGGATGCTTCATGGATCGACTAG
Bor-1            ATGGCGAAGATGGTGGATGCTTCATGGATCGACTAG
Eden-2           ATGGCGAAGATGGTGGATGCTTCATGGATCGACTAG
Eds-1            ATGGCGAAGATGGTGGATGCTTCATGGATCGACTAG
Ge-0             ATGGCGAAGATGGTGGATGCTTCATGGATCGACTAG
Lu-1             ATGGCGAAGATGGTGGATGCTTCATGGATCGACTAG
Nc-1             ATGGCGAAGATGGTGGATGCTTCATGGATCGACTAG
Nd-1             ATGGCGAAGATGGTGGATGCTTCATGGATCGACTAG
Nok-3            ATGGCGAAGATGGTGGATGCTTCATGGATCGACTAG
Ra-0             ATGGCGAAGATGGTGGATGCTTCATGGATCGACTAG
Ren-1            ATGGCGAAGATGGTGGATGCTTCATGGATCGACTAG
Gy-0             ATGGCGAAGATGGTGGATGCTTCATGGATCGACTAG
Lip-0            ATGGCGAAGATGGTGGATGCTTCATGGATCGACTAG
Pn-0             ATGGCGAAGATGGTGGATGCTTCATGGATCGACTAG
Bur-0            ATGGCGAAGATGGTGGATGCTTCATGGATCGACTAG
Sp-0             ATGGCGAAGATGGTGGATGCTTCATGGATCGACTAG
Ct-1             ATGGCGAAGATGGTGGATGCTTCATGGATCGACTAG
En-1             ATGGCGAAGATGGTGGATGCTTCATGGATCGACTAG
Gr-1             ATGGCGAAGATGGTGGATGCTTCATGGATCGACTAG
Hs-0             ATGGCGAAGATGGTGGATGCTTCATGGATCGACTAG
Oy-0             WTGGCGAAGATGGTGGATGCTTCATGGATCGACTAG
Hi-0             ATGGCGAAGATGGTGGATGCTTCATGGATCGACTAG
Jm-0             ATGGCGAAGATGGTGGATGCTTCATGGATCGACTAG
Sf-2             ATGGCGAAGATGGTGGATGCTTCATGGATCGACTAG
Rub              ATGGCGAAGATGGTGGATGCTTCATGGATCGACTAG
Ull1-1           ATGGCGAAGATGGTGGATGCTTCATGGATCGACTAG
Ler-1            ATGGCGAAGATGGTGGATGCTTCATGGATCGACTAG
Lom1-1           ATGGCGAAGATGGTGGATGCTTCATGGATCGACTAG
N13              ATGGCGAAGATGGTGGATGCTTCATGGATCGACTAG
Sr:5             ATGGCGAAGATGGTGGATGCTTCATGGATCGACTAG
Edi-0            TTGGCGAAGATGGTGGATGCTTCATGGATCGACTAG
Sap-0            ATGGCGAAGATGGTGGATGCTTCATGGATCGACTAG
LL-0             ATGGCGAAGATGGTGGATGCTTCATGGATCGACTAG
Bla-1            ATGGCGAAGATGGTGGATGCTTCATGGATCGACTAG
Bu-0             ATGGCGAAGATGGTGGATGCTTCATGGATCGACTAG
Chat-1           ATGGCGAAGATGGTGGATGCTTCATGGATCGACTAG
Mz-0             ATGGCGAAGATGGTGGATGCTTCATGGATCGACTAG
Rak-2            ATGGCGAAGATGGTGGATGCTTCATGGATCGACTAG
Wei-0            ATGGCGAAGATGGTGGATGCTTCATGGATCGACTAG
Ei-2             ATGGCGAAGATGGTGGATGCTTCATGGATCGACTAG
Col-0            ATGGCGAAGATGGTGGATGCTTCATGGATCGACTAG
Wa-1             ATGGCGAAGATGGTGGATGCTTCATGGATCGACTAG
Ws-0             ATGGCGAAGATGGTGGATGCTTCATGGATCGACTAG
Alc-0            ATGGCGAAGATGGTGGATGCTTCATGGATCGACTAG
                  ***********************************

(((((((((((((Ra_0vcfpcr:0.00000010,Ren_1vcf:0.00000010)0.0500:0.00000010,Nok_3vcf:0.00000010)0.0100:0.00000010,Nd1:0.00000010)0.0000:0.00000010,Nc_1vcf:0.00000010)0.0000:0.00000010,Lu_1vcf:0.00000010)0.0000:0.00000010,Ge_0vcfpcr:0.00000010)0.0000:0.00000010,Eds_1vcf:0.00000010)0.0000:0.00000010,Eden_2vcf:0.00000010)0.0300:0.00000010,(Gy_0vcf:0.00048160,(Ang_0vcf:0.00000010,Bor_1vcf:0.00000010)0.0600:0.00000010)0.0000:0.00000010)0.4100:0.00048137,(CYRvcf:0.00095215,(Lip0pcr:0.00045603,Pn_0vcf:0.00000010)0.4900:0.00000010)0.4000:0.00000010)0.5400:0.00091296,Bil_5vcf:0.00186614)0.4300:0.00000010,(Hs0pcr:0.00048185,(Ull1_1vcf:0.00048172,(((Bur0:0.00000010,Sp_0vcf:0.00048182)0.8400:0.00093841,Gr1:0.00045652)0.5100:0.00048165,((((Ct1:0.00000010,En_1vcf:0.00048155)0.6500:0.00045613,Jm0:0.00000010)0.4300:0.00053249,Sf_2vcf:0.00000010)0.5100:0.00048171,(Rubvcf:0.00048180,(Oy0:0.00000010,(Hi0:0.00000010,(Ler_1vcf:0.00000010,(Lom1_1vcf:0.00000010,(N13:0.00000010,'Sr_5vcf':0.00000010)0.0800:0.00000010)0.0300:0.00000010)0.0000:0.00000010)0.0100:0.00000010)0.1900:0.00000010)0.1900:0.00000010)0.1200:0.00000010)0.0400:0.00000010)0.4600:0.00045649)0.5300:0.00053291)0.9900:0.00268904,((Ei_2vcf:0.00000010,Col0:0.00000010)0.9700:0.00045615,(((Wa1:0.00000010,Ws0:0.00000010)0.9800:0.00142988,Alc0:0.00095375)0.9800:0.00093716,((Edi0:0.00091266,Sap0pcr:0.00045615)0.6300:0.00000010,(Bla1:0.00053258,(LL_0vcf:0.00091324,((Chat_1vcf:0.00000010,Mz_0vcf:0.00000010)0.2500:0.00000010,(Bu0:0.00000010,(Rak_2vcfpcr:0.00045633,Wei_0vcfpcr:0.00000010)0.5400:0.00048191)0.0000:0.00000010)0.5800:0.00045643)0.5700:0.00000010)0.5600:0.00048131)0.9600:0.00230114)0.4000:0.00000010)0.9900:0.00145310);
