# Supplementary material for: Parallel evolution of the POQR prolyl oligo peptidase gene conferring plant quantitative disease resistance
Source: PLoS Genet. 2017 Dec 22;13(12):e1007143. doi: 10.1371/journal.pgen.1007143 (PMC5757927; doi:10.1371/journal.pgen.1007143)
Supplement: S5 File — (TXT) [file pgen.1007143.s005.txt]

>CA04g22450
MGSLPAIDERSLTYPFARRDESVVDNYHGVDVPDPYRWLEEPDSKETKEFVEKQVILTDSVLKTCEIRDKLREKLTKLFDFPKYNVPFRAGDKYFYFHNTGLQPQKVLYVQDSLDGKPEVLLDPNTLSDDGTVALSMCAVSKDAKYLAYGISSSGSDWVTIKVMRVEDKRDEPDTISWVKFSNISWTCDSKGFFYSRYPAPKNGEKLDAGRETNANLHQEVYYHSLGTDQSDDVLCWKDSENPMHRHIASVTEDGQYVLLYVFRNCDTVNQLYYCDLSALPNGVASYKGRGDALPFSKLVDYFDASYDYVAHNGTVFTLLTNKDAPKYKLVRVDLENPDFWFDIIREDEKDVLQSAVAVNENQLVVNYLRDVKNVLQLRDLESGALLHHLPIDIGSVTGISARRKDDSVFIGFMNFLIPGLIYECNLKGEIPELKVFREIIVPGFDRTEFQVNQVFGPSKDGVKIPMFIVARKGMSLDGCNHCLLFGYGGFNISMTPHFSAARVVLAKHLGVVFCLANIRGGGEYGEEWYKAGALSKKQNCFDDFISAAEYLVSAGYTQPHKLCIEGESNGGLLVAACINQRPDLFGCALAHVGVMDMLRFHKFTIGHAWTSDFGCSDKEEEFHWLIRYSPLHNVRRPWEQFANIGFVQYPSIMLLTADHDDRVVPLHSLKLLATMQYVLCTSEEKSTQTNPIIGRIERKAGHGCGRPTQKLIDEAADRYAFMAKELGAAWIQ
>CA08g03740
MESVSSLEEPLPYPIARRDESFTDYYHGVNIPDPYRWLEDPNSEETKEFVEKQVNITDSVLKTCETREKLRENITKLYDFPKYEVPFRAGDKYFYFHNTGLQPQKVLYVQDSLDGEPEILLDPNTLSEDGTVALSICSISEDAKFLAYGISSSGSDWVTIKIMRVDDKSVEPDVLLWVKFSDASWTHDSKGFFYSRYPTPKDGESLDAGTETHSNLHHEVYYHRLGTDQSNDILCWKDLENSRCTRSASVTEDGKYVLLYTYENCDPVNQVCYCDLSAFPDGIEGCKRGNELLPFIKLVDNFAASYDYVANDGTAFTFRTNKDAPKYKLVRVDLTKPDSWSDIIQEDEKDVLESAVAVNENQLVICYLSDVKNVLQLRDLKAGALLHHLPIDIGTVSGISARRKDGTIFIGFTNFLIPGIIYECNLKAEVPNLRVFRETVVPGFDHTDFQVNQAFVPSKDGVKIPMFIVAGKDISLDGSHPCLLYGYGGFSISITPNFSIGRVVIVKHLGVVFCIANIRGGGEYGEDWHKAGSLSKKQNCFDDFISAAEYLVEAGYTQPKKLCIEGGSNGGLLVGACINQKPDLFGCALAHVGVMDMLRFHKFTIGSHAWTSDYGCSEKDEEFQWLIKYSPLHNVRRPWEQSHNQESQYPSTMLLTADHDDRVVPLHSLKLLATMQYVLCTSLEKSRQTNPIIGRIERNAGHGAGRPTQKVIDEAADRYAFMAKVLGASWV
>Peaxi162Scf00400g00047
MGSLSAIDVPLPYPIARRDESVVDNYHGVNVPDPYRWLEDPDSEETKEFVEKQVNLTDAVLKTCETREQLGEKIKELYDFPKYEVPFRAGDKYFYFHNTGLQPQKVLYVQDSLDGQPEVLLDPNTLSEDGTVALNIYSISEDAKYLAYGLSSSGSDWVTIKIMRVDDKSVEPDVVSWVKFSDASWTHDSKGFFYSRYPAPKEGESIDAGTETQANLHHEVYYHRLGTDQSDDILCWKDPENPKCTRSASVTEDGKYVLLYTYENCDPVNKVYYCDLTELPDGVESYKGRNELLPFIKLVDIFDASYDYIANDGTVFTFRTNKDAPKYKLVRVDLKEPDSWSDVIQEDEKDVLESAVAVNDNQLVVSYLSDVKNVLHLRDLKSGALLHHLPIDIGTVSGVSARRKDSTIFIGFTNFLIPGIIYECNLKAEVPNLKVFRETVVPGFDRTDFQVNQVFVPSKDGVKIPIFIVAGKDISLDGSHPCLLYGYGGFNISITPYFSVGRVVIAKHLGAVFCIANIRGGGEYGEDWHKAGSLSKKQNCFDDFISAAEYLVAAGYTQPKKLCIEGGSNGGLLVGASINQRPDLFGCALAHVGVMDMLRFHKFTIGHAWTSDYGCSEEEEEFQWLIKYSPLHNVRRPWEQSPDQESQYPSTMLLTADHDDRVVPLHSLKLLATMQYVLCTSLEKSPQTNPIIGRIERKAGHGAGRPTQKVIDEAADRYAFMAKVLGASWVE
>Peaxi162Scf00174g00141
MGSLPIIDEPWTYPLARRDEYVIDNYHGVDIADPYRWLEDPDSEETKEFVENQVTLTDSVLKTCETREKLREKLTKLFDFPKYEVPFRAGDKYFYFHNSGLQPQKVLYVQDSLDGKPEVLLDPNTLSEDGTVALSICAISKDAKFLAYGISSSGSDWVTIKVMRVEDKGAEPDTISWVKFSNVSWTHDSKGFFYSRYPAPKNGKYLDAVRETNTNVHHQVYYHCLGTDQSDDILCWKDSENPKHRHMASVTEDGKYVLLYTFQNCDAVNKLYYYDLTTTPNGIVGYKGRNEMLPFNKLVDNFDASYDFVANDGTVFSFLTNKDASKYKLVRVDLKKPDSWYDIIQEDEKDVLQSAVAVNDNQLVVSYLRDVKNVLQLRDLVTGVLLHDLPIDIGRVSGISARRKDTNVFIGFTNFLIPGIIYECNLKGQVPDLKVFRETVVPGFDRTEFQVNQVFVPSKDGVSMPMFIVAGKNISLDGSNPCLLFGYGGFNVSITPYFSATRVVLAKHLGVVFCIANIRGGGEYGEEWHKAGSLSKKQNCFDDFISAAEYLVTAGYTQPHKLCIEGGMLTVEASKLQRPDLFGCALAHVGVMDMLRFHKFTIGHAWTSDFGCSDKEEDFQWLIKYSPLHNVRRPWEQFANRASQYPSIMLLTADHDDRVVPLHSLKLLATMQHVLCTSGENSPQTNPIIGRIERKAGHGCGRPTQKQIDEAADRYSFMAKELGASWFE
>Peinf101Scf00688g11016
MGSLSAIDVPLPYPIARRDESVVDNYHGVNVPDPYRWLEDPDSEETKEFVEKQVNLTDAVLKTCETREQLGEKIKELYDFPKYEVPFRAGDKYFYFHNTGLQPQKVLYVQDSLDGQPEVLLDPNTLSEDGTVALNIYSISEDAKYLAYGLSSSGSDWVTIKIMRVDDKSVEPDVVSWVKFSDASWTHDSKGFFYSRYPAPKEGESIDAGTETQANLHHEVYYHRLGTDQSDDILCWKDPENPKCTRSASVTEDGKYVLLYTYENCDPVNKVYYCDLTELPDGVESYKGRNELLPFIKLVDKFDASYDYIANDGTAFTFRTNKDAPKYKLVRVDLKEPDSWSDVIQEDEKDVLESAVAVNDNQLVVSYLSDVKNVLHLRDLKSGALLHHLPIDIGTVSGVSARRKDSTIFIGFTNFLIPGIIYECNLKAEVPNLKVFRETVVPGFDRTDFQVNQVFVPSKDGVKIPIFIVAGKDISLDGSHPCLLYGYGGFNISITPYFSVGRVVIAKHLGAVFCIANIRGGGEYGEDWHKAGSLSKKQNCFDDFISAAEYLVAAGYTQPKKLCIEGGSNGGLLVGASINQRPDLFGCALAHVGVMDMLRFHKFTIGHAWTSDYGCSEKEEEFQWLIKYSPLHNVRRPWEQSPDQESQYPSTMLLTADHDDRVVPLHSLKLLATMQYVLCTSLEKSPQTNPIIGRIERKAGHGAGRPTQKVIDEAADRYAFMAKVLGASWVE
>Peinf101Scf01043g06027
MGSLPIIDEPWTYPLARRDEYVIDNYHGVDIADPYRWLEDPDSEETKEFVTLTDSVLKTCETREKLREKLTKLFDFPKYEVPFRAGDKYFYFHNSGLQPQKVLYVQDSLDGKPEVLLDPNTLSEDGTVALSICAISKDAKYLAYGISSRGSDWVTIKVMRVEDKGAEPDTISWVKFSNVSWTHDNAGRETNTNVHHQVYYHCLGTDQSDDILCWKDSENPKHRHMASVTEDGKYVLLYTFQNCDTVNKLYYYDLTTTPNGIVGYKGRNEMLPFNKLVDNFDASYDFVANDGTVFTFLTNKDASKYKLVRVDLKKPDSWYDIIQEDEKDVLQSAVAVNDNQLVVSYLRDVKNVLQLRDLVTGVLLHDLPIDIGRVSGISARRKDTNVFIGFTNFLIPGIIYECNLKGQVPDLKVFRETVVPGFDRTEFQVNQVFVPSKDGVSIPMFIVAGKNISLDGSNPCLLFGYGGFNVSITPYFSATRVVLAKHLGVVFCIANIRGGGEYGEEWHKAGSLSKKQNCFDDFISAAEYLVTAGYTQPHKLCIEGGSNVLTVEASNLQRPDLFGCALAHVGVMDMLRFHKFTIGHAWTSDFGCSDKEEDFQWLIKYLPLHNVRRPWEQFANKASQYPSIMLLTADHDDRVVPLHSLKLLATMQHVLCTSVENSPQTNPIIGRIERKAGHGCGRPTQKQIDEAADRYAFMAKELGAYWFE
>Niben101Scf00837g01002
MGSLSVLAEPLPYPIARRDESVVDNYHGVSVPDPYRWLEDPDSEETKEFVEKQVNLTDSVLKTCETREKLREKITKLYDFPKYEVPFRAGDKYFYFHNSGLQPQKVLYVQDSLDGEPEVLLDPNTLSEDGTVALSICSISEDAKYLAYGISSSGSDWVTIKVMQVDDKSVNPDVVSWVKFSDASWTHDSKGFFYSRYPAPNDGESLDAGTETHANLNHEVYYHRLGTDQSDDILCWKDPENPKCTRSASVTEDGKYVLLYTYENCDPVNKVYYCDLSALPGGIEGYKGRNELLPFIKLVDNFDASYDCVANDGTAFTFRTNEDAPKYKLVRVDLKEPDSWSDIIPEDEKDVLESAVAVNDNQLVVSYLSDVKNVLQLRDLKAGVLLHHLPIDIGTVSGISARRKDSTIFIGFTNFLIPGIIYECDLKAEVPNLKVFRETIVPGFDHTEFQVNQVFLPSKDGVKIPMFIVAGKDISLDGSHPCLLYGYGGFNISITPYFSVGRVVIAKNLGVVFCIANIRGGGEYGEDWHKAGSLSKKQNCFDDFISAAEYLVTAGYTQPEKLCIEGGSNGGLLVGACINQRPDLFGCALAHVGVMDMLRFHKFTIGHAWTSDYGCSNKEEEFQWLIKYSPLHNVRRPWEQSRDQESQYPSTMLLTADHDDRVVPLHSLKLLATMQYVLCTSLEKSPQTNPIIGRIDRKAGHGAGRPTQKVIDEAADKYAFMAKALGASWVE
>Niben101Scf02175g03015
MGSLSALNEPLPYPIARRDESVVDNYHGVNVPDPYRWLEDPDSEETKEFVNLTDSVLKTCETREKLREKITKLYDFPKYEVPFRAGDKYFYFHNSGLQPQKVLYVQDSLDGEPEVLLDPNTLSEDGTVALSICSISEDAKYLAYGISSSGSDWVTIKVMHVDDKSVNPDVVSWVKFSDASWTHDSKGFFYSRYPAPNDGESLDAGTETHANLNHEVYYHHLGTDQSDDILCWKDPENPKCTRSASVTEDGKYVLLYTYENCDPVNKVYYCDLSALPDGIEGYKGRNKLLPFINLVDNFDASYDCVANDGTAFTFRTNKDAPKYKLVRVDLKEPESWSDIIREDEKDVLESAVAVNDNQLVVSYLSDVKNVLQLRDLKVGVLLHHLPIDIGTVSGISARRKDSTIFIGFTNFLIPGIIYECDLKAEVPDLKVFRETVVPGFDHTEFQVNQVFVPSKDGVKIPMFIVAGKDIFLDGSHPCLLYGYGGFNISITPYFSVGRVVTAKHLGVVFCIANIRGGGEYGEDWHKAGSLSKKQNCFDDFISAAEYLVTAGYTQPEKLCIEGGSNGGLLVGACINQRPDLFGCALAHVGVMDMLRFHKFTIGHAWTSDYGCSDKEEEFQWLIKYSPLHNVRRPWEQSSDQDSQYPSTMLLTADHDDRVVPLHSLKLLATMQYVLCTSLEKSPQTNPIIGRIDRKAGHGAGRPTQKVIDEAADKYAFMAKVLGASWVE
>Niben101Scf05385g01018
MGSLPALDEPSWTYPLARRDESVIDNYHGVDVPDPYRWLEDPDSEETQDFVEKQVTLTDSVLKTCETREKLREKLTKLFDFPTYEVPFRAGDKYFYFHNSGLQPQKVLYVQDSLDGKPEVLLDPNTFSEDGTVALSICAISKDAKYLAYGISSSGSDWVTIKVMRIEDNGNEPDTVSWVKFSNVSWTGDSKGFFYSRYPAPKNGENLDAGRETNVNLHHQVYYHCLGTHQSDDILCWKDAENPKHRHMASVTEDGKYVLLYTFRNCDTVNKLHYCDLSTLPNGIEGCKGRSDALPFNKLVDHFDASYDYVAHNNSIFTFLTNKNAPKYKLVRVDVQKPDFWFDIINENDKDVLQSAVAVNGNQLIVSYLRDVKNVLQLRDLETGVLLHHLPIDIGRVSGVSARRKDNSVFIGFMNFLIPGLIYECNLKGEVPDLKVFREIIVPGFDRTEFQVNQVFVPGKDGGVKIPMFIVSRKNISLDGSNPCLLFGYGGFNVSLTPCFSAARVVLAKHLGVVFCMANIRGGGEYGEEWYKAGALSKKQNCFDDFISAAEYLVTSGYTQPHKLCIEGGSNGGLLVGACVNQRPDLFGCALAHVGVMDMLRFHKFTIGHAWTSDFGCSDKEEEFQWLIKYSPLHNVRRPWEQFAIKAYQYPSIMLLTADHDDRVVPLHSLKLLAMQYVLCTSVQKSPQTNPIIGRIERKAGHGCGRPTQKLIDEAADRYAFMAKELGASWFE
>NtmRNA_30606
MGSLSALNEPLPYPIARRDETVVDNYHGVNVPDPYRWLEDPDSEETKEFVEKQVNLTDSVLKTCETREKLRQKITKLYDFPKYEVPFRAGDKYFYFHNTGLQPQKVLYVQDSLDGEPEVLLDPNTLSEDGTVALSICSISEDAKYLAYGISSSGSDWNTIKVMQVDDKSVKPDVVSWVKFSDASWTHDSKGFFYSRYPAPKDGESLDAGTETHTNLNHEVYYHRLGTDQSDDILCWKDAENPKCTRSASVTEDGKYVLLYTYENCDPVNKVYYCDLSALPDGIEGYKGRNELLPFIKLVDNFDASYDNVANDGTRFTFRTNKDAPKYKLVRVDLKEPDSWSDIIQEDEKDVLESAVAVNENQLVVSYLSDVKNVLQLRDLKAGALLHHLPIDIGTVSGISARRKDSTIFIGFTNFLIPGIIYECDLKAEVPNLKVFRETVVPGFDHTDFQVNQVFVPSKDGVKIPMFIVAGKDISLDGSHPCLLYGYGGFNISITPYFSVGRVVIAKHLGVVFCIANIRGGGEYGEDWHKAGSLSKKQNCFDDFISAGEYLVAAGYTQPEKLCIEGGSNGGLLVGACINQRPDLFGCALAHVGVMDMLRFHKFTIGHAWTSDYGCSDKEEEFQWLIKYSPLHNVRRPWEQSPEQESQYPSTMLLTADHDDRVVPLHSLKLLATMQYVLCTSLEKSPQTNPIIGRIDRKAGHGAGRPTQKVIDEAADKYAFMAKVLGASWME
>NtmRNA_104808
MGSLPALDEPSRTYPLARRDESVFDNYHGVNIPDPYRWLEDPDSEETKDFVEKQVTLTDSVIKMCETREKLRKKLTKLFDFPKYEIPFRAGDKYFYFHNSGLQPQKVLYVQDNLDGKPEVLLDPNTFSEDGTVALSICAISEDAKYLAYGISSSGSDWVIIKVMRVQDKCDEPDTISWVKFSKVSWTRDSKGFFYSRYPAPKNGENLDAGRETNVNLHHQVYYHFLGTDQSNDILCWKDTENPKHRHMASVTEDGKYVLLYTFRNCDTVNKLHYCDLSTLPNGIEGYKGRSDALPFNKLVDHFDASYDYVAHNNSIFTFLTNKNAPKYKLVRVDVQKPDFWFDIIDEDEKDVLQSAVAVNGNQLIVSYLRDVKNVLQLRDLETGVLLHHLPIDIGRVSGVSARRKDNSVFIGFMNFLIPGLIYECNLKGEVPDLKVFREIVVPGFDRTEFQVNQVFVPSKDGVKIPMFIVSRKNISLDGSNPCLLFGYGGFNVSLTPSFSAARVVLAKHLGVVFCIANIRGGGEYGEEWYKAGALSRKQNCFDDFISAAEYLVTSGYTQPHKLCIEGGSNGGLLVGACVNQRPDLFGCALAHVGVMDMLRFHKFTIGHAWTSDFGCSDKEEEFQWLIKYSPLHNVRRPWEQFAIKAYQYPSIMLLTADHDDRVVPLHSLKLLATMQYVLCTSVAKSPQTNPIIGRIERKAGHGCGRPTQKLIDEAADRYAFMAKELGASWFE
>AT1G20380
MGSLPAFEERLQYPTARRDESVVEDYHGVKVSDPYRWLEDPDAEEVKEFVEKQVQLSDSVLKSCETKEKLHDKFTKFIDYPRFDTPFKRGNSYFYFHNSGLQAQSVLHVQDDLESEAEILLDPNTLSDDGTVSLNTLSISEDAKYLAYGLSSSGSDWVTIKVMKIEDKKVEPDSLSWVKFSGITWTHDGKGFFYSRYPAPREGEKIDAGTETNSNLYHELYYHFLGTDQSEDVLCWRDQDNPKHMFGSKVTDDGKYLIMSIEEGCDPVNKVYHCDLSLLPKGLEGFRGSNTLLPFVKLIDTFDAQYIAIANDETLFTFLTNKDAPKYKVVRVDLKEPSSWTDVIAEHEKDVLSTASAVNGDQLVVSYMSDVKHILQIRDLKSGSLLHGLPVDIGSVCGVFARRKDTTFFFRFTSFLTPGVIYICDLSHEAPEVTVFREIGVPGFDRTAFQVTQVFYPSKDGTDIPMFIVARKDIKLDGSHPCLLYAYGGFSISMTPFFSATRIVLGRHLGTVFCFANIRGGGEYGEEWHKSGALANKQNCFDDFISGAEYLVSAGYTQPRKLCIEGGSNGGILVGACINQRPDLFGCALAHVGVMDMLRFHKFTIGHAWTSEFGCSDKEEEFHWLIKYSPLHNVKRPWEQKTDLFFQYPSTMLLTADHDDRVVPLHSYKLLATMQYELGLSLENSPQTNPIIARIEVKAGHGAGRPTQKMIDEAADRYSFMAKMVDASWID
>AT1G76140
MGSSSVFGEQLQYPATRRDDSVVDDYHGVKIGDPYRWLEDPDAEEVKEFVQSQVKLTDSVLEKCETKEKLRQNITKLIDHPRYDSPFRQGDKYFYFHNTGLQAQSVLYMQDNLDAEPEVLLDPNTLSDDGTVALNTFSVSEDAKYLAYGLSSSGSDWVTIKLMKIEDKKVEPDTLSWVKFTGITWTHDSKGFFYGRYPAPKEGEDIDAGTETNSNLYHELYYHFIGTDQSQDILCWRDNENPKYMFGAEVTDDGKYLIMSIGESCDPVNKLYYCDMTSLSGGLESFRGSSSFLPFIKLVDTFDAQYSVISNDETLFTFLTNKDAPKYKLVRVDLKEPNSWTDVVEEHEKDVLASACAVNGNHLVACYMSDVKHILQIRDLKSGSLLHQLPLDIGSVSDVSARRKDNTFFFSFTSFLTPGVIYKCDLANESPEVKVFREVTVPGFDREAFQAIQVFYPSKDGTKIPMFIVAKKDIKLDGSHPCLLYAYGGFNISITPSFSASRIVLSKHLGVVFCFANIRGGGEYGEEWHKAGSLAKKQNCFDDFISGAEYLVSAGYTQPSKLCIEGGSNGGLLVGACINQRPDLYGCALAHVGVMDMLRFHKFTIGHAWTSDYGCSENEEEFHWLIKYSPLHNVKRPWEQQTDHLVQYPSTMLLTADHDDRVVPLHSLKLLATLQHVLCTSLDNSPQMNPIIGRIEVKAGHGAGRPTQKMIDEAADRYSFMAKMVNASWTE
>AmboTri_sc00001.180
MGSLSALTETSVYPEARRDETVGDDYHGVRVEDPYRWLEDPEADEVKDFVDKQVQLTESVLQTCETREKLRQQITTLFDHPRYEIPFRRGDKYFYFHNTGLQAQNVLYIQDDLESKAEVLLDPNTLSEDGTVALNLCSISEDAKYLAYGLSASGSDWVTINVMRIEDKTTEPDTLKWVKFSSISWTHDSKGFFYGRYPKPNEGEELDAGTETNINLNHELYYHFLGTYQSEDILCWRDPEHPKWIFGSQVTEDGKFLLLDIEEGCDPVNKLYYCDLSDLPKGLAGFKGENVMLPFVKLVDNFDASYRTVANDDTIFTFLTNKDAPKYKLVRVDLKEPNLWTDVVPESERDVLESAICVNGNQLVMSYLSDVKYVLHTRNLKTGHFLHRLPIEIGTVYGVFGRRKHKEIFVGFTSFLSPGIIYQCNLDADVPEMRIFREINVPWFDRTEFQVNQVFVSSKDGTKIPMFIVSKKGIPLDGSHPCLLYGYGGFNISLTPSFSVSRIVLTRHLGAVFCIANIRGGGEYGEEWHKAGSLSKKQNCFDDFISAAEYLVSEGYTQPKRLCIEGGSNGGLLVAACMNQRPDLFGCVLAHVGVMDMLRFHKFTIGHAWTSDYGCSDKDEEFHWLIKYSPLHNVKRPWEQSNGKSYQYPPTMLLTADHDDRVVPLHSLKLLATMQHVLCSSLENSPQTNPIIARIDRKAGHGAGRPTQKLIDEAADRYSFMAKVLDASWV
>Selagmoell_77679
MGSLAETDVLFYPDVRRDESVADDYHGVRVADPYRWLEDPDAEEVKAFVAEQVKLTDTVLQSCDVRQKMNNKITELFDYPKFECPFKRGDKYFYFHNKGLQPQSVLYAQDTLDGEAEVILDPNELSEDGTVALSVYSFSENAEFLAFGLSASGSDWVTIKVLRVATKALEPDVLCWVKFSSIAWTHDHKGFFYCRYPTPFCRKDADAGTETDLNLSQQVYYHFLGTDQSEDILCWKDSDNPKWMFGAEVTDDGKYLVLSIEEGCDPVNRLYLCELDSLPNGLQGWKGKDELLPFERLVDKFDAKYEVIANDGNVFTFRTNKNAPRYKVTRVDTRNPETWTDIIAESAKDVLDSAQCVNHQQLVVSYLSDVKHVLEVRDLEHGTLLRTLPLDIGTVSGISGRRKDAEIFYGFTSFLTPGVIYRCDLSEDSELTVFKETSVKGFDRTRFETKQVFVPSKDGTKVPMFIVARKSIALDGKHPALLYGYGGFNISITPYFSASRIVLIQHCGVIFAIANIRGGGEYGEEWHRAGSLGNKQNCFDDFQACSEYLIKEGYTQPRKLGIEGGSNGGLLVAACINQRPDLYGCALAHVGVMDMLRFHKFTIGHAWTTDYGCSEKEEEFKWLIKYSPLHNVSRPWEKPDGLGVQYPPTMLLTADHDDRVVPLHTLKLLATLQHVLIKSSKSSNQTNPIVARIDTKAGHGAGRPTKKMIDEAADRLSFFVKMTGAEWTE
>Vocar.0007s0075
MVARMRMGLVVCLCVCGYHHSIDVKGTTARKAAETRTGPRGLAAYSLSKGGSDWNTIQVLRVSGTDEPPTPLGAGDDVLEYVKFSSLAWTYDNRGFFYNRYPDPASRPADLGTETDTNTNQLLCYHVLGTPQASDPVIWAIPEHPTWMTGANVTEDGRFLVLYVSQGCVPANHLYVVDIQALDKTPEGHTDWSKYDFFKGSKKLPLVKLVNDFSASFSVSANDGTTFYITTNLDAPRYRLVKVADINNAGRPATWPDHIPQHDKDVLKGVLALKGDTMVVRYLRDVAAALQLRSLSTGSLVRELPLPGPGSVGALSGDRKDTELFFSFTDFVEPGAIYRLDTAPGSPLEPQLYRRTKLQVDDHDPQDYVTKQVFVPSLDGTPIPMFITHRKDLRPEGSAPTLLYGYGGFNASMTPGFSASRLAFMRGYNGVFALANLRGGGEYGTAWRDAGSKENKQNVFDDFQACAEFLIRERYCSPATLTIQGGSNGGLLVAACANQRPDLYACVLAQVGVLDMLRFHKFTIGHAWMTDYGDPDKASDFEYIFPYSPLHNVRIPTGGSRQYPAMIFATGDHDDRVVPLHSLKMLATLQYQLAGEGAAEGAGEGGGGGVAQRNPLLARVEVKAGHGAGKPTQKVIDEVVDLFGFAAKCMNAKWQEQPQCAQKADKEEEEAVTATATAAAAATAAATAEA
>Phvul.001G001700
MVSLSARHQPIQYPTARRDHSVVDHFHGVNITDPYRWLENPEAEEVQEFVQKQVALTDSVLQSCECRGKLADKITKLFDNPRYNAPFRRGNKYFYFHNTGLQAQSVLYLQDSLEAEAQVLLDPNAFSEDGTVSLNTLSVSKNAEFLAYGLSSSGSDWVTIKLMRIQDKSVQSDTLSWVKFSSISWTHDSKGFFYSRYPAPKNGEVADAGTETNANLHHELYYHFLGTDQSEDILCWRDPENPKHMFGGSVTEDGKYLLLYIEEGCDPVNKLYYYDLSELPNGLESFRNENSLLPFVKLVDKFDGQYHAIANDDTLFTFLTNKDAPKYKIVRVDLKEPNAWTDVIQESEKDVLESARAVNGNKLIVSYLSDVKYVLQVRDLETGSLQHQLPIDIGTVSEISGRREDSEVFIGFTSFLTPGIIYQCDLRTQIPDMKIFREIVVPGFDRSEFQVNQVFVPSKDGTKIPMFIVAKKDIVLDGSHPCLLYGYGGFNISLTPYFNISRTVLARHLGVVFCIANIRGGGEYGEDWHKAGSLANKQNCFDDFISAAEYLVSAGYTKPKKLCIEGGSNGGLLVGACINQRPDLFGCALAHVGVMDMLRFHKFTIGHAWTTDYGCSDKEEEFHWLIKYSPLHNVQRPWEKHPNQSIQYPSTMLLTADHDDRVVPLHSLKLLATLQYVLVNSLDESPQTNPIIGRIECKAGHGAGRPTKKMIDEAADRYSFMAKMLDAHWIE
>Phvul.009G020800
MTSLSALNISLQYPPARRDDTVVEDYHGVKISDPYRWLEDPDAEEVKEFVQKQVKLTDSVLQECETRGKLRETITKLFDHPRYYAPFRRADKFFYFHNTGLQPQNILYVQESLEGEAEVLLDPNGFSEDGTVSLSTLSVSEDGKYLAYALSSSGSDWTTIKVLRTDDRNVEPDTLMWVKFSSISWTHDNKGFFYSRYPAPKDGDVVDAGTETNANLHHQLYYHFLGTDQSEDILCWRDPENPKYTFGGSVTDDGQYILLNIAEGCDPVNKLYYCDLSKIPNALEGFRNGNSLLPFVKLVDNFDAQYEAIANDDTVFTFLTNKDAPKYKLVRVDLKEPTVWADVLQESEKDVLESACAVNGNQLIVSYLSDVKYLLQVRDLRTGSLLHQLPIDIGSVSEVSGRREDSVVFIGFTSFLTPGIIYQCNLGTEIPDMKIFREIVVPGFDRSEFQVKQDFVSGKDATKIPVFIVAKRDIVLDGSHPCLLYGYGGFNISITPYFSVSRVVMTRHLGVVFCIANIRGGGEYGEEWHKAGSLAKKQNCFDDFISAAEYLVSTGYTQPKKLCIEGGSNGGLLVGACINQRPDLFGCALGHVGVMDMLRFHKFTIGHAWTSDYGCSDKEEEFHWLIKYSPLHNVRRPWEHTDQSIQYPSTMLLTADHDDRVVPLHTLKLLATMQHVLCTSLEESPQTNPIIGRIDCKSGHGAGRPTQKMIDEAADRYSFMAKMLEVHWIE
>Medtr3g115030
MGTLDEPLQYPAARRDDSVVDDYHGLKIADPYRWLEDPDAEEVKEFVEKQVQLTNSVIQQCETRSKLNETITKLFDHPRYDAPFRRANKYFYFHNTGLQAQDILYVQDSLEGEPQVLLDPNALSEDGTVSLNTFSVSEDAKYLAYALSSSGSDWATIKVLRIEDKNAEPDNLSWVKFSSISWTHDNKGFFYSRYPAPKDGEVVDAGTETNSNLYHMLYYHFLGTDQSGDILCWKDHENPKYSFGGIVTDDGKYLLLYISEGCDPVNKLYYCDMSDFPSIFESFFSANSPLPFVKLIDNFDAKYDYIANDDSVFTFLTNKDAPKYKLVRVDLEKPNTWADVLPESDKDVLESACAVNGNQLIVSYLSDVKHLIQVRDLKSGSLLHELPIDIGTVYDISARREDNVVFISFTSFLSPGIVYQCNLGTGTPDLKILREIAVPGFDRSEFQVNQVFFPSKDGTKIPMFIVAKKDIVFDGSHPCLLYGYGGFNISITPSFSVSRIVLTKHLGFVYCIANIRGGGEYGEEWHKAGSLAKKQNCFDDFISAGEYLVSTGYTQPRKLCIEGGSNGGLLVGACVNQRPELFGCALAHVGVMDMLRFHKFTIGHAWTSDYGCADKEEEFHWLIKYSPLHNVRRPWEQHPDKSIQYPSTMLLTADHDDRVVPLHSLKLLATMQYVLCSSLEKSPQTNPIIGRIDCKAGHGAGRPTKKMIDEAADRYSFMAKMLEAHWIE
>Medtr1g026380
MGSLSVFDETIQYPIARRNDSVIDNYHGVNVPDPYRWLENPDAEEVKDFVQKQVVLTDSVLKTCDCRTKLGETIKKVFDHPRYTTPFKRGVNHYFYFHNTGLQPQSVLYVQDSFEGEAEVLLDPNVLSEDGTVSLNSFSISQDAKFLAYGLSSSGSDWVTIKVMRVHDKVVEPDTLSWVKFSSISWTHDSKGFFYSRYPAPTIKDGEVVDAGTETDSNLYHELYYHFLGTDQSQDILCWRDPHNPKYMFGASVTDDGKYVLLSIEEGCDPVNKIYYFDLSELPNGLEGFRNKHSFLTFVKLIDDFDAKYQPIANDDAVFTFLTNKDAPKYKLVRVDLREPNTWTDVIQESEKDVLGSAYVVNSNQLIVSYLSDVKYVLQVRNLQTGSLQHQLPIDIGTVGEISAQREDSVFFFSFTSFLTPGIIYQCNLGTRIPDVKIFREIVVPGFDRSDFHVNQVFAPSKDGTKIPMFIVSRKDIILNGSHPCLLYGYGGFNVSLTPFFSVSRIVLARHLGSVICIANIRGGGEYGEEWHKAGSLSKKQNCFDDFISAAEYLVSAGYTQPKKLCIEGGSNGGLLVGACINQRPDLFGCALAHVGVMDMLRFHKFTIGHAWTSDFGCSDKEEEFHWLIKYSPLHNVRRPWEQHPDKSIQYPSTMLLTADHDDRVVPLHSLKLLATLQYVLVTSLDKSPQTNPIIARIECKAGHGAGRPTQKTIDEAADRYGFMAKMLEARWIE
>Glyma.04G019700
MASLCALNYPPARRDDSVVEDYHGVKIADPYRWLEDPDAEEVKEFVAKQVQLTDSVLQKCETRGKLRETITKLFDHPRYDAPFRRANKYFYFHNTGLQPQNILYVQESLEGEAEALLDPNTFSEDGTVSLSTLSVSEDAKYLAYALSSSGSDWTTIKVMRIEDRNVEPDTLSWVKFSSISWTHDGKGFFYSRYPAPKDGEVVDAGTETNANLHHQLYYHFLGTDQSEDILCWRDPENPKYTFGGSVTDDGKYILLHIAEGCDPVNKLYYCDLSKLPNALEGFRNGNSLLPFAKLIDNFDAQYEAIANDDTVFTFLTNKDAPKYKIVRVDLKEPTAWADVLQESEKDVLESACAVNGNQLIVSYLSDVKYLLQVRDLKTGSLLHQLPIEIGSVSEISARREDSVVFIGFTSFLTPGIIYQCNLGTEIPDMKIFREIVVPGFDRSEFHVKQDFVTSKDGTKIPMFIVAKKDITLDGSHPCLLYGYGGFNINITPYFSVSRIVLTRHLGVVFSIANIRGGGEYGEEWHKAGSLARKQNCFDDFISAAEYLVSTGYTQPKKLCIEGGSNGGLLVGACINQRPDLFGCALAHVGVMDMLRFHKFTIGHAWTSDYGCSDKEEEFHWLIKYSPLHNVRRPWEQHHDQSFQYPSTMLLTADHDDRVVPLHTLKLLATMQYVLCTSLEKSPQTNAIIGRIDCKSGHGAGRPTQKMIDEAADRYGFMAKVLEVHWIE
>Glyma.14G222700
MGSLSALYQPIQYPTARRDDSVLDDFHGVKIADPYRWLENPEAEEVKEFVQKQVALTDSVLQRCDCRPKLAEKITKLFDNPRYNAPFRRGDNKYFYFHNTGLQAQSVLYVQDTLEAEAEVLLDPNALSEDGTVSLNTLSVSKDAEFLAYGLSSSGSDWVTINLMRIRDKTVQPDTLSWVKFSSISWTHDTKGFFYSRYPAPKDGELVDAGTETNANLYHELYYHFLGTDQSQDILCWRDPENPKYMFGGTVTEDGKYVLLYIEEGCDPVNKLYYCDLSELPNGLEGFRNESSLLPFVKLVDKFDGQYQAIANDDTLFTFLTNKDAPKYKLVRVDLKEPNAWTDVIPESEKDVLESARAVNGNQLIVSYLSDVKYVLQVRDLETGSLQHKLPIDIGTVSEISARREDTVLFIGFTSFLTPGIIYQCDLGTQTPDMKIFREIDIPGFDRSEFHVNQVFVPSKDGTKIPMFIVARKDIVLDGSHPCLLYGYGGFNVSLTPYFNISRTVLARHLGAVFCIANIRGGGEYGEEWHKSGSLANKQNCFDDFISAAEYLVSAGYTQPRKLCIEGGSNGGLLVGACINQRPDLFGCALAHVGVMDMLRFHKFTIGHAWATDYGCSEKEEEFHWLIKYSPLHNVRRPWEQHPDQSIQYPSTMLLTADHDDRVVPLHSLKLLATLQYVLVTSLDKSPQTNPIIGRIECKAGHGAGRPTQKMIDEAADRYSFMAKMLDAHWIE
>Thhalv10006924m
MGSLSAFVERLQYPTARRDESIVDDYHGVKVADPYRWLEDPDAEEVKEFVEKQVKLSDSVLKTCETKEKLHEKITKLIDHPRYDTPFKRGNSYFYFHNTGLQAQSVLYIQDDLDSEAEILLDPNTLSDDGTVSLSSLSISEDAKYLAYGLSSSGSDWVTIKVMEVEDKKVELDTLFWVKFSGITWTHDGKGFFYSRYPAPQEGEKIDAGTETNSNLYHELYYHFLGTDQSEDVLCWRDQENPKHMFGSKVTDDGKYLIMTIEEGCDPVNKVYHCDLSSLPHGLEGFRGSNALLPFVKLIDTFDAQYIAIANDETLFTFFTNKDAPKYKLVRVDLKEPSNWTDVIAEHEKDVLSTACVVNGNQLVVSYMSDVKHILQIRDLKSGSLLHRLPVDIGSVGGVFARRKDTTFFFRFTSFLTPGVIYKCDLSNEAPEVTVFREIAVPGFDRTAFQVTQVFYPSKDGTKIPMFIVARKDIELDGSHPCLLYAYGGFSASMTPFFSATRIVLSRHLGAVFCFANIRGGGEYGEEWHKSGALANKQKCFDDFISGAEYLVSAGYTQPRKLCIEGSSNGGILIGACINQRPDLFGCALAHVGVMDMLRFHKFTIGHAWTSEFGCSDKEEEFHWLIKYSPLHNVKRPWEQKTDRFVQYPSTMLLTADHDDRVVPLHTFKLLATMQYELGLSLENSPQTNPIVARIEVKAGHGAGRPTQKMIDEAADRYAFMAKMVDASWID
>Thhalv10018135m
MGSFSVLGERLQYPLARRDDSVVEDYHGVKIGDPYRWLEDPDAEEVKEFVQNQVKLTDSVLDKCETKEKLRQNITALIDHPRYDSPFRRGNKYFYFHNTGLQAQSVLYMQDDLDAEPEVLLDPNTLSDDGTVALNTFSVSEDAKYLAYGLSSSGSDWVTIKLIKIDDKKVEPDTLAWVKFSGIAWTHDSKGFFYGRYPAPKEGEDIDAGTETNSNLYHELYYHSIGTDQSQDILCWRDHENPKYMFGAEVTDDGKYLIMSIGEGCDPVNKLYYCDLSSLSGGLESFRGSSSFLPFIKLVDTLDAQYSVISNDETLFTFLTNKDAPKYKLVRVDLKEPNSWTDVVEEHDKDVLASACAVNGNQLVACYMSDVKHILQIRDLKSGSLLRQLPLDIGSVSDVSARRKDNSFFFSFTSFLTPGVIYKCDLVNESPEVKVFREVVVPGFDREAFQATQVFYPSKDGTKIPMFIVAKKDIKLDGSHPCLLYAYGGFNISITPSFSASRIVLSKHLGVVFCFANIRGGGEYGEEWHKAGSLAKKQNCFDDFISGAEYLVSAGYTQPSKLCIEGGSNGGLLIGACINQRPNLFGCALAHVGVMDMLRFHKFTIGHAWTSDYGCSENEEEFHWLIKYSPLHNVKRPWEQQTDNLVQYPSTMLLTADHDDRVVPLHSLKLLATMQHVLCTSLENSPQTNPIIGRIEVKAGHGAGRPTQKMIDEAADRYSFMAKMVNASWTE
>Thhalv10018200m 
MGSFSVLGERLQYPLARRDDSVVEDYHGVKIGDPYRWLEDPDAEEVKEFVQNQVKLTDSVLDKCETKEKLRQNITALIDHPRYDSPFRRGNKYFYFHNTGLQAQSVLYMQDDLDAEPEVLLDPNTLSDDGTVALNTFSVSEDAKYLAYGLSSSGSDWVTIKLIKIDDKKVEPDTLAWVKFSGIAWTHDSKGFFYGRYPAPKEGEDIDAGTETNSNLYHELYYHSIGTDQSQDILCWRDHENPKYMFGAEVTDDGKYLIMSIGEGCDPVNKLYYCDLSSLSGGLESFRGSSSFLPFIKLVDTLDAQYSVISNDETLFTFLTNKDAPKYKLVRVDLKEPNSWTDVVEEHDKDVLASACAVNGNQLVACYMSDVKHILQIRDLKSGSLLRQLPLDIGSVSDVSARRKDNSFFFSFTSFLTPGVIYKCDLVNESPEVKVFREVVVPGFDREAFQATQVFYPSKDGTKIPMFIVAKKDIKLDGSHPCLLYAYGGFNISITPSFSASRIVLSKHLGVVFCFANIRGGGEYGEEWHKAGSLAKKQNCFDDFISGAEYLVSAGYTQPSKLCIEGGSNGGLLIGACINQRPNLFGCALAHVGVMDMLRFHKFTIGHAWTSDYGCSENEEEFHWLIKYSPLHNVKRPWEQQTDNLVQYPSTMLLTADHDDRVVPLHSLKLLATMQHVLCTSLENSPQTNPIIGRIEVKAGHGAGRPTQKMIDEAADRYSFMAKMVNASWTE
>Carubv10008428m
MGSLSTFEERQQYPRARRDESVVDYYHGVKVSDPYRWLEDPDAEEVKEFVEKQVKLSDSVLKTCETKENLHEKFTKFIDYPRYDTPFKRGNCYFYFHNSGLQAQSVLYVQDDLESEAEILLDPNTLSDDGTVSLNTLAISEDAKYLAYGLSSSGSDWVTIKVMKIEDKKVEPDTLSWVKFSGITWTHDGKGFFYSRYPAPLEGEKIDAGTETNSNLYHELYYHFLGTDQSQDVLCWRDQENPKHMFGSKVTDDGKYLIMIIEEGCDPVNKVFHCDLSSLPKGLEGFRGSSALLPFVKLIDTFDAQYIAIANDETFFTFFTNKDGPKYKLVRVDLKEPSIWSDVIAEHENDVLSTASAVNGDQLVVSYMSDVKHILQIRDLKSGSLLHRLPVDIGSVCGVFARRKDTTFFFRFTSFLTPGMIYKCDLSHEVPKVTVFREIAVPGFDRTTFHVSQVFYPSKDGTKIPMFIVARKDIKLDGSHPCLLYAYGGFSVSMTPFFSATRIVLSRHLGAVFCFANIRGGGEYGEEWHKSGALASKQNCFDDFISGAEYLVSSGYTQPRKLCIEGSSNGGILIGACINQRPDLFGCALAHVGVMDMLRFHKFTIGHAWASEFGCSDKEEEFHWLIKYSPLHNVKRPWEQKTDRFVQYPSTMLLTADHDDRVVPLHTYKLLATMQYELGLSLENSPQTNPLIARIEVKAGHGAGRPTQKMIDEAADRYSFMAKMVDASWID
>Carubv10021987m
MGSSSVLGERLQYPAARRDDSVVDDYHGVKIGDPYRWLEDPDAEEVKEFVQNQVKLTDSVLEKCESKDKLRQNITKLIDHPRYDSPFRQGNKYFYFHNTGLQAQSVLYMQDDLDAEPEVLLDPNTLSDDGTVALNTFSVSEDAKYLAYGLSSSGSDWVTIKLMKIENKKVEPDTLSWVKFTGITWTHDSKGFFYGRYPAPKEGEDIDAGTETNSNLYHELYYHFIGTDQSQDILCWRDHENPKYMFGAEVTDDGKYLVMSIGEGCDPVNKLYYCDMTSFSGGLEGFRGSSSFLPFIKLVDTFDAQYSVISNDETLFTFLTNKDAPKYKLVRVDLKEPNSWTDVVEEHEKDVLASACAVNGNQLVACYMSDVKHILQIRDLKSGSLLHQLPVDIGSVSDVSARRKDNSFFFSFTSFLTPGVIYKCDLANESPEVKVFREVTVPGFDREAFQATQVFYPSKDGTKIPMFIVAKKDIKLDGSHPCLLYAYGGFNISITPSFSASRIVLSKHLGVVFCFANIRGGGEYGEEWHKAGSLAKKQNCFDDFISGGEYLISAGYTQPSKLCIEGGSNGGLLIGACINQRPDLFGCALAHVGVMDMLRFHKFTIGHAWTSDYGCSEVEEEFHWLIKYSPLHNVKRPWEQQTDNLVQYPSTMLLTADHDDRVVPLHSLKLLATLQHVLCTSLENSPQTNPIIGRIEVKAGHGAGRPTQKMIDEAADRYAFMAKMVNASWTE
>Brara.G03410
MGSSSALGELLHYPSARRDDSVVEDYHGVKIADPYRWLEDPDAEEVKEFVESQVKLTDSVLAKCETKEKLRENITALFDHPRYESPFRRGDKYFYFHNTGLQAQDVLYMQDDLDAEPEVLLDPNTLSDDGTVALNTFSVSEDAKYLAYGLSSSGSDWVTIKLIKIEDKKVEPDTLSWVKFSGITWTHDSKGFFYGRYPAPKDGEGIDAGTETNSNLYHELYYHFIGTDQSQDILCWRDSENPKYMFGAEVTDDGKFLIMTIEEGCDPVNKLYYCDLSSLSGGLESFRGSSSFLPFIKLVDTLDAQYNVISNDETLFTFLTNKDAPKYKLVRVDLKEPNSWTDVVEEHEKDVLASACAVNGNQLVTCYMSDVKHILQIRDMKSGSLLHQLPLDIGSVSDVSARRKDDTFFFSFTSFLTPGVIYKCDLANEAPEVKVFREVAVPGFDREAFQATQVFYPSKDGTKIPMFIVAKKDIKLDGSHPCLVYAYGGFNISITPSFSASRIVLSKHLGAVFCIANIRGGGEYGEEWHKAGSLANKQNCFDDFISGAEYLVSAGYTQPSKLCIEGGSNGGLLIGACINQRPDLYGCALAHVGVMDMLRFHKFTIGHAWTTDYGCSENEEEFHWLIKYSPLHNVKRPWEQQTGNSVQYPSTMLLTADHDDRVVPLHSLKLLATLQHVLCTSLENSPQTNPIIGRIEVKAGHGAGRPTKKMIDEAADRYSFMAKMVNAPWTE
>Brara.F01452
MGSLSAFEERLQYPTARRDESIVEEYHGVRIADPYRWLEDPEAEEVKDFVEKQVNLSDSVLKTCETKEKLHEKITKLIDHPRYDTPFKRGNSYFYFHNTGLQAQSVLYIQDDLDSEAEVLLDPNTLSDDGTVSLNSLAVSEDGKYMAYGLCSSGSDWVTIKVMKIEDKTVEPDTLSWVKFSGITWTHNGLGFFYSRYPAPQEGEKIDAGTETNSNLYHELYYHFLGTEQSEDVLCWRDQDNPKHMFGSKVTDDGKYLIMTIEEGCDPVNKVYHCDLSSLPKGLEGYRGSKSLLPFIKLIDTFEAQYIAIANDETLFTFFTNKDAPKYKLVRVDLKEPSTWTDVIPEHEKDVLSTACVVNGNQLVVSYMSDVKHILQIRDLKYGSLLHTLPVDIGSVGGVFARRKDTTFFFRFTSFLTPGVIYKCDLSNESPLVTVFREIDVPGFDRTAFQVTQVFYPSKDGTKIPMFIVARKEIELDGSHPCLLYAYGGFSASMTPFFSATRIVLSRHLGAVFCFANIRGGGEYGEEWHKAGALGNKQNCFDDFIAGAEYLVSAGYTQPRKLCIEGSSNGGILIGACINQRPDLFGCALAHVGVMDMLRFHKFTIGHAWTSEFGCSDKEEEFHWLIKYSPLHNVKRPWEQKRDGFFQYPSTMLLTADHDDRVVPLHTFKLLATMQYELGLSLENTPQTNPIIARIEVKAGHGAGRPTQKIIDEAADRYGFMAKMVDATWLD
>Bostr.20129s0049
MGSSSVLGERLQYPAARRDDSVVDDYHGVKIGDPYRWLEDPDAEEVKEFVQNQVKLTDSVLEKCETKEKLRQTITKLIDHPRYDSPFRQGNKYFYFHNTGLQAQSVLYMQDDLDTEPEVLLDPNTLSDDGTVALNTFSVSEDAKYLAYGLSSSGSDWVTIKLMKIEDKKVEPDTLSWVKFTGITWTHDSKGFFYGRYPAPKEGEDIDAGTETNSNLYHELHYHFLGTDQSQDILCWRDHENPKYMFGAEVTDDGKYLVMSIGVGCDPVNKLYYCDMTSFSGGLESFRGSSSLIPFIKLVDTFDAQYSVISNDETLFTFLTNKDAPKYKLVRVDLKEPNSWTDVVEEHEKDVLASACAVNGNQLVACYMSDVKHILQIRDLKSGSLLHQLPVDIGSVSDVSARRKDNSFFFSFTSFLTPGVIYKCDLANESPEVKVFREVTVPGFDREAFQATQVFYPSKDGTKIPMFIVAKKDIKLDGSHPCLLYAYGGFNISITPSFSASRIVLSKHLGVVFCFANIRGGGEYGEEWHKAGSLAKKQNCFDDFISGAEYLVSAGYTQSSKLCIEGGSNGGLLIGACINQRPDLFGCALAHVGVMDMLRFHKFTIGHAWTSDYGCSENEEEFHWLIKYSPLHNVKRPWEQQTDHLVQYPSTMLLTADHDDRVVPLHSLKLLATLQHVLCTSLENSPQTNPIIGRIEVKAGHGAGRPTQKMIDEAADRYAYMAKMVNASWTE
>Bostr.7128s0637
MGSLSAFEERLQYPTARRDESIVEDYHGVKVSDPYRWLEDPDAEEVKEFVEKQVKLSDSVLKTCETKEKLHEKFTKFIDYPRYDTPFKRGNCYFYFHNSGLQAQSVLYVQDDLDSEAEILLDPNTLSDDGTVSLNTLSISEDANYMAYGLSSSGSDWVTIKVMKIEDKKVEPDTLSWVKFSGITWTHDGKGFFYSRYPAPQEGEKIDAGTETNSNLYHELYYHFLGTDQSEDVLCWRDQENPKHMFGSNVTDDGKYLIMSIEEGCDPVNKVYFCDLSSLPKGLEGFRGSNALLPFVKLIDTFDAQYIAIANDETLFTFFTNKDAPKYKLIRVDLKEPSNWTDVIAEHEKDVLSTASAVNGDQLVVSYMSDVKHILQIRDLKSGSLLHRLPVDIGSVCGVFARRKDTTFFFRFTSFLTPGVIYKCDLSHKAPEVMVFREIAVPGFDRTAFQVTQVFYPSKDGTKIPMFIVARKDIKLDGSHPCLLYAYGGFSVSMTPFFSATRIVLSRHLGAVFCFANIRGGGEYGEVWHKSGALANKQNCFDDFISGAEYLVSAGYTQPRKLCIEGGSNGGILIGACINQRPDLFGCALAHVGVMDMLRFHKFTIGHAWASEFGCSDKEEEFHWLLKYSPLHNVKRPWEQKTDRFVQYPSTMLLTADHDDRVVPLHTYKLLATMQYELGLSLEKSPQTNPIIARIEVKAGHGAGRPTQKMIDEAADRYSFMAKMVDASWID
>AL1G33310
MGSLSAFEERLQYPTAKRDESVVEDYHGVNVSDPYRWLEDPDAEEVKEFVEKQVKLSESVLKTCETKEKLHDKFTEFIDYPRYDTPFKRGNSYFYFHNSGLQAQSVLHVQDDLESEAEVLLDPNTLSDDGTVSLNTLSISEDAKYLAYGLSSSGSDWVTIKVMKIEDKKVESDSLSWVKFSGITWTHDGKGFFYSRYPAPQEGEKIDAGTETNSNLYHELYYHFLGMDQSEDVLCWRDQDNPKHMFGSKVTDDGKYLIMSIEEGCDPVNKVYHCDLSSLPKGLEGFRGSNALLPFVKLIDTFDAQYIAIANDATLFTFLTNKDAPKYKLVRVDLKEPSSWTDVIAEHEKDVLSTASAVNGDQLVVSYMSDVKHILQIRDLKSGSLLHRLPVDIGSVCGVFARRKDTIFFFRFTSFLTPGVIYKCDLSHEAPEVTVFREIGVPGFDRTAFQVTQVFYPSKDGTEIPMFIVARKDIKLDGSHPCLLYAYGGFSVSMTPFFSATRIVLSRHLGTVFCFANIRGGGEYGEEWHKSGALANKQNCFDDFISGAEYLVSAGYTQPRKLCIEGGSNGGILVGACINQRPDLFGCALAHVGVMDMLRFHKFTIGHAWTSEFGCSDKEEEFHWLIKYSPLHNVKRPWEQKTDRFVQYPSTMLLTADHDDRVVPLHTYKLLATMQYELGLSLENSPQTNPIIARIEVKAGHGAGRPTQKMIDEAADRYSFMAKMVDASWID
>AL2G36190
MGSSSVLGERLHYPATRRGDSVVDNYHGVKIGDPYRWLEDPDAEEVKEFVQNQVKLTDSVLEKCETKEKLRQNITKLIDHPRYDSPFRQGDKYFYFHNTGLQAQSVLYMQDDLDAEPEVLLDPNTLSDDGTVALNTFSVSEDAKYLAYGLSSSGSDWVTIKLMNIEDKKVEPDVLSWVKFTGITWTHDSKGFFYGRYPAPKEGEDIDAGTETNSNLYHELYYHFLGTDQSQDILCWRDHENPKYMFGAEVTDDGKYLFMSIGESCDPVNKLYYCDMTSFSGGLESFRGSSSFLPFIKLVDTFDAQYSVISNDETLFTFLTNKDAPKYKLVLVDLKEPNSWTDVVEEHEKDVLASACAVNGNHLVACYMSDVKHILQIRDLKSGSLLHQLPLDIGSVSDVSARRKDNTFFFSFTSFLTPGVIYKCDLANESPEVKVFREVTVPGFDREAFQAIQVFYPSKDGTKIPMFIVAKKDIKLDGSHPCLLYAYGGFNISITPSFSASRIVLSKHLGVVFCVANIRGGGEYGEEWHKAGSLAKKQNCFDDFISGAEYLVSAGYTQPSKLCIEGGSNGGLLIGACINQRPDLFGCALAHVGVMDMLRFHKFTIGHAWTSDYGCSENEEEFHWLIKYSPLHNVKRPWEQQTDQFIQYPSTMLLTADHDDRVVPLHSLKLLATLQHVLCTSLENSPQTNPIIGRIEVKAGHGAGRPTQKMIDEAADRYSFMAKMVNAAWTE
>Caripap26.240
MGSLSSPDLHLQYPIARRDESVVDDYHGVKVADPYRWLEDPDAEEVKDFVQKQVNLTESVLKKCDVRDKLREKITKVFDHPRYDTPFLRGSKYFYFYNTGLQAQNVLYVQDSLDAEPEVLLDPNALSDDGTVSLNTLAVSKDAKHLAYGLSSSGSDWVTIKVMRVEDKRVEADTLSWVKFSSISWTNDSKGFFYSRYPAPTEGEELDAGTETNSNLYNELYYHFVGTDQSEDILCWKDPENPKYKFGASVTEDGKYLLLYIDESCDPINKVYYCDMSSLPNGFEGFRENNSLLPFVKLIDGFDAYYQAVANDGTLFTFLTNKDAPKYKLVRVDLNEPTNWADVVPEAEKDVLQSAFAVNGNQIIMSYLSDVKYVVQIRDLETGSFLHQLPIDIGTVYGISARREDNMFFLGFTNFLTPGVIYQCNLASEVPEMKIFRETVVPGFDRSGFHVNQVFIPSKDGTKIPIFIVAEKDIKLDGSRPCLLYGYGGFSISITPSFSVSRILLCRHLGAVFCIANIRGGGEYGEEWHKAGSLSKKQNCFDDFISAAEFLVSSGYTQPSKLCIEGGSNGGLLVGACINQRPDLFGCALAHVGVMDMLRFHKFTIGHAWTSDYGCSDKEEEFHWLIKYSPLHNVKRPWEQHPDQPSQYPSTMLLTADHDDRVVPLHTLKLLATMQYVLCSSLENNPQTNPIIGRIDCKSGHGAGRPTQKIIDEAADRYGFMARVLGVSWIE
>Ciclev10019028m
MGSLTGIDESLQYPVARRDESIVDDYHGFKIPDPYRWLEDPDAEEVKDFVQKQAELTDSVLNKCDVRDRLREKITKLFDSPRYDAPFKRGNKYFYFHNTGLQPQSVLYVQDSLDAEAKVLLDPNTLSEDGTVAITTVSVSEDAKYLAYALSNSGSDWVTIKLMRIEDHIVEADTLSWAKFTSITWTHDSKGFFYSRYPAPKDGKAVDAGIETDSSLYHEFYYHFLGTEQSEDILCWKDPEHPKYTFSGHVTEDGQYLVMYIRENFDQVNKVYYYDLSALPEGLEGFRKSNGLLPFVKLMDRFDAQYEVVANDDSVFTFRTSKDAPKYKIVRVDLREPNNWSEVVPEAERDVLESASAANFNQMILSYLSDVKYVLQIRDLKTGSLLHQLPIEIGSVNAKSVRRDDSVVFISFTSFLTPGIIYQCNLISETPEMKIFRDTSVPGFDRSEFHVHQVFVPSKDGSTKIPMFIVAKKDIKLDGSHPCLLYGYGGFNASITPSFSVSRTVLMRHLGAVFCIANIRGGGEYGEEWHKDGALAKKQNCFDDFISASQYLISAGYTQSRKLCIEGESNGGLLIGACINQRPDLFGCALAHVGVMDMLRLHKFTIGHAGFSEYGCPEKKEEFDWLIKYSPLHNVRRPWEQDPDKPSQYPSTLLLTADHDDRVVPLHSLKLLATMQYVLCTSLENSPQTNPILGLIECKAGHGAGRPTQKMIDESADCYGFMAKMLGASWIE
>SapurV1A.0573s0100
MHSLSALDKPLQYPIARRDDTVIDDYHGVKIADPYRWLEDPDAEEVKGFVQEQVKLTESVLSACDTRENLREKITKLFDHPRYDAPFKQGNKYFHFHNTGLQAQNVLYVQDSLEGDPDVLLDPNGLSVDGTVSLNSETLSVSEDAKYLAYGLSTSGSDWVTIKVMRVEDKIVEADTLYWAKFTGISWTHDGKGFFYCRYPTPKEGENLDAGTETNSNLYQELYYHFLGTDQSEDILCWRDPENPKYMFGADVTDDGKYLLLYIDESCDPVNKVYYCDMSAFSDGLEGFKGGNSLLPFIKLIDNFDAKYQVIANDGTLFTFLTNKDAPKYKIVRGDLKEPSGWIDVVLESEIDVLESAHAVHGDKMIVSYLSDVKHVLQIRDLKTGSLLHLLLIDIGSVTGISARRDDSTVFIEFTSFLIPRIIYKCNLDTEVLDVKIFREISVPGFNRTEFKVNQVKVTSKDGTKIPMFIVAKKNIKLDGSHPCLLYGYGGFNISITPSFSVSRMVLPRHLGTVFCVANIRGGGEYGEEWHKAGSLARKQNCFDDFIAASEYLVSEGYTQPEKLCIEGGSNGGLLVGACINQRPDLFGCALAHVGVMDMLRFHKFTIGHAWTSDYGCSDKKEEFDWLIKYSPLHNVRRPWEQHPEQPSQYPPTMLLTADHDDRVVPLHSLKLLATMQYILCTSLENSPQTNPIIGRIESKAGHGAGRPTQKMIDEAADRYSFMARMIGASW
>SapurV1A.0016s0980
MGSLSALNQPLQYPTARRDVSVIDDYHDPDAEEVKEFVQEQVTLTESVLKTCDTREKLREKITKSFDHPRYYAPFKRGNKYFYFYNTGLQAQDVLYVQDCLEGEPEVLLDPNGFSKDGTVSLNTLSISEDARYLAYGLSTSGSDWITIKVMHVENKIVEADTLKWVKFTSISWTHDSKGFFYSRYPAPKEGENFDAGTETDASLYHELYYHFVGTDQAEDILCWRDPENPKYMFGAGVTDDGKYLLLYITESCDPVNKVYYCDMSAFSDGLEGFRGRTDLLPFVKLIDNFDAQYQHIANEDTEFTFLANKDAPKYKVVRVDLKDPGSWIDVVTESEKDVLESACAVNGDKMIVSYLRDVKYVLQIRDLKTGSLLRQLHIDIGSVTGISARRKDSIVFISFASFLTPGIIYQCNLDTEVPDMKIFREITVPGFDRTEFQVNQVFVPSQDGTTIPMFIVARKNIKLDGSHPCLLYAYGGFNISITPSFSVSRTVLTRHLGAVFCIANIRGGGEYGEEWHKAGSLARKQNCFDDFISASEYLVSAGYTQPKKLCIEGGSNGGLLIGACINQRPDLFGCALAHVGVMDMLRFHKFTIGHAWTSDFGCSDKKEEFGWLIKYSPLHNVRRPWEQHPEQPTQYPSTMLLTADHDDRVVPLHSLKLLATMQHILCSSLKNSPQTNPIIGRIDCKAGHGAGRPTQKLIDQAADRYSFKAKMLGASW
>SapurV1A.0016s0970
MVTIPALDKPLQYPIVRRDDTVIDDYHGVKIADPYRWLEDPDAEEVKEFVQEQVKLTESVLKACDTREKLRETITNLFDHPRYGAPFKRGNKYFYFHNTGLQAQNVLYVQDSLEEEPEVLLDPNGLSEDGTVSLNNNALSVSEDAKYLAYGISTSGSDWVTIKVIRIEDKIVEVDTLNWVKFTSINWTHDSKGFFYGRYPTPKEGEKLDAGTETNSNLYHELYYHFLGTNQCEDILCWKDLENPKYVFGAGVTDDGKYLLLYIGESCDPVNKVYYCDMSAFYDALEGCKGGNSLLPFTKLIDNFDAQYHVIANDSTSFTFLTNKDAPKYKIARVDLKEPCNWIDVIPESEKDVLESACAVDDDKMIVSYLSDVKHVLQIRDLKTGSLLHQLPIDIGSITGISIFREISVPGFDRTEFHVDQLFVTSKDDTKIPVFIVARKNIKLDWSHPCLLYGYGGFNISITPSFSVSRIVLTMHLGAVFCIANIRGGGEYGEEWHKAGSLARKQNCFDDFISVSEYLVSAGYTQPKKLCIEGGSNGGLLVGACINQRPDLFGCALAHVGVMDMLRFHKFTIGHAWTSDYGCSDKKEEFGWLIEYSPLHNVRRPWEQHPVQPSQYPPTMILTADHDDRVVPLHSLKLLAIMQYILCTSLENSPQTNPIIGRIECKAGHGAGRPTQKTIDEAADRYGFMSRMLGASW
>Rc30170.m014311
MGSLSGLNGPFSYPLARRDESVVDDYHGVKIADPYRWLEDPDAQEVKEFVEEQVKLTESVLKKCDTREKLREKITKLFDHPRYDAPFKRGDKHFYFHNTGLQAQNVLYVQDSLEGEAEVLLDPNALSEDGTVSLNTFSVSEDAKYLAYGLSSSGSDWVTVKVMRIEDKRVEAETLSWVKFSGISWTHDSKGFFYSRYPAPKEGENIDAGTETDSNLYHELYYHLLGTDQSEDILCWKDPENPKYMFGASVTDDGKYLLLYIDESCDPVNKVYYCDISAFAEGLEGFRGRNDLLPFTKLIDNLDARYIAIANDDTRFTFLTNKDAPRYKLVRVDLREPSIWTDVVPEAEKDVLESASAVNGDKLILGYLSDVKYVLQVRDLKTGSLLHHLPMDIGTVNGISARRKDSTVFIGFTSFLTPGIIYQCNLDSEVPEMKIFREINVPGFDRTEFYVDQVFVPSKDGTKIPVFIVAKKNIKLDGSHPCLLYGYGGFNISLTPSFSVSRIILTRHLGAVFCIANIRGGGEYGEEWHKSGSLEKKQNCFDDFISAAEYLVSTAHVGVMDMLRFHKFTIGHAWTSDYGCSDKEEEFHWLIKYSPLHNVRRPWEQPNSRHCEYPSTMLLTADHDDRVVPLHSLKLLATMQHVLCTSLENSPQTNLIIGRIECKAGHGAGRPTQKLIDEAADRYSFMAKVLDATWIE
>Potri.005G247400
MEWCYRLQTILKWLTSFKFQTKRQRLSSSKTKGSLSALDKPLQYPIARRDDAVIDDYHGVKIADPYRWLEDPDAEEVKGFVREQVKLTESVLNACDTREKLREKITKLFDHPRYDAPFKRGNKYFYFHNTGLQAQNVLYVQDSLEGEPDVLLDPNGLSEDGTVSLNSETLSVSEDAKYLAYGLSTSGSDWVTIKVMRVEDKIVEADTLNWVKFTGVSWTHDGKGFFYCRYPNPKEGENLDAGMETNSNLYHELYYHFLGTDQSEDILCWRDLENPKYMFEAGVTDDGKYLLLYIEESCDPVNKVYYCDMSAFSDGLEGFKGGNSLLPFIKLVDNFDAKYHEIANDGTLFTFLTNKDAPKYKIVRVDLKEPSSWIDVVPESEKDVLESAYAVHGDKMIVSYLNDVKHVLQIRDLKTGSLLHRLPIDIGSVTGISARREDSTVFIEFTSFLTSRIIYQCNLDTEVPDVKIFREISVPGFNRTEFQVNQVFVPSKDGTRIPMFIVAKKNITLDGSHPCLLYAYGGFNISITPSFSVSRIVLTRHLGSVVCIANIRGGGEYGEEWHKAGSLARKQNCFDDFISAAEYLVSAGYTQPKKLCIEGGSRRAACWGLHKSGGKSIHLPDYILRPDLFGCALAHVGVMDMLRFHKFTIGHAWTSDYGCSDKKEEFDWLIKYSPLHNVRRPWEQHPEQPSQYPPTMLLTADHDDRVVPLHSLKLLATMQYILCTSLENSPQTNPIIGRIECKAGHGAGRPTKKKIDEAADTYSFMARMLDASWNE
>Potri.002G014000
MGSLSALSLPLQYPTARRDDSVIDDYHGVKIADPYRWLEDPDAEEVKEFVQEQVTLTESVLKTCDTRERLREKITKLFDHPRYYVPFKRGNKYFYFHNTGLQAQDVLYVQDCLEGEPEVLLDPNGFSEDGTVSLNTLSISEDAKYLAYGLSTSGSDWITIKVMHVEEKIVEADTVNWVKFTSIGWTHDSKGFFYSRYPAPKEGENLDAGTETHANLYHELYHHFVGTDQSEDILCWRDSENPKYMFGAGVTDDGKYLLLYITENCDPVNKVYYCDMSAFSDGLEGFKGGKSLLPFIKLIDNFDAQYQHIANDDTVFTFLTNKDAPKYKVVRVDLKEPGSWIDVVPEYGKDVLESACAVNGDKMIVSYLRDVKYVLQIRDLNTGSLLHQLPIDIGSVTGISARRKDSTVFIGFTSFLTPGIIYQCNLDTGVPDMKIFREITVPGFDRTEFQVNQVFVPSKDGTKIPMFIVAKKNIKLDGSHPCLLYAYGGFNISLTPSFSISRTVLTRHLGAVFCIANIRGGGEYGEEWHKAGSLARKQNCFDDFISASEYLVTAGYTQPKKLCIEGGSNGGLLIGACINQRPDLFGCALAHVGVMDMLRFHKFTIGHAWTSDFGCSDKKEEFGWLIKYSPLHNVRRPWEQHPEQPSQYPSTMLLTADHDDRVVPLHSLKLLATMQHILCTSLKKSPQTNPIIGRIDCKAGHGAGRPTQKLIDQAADRYSFMAKMVGASW
>Potri.005G247300
MGSLSALERPLQYPIARRDDIIIDDYHGVKIADPYRWLEDPDDEEVKGFVQEQVKLTESVLQTCDAREKLREKITKLFDHPRYYTPFKRGDKYFYFHNTGLQAQDVLFVQDSLEGEPKVLLDPNGLSEDGTVSLNTLSLSEDAKYLAYGLSTSGSDWVTIKVMRVEDNIVEADTLNWVKFTGISWTHDSKGFFYSRYPAPKEGENLDAGTETNANLYHELYYHFVGTDQSEDIQCWRDSENPKYMFGAGVTDDGKYLLLYISENCDPVNKVYYCDMSAFHDGLEGFKGGNALLPFIKLIDDFDAQYQEIANDDTVFTFLTNKDAPRYKVVRVDLKEPSSWIDVVPESEKDVLESAFAVNGDKMIVCYLSDVKYVIQIRDLKTGSLLHQLPTDIGSVTGISARRRDSTVFIGFASFLTPGIIYQCNLDSEVPDMKIFREISVPGFNRSEFQVNQVFVRSKDGTKIPMFIVAKKNITLDGSHPCLLYAYGGFNISITPSFSVSRIVLTRHLGSVFCIANIRGGGEYGEEWHKEGSLARKQNCFDDFISAAEYLVSAGYTQPKKLCIEGGSNGGLLVGACINQRPDLFGCALAHVGVMDMLRFHKFTIGHAWTSDFGCSDKEEEFGWLFKYSPLHNVRRPWEQHPEQPSQYPSTMLLTADHDDRVVPLHSLKLLATMQYILCTSLKNSPQTNPIIGRIDCKAGHGAGRPTQKLIDEAADRYSFMAKMLEASWTE
>Potri.002G013900
MPTISALDKPLQYPIVRRDDTVIDDYHGVKIADPYRWLEDPDAEEVKEFVQEQVKLTESVLKACDTREKLRETITKLFDHPRYRAPSKRGNKYFYFHNTGLQAQDVLYVQDSLEGEAEVLLDPNELSEDGTVSLNSYTISASEDAKYLAYGISKSGSDWVTIKVMRIEDKIVEADTLNWVKFTSINWTHDSKGFFYGRYPTPKEGENLDAGTETNSNLYHELYYHFMGKNQSEDILCWRDPENPKYAFGADVTDDGKYLLLYIGEGCDPVNKVYYCDMSAFSDGLEGFKGGKSLLPFTKLIDNFDARYHEIANDGTSFTFLTNKDAPKYKIVRVDLKEPSSWIDVIPESEKDVLESAYAVDGDKMIVSYLSDVKHVLQIRDLKTGSLLHQLPIDIGSVTGISAQRKDSTVFIEFTSFLTPRIIYQCNLDTGVPDLKIFREISVPGFDRTEFHVDQLFVTSKDDTKIPTFIVAKKNIKLDGSHPCLLYGYGGFNVSITPSFSVSRMVLTRHLGAVFCIANIRGGGEYGEEWHKAGSLARKQNCFDDFISVSEYLVSAGYTQPKKLCIEGGSNGGLLVGACINQRPDLFGCALAHVGVMDMLRFHKFTIGHAWTSDYGCSDKKEEFGWLIKYSPLHNVRRPWEQHPEQPSQYPPTMILTADHDDRVVPLHSLKLLATMQYILCTSLEKSPQTNPIIGRIECKAGHGAGRPTQKLIDEAADRYSFMARMLGASW
>Manes.18G007900
MGSLSAVNGPLHYPLARRDDSLVDDYHGVELADPYRWLEDPDSGEVKQFVQEQVRLTESVLKSCDAREKLRDKITKLFDHPRYDVPFKRGDKYFYFHNTGLQAQNVLYVQGSLDGKPEMLLDPNALSEDGTVSLNKISVSEDAKYLAYGLSSSGSDWVTIKVMHVENKRVEVDTLSWVKFSGISWTRDSKGFFYSRYPAPKERENLDAGTETNSNLYHALYYHFLGTDQSEDILCWRDSENPKYMFGASVTDDGKYLLLYIDESCDPVNKVYYCDISAFPEGLEGFRGNHLLLPFIKLIDNFDAQYQAIANDETLFTFLTNKDAPKYKLVRVDLKEPSIWTDVVPETAKDVLESACAVNGDQIILSYLSDVKHVIQVRDLKTGSLLHQLPIDIGTVYGISARRKHCTVFFGFTSFLTPSIIYQCNLDTEIPDMKIFREISVAGFDRTEFQVDQVFFPSKDGTKIPMFVMAKKNLKLDGTHPCLLYGYGGFNISLTPSFSVSRIILTRHLGAVNCIANIRGGGEYGEEWHKAGSLAKKQNCFDDFISAAEYLVSNGYTQPSKLCIEGGSNGGLLVGACINQRPDLFGCALAHVGVMDMLRFHKFTIGHSWTSDYGCSDKEEEFHWLIKYSPLHNVRRPWEQHPDQPCQYPSTMLLTADHDDRVVPLHSLKLLATMQYALCTSLENSPQTNPIIGRIECKAGHGAGRPTKKMIDQAADRYGFMAKMLGATW
>GSVIVT01008711001
MGSVGASGESLKYPLARRDESVVDDYHGVLISDPYRWLEDPDAQEVKEFVEKQVKLTDSVLQTCDTREKLRETITKLFDHPRFDAPFRRGDKYFYFHNTGLQAQKVLYVQDSLDGKAEVLLDPNGLSEDGTVSLNTCAVSEDAKYLAYGLSSSGSDWVTIKVMRVEDKRVETDTLSWVKFSGISWTHDSKGFFYCRYPAPKEDEKLDAGTETNSNLNQELYYHFLGTDQSQDILCWKDPDNPKHMFGADVTDDGKYVLLYISESCEEVNKVYHCDITSLPEGLEGFRERKDLLPFIKLIDNFDARYHAIANDDTLFTFMTNKDAPKYKLVQVDLKEPSIWNVVLEEAEKDVLESAYAVNGNQILVCYLSDVKYVLQIRDLKTGSLLHDLPIDIGSVFDISARRRDSTVFIGFTSFLTPGIIYHCNLEAGVPDMKIFREIVVPGFDRTEFCVDQVFVPSKDGTKIPMFIVARKNIPMDGSHPCLLYGYGGFNISITPSFSVSRIVLSRHLGAVFCIANIRGGGEYGQEWHKSGSLAKKQNCFDDFISAAEYLVSAGYTQPRKLCIEGGSNGGLLVGACINQRPDLFGCALAHVGVMDMLRFHKFTIGHAWTSDYGCSEKEEEFHWLIKYSPLHNVRRPWEQSPDQPSQYPATMILTADHDDRVVPLHSLKLLATMQYILCTSVEKSPQTNPIIGRIECKAGHGAGRPTQKMIDEAADRYSFLAKMLEASWIE
>Eucgr.F03531
MPRPPSLAEIKSAIWTPPPPPPPVASAVSPVTSPSPRRAAGWDRSPQRWTGRCGIRYPPARRDESVVDDFFGVKISDPYRWLEDPDSEETKEFVQNQVELTQTVLKTCDATDKLNEKITKLFDHPRYEAPFRRGNKYFYFHNTGLQAQSILYVQDSLDAEAEVLLDPNALSEDGTVSLNTLSVSEDAKYLAYGLSSSGSDWVTIKLMRVEDKKVEPDNLSWVKFTSISWTHDGRGFFYGRYPAPKEGDIDAGTETNSNLYHEVYYHFVGTDQTEDILCWRDSDNPKYMFGASVTEDGKYVLLDIVEDCDPVNKVYYCDMSSLPDGIEGLKKRNELLPFIKLVDNLDAKYEAVANDETVFTFLTNKDAPRYKLVRVDLREPNVWTDVIKEAEKDVLESASAVNHNQLIVSYLSDVKYVVQIRDLKTGSLLHQLPIDIGTVSGISARREDSTIFFSFTSFLSPGIIYQCDLQNEVPDMKIFREIVVSGFDRSEFQVNQVFVSSKDGTKIPMFIVARKGISLDGSHPCLLYGYGGFNISITPSFSVSRTILIRHLGAVYCIANIRGGGEYGEEWHKAGALAKKQNCFDDFISAAQYLVSAGYTQPKKLCIEGGSNGGLLIGACINQRPDLFGCALAHVGVMDMLRFHKFTIGHAWTSDFGCADKEEEFHWLIKYSPLHNVRRPWEQGPDQLVQYPPTMLLTADHDDRVVPLHSLKLLATMQYVLCTSLEKSPQTNPILGRIECKAGHGAGRPTKKMIDEAADRYGFMAKMLDASWID
>PGSC0003DMT400074279
MGSLSPLDDPLPYPIARRDESVRDNFHGVNIPNPYRWLEDPDSEETKEFVEKQVNLTDSVLKTCETREKLRENIMELYDFPKYEAPFRAGDKYFFFHNTGLQPQKVLYVQDSLDGEPEVLLDPNTLSEDGTVALSICSISEDAMFLAYGISSSGSDWVTIKIMQVVDKSVEPDVLSWVKFSDASWTHDSKGFFYSRYPAPKDGESLDAGTETHSNLYHEVYYHRLGTDQSDDILCWKDPENPKCTRSASVTEDGKYVLLYTYENCDPVNQVYYCDLSALPDGVEGCKGRSELLPFIKLVDNFVASYEYVANDGTAFTFRTNKDAPKYKLVRVDLKEPYSWSDIIQENEKDVLESAVAVNNNQLVVSYLSDVKNVLQLRDLKAGALLHHLPIDIGSVSGISARRKDDTIFIGFTNFLIPGIIYECNLKEEVPNLKVFRETVVPGFDHTDFQVNQVFVPSKDGVKIPMFIVAGKDISLDGSHPCLLYGYGGFNISITPYFSVGRVVIAKHLGVVFCIANIRGGGEYGEDWHKAGSLSKKQNCFDDFISAAEYLVEAGYTRPKKLCIEGGSNGGLLVGACINQRPDLFGCALAHVGVMDMLRFHKFTIGHAWTSDYGCSEKEEEFQWLIKYSPLHNVRRPWEQSPNQESQYPPTMLLTADHDDRVVPLHSLKLLATMQYVLCTSLEKSPQTNPIIGRIECKAGHGAGRPTQKVIDEAADRYAFMAKVMGASWVQ
>PGSC0003DMT400025603
MGSLPAIDEPSWTYPFARRDGSVVDNYHGVDVSDPYRWLEDPDSEETKEFVEKQVILTESVLKTCETREKLRKKLTKLFDFPKYDVPFRAGDKYFYFHNTGLQPQKVLYIQDSLDGKPEILLDPNTLSEDGTVSLSICAISEDAKYLAYGISSSGSDWVTIKVMRVEDKHDEPDTILWVKFSNVSWIHDSKGFFYSRYPAPKNGENLDAGRETNANFHQQVYYHRLGTDQSDDILCWKDSENPMHRHIVSVTEDGKYVLLYIFRNCDTVNKLYYCDLSTLPNGIEGCKGKRDDALPFNKLVDTFDASYDYVAHNGTIFTFQTNKDAPKYKLIRVDVENPDFWYDIIEEDEKDVLQSAVAVNENQLVVSYLRDVKNVLQLRDLDTGELLHHLPIDIGRVSGISARRKDDSVFIGFMNFLIPGLIYECNLKGEVPDLKVFREIVVPGFDRTEFQVNQVFVPSKDGVKIPMFIVSRKGISLDGCNPCLLFGYGGFNVSITPHFSAARVVLAKHLGVVFCIANIRGGGEYGEEWYKGGALNKKQNCFDDFISAAEYLVSAGYTQPHKLCIEGGSNGGLLVGACVNQRPDLFGCALAHVGVMDMLRFHKFTIGHAWTSDFGCSDKEEEFQCLIEYSPLHNVSRPWEKSANVAFVQYPSIMLLTADHDDRVVPLHSLKLLATMQYILCTSQEGSRQTNPIVGRIERKAGHGCGRPTQKLIDEAADRYAFMAKELGAAWVE
>Solyc08g022070
MGSLSPLDDPLPYPTARRDESVTDNYHGVDIPDPYRWLEDPDSDETKKFVEKQVNLTDSILKTCETREKLRENITELYDFPKYEAPFRAGDKYFYFHNTGLQPQKVLYVQDSLDGEPEILLDPNTLSEDGTVALSICSISEDAMFLAYGISSSGSDWVTIKIMQVVAKSVEPDVLSWVKFSDASWTHDSKGFFYSRYPAPKDGESLDAGTETHSNLYHEVYYHRLGTDQSDDILCWKDPENPKCTRSASVTQDGKYVLLYTYENCDPVNQVYYCDLSALPDWVEGCKGRNELLPFIKLVDNFVASYEYVANDGSALTFRTNKDAPKYKLVRVDLKEPDSWSDIIQENEKDVLESAVVVNNNQLVVNYLSDVKNVLQLRDLKAGALLHHLPIDIGSVSGISARRKDDTFFIGFTNFLIPGIIYECNLNEEVPNLKVFRETVVPGFDHTDFQVNQVFVPSKDGVKIPMFIVAGKDISFDGSHPCLLYGYGGFNISITPYFSVGRVVIAKHLGVVFCIANIRGGGEYGEDWHKAGSLSKKQNCFDDFISAAEYLVEAGYTRPKKLCIEGGSNGGLLVGACINQRPDLFGCALAHVGVMDMLRFHKFTIGHAWTSDYGCSEKEEEFQWLIKYSPLHNVRRPWEQSPNQESQYPPTMLLTADHDDRVVPLHSLKLLATMQYVLCTSLEKSPQSNPIISRIECKAGHGAGRPTQKVIDEAADRYAFMAKVMGASWV
>Solyc04g082120
MGSLPAIDEPSWTYPFARRDEYVVDNYHGVDVSDPYRWLEDPDSKETKEFVEKQVILTESILKTCETREKLSKKLTKLFDFPKYDVPFRAGDKYFYFHNTGLQPQKVLYVQDSLNGKSEILLDPNTLSEDGTESLSIYAISDDANYLAYGISSSGSDWVTIKVMRVKDKRDEPDTILWVKFSNVSWTRDNKGFFYSRYPTPKNGENLDVGRETNANLHQQVYYHRLGTDQSDDILCWKDPENPMHRHIVSVTEDGKYVLLYIFRNCDTVNKLYYCDLSTLPNGIEGYKGKRDALPFNKLVDTFDASYDYVAHNGTIFTFQTNKDAPKYKLIRVDVENPDFWSDIIEEDEKDVLQSAVAVNENQLVVSYLRDVKNVLQLRDLETGELLHCLPIDIGRVSGISARRKDDSIFIGFMNFLIPGLIYQCNLKGEVPDLKVFREIVVPGFDRTEFQVNQVFVPSKDGVKIPMFIVSRKGISLDGCNPCLLYGYGGFNVSITPHFSAARVVLAKHLGVVFCIANIRGGGEYGEEWYKGGALNKKQNCFDDFISAAEYLVCAGYTQPHKLCIEGGSNGGLLVGACVNQRPDLFGCALAHVGVMDMLRFHKFTIGHAWTSDFGCSDKEEEFQWLIKYSPLHNVSRPWEKSVNLAFVQYPSIMLLTADHDDRVVPLHSLKLLATMQYVLCTSQEGSPQTNPIVGRIERKAGHGCGRPTQKLIDEAADRYAFMAKELGAAWVE
>Migut.C00913
MGSVAAFNELLQYPVARRDESVVDNYHGVVVPDPYRWLEDSDSAETKEFVEKQMKLTDSVLKTCETRDKLREKLTKFYDFPKYNAPFREGGKYFYFHNTGLQPQTVLYVQDSLDGKPEVLLDPNTLSTDGTVALSEYAVSEDAKYLAYGTSSSGSDWVTINVMRIDDKIIEPDTISWVKFSSISWTHDSKGFFYSRYPAPEDGEKLDAGTETHANLNHELYYHFLGTDQSEDILCWSDPENPKHTRSASVTDDGKYVLLYIGENCDPVNKIYYCDISLLPKGLEGYKGSKELLPFVKLVDNFDASYHYVANDDTIFTFLTNKDAPRNKLVRVDLREPSSWTEVLQEDKKDVLESASAVNHNQLVVNYLSDVKNVLQIRDLKTGDFLHRLPLDIGAVSEISCRRKDSIMFVGFTSFLVPGIIYMCNLEGDAPDMKIFREIVVPGFDRTEFESSQVFVTSKDGTKIPTFIVARKGLSLDGSHPCLLYGYGGFNISITPYFTAARILIAKHLDVVFCIANIRGGGEYGEEWHKAGSLANKQNVFDDFISAAEYLVSAGYTQPKKLCIEGGSNGGLLVGACINQRPDLFGCALAHVGVMDMLRFHMFTIGHAWTSDYGCSSKEEEFHWLIKYSPLHNVRRPWDKPSEEGSQYPSTMLLTADHDDRVVPLHSLKLLATLQHVLCTSVEKSPQTNPIIGRIEHKAGHGAGMPTQKIIDEAADRYAFMAKVVDATWTD
>Aqcoe6G232000
MGSVSAALDENFPLEYPLVRRDESVVDDYHGVKISDPYRWLEDPDAEEVKDFVEKQVNLTECVLQTCDTREKLREEITKLFDHPRFEIPFKKGNKYFYFHNTGLQAQSILYVQDSLDAKAEVLLDPNGLSEDGTVALSMVAISEDAKYFAYGLSTSGSDWVTIKVMRLADKVVEPDTLSWVKFSSVSWTHDNKGFFYSRFPAPKEGEQLDAGTETNSNLNHELCYHFMGKDQSQDILCWKDPENPKYMFSAEVMDDGKYVLLHITEGCDPVNKLYYFDLSTLPNGLEGFSEEKGLLSFVKLVDNFDASYNAIANDSTEFTFLTNKDAPRYKIVRVDLKEPTVWSDVIPEDEKDVLESAYAVNGNNILVSYLSDVKYVLQIRDLKTGMLLHDLPVDIGTVSGISGRRKDSELFIGFTSFLTPGIIYQCDLATAIPQLKIFKEIVVPGFDRTVFEVNQVFVPSKDGTKIPMFVVSKKNIPMDGSHPCLLYGYGGFNISITPSFSVSRIILTKNLGTVFCIANIRGGGEYGEEWHKAGSLAKKQNCFDDFISAAEFLVSSGYTQPKNLCIEGGSNGGLLIGACINQRPDLFGCALAHVGVMDMLRFHKFTIGHAWTSDFGCSDKEEEFHWLVKYSPLHNVKRPWEEHQDKKCQYPPTMLLTADHDDRVVPLHSLKLLATMQYVLCTSLEKSPQTNPIVGRIDRKAGHGAGRPTKKMIDEAADRYSFMAKMLNASWIN
>GRMZM2G322819 
MGSLATADGPLPPLKYPQARRDEDIVDDYHGVLVPDPYRWMEQVDSKEVKEFVDAQAAVTSAVLSSCDHRGRLRGQLTALFDHPRFRAPFKRRGSYFYFHNPGLRPHSALYVQHGLGGEPDVLLDPSTFSEDGTVSLGVVGVSDDGEHLAYGTSGSGSDWVTIRVMRVRDKEHLPDTLSWVKFSRIAWTRDGQGFFYSRFPAPRDALDSGMKTGVNLNHEVYYHFLGTEQSQDVLCWRDPDHPKYIYIPQVTEDGKYVILSVSETSEPVNKLYYCDLSALAHGLGGVKSAHGNGMLPFVKLVDRFEAYYGLIANDGTQFTFLTNKDAPRYKLARVDVDDDEPGSPWWTDVVPEDEDGKAVLESACAVHGHKLLVSYLSDVRCVLQMRSLVTGELLHDIPVDIGTVSGISGRRCDAEVFVEFASFLTPGIIYRCDVGSAVPEMDVYREISVPGFDRNEFEAKQVFYPSKDGTKIPMFIVSKKEISLDGSHPALLFGYGGFGVSVTPQFSVARVVLMRNLGFVACVANLRGGGEYGEGWHRAGSLANKQNCFDDFVAAGEFLVSAGYTSPARLCVEGGSNGGLLVAACVNQRPDLFGCALAHVGVMDMLRFHKFTIGRAWTCDFGCSENEEEFQWLIKYSPLHNVRRPWENKRAAAAANGDASCRGLGGQYPATMLLTADHDDRVVPSHTLKFLATMQHVLRPGADGSPQTNPVVARIERKSGHCCGRSTQKIIDEAADRYAFAAKMMGVSWMD
>GRMZM2G015238
MGSVAGDTAARLAYPPARRDDSVVDDYHGVRIPDPYRWLEDPDSEETKEFVARQAELAETVLAGCPDRENLRREVTRLFDHPRHAAPFRRGNKYFYFHNSGLQAQSVLYMLDDLDGKAEVLLDPNTLSKDGTVALSTYSISEDGNYIAYGLSESGSDWVSIHVMSITNKQPMPDKLSWVKFSSISWTHDGKGFFYGRYPAPRGGEVDAGTETNINLNHQIYYHVLGSDQSEDILCWKDPEHPKYSFGASVTEDGKYIILGIYEGCDPVNKLYYCEISSLPQGIEGFRGTQDLLPFVKLIDNFDAQYQVVANDGDEFTFLTNKSAPKNKLVRVNIKNPELWTDVLSEHEKDVLESADAVNNNQLLVNYMSDVKHILQIRDLRTGNFIHQLPLEIGSVSEISCRREDKEVFIGFTSFLSPGIIFRCNLASTIPEMKMFREISVPGFDRTSFQVKQVFVPSKDGTKIPMFIMSKKDIDLNGSHPTLLYGYGGFNISITPSFSVGRVVLCKNMGFVVCVANIRGGGEYGEEWHKAGALAMKQNCFDDFAACAEFLISNGYTSSRRLCIEGGSNGGLLVAASINQRPDLFGCALAHVGVMDMLRFHKFTIGHAWTTDYGCSDKEEEFQWLIKYSPLHNVRRPWEQSSGNNCQYPATMLLTADHDDRVVPLHSLKLLATLQHVLCTSTEDSPQTNPIIGRIDRKSGHGAGRPTQKMIDEAADRYSFMAKMLGASWTE
>Sobic.006G177800
MGSLATADEPLPPLKYPQPRRDDDIVDDYHGVLVPDPYRWMEELDSKEVKEFVDAQSAVASAVLSTCDHRGRLRGQLTALFDHPRFRAPFKRRGSYFYFHNPGLRPHSALYVQRGLGGAEPDVLLDPNTFSDDGTVSLGMVGVSDDGEHLAYGTSASGSDWVTIRVMRVRDKEHLPDTMSWVKFSRIAWTRDGLGFFYSRFPAPRGDVGGEMDSGIKTDVNLNHEVYYHFLGTEQSQDVLCWRDPDHPKYIYIPEVTEDGKYVILSVSETSEPVNKLYYCDLSALAHGLGGITKQSTHGNGMLPFVKLVDKFEAYYGLIANDGTEFTFLTNKDAPKYKLARVDVDDDAPGSWTDVVPEDDKAVLESACAVHGHKLLVNYLSDVKYVLQMRSLVTGEFLRDIPIDIGTVNGISGRRVDSEVFIEFASFLTPGIIYRCDVSAEIPEMDVYREISVPGFDRNEFEAKQVFYPSKDGTKIPMFIISKKGMDLDGSHPALLFGYGGFGVSITPQFSVTRVVLMRNLGFVTCVANIRGGGEYGEDWHRAGSLANKQNCFDDFIAAGEFLVSAGYTSPARLCIEGGSNGGLLVAACMNQRPDLFGCALAHVGVMDMLRFHKFTIGRAWTCDFGCSDNEEEFHWLIKYSPLHNVRRPWEKEKWAAATGGGQYPATMLLTADHDDRVVPSHTLKFLATMQHVLRAGAEGGSPQTNPIIARIERNSGHCCGRSTQKIIDEAADRYAFAAKMMGVSWID
>Sobic.008G103200
MGSVAGDTAARLAYPPARRDDSVVDDYHGVRIADPYRWLEDPDSEETKEFVARQAELAETVLAGCPDRENLRREVTRLFDHPRHAAPFRRGNKYFHFHNTGLQAQSVLYMQDDLDGKEEVLLDPNTLSKDGTIALSTYSISKDGNYIAYGLSESGSDWVSIHVKSITNKQPMPDKLSWVKFSSISWTHDGKGFFYGRYPAPRGGEVDAGTETNINLNHQIYYHVLGSDQSEDVLCWKDPEHPKYTFGASVTEDGKYIILGIYEGCDPVNKLYYCEISSLPRGIEGFRETQELLPFVKLIDNFDAQYEVVANDGDEFTFLTNKSAPKNKLVRVNIKNPELWTDVLPEHEKDVLESADAVNNNQLLVCYMSDVKHILQIRDLRTGNFIHQLPLEIGAVSEISCRREDKEVFIGFTSFLSPGIIFRCNLAPTIPEMKMFREISVPGFDRTSFEVKQVFVPSKDGTIIPMFIMSKKDINLNGSHPTLLYGYGGFNISITPSFSVSRVVLCKNMGFVVCVANIRGGGEYGEEWHKAGALAMKQNCFDDFAACGEFLISSGYTSSNRLCIEGGSNGGLLVAASVNQRPDLFGCALAHVGVMDMLRFHKFTIGHAWTTDYGCSDKEEEFQWLIKYSPLHNVRRPWEQSSGNHCQYPATMLLTADHDDRVVPLHSLKLLATLQHVLCTSTEDILQTNPIIGRIDRKSGHGAGRPTQKLIDEAADRYSFMAKMLGASWTE
>Sevir.7G209900
MGSLAAADEPLLPLKYPQARRDDGIVDDYHGVPVPDPYRWMEQLDSEEVKEFVSAQAAVADAVLSTCDHRGRLRGQLTSLFDHPRFRAPFKRGGSYFYFHNPGLRPHSALYVQHGLGGDSAVLLDPNAFSDDGTVSLGMVGVSDAGDHLAYGTSASGSDWVTIRVMRVRDREHLPDTLSWVKFSRIAWTRDGLGFFYSRFPAPRDGEALESGIKTDVNLNHEVYYHFLGTDQSQDVLCWRDPDHPKYIYIPEVTEDGKYVILSVSETSEPVNKLYYCDLSALAHGLEGMRGTHGMLPFVKLVDKFEAYYGLIANDGTEFTFLTNKDAPRYKLSRVDVDESGSWADVLPEDEKAVLESACAVHGGKLLVNYLSDVKYVLQMRSLVTGELLHDIPIDIGTVNGISGRRVDSEVFIEFASFLTPGIIYRCDVSTEVPEMSVYREISVPGFDRNEFEAKQVFYPSKDGTKIPMFIVSKKNLNLNGSHPALLFGYGGFGMSMTPQFSVTRVVLMRNLGFVTCVANIRGGGEYGEGWHRAGSLANKQNCFDDFIAAGEFLVAAGYTNPTRLCIEGGSNGGLLVAACLNQRPDLFGCALAHVGVMDMLRFHKFTIGRAWTCDFGCSENEEEFHWLIKYSPLHNVRRPWEEKGDDDPRRRVCWGGQYPPTMLLTADHDDRVVPSHTLKFLATLQHVLRAGAEGSPQTNPIIGRIERKSGHGCGRSTQKIIDEAADRYAFAAKMMGVSWID
>Sevir.2G129800
MGSVAGDAARLAYPPARRDDSVVDEYHGVKIPDPYRWLEDPDSEETKEFVAKQAELAETVLAGCPDRENLRREVTRLFDHPRHAAPFRRGNKYFHFHNSGLQAQSVLYMQDDLDGKAEVLLDPNTLSNDGTVALSTYSISEDGNYIAYGLSESGSDWVSIHVMSVSNKQSMPDKLSWVKFSSISWTHDGKGFFYGRYPAPREGGELDAGTETNINLNHQIYYHVLGSDQSEDILCWKDPEHPKYSFGASVTEDGKFIILGTYDGCDPVNKLYYCKISSLPRGIEGFRESQEMLPFVKLIDNFDAQYQVVANDGDEFTFLTNKNAPKNKLVRVNINNPELWTDVLPEHEKDVLESADAVNNNQLLVCYMSDVKHILQIRDLSTGNLIHQLPLEIGSVSEISCRREDKEVFIGFTSFLSPGIIYRCNLAPTIPEMKMFREISVPGFDRTSFQVKQVFVSSKDGTKIPMFIMSKKDVNLDGSYPTLLYGYGGFNISITPSFSVSRVVLCKNMGFVVCVANIRGGGEYGEEWHKAGALAMKQNCFDDFAACAEFLISSGYTSSTRLCIEGGSNGGLLVAASINQRPDLFGCALAHVGVMDMLRFHKFTIGHAWTTDYGCSDKEEEFQWLIKYSPLHNVRRPWEQSSGDHCEYPATMLLTADHDDRVVPLHSLKLLATLQHVLCTDAEDSPQTNPIIGRIDRKSGHGAGRPTQKLIDEAADRYSFMAKMLGAQWTE
>Seita.7G198100
MGSLAAADEPLLPLKYPQARRDDGIVDDYHGVPVPDPYRWMEQLDSEEVKEFVSAQAAVADAVLSTCDHRGRLRGQLTSLFDHPRFRAPFKRGGSYFYFHNPGLRPHSALYVQHGLGGDSAVLLDPNAFSDDGTVSLGMVGVSDAGDHLAYGTSASGSDWVTIRVMRVRDREHLPDTLSWVKFSRIAWTRDGLGFFYSRFPAPRDGEALESGIKTDVNLNHEVYYHFLGTDQSQDVLCWRDPDHPKYIYIPEVTEDGKYVILSVSETSEPVNKLYYCDLSALAHGLEGMRGTHGMLPFVKLVDKFEAYYGLIANDGTEFTFLTNKDAPRYKLSRVDVDESGSWADVLPEDEKAVLESACAVHGGKLLVNYLSDVKYVLQMRSLVTGELLHDIPIDIGTVNGISGRRVDSEVFIEFASFLTPGIIYRCDVSTEVPEMSVYREISVPGFDRNEFEAKQVFYPSKDGTKIPMFIVSKKNLILNGSHPALLFGYGGFGMSMTPQFSVTRVVLMRNLGFVTCVANIRGGGEYGEGWHRAGSLANKQNCFDDFIAAGEFLVAAGYTNPTRLCIEGGSNGGLLVAACLNQRPDLFGCALAHVGVMDMLRFHKFTIGRAWTCDFGCSENEEEFHWLIKYSPLHNVRRPWEEKGDDDPRRRVCWGGQYPPTMLLTADHDDRVVPSHTLKFLATLQHVLRAGAEGSPQTNPIIGRIERKSGHGCGRSTQKIIDEAADRYAFAAKMMGVSWID
>Seita.2G124900
MGSVAGDAARLAYPPARRDDSVVDEYHGVKIPDPYRWLEDPDSEETKEFVAKQAELAETVLAGCPDRENLRREVTRLFDHPRHAAPFRRGNKYFHFHNSGLQAQSVLYMQDDLDGKAEVLLDPNTLSNDGTVALSTYSISEDGNYIAYGLSESGSDWVSIHVMSVSNKQSMPDKLSWVKFSSISWTHDGKGFFYGRYPAPREGGELDAGTETNINLNHQIYYHVLGSNQSEDILCWKDPEHPKYSFGASVTEDGKFIILGTYDGCDPVNKLYYCKISSLPRGIEGFRESQEMLPFVKLIDNFDAQYQVVANDGDEFTFLTNKNAPKNKLVRVNINNPELWTDVLPEHEKDVLESADAVNNNQLLVCYMSDVKHILQIRDLSTGNLIHQLPLEIGSVSEISCRREDKEVFIGFTSFLSPGIIYRCNLAPTIPEMKMFREISVPGFDRTSFQVKQVFVSSKDGTKIPMFIMSKKDVNLDGSYPTLLYGYGGFNISITPSFSVSRVVLCKNMGFVVCVANIRGGGEYGEEWHKAGALAMKQNCFDDFAACAEFLISSGYTSSRRLCIEGGSNGGLLVAASINQRPDLFGCALAHVGVMDMLRFHKFTIGHAWTTDYGCSDKEEEFQWLIKYSPLHNVRRPWEQSSGDHCEYPATMLLTADHDDRVVPLHSLKLLATLQHVLCTDAEDSPQTNPIIGRIDRKSGHGAGRPTQKLIDEAADRYSFMAKMLGAQWTE
>Pavir.Ga01030
MGSLTAADEPLPPLKYPQARRDDGIVDDYHGVLVPDPYRWMEELDSEEVKQFVDAQAAVSDAVLSTCDHRGRLRGQLTALFDHPRFRAPLKRGGSYFFFHNPGLRPHSALYVQHGLGGDPRVLLDPAAFSEDGTVSLGVVGVSDGGDHLAYGTSGSGSDWVTVRVMRVRDGEHLPDTLAWVKFSRIAWTRDGLGFFYSRFPAPRDGEALDSGIKTDVNLNHEVYYHFLGTDQSQDVLCWRDPDHPKYIYIPEVTEDGKYVILSVSETSDPVNKLYYCDLSALAHGLEGLKGTHGVLPFVKLVDRFEAHYGLIANDGTEFTFLTNKDAPRYKLSRVDVDEPGSWADVLPEDEKAVLESACAVHGDKLLVNYLSDVKYVLQMRSLVTGELLRDIPIDIGTVNGISGRRVDSEVFVEFASFLTPGIIYRCDVSTEVPEMNVYREISVPGFDRNEFEAKQVFYPSKDGTKIPMFIVSKKNLDLNGSHPALLFGYGGFGMSVTPQFSVARVVLMRNLGFVACVANIRGGGEYGEGWHRSGSLANKQNCFDDFAAAGEFLVAAGYTSPARLCIEGGSNGGLLVAACLNQRNEQELTRICGRVAMQRPDLFGCALAHVGVMDMLRFHKFTIGRAWTCDFGCSENEEEFHWLIKYSPLHNVRRPWEEAGDDPRRGRQYPPTMLLTADHDDRVVPSHTLKFLATMQHVLRAGAEGSPQTNPIIARIERKSGHGCGRSTQKIIDEAADRYAFAAKMMGVSWID
>Pavir.Ba03172
MGSVAGDAARLAYPPARRDDSVVDDYHGVQVSDPYRWLEDPDSEETKELVAKQAELAETVLAGCPDRENLRREVTRLFDHPRYAAPFRRGNKYFYFHNSGLQAQSVLYMQDELDGKAEVLLDPNTLSKDGTVALSTYSISEDGNYIAYGLSESGSDWVSIHVMNVTNKQPMPDKLSWVKFSSISWTHDGKGFFYSRYPAPREGGELDAGTETNINLNHQIYYHVLGTNQSEDVLCWKDPEHSKYSFGASVTEDGKYIILTVYEGCDPVNKLYYCEISSLPQGIEGFRERQEMLPFVKLIDNFDAQYQVVANDGDEFTFLTNKSAPRNKLVRVNIKNPELWTDVLPEHEKDVLESADAVNNNQLLVCYMSDVKHILQLRDLRTGNLIHQLPLEIGSVSEISCRREDKEVFIGFTSFLSPGIIYRCNLSPAIPEMKMFREISVPGFDRTSFQVKQVFVPSKDGTKIPMFLMSKKDINLDGSHPTLLYGYGGFNISLTPSFSVGRLVLCKNMGFVVCVANIRGGGEYGEEWHKAGALAMKQNCFDDFAACAEFLISTGYTSSSRLCIEGGSNGGLLIAASINQRPDLFGCALAHVGVMDMLRFHKFTIGHAWTTDYGCSDKEEEFQWLIKYSPLHNVRRPWEQSSGSQCQYPATMLLTADHDDRVVPLHSLKLLATLQHVLCTEDSPQTNPIIGRIDRKSGHGAGRPTQKLIDEAADRYSFMAKMLGARWTE
>Pahal.G01924
MGSLAAADEPLPPLKYPQPRRDDGIVDDYHGVLVPDPYRWMEELDSEEVKEFVDAQSAVSDAVLSTCDHRGRLRGQLTALFDHPRFRAPFRRGGSYFYFHNPGLRPHSALYVQHGLGGDPRVLLDPTAFSEDGTASLGAVGVSDGGDHLAYGTSASGSDWVTIRVMRVRDGEHLPDTLSWVKFSRIAWTRDGLGFFYSRFPAPRDGEALDSGIKTDINLNHEVYYHFLGTDQSQDVLCWRDPDHPKYIYIPEVTEDGKYVILSVSETSDPVNKLYYCDLSALAHGLEGLKGTHGMLPFVKLVDRFEAHYGLIANDGTEFTFLTNKDAPRYKLSRVDVDEPGSWTDVLPEDEKAVLESACAVHGDKLLVNYLSDVKYVLQMRSLVTGELLHDIPIDIGTVNGISGRRVDSEVFIEFASFLTPGIIYRCDVSTEVPEMNVYREISVPGFDRNEFEAKQVFYPSKDGTKIPMFIVSKKNLNLNGSHPALLFGYGGFGMSVTPQFSVARVVLMRNLGFVACVANIRGGGEYGEGWHRAGSLANKKNCFDDFAAAGEFLVSAGYTNPTRLCIEGGSNGGLLVAACLNQRPDLFGCALAHVGVMDMLRFHKFTIGRAWTCDFGCSENEEEFHWLIKYSPLHNVRRPWEEADDPRRGGQYPPTMLLTADHDDRVVPSHTLKFLATMQHVLRAGEEGSPQTNPIIARIERKSGHGCGRSTQKIIDEAADRYAFAAKVMGVSWID
>Pahal.B01682
MGSVAGDAARLAYPPARRDDSVVDDYHGVQIPDPYRWLEDPDSEETKEFVAKQAELAETVLAGCPDRENLRREVTRLFDHPRYAAPFHRGNKYFHFHNSGLQAQSVLYMQDELDGKAEVLLDPNTLSKDGTVALSTYSISEDGNYIAYGLSESGSDWVSIHVMNVTNKQPMPDKLSWVKFSSISWTHDGKGFFYGRYPAPREGEELDAGTETNINLNHQIYYHVLGTNQSEDILCWKDPEHPKYSFGASVTEDGKYIILIVYEGCDPVNKLYYCEISSLPQGIEGFRERQEMLPFVKLIDNFDAQYQVVANDGDEFTFLTNKSAPRNKLVRVNIKNPELWTDVLPEHEKDVLESADAVNNNQLLVCYMSDVKHILQLRDLRTGNLIHQLPLEIGSVSEISCRREDKEVFIGFTSFLSPGIIYRCNLAPAIPEMKMFREISVPGFDRTSFQVKQVFVPSKDGTKIPMFIMSKKDINLDGSHPTLLYGYGGFNISLTPSFSVGRLVLCKNMGFVVCVANIRGGGEYGEEWHKAGALAMKQNCFDDFAACAEFLISNGYTSSNRLCIEGGSNGGLLIAASINQRPDLFGCALAHVGVMDMLRFHKFTIGHAWTTDYGCSDKEEEFQWLIKYSPLHNVRRPWEQSSVSQCQYPATMLLTADHDDRVVPLHSLKLLATLQHVLCTEDSPQTNPIIGRIDRKSGHGAGRPTQKLIDEAAERYSFMAKMLGARWTE
>Os04g47360
MGSLPAADKPLPALRYPPARRDDDIVDDYHGVTVPDPYRWMEELESEEVKGFVDAQAAVAEAVLSTCDDHRVRLRGQLTALFDHPRYRAPFKRAGSYFYLHNPGLQPHSALYVQHGLGGGEEPDVLLDPNTFSDDATVSLAMFGVSHDGEHLAYGTSASGSDWVTIRVMRVRDRRHLHDEICWVKFSAIAWTRDGKGFFYSRFPAPKNDGAPLGAGIKTSVNLNHEVYYHFLGTDQSEDLLCWEDPDHPKYIYTPEVSEDGKYVILSVAETSEPVNKLYYCDLSALPDGLEGMKGNHGNAMLPFVKLVDEFEAYYALIANDDTQFTFLTNKNAPKYKLSRIDVNEPHSWMDILPEDEKAVLESACAVHGDKLLVNYLSDVKYVLQMRSLVTGELLHDIPIDIGSVNGISGRRDNSEVFIEFASFLTPGIIYRCDVSKETPEMNIYREISVGGFDRTDFEAKQVFYPSKDGTKIPMFIVSKKSIVLDGSHPTLLYGYGGFGMNMTPHFSVTRIVLMRNLGFVSCIANIRGGGEYGEDWHKAGSLANKQNCFDDFIAAGEFLVSAGYTNPSRLCVEGASNGGLLVAACINQRPDLFGCALAHVGVMDMLRFHKFTIGRAWTCDFGCSEKEEEFHWLIKYSPLHNVRRPWEKGHRRQQYPSTMLLTADHDDRVVPSHTLKFLATMQHVLCTSVKESPQTNPIVARIDRKSGHGCGRSTQKIIDEAADRYAFAAKTMGISWID
>Os01g01830
MGSVAGDAARLSYPPTRRDNSVVDMYHGVPVADPYRWLEDPESEDTKEFVASQVELAESVLAGCFDRENLRREVTRLFDHPRHGAPFRRGNKYFYFHNSGLQAQSVLYVQDSLDGEAEVLLDPNALSKDGTVALSTYSVSKDGKYIAYGLSESGSDWVTIRVMNIADKQTLSDKLSWVKFSSISWTHDGKGFFYGRYPAPREVELDAGTETNINLNHEIYYHVVGSDQSEDILCWKDPEHPKYSFGASVTEDGKYIILGTYEGCDPVNKLYYCEICTLPQGIEGFKETKGMLPFVKLIDNFDAQYHVVANDGDEFTFLTNRNAPKNKLVRVDIKKPELWTDILPEHERDVLESADAVNGNQLLVCYMSDVKHILQIRDLVTGNLLHKLPLEIGSVSEISCRREDMDVFIGFTSFLSPGIIYRCNLTSAIPEMKIFREISVPGFDRTNFEVKQIFVNSKDGTKIPMFIMSKRDIELDGSHPTLLYGYGGFNISLTPSFSVSRVVLCKNMGFVVCVANIRGGGEYGEEWHKAGARAMKQNCFDDFIACAELLISAGYTSYRQLCIEGGSNGGLLIAACVNQRPDLFGCALAHVGVMDMLRFHKFTIGHAWTTDYGCSDNEEEFHWLIKYSPLHNVRRPWEQSFVNCCQYPAIMLLTADHDDRVVPLHSLKLLATLQYVLCTSIEDTPQVNPIIGRIDVKSGHGAGRPTKKMIDEVADRYSFMANMLDASWTE
>Bradi3g03185
MGSVAGDAVRLSYPPARRDESVVDSYHGVQIPDPYRWLEDPDAEETKQFVERQVELAESVLAECGDREALRREVTRLFDHPRHGAPFRRGDKYFHFHNSGLQAQSVLYVQDDLDAEADVLLDPNTLSKDGTVALSTYSISEDGKYIAYGLSESGSDWITIHVMRIADRQPMPDKLSWVKFSSISWTHDGKGFFYGRYPAPQVELDAGTETNINLNHQIYYHVMGSDQSEDILCWKDPDNPKYTIGASVTEDGKYIILGTYDGCDPVNKLYYCEISSLPQGIEGFKETKDMLPFVKLIDNFDAQYQVVANDGDEFTFLTNKNAPKNKLVRVNIKKPELWTDVLAEHERDVLESADAVNGNQLVVCYMSDVKHTLQIRDLITGNLLNQLPLEIGSVSEVSCRREDKEVFIGFTSFLSPGITYRCNLSSTTPEMKVFREISVPGFDRTSFEVKQIFVPSKDGTKIPMFIMSKKDIELDGSHPTLLYGYGGFNISITPSFSVSRLVLCKNMGSVVCIANIRGGGEYGEEWHKAGALAKKQNCFDDFIACAEFLISAGYTSNKKICIEGGSNGGLLVAACINQRPDLFGCALAHVGVMDMLRFHKFTIGHAWTTDYGCSDKEEEFNWLIKYSPLHNVRKPWEQSFGNHCQYPATMLLTADHDDRVVPLHSLKLLATLQYVLCTSNEDTRQTNPIIGRIDRKSGHGAGRPTKKMIDEAADRYSFMAKMLGTTWTE
>Bradi5g18277
MGSLAAADEPLPPLRYPPARRDGDIVDDYHGVLVPDPYRWMEDLESKEVKEFVEAQSAVADAVLSTCDHRGRLRGQLTALLDHPRYRAPFKRRGSYFYFHNPGLLPHAALHVQHGLDGEPGVLLDPNAFSDDATVSLSMIGVSDDGEHLAYGTSGSGSDWVTVRVMRVRDKHRLPDCLSWVKFSRIAWTCDGKGFFYSRFPAPKGDDGVQNSGIRTDINLNHEVYYHLLGTDQSDDVLCWNDPEHPKHIYTPEVTEDGKYVLLSVSEASEPVNKLYYCDLSALPHGLEGIKGTRDMLPFVKLVDEFEAYYGVIANDDAQFTILTNKDAPRYKLSRVGIDNPQSWVDVIPEDDKAVLESACAVHGNKLLVNYLSDVKYVLQVRSLITGELLHDIPIDIGSVNGITGRRVDSEVFIEFAGFLTPGIIYRCDLSAETPEMNIYREISVPGFDRTGFEAKQVFYQSKDGTKVPMFIVSKKGIDLDGSHPTLLYGYGGFGMSMTPQFSAARVVLMRNLGLVTCIANIRGGGEYGEGWHRAGSLANKQNCFDDFIAAGEFLVSAGYTSPSRLCIEGGSNGGLLVAGCVNQRPGLFGCALAHVGVMDMLRFHKFTIGRAWTCDFGCSENEEEFHWLIKYSPLHNVRRPWEKCAGGGGDHRQYPPIMLLTADHDDRVVPSHTLKFLATMQHVLCTSLQEHGSPQTNPIVARIARKSGHGCGRSTQKIIDEAADRYAFAAKMMGLSWID
>Brast09G170900
MGSLAAADEPLPPLRYPPARRDGDIVDDYHGVLVPDPYRWMEDLESKETKEFVDAQAAVSNAVLSTCDHRGRLRGQLTALLDHPRYRAPFKRRGTFFYFHNPGLLPHAALHVQHGLDGEPGVLLDPNALSDDATVSLSMIGVSDDGQHLAYGTSASGSDWVTVRVMRVRDKHHLPDSLSWVKFSRIAWTGDGKGFFYSRFPAPKGDDGVLNSGIRTDVNLNHEVYYHLLGTDQSDDVLCWKDPEHPKHIYTPEVTEDGKYVLLSVSEASEPVNKLYYCDLSALPQGLEGMKQTQDMLPFVKLVDKFEAYYGVIANDDTQFTILTNKDAPRYKLSRVDVDNPQSWADVIPEDDKAVLESACAVHGDKLLVNYLSDVKYVLQTRSLITGELLHDIPIDIGSVNGITGRRVDSEVFIEFAGFLTPGIIYRCDLSTETPEMNIYREISVPGFDRTGFQSKQVFYQSKDGTKVPMFIVSKKGIDLDGSHPTLLYGYGGFGVSMTPQFSAARVVLMRNLGFVTCIANIRGGGEYGEGWHKAGSLANKQNCFDDFIAAGEFLVSAGYTSPSRLCIEGGSNGGLLVAACVNQRPGLFGCALAHVGVMDMLRFHKFTIGRAWTCDFGCSENEEEFHWLIKYSPLHNVRRPWEKCAAGDHRQYPPIMLLTADHDDRVVPSHTLKFLATMQHVLCTSLQEHSRPQTNPIVARIDRKSGHGCGRSTQKIIDEAADRYAFAAKMMGLSWID
>Brast04G309600
MGSVAGDAVRLSYPPVRRDESVVDSYHGVQIPDPYRWLEDPDAEETKEFVERQVELAESVLAGCGDRDALRREVTRLFDHPRHGAPFRRGDKYFHFHNSGLQAQSVLYVQDDLDAEADVLLDPNTLSKDGTVALSTYSISEDGKYIAYGLSESGSDWITIRVMRIADRQPMPDKLSWVKFSSISWTHDGKGFFYGRYPAPQVELDAGTETNINLNHQIYYHVMGSDQSEDILCWKDPDNPKYTLGAFVTEDGKYIILVTYDGCDPVNKLYYCEISSLPQGIEGFKETKDMLPFVKLIDNFDAQYQVVANDGDEFTFLTNKNAPKNKLVRVNIKKPELWTDVLAEHERDVLESADAVNGNQLVVCYMSDVKHTLQIRDLITGNLLNQLPLEIGSVSEVSCRREDKEVFIGFTSFLSPGITYRCNLSSTTPEMKVFREISVPGFDRTSFEVKQIFVPSKDGTKIPMFIMSKKDIELDGSHPTLLYGYGGFNISITPSFSVSRLVLCKNMGSVVCIANIRGGGEYGEEWHKAGALAKKQNCFDDFIACAELLISAGYTSNKKICIEGGSNGGLLVGACINQRPDLFGCALAHVGVMDMLRFHKFTIGHAWTTDYGCSDKEEEFNWLIKYSPLHNVRKPWEQSFGSHCQYPATMLLTADHDDRVVPLHSLKLLATLQYVLCTSNEDTPQTNPIIGRIDRKSGHGAGRPTKKMIDEAADRYSFMAKMLGTTWTE
>Pp3c1_430V3
MGSLGKEEFQRIAYPHVRRDESVIDFYHGVPVPDPYRWLENPDAPEVKDFIAKQVELADEVLAGCDTRDKFKEKVTAMYNYPRYGCPTKRGKYYFYNHNTGLQSQAALYIQDIETGHSEIVLDPNTLSSDGTVALSTKRFSENAEFLAYGLSSSGSDWLTIKVMRVKDRVVLSDTLSWVKFTSIAWTHDHKGFFYNRFPEPKKRDGTDAGTETDINLFHELYYHFLGTNQCEDILCWRDIEHGSWLTDAKVSEDGQYLVLSISEGCDPVNRLYLCDLCALSGGLAGFLGTNTLLPFQKLVDCFEAHFDYVANDGPVFTFYTNKNAPRYKVSRVDVGNPAVWSDVIPESHSNVITSVKCVNSNQLLVCHISDVKHVLQIHDLETGDFIRRLPIEIGTVNSTSGSRRDPEVFFNFTSFLTPGTVYRCDLSAPEPEPQVLREVGPSNFDRSIFETKQVFVTSKDQTKVPMFIISRKGLVKDGNHPALLVGYGGFNVSMTPNFSVSRLVLARHYGAVVAVANIRGGGEYGEEWHKDGTLSKKKNSFDDFIACSEFLIREGYTQSNKLCIEGSSNGGLLVAACVNQRPELFGCALAHVGVMDMLRFHKFTIGHAWVTDYGCSDKEDDFHSLIEYSPLHNVWRPWEKLIGVQYPPIMLLTADHDDRVVPLHSLKLLATLQHELCTSVEDSPQTNPIIGRIDKKAGHGCGRPTQKMINEVSDTYSFFAKMTRSSWVE
>Pp3c22_7020V3
MSDDDDTSCSSVNASALPRAASLHSKQHSQGISALERFHVQPSLKDGDGVGSAAGGQAVADSMRSAQDVKFNLQYTQARRDESVKDVYYGVEIVDPYRWLEDPDFPETKEFVERQVELANNVLLKCSNREKLKEKVTSMYNYPRYGCPYKRGNKFFHTHNSGLQAQSVLYIQGSLEADADVLLDPNALSNDGTVALSMKEFSENAEFMAYGLSSSGSDWVTIKVMCVEDRFVQPDTISWVKFSSISWTHDHQGFFYNRYPQPKNVECSDAGTETDINLFHELYYHFLGTDQSDDILCWKDLEHSAWLSSTRITDDGKYLLLLIGEGCDPVNRLYYCDLTEISGGLKILKDTNSILPFTKLVDNFEAQHLYVANDGPIFTFFTNKNAPKYKVTRVSINDPEVWWNVIPESETDVLSSVRCVNEKNLLACYIHDVKHVLQVHDLRTGEFQWRLPLDIGSVTEISGNRKDSEIFINVTSFLTPGTIYRSDLSAPKPELKVLREIGSEIFVRSRFETKQVFVTSKDGAKVPMFIVSEKDLVQDGNHPALLYGYGGFNISLTPSFSVSRLVLVQHYGAVVAVANVRGGGEYGEEWHKAGCLLKKQNCFDDFISCGEYLVKEGYTQSNRLCIEGGSNGGLLVAACINQRPDLFGCALAHVGVMDMLRFHKFTIGHAWTSEYGCSDNEEDFHNLIKFSPIHNVCRPWEQMKGLQYPSTMLLTADHDDRVVPLHSLKLLAALQYTLCTSLADSPQTNPIIARIDRKAGHGAGRPTQKIIDEVIDAYSFVVEMTSATWMD
>Pp3c2_14350V3
MRRLVQRFNLPLGPPPFTSFVKQKNASKLIPFILPTTAYLVQPSFFTANLRSEQLSTLRAMGSLPESNGNLRPKLAFTVPTVGSRQKPDAMPYQFEVVPLKSQALPPIYPKVDRDETCIDNLHGHEVADPYRPLEDPKSKITQDFVESQVQLTKSVLLTCDTQEMLRERITAIYDFPKHSCPYRRGSKYFYTYNSGLQAQSVLYVQNKLDEDGQVLLDPNTWIHDGTISLALTRFSVDAKYLAFGQSASGSDWVNIKVMDVEVKVVLQDTLLWVKFSSLAWTHDNRGFFYNRYPEPTKDSIEDAGTETETNLFHELYYHFLGTDQSEDILCWRDSEHAQWLSYAEVTDDGQYLALSIEEGCDPVNRLYYCDLSALPHGLEGLRQNNEQLPFVKLVDNFDAQYELVANEGSIFTFLTNKDAPRYKLTRVNVEDPSSWKDVVPESKTDVLTSADLVNKQQLVLCYMSDVKHLLKLHNLQSGAMLHSLPLEIGSVAEISGRPEDSEFFYSFTSFLTPGTIYRCDLSTGTPDVTVLKETKIANLDRSLFETRQVFVPSKDKTKVPMFVVARKGLVLDGNHPALLYGYGGFNVSLTPSFSVSRLVLAQHFGAVIAIANIRGGGEYGEKWHKAGSLANKQNCFDDFIACGEYLVKEGYTQSKKLCIEGGSNGGLLVAACINQRPDLYGCALAHVGVMDMLRFHKFTIGHAWTSDYGCADNAEEFDWLIKYSPLHNVKRPWENGSESIQYPATMLLTADHDDRVVPLHSLKLLATLQYELCTSVENSKQTNPIIARIDTKAGHGSGRPTKKIIDEMVDAYSFFAKMTDSKWVD
>Sphfalx0015s0228
MGCLSEADTTMRLQYIEAKRDDSVFDCLHDRKVADPYRTLEDPEAKETQEFVQNNVLLTASVLEKCVTRDKLKNQFTAYFDYPKYSCPYKRGKHFFYMHNSGLQAQSVLYIQEKVEGDAEMLLDPNTWSEDGTVALAIMKFSEDAEYLAYGQSASGSDWITIKVIHVADRVMQPDTLSWVKFTSLTWTHDNKGFFYNRYPEPKEKVDIDAGTDTEKNLFHELYYHLLGTDQSEDVLCWRNLEHPQWLSQAEITSDGQYLLLSIEEGCDPVNRLYYFDLTTLLQGLEGFKGSNNQLPFKKLVDNFEAQYQLVANDKSVFTFLTNKNAPRYKLTRVDLNHPSNWTDVIPESKTDVLVSADCVNLQQLLLCYMRDVKHQLQLHDLQTGSLLHHLHLEIGSVTEISGRRQDSEIYFNFTSFLTPGIIYQCDLSSMEPEVKVLRETAVANFDRALFETKQVFVPSKDDIKIPMFLVAQKGLVLDGYHPALLHGYGGFNISLTPSFSVAHLVLAKHFRAVVAVANIRGGGEYGDEWHKAGSLSNKQNCFDDFISCGEYLIKEGYTQPKKLCIEGGSNGGLLVAACINQRPDLFGCALAHVGVMDMLRFHKFTIGHAWTSDYGCADNEEEFKWLIKYSPLHNVRRPWEQTAGVQYPPTMLLTADHDDRVVPLHSLKFLATLHYELCTSVENSPQTNPLIARIDTKAGHGSGRPTQKIIDEASDAYSFFAMVTNSNWIG
>Sphfalx0333s0011
MGSLPKHIDANGGLLKYPDAWRDESVREVYHKTEIADPYRWLEDPESPKVKEFVEQQVQLCNSVLKDCETRETLKAKVTVLYDYPRYGCPHKAGNHFFYSHNSGLQAQSVLYMQETVDGVAEVLLDPNTLSEDGTVALSTKKFSEDGKYMAYGLSLRGSDWITIKVMQVLDRVVQPDTLSWVKFTSIAWTHDNQGFFYNRYPEPMKVERADAGTETNINHYHELYYHHLGTNQSEDILCWKDLEHPEWLSSARITDDGQYLVLSIGVGCDPVNKLYYCDLTAALPEGLRGYNKGSMELIPFQKLVDNFEAQYQLVANDGPIFTFLTNKDAPRYKLTRVDLNAPGNWIDVIPESKTDVLSTVHCINGQQLLLCYISDVKHLLQIHDLETGILQHQIPLEIGTVIDISAKRKESEFFFNFTSFLTPGTVYHCDLRVAKEEPKVKVLREVGGDIFDRTAFETQQVFVTSNDGTKIPMFIVTQRGLVLDGNHPALLYGYGGFNISLTPSFSVSRLVLARHYGAVVAIANIRGGGEYGEEWHKSGSLSKKQNCFDDFVSCAEYLIKEGYTQSNRLCIEGGSNGGLLVAACINQRPELFGCALAHVGVMDMLRFHKFTIGHAWTTDYGCSDKEEEFEWLIKYSPLHNVRRPWDRMNGVQYPPIMLLTADHDDRVVPLHSLKLLATLQYELCTSVRNSPQTNPIIGRIDTKAGHGAGRPTQKMINEVSDAYSFMAKMTKATWVD


CLUSTAL multiple sequence alignment by MUSCLE (3.8)


Pp3c1_430V3                 ------------------------------------------------------------
Pp3c22_7020V3               -----------MSDDDDTSCSSVNASALPRAASLHSKQHSQGISALERFHVQPSLKDGDG
Sphfalx0333s0011            ------------------------------------------------------------
Pp3c2_14350V3               MRRLVQRFNLPLGPPPFTSFVKQKNASKLIPFILPTTAYLVQPSFFTANLRSEQLSTLRA
Sphfalx0015s0228            ------------------------------------------------------------
Bradi5g18277                ------------------------------------------------------------
Brast09G170900              ------------------------------------------------------------
Os04g47360                  ------------------------------------------------------------
Sevir.7G209900              ------------------------------------------------------------
Seita.7G198100              ------------------------------------------------------------
Pavir.Ga01030               ------------------------------------------------------------
Pahal.G01924                ------------------------------------------------------------
GRMZM2G322819               ------------------------------------------------------------
Sobic.006G177800            ------------------------------------------------------------
Selagmoell_77679            ------------------------------------------------------------
Os01g01830                  ------------------------------------------------------------
Bradi3g03185                ------------------------------------------------------------
Brast04G309600              ------------------------------------------------------------
Sevir.2G129800              ------------------------------------------------------------
Seita.2G124900              ------------------------------------------------------------
Pavir.Ba03172               ------------------------------------------------------------
Pahal.B01682                ------------------------------------------------------------
GRMZM2G015238               ------------------------------------------------------------
Sobic.008G103200            ------------------------------------------------------------
Ciclev10019028m             ------------------------------------------------------------
Migut.C00913                ------------------------------------------------------------
CA08g03740                  ------------------------------------------------------------
PGSC0003DMT400074279        ------------------------------------------------------------
Solyc08g022070              ------------------------------------------------------------
Peaxi162Scf00400g00047      ------------------------------------------------------------
Peinf101Scf00688g11016      ------------------------------------------------------------
NtmRNA_30606                ------------------------------------------------------------
Niben101Scf00837g01002      ------------------------------------------------------------
Niben101Scf02175g03015      ------------------------------------------------------------
Peaxi162Scf00174g00141      ------------------------------------------------------------
Peinf101Scf01043g06027      ------------------------------------------------------------
CA04g22450                  ------------------------------------------------------------
PGSC0003DMT400025603        ------------------------------------------------------------
Solyc04g082120              ------------------------------------------------------------
Niben101Scf05385g01018      ------------------------------------------------------------
NtmRNA_104808               ------------------------------------------------------------
Brara.G03410                ------------------------------------------------------------
Thhalv10018135m             ------------------------------------------------------------
Thhalv10018200m             ------------------------------------------------------------
Carubv10021987m             ------------------------------------------------------------
Bostr.20129s0049            ------------------------------------------------------------
AL2G36190                   ------------------------------------------------------------
AT1G76140                   ------------------------------------------------------------
Brara.F01452                ------------------------------------------------------------
Thhalv10006924m             ------------------------------------------------------------
Carubv10008428m             ------------------------------------------------------------
Bostr.7128s0637             ------------------------------------------------------------
AT1G20380                   ------------------------------------------------------------
AL1G33310                   ------------------------------------------------------------
AmboTri_sc00001.180         ------------------------------------------------------------
Eucgr.F03531                ------------------------------------MPRPPSLAEIKSAIWTPPPPPPPV
Aqcoe6G232000               ------------------------------------------------------------
Medtr3g115030               ------------------------------------------------------------
Phvul.009G020800            ------------------------------------------------------------
Glyma.04G019700             ------------------------------------------------------------
Medtr1g026380               ------------------------------------------------------------
Phvul.001G001700            ------------------------------------------------------------
Glyma.14G222700             ------------------------------------------------------------
Caripap26.240               ------------------------------------------------------------
GSVIVT01008711001           ------------------------------------------------------------
Potri.005G247300            ------------------------------------------------------------
SapurV1A.0016s0980          ------------------------------------------------------------
Potri.002G014000            ------------------------------------------------------------
SapurV1A.0016s0970          ------------------------------------------------------------
Potri.002G013900            ------------------------------------------------------------
SapurV1A.0573s0100          ------------------------------------------------------------
Potri.005G247400            -----------------------------MEWCYRLQTILKWLTSFKFQTKRQRLSSSKT
Rc30170.m014311             ------------------------------------------------------------
Manes.18G007900             ------------------------------------------------------------
                                                                                        

Pp3c1_430V3                 MGSLGKE---EFQR-------------------IAY----------------PHVRRDES
Pp3c22_7020V3               VGSAAGGQAVADSMRSAQDVKFN----------LQY----------------TQARRDES
Sphfalx0333s0011            MGSLPKHIDANGGL-------------------LKY----------------PDAWRDES
Pp3c2_14350V3               MGSLPES---NGNLRPKLAFTVPTVGSRQKPDAMPYQFEVVPLKSQALPPIYPKVDRDET
Sphfalx0015s0228            MGCLSEA---DTTMR------------------LQY----------------IEAKRDDS
Bradi5g18277                MGSLAAA---DEPLPP-----------------LRY----------------PPARRDGD
Brast09G170900              MGSLAAA---DEPLPP-----------------LRY----------------PPARRDGD
Os04g47360                  MGSLPAA---DKPLPA-----------------LRY----------------PPARRDDD
Sevir.7G209900              MGSLAAA---DEPLLP-----------------LKY----------------PQARRDDG
Seita.7G198100              MGSLAAA---DEPLLP-----------------LKY----------------PQARRDDG
Pavir.Ga01030               MGSLTAA---DEPLPP-----------------LKY----------------PQARRDDG
Pahal.G01924                MGSLAAA---DEPLPP-----------------LKY----------------PQPRRDDG
GRMZM2G322819               MGSLATA---DGPLPP-----------------LKY----------------PQARRDED
Sobic.006G177800            MGSLATA---DEPLPP-----------------LKY----------------PQPRRDDD
Selagmoell_77679            MGSLAET---DV---------------------LFY----------------PDVRRDES
Os01g01830                  MGSVAGD---AAR--------------------LSY----------------PPTRRDNS
Bradi3g03185                MGSVAGD---AVR--------------------LSY----------------PPARRDES
Brast04G309600              MGSVAGD---AVR--------------------LSY----------------PPVRRDES
Sevir.2G129800              MGSVAGD---AAR--------------------LAY----------------PPARRDDS
Seita.2G124900              MGSVAGD---AAR--------------------LAY----------------PPARRDDS
Pavir.Ba03172               MGSVAGD---AAR--------------------LAY----------------PPARRDDS
Pahal.B01682                MGSVAGD---AAR--------------------LAY----------------PPARRDDS
GRMZM2G015238               MGSVAGD--TAAR--------------------LAY----------------PPARRDDS
Sobic.008G103200            MGSVAGD--TAAR--------------------LAY----------------PPARRDDS
Ciclev10019028m             MGSLTGI---DES--------------------LQY----------------PVARRDES
Migut.C00913                MGSVAAF---NEL--------------------LQY----------------PVARRDES
CA08g03740                  MESVSSL---EEP--------------------LPY----------------PIARRDES
PGSC0003DMT400074279        MGSLSPL---DDP--------------------LPY----------------PIARRDES
Solyc08g022070              MGSLSPL---DDP--------------------LPY----------------PTARRDES
Peaxi162Scf00400g00047      MGSLSAI---DVP--------------------LPY----------------PIARRDES
Peinf101Scf00688g11016      MGSLSAI---DVP--------------------LPY----------------PIARRDES
NtmRNA_30606                MGSLSAL---NEP--------------------LPY----------------PIARRDET
Niben101Scf00837g01002      MGSLSVL---AEP--------------------LPY----------------PIARRDES
Niben101Scf02175g03015      MGSLSAL---NEP--------------------LPY----------------PIARRDES
Peaxi162Scf00174g00141      MGSLPII---DEP--------------------WTY----------------PLARRDEY
Peinf101Scf01043g06027      MGSLPII---DEP--------------------WTY----------------PLARRDEY
CA04g22450                  MGSLPAI---DERS-------------------LTY----------------PFARRDES
PGSC0003DMT400025603        MGSLPAI---DEPS-------------------WTY----------------PFARRDGS
Solyc04g082120              MGSLPAI---DEPS-------------------WTY----------------PFARRDEY
Niben101Scf05385g01018      MGSLPAL---DEPS-------------------WTY----------------PLARRDES
NtmRNA_104808               MGSLPAL---DEPS-------------------RTY----------------PLARRDES
Brara.G03410                MGSSSAL---GEL--------------------LHY----------------PSARRDDS
Thhalv10018135m             MGSFSVL---GER--------------------LQY----------------PLARRDDS
Thhalv10018200m             MGSFSVL---GER--------------------LQY----------------PLARRDDS
Carubv10021987m             MGSSSVL---GER--------------------LQY----------------PAARRDDS
Bostr.20129s0049            MGSSSVL---GER--------------------LQY----------------PAARRDDS
AL2G36190                   MGSSSVL---GER--------------------LHY----------------PATRRGDS
AT1G76140                   MGSSSVF---GEQ--------------------LQY----------------PATRRDDS
Brara.F01452                MGSLSAF---EER--------------------LQY----------------PTARRDES
Thhalv10006924m             MGSLSAF---VER--------------------LQY----------------PTARRDES
Carubv10008428m             MGSLSTF---EER--------------------QQY----------------PRARRDES
Bostr.7128s0637             MGSLSAF---EER--------------------LQY----------------PTARRDES
AT1G20380                   MGSLPAF---EER--------------------LQY----------------PTARRDES
AL1G33310                   MGSLSAF---EER--------------------LQY----------------PTAKRDES
AmboTri_sc00001.180         MGSLSAL---TET--------------------SVY----------------PEARRDET
Eucgr.F03531                ASAVSPV---TSPSPRRAAGWDRSPQRWTGRCGIRY----------------PPARRDES
Aqcoe6G232000               MGSVSAALDENFP--------------------LEY----------------PLVRRDES
Medtr3g115030               MGTL------DEP--------------------LQY----------------PAARRDDS
Phvul.009G020800            MTSLSAL---NIS--------------------LQY----------------PPARRDDT
Glyma.04G019700             MASLCA---------------------------LNY----------------PPARRDDS
Medtr1g026380               MGSLSVF---DET--------------------IQY----------------PIARRNDS
Phvul.001G001700            MVSLSAR---HQP--------------------IQY----------------PTARRDHS
Glyma.14G222700             MGSLSAL---YQP--------------------IQY----------------PTARRDDS
Caripap26.240               MGSLSSP---DLH--------------------LQY----------------PIARRDES
GSVIVT01008711001           MGSVGAS---GES--------------------LKY----------------PLARRDES
Potri.005G247300            MGSLSAL---ERP--------------------LQY----------------PIARRDDI
SapurV1A.0016s0980          MGSLSAL---NQP--------------------LQY----------------PTARRDVS
Potri.002G014000            MGSLSAL---SLP--------------------LQY----------------PTARRDDS
SapurV1A.0016s0970          MVTIPAL---DKP--------------------LQY----------------PIVRRDDT
Potri.002G013900            MPTISAL---DKP--------------------LQY----------------PIVRRDDT
SapurV1A.0573s0100          MHSLSAL---DKP--------------------LQY----------------PIARRDDT
Potri.005G247400            KGSLSAL---DKP--------------------LQY----------------PIARRDDA
Rc30170.m014311             MGSLSGL---NGP--------------------FSY----------------PLARRDES
Manes.18G007900             MGSLSAV---NGP--------------------LHY----------------PLARRDDS
                                                               *                    *.  

Pp3c1_430V3                 VIDFYHGVPVPDPYRWLENPDAPEVKDFIAKQVELADEVLAGC-DTRDKFKEKVTAMYNY
Pp3c22_7020V3               VKDVYYGVEIVDPYRWLEDPDFPETKEFVERQVELANNVLLKC-SNREKLKEKVTSMYNY
Sphfalx0333s0011            VREVYHKTEIADPYRWLEDPESPKVKEFVEQQVQLCNSVLKDC-ETRETLKAKVTVLYDY
Pp3c2_14350V3               CIDNLHGHEVADPYRPLEDPKSKITQDFVESQVQLTKSVLLTC-DTQEMLRERITAIYDF
Sphfalx0015s0228            VFDCLHDRKVADPYRTLEDPEAKETQEFVQNNVLLTASVLEKC-VTRDKLKNQFTAYFDY
Bradi5g18277                IVDDYHGVLVPDPYRWMEDLESKEVKEFVEAQSAVADAVLSTC-DHRGRLRGQLTALLDH
Brast09G170900              IVDDYHGVLVPDPYRWMEDLESKETKEFVDAQAAVSNAVLSTC-DHRGRLRGQLTALLDH
Os04g47360                  IVDDYHGVTVPDPYRWMEELESEEVKGFVDAQAAVAEAVLSTCDDHRVRLRGQLTALFDH
Sevir.7G209900              IVDDYHGVPVPDPYRWMEQLDSEEVKEFVSAQAAVADAVLSTC-DHRGRLRGQLTSLFDH
Seita.7G198100              IVDDYHGVPVPDPYRWMEQLDSEEVKEFVSAQAAVADAVLSTC-DHRGRLRGQLTSLFDH
Pavir.Ga01030               IVDDYHGVLVPDPYRWMEELDSEEVKQFVDAQAAVSDAVLSTC-DHRGRLRGQLTALFDH
Pahal.G01924                IVDDYHGVLVPDPYRWMEELDSEEVKEFVDAQSAVSDAVLSTC-DHRGRLRGQLTALFDH
GRMZM2G322819               IVDDYHGVLVPDPYRWMEQVDSKEVKEFVDAQAAVTSAVLSSC-DHRGRLRGQLTALFDH
Sobic.006G177800            IVDDYHGVLVPDPYRWMEELDSKEVKEFVDAQSAVASAVLSTC-DHRGRLRGQLTALFDH
Selagmoell_77679            VADDYHGVRVADPYRWLEDPDAEEVKAFVAEQVKLTDTVLQSC-DVRQKMNNKITELFDY
Os01g01830                  VVDMYHGVPVADPYRWLEDPESEDTKEFVASQVELAESVLAGC-FDRENLRREVTRLFDH
Bradi3g03185                VVDSYHGVQIPDPYRWLEDPDAEETKQFVERQVELAESVLAEC-GDREALRREVTRLFDH
Brast04G309600              VVDSYHGVQIPDPYRWLEDPDAEETKEFVERQVELAESVLAGC-GDRDALRREVTRLFDH
Sevir.2G129800              VVDEYHGVKIPDPYRWLEDPDSEETKEFVAKQAELAETVLAGC-PDRENLRREVTRLFDH
Seita.2G124900              VVDEYHGVKIPDPYRWLEDPDSEETKEFVAKQAELAETVLAGC-PDRENLRREVTRLFDH
Pavir.Ba03172               VVDDYHGVQVSDPYRWLEDPDSEETKELVAKQAELAETVLAGC-PDRENLRREVTRLFDH
Pahal.B01682                VVDDYHGVQIPDPYRWLEDPDSEETKEFVAKQAELAETVLAGC-PDRENLRREVTRLFDH
GRMZM2G015238               VVDDYHGVRIPDPYRWLEDPDSEETKEFVARQAELAETVLAGC-PDRENLRREVTRLFDH
Sobic.008G103200            VVDDYHGVRIADPYRWLEDPDSEETKEFVARQAELAETVLAGC-PDRENLRREVTRLFDH
Ciclev10019028m             IVDDYHGFKIPDPYRWLEDPDAEEVKDFVQKQAELTDSVLNKC-DVRDRLREKITKLFDS
Migut.C00913                VVDNYHGVVVPDPYRWLEDSDSAETKEFVEKQMKLTDSVLKTC-ETRDKLREKLTKFYDF
CA08g03740                  FTDYYHGVNIPDPYRWLEDPNSEETKEFVEKQVNITDSVLKTC-ETREKLRENITKLYDF
PGSC0003DMT400074279        VRDNFHGVNIPNPYRWLEDPDSEETKEFVEKQVNLTDSVLKTC-ETREKLRENIMELYDF
Solyc08g022070              VTDNYHGVDIPDPYRWLEDPDSDETKKFVEKQVNLTDSILKTC-ETREKLRENITELYDF
Peaxi162Scf00400g00047      VVDNYHGVNVPDPYRWLEDPDSEETKEFVEKQVNLTDAVLKTC-ETREQLGEKIKELYDF
Peinf101Scf00688g11016      VVDNYHGVNVPDPYRWLEDPDSEETKEFVEKQVNLTDAVLKTC-ETREQLGEKIKELYDF
NtmRNA_30606                VVDNYHGVNVPDPYRWLEDPDSEETKEFVEKQVNLTDSVLKTC-ETREKLRQKITKLYDF
Niben101Scf00837g01002      VVDNYHGVSVPDPYRWLEDPDSEETKEFVEKQVNLTDSVLKTC-ETREKLREKITKLYDF
Niben101Scf02175g03015      VVDNYHGVNVPDPYRWLEDPDSEETKEFV----NLTDSVLKTC-ETREKLREKITKLYDF
Peaxi162Scf00174g00141      VIDNYHGVDIADPYRWLEDPDSEETKEFVENQVTLTDSVLKTC-ETREKLREKLTKLFDF
Peinf101Scf01043g06027      VIDNYHGVDIADPYRWLEDPDSEETKEFV----TLTDSVLKTC-ETREKLREKLTKLFDF
CA04g22450                  VVDNYHGVDVPDPYRWLEEPDSKETKEFVEKQVILTDSVLKTC-EIRDKLREKLTKLFDF
PGSC0003DMT400025603        VVDNYHGVDVSDPYRWLEDPDSEETKEFVEKQVILTESVLKTC-ETREKLRKKLTKLFDF
Solyc04g082120              VVDNYHGVDVSDPYRWLEDPDSKETKEFVEKQVILTESILKTC-ETREKLSKKLTKLFDF
Niben101Scf05385g01018      VIDNYHGVDVPDPYRWLEDPDSEETQDFVEKQVTLTDSVLKTC-ETREKLREKLTKLFDF
NtmRNA_104808               VFDNYHGVNIPDPYRWLEDPDSEETKDFVEKQVTLTDSVIKMC-ETREKLRKKLTKLFDF
Brara.G03410                VVEDYHGVKIADPYRWLEDPDAEEVKEFVESQVKLTDSVLAKC-ETKEKLRENITALFDH
Thhalv10018135m             VVEDYHGVKIGDPYRWLEDPDAEEVKEFVQNQVKLTDSVLDKC-ETKEKLRQNITALIDH
Thhalv10018200m             VVEDYHGVKIGDPYRWLEDPDAEEVKEFVQNQVKLTDSVLDKC-ETKEKLRQNITALIDH
Carubv10021987m             VVDDYHGVKIGDPYRWLEDPDAEEVKEFVQNQVKLTDSVLEKC-ESKDKLRQNITKLIDH
Bostr.20129s0049            VVDDYHGVKIGDPYRWLEDPDAEEVKEFVQNQVKLTDSVLEKC-ETKEKLRQTITKLIDH
AL2G36190                   VVDNYHGVKIGDPYRWLEDPDAEEVKEFVQNQVKLTDSVLEKC-ETKEKLRQNITKLIDH
AT1G76140                   VVDDYHGVKIGDPYRWLEDPDAEEVKEFVQSQVKLTDSVLEKC-ETKEKLRQNITKLIDH
Brara.F01452                IVEEYHGVRIADPYRWLEDPEAEEVKDFVEKQVNLSDSVLKTC-ETKEKLHEKITKLIDH
Thhalv10006924m             IVDDYHGVKVADPYRWLEDPDAEEVKEFVEKQVKLSDSVLKTC-ETKEKLHEKITKLIDH
Carubv10008428m             VVDYYHGVKVSDPYRWLEDPDAEEVKEFVEKQVKLSDSVLKTC-ETKENLHEKFTKFIDY
Bostr.7128s0637             IVEDYHGVKVSDPYRWLEDPDAEEVKEFVEKQVKLSDSVLKTC-ETKEKLHEKFTKFIDY
AT1G20380                   VVEDYHGVKVSDPYRWLEDPDAEEVKEFVEKQVQLSDSVLKSC-ETKEKLHDKFTKFIDY
AL1G33310                   VVEDYHGVNVSDPYRWLEDPDAEEVKEFVEKQVKLSESVLKTC-ETKEKLHDKFTEFIDY
AmboTri_sc00001.180         VGDDYHGVRVEDPYRWLEDPEADEVKDFVDKQVQLTESVLQTC-ETREKLRQQITTLFDH
Eucgr.F03531                VVDDFFGVKISDPYRWLEDPDSEETKEFVQNQVELTQTVLKTC-DATDKLNEKITKLFDH
Aqcoe6G232000               VVDDYHGVKISDPYRWLEDPDAEEVKDFVEKQVNLTECVLQTC-DTREKLREEITKLFDH
Medtr3g115030               VVDDYHGLKIADPYRWLEDPDAEEVKEFVEKQVQLTNSVIQQC-ETRSKLNETITKLFDH
Phvul.009G020800            VVEDYHGVKISDPYRWLEDPDAEEVKEFVQKQVKLTDSVLQEC-ETRGKLRETITKLFDH
Glyma.04G019700             VVEDYHGVKIADPYRWLEDPDAEEVKEFVAKQVQLTDSVLQKC-ETRGKLRETITKLFDH
Medtr1g026380               VIDNYHGVNVPDPYRWLENPDAEEVKDFVQKQVVLTDSVLKTC-DCRTKLGETIKKVFDH
Phvul.001G001700            VVDHFHGVNITDPYRWLENPEAEEVQEFVQKQVALTDSVLQSC-ECRGKLADKITKLFDN
Glyma.14G222700             VLDDFHGVKIADPYRWLENPEAEEVKEFVQKQVALTDSVLQRC-DCRPKLAEKITKLFDN
Caripap26.240               VVDDYHGVKVADPYRWLEDPDAEEVKDFVQKQVNLTESVLKKC-DVRDKLREKITKVFDH
GSVIVT01008711001           VVDDYHGVLISDPYRWLEDPDAQEVKEFVEKQVKLTDSVLQTC-DTREKLRETITKLFDH
Potri.005G247300            IIDDYHGVKIADPYRWLEDPDDEEVKGFVQEQVKLTESVLQTC-DAREKLREKITKLFDH
SapurV1A.0016s0980          VIDDYH------------DPDAEEVKEFVQEQVTLTESVLKTC-DTREKLREKITKSFDH
Potri.002G014000            VIDDYHGVKIADPYRWLEDPDAEEVKEFVQEQVTLTESVLKTC-DTRERLREKITKLFDH
SapurV1A.0016s0970          VIDDYHGVKIADPYRWLEDPDAEEVKEFVQEQVKLTESVLKAC-DTREKLRETITNLFDH
Potri.002G013900            VIDDYHGVKIADPYRWLEDPDAEEVKEFVQEQVKLTESVLKAC-DTREKLRETITKLFDH
SapurV1A.0573s0100          VIDDYHGVKIADPYRWLEDPDAEEVKGFVQEQVKLTESVLSAC-DTRENLREKITKLFDH
Potri.005G247400            VIDDYHGVKIADPYRWLEDPDAEEVKGFVREQVKLTESVLNAC-DTREKLREKITKLFDH
Rc30170.m014311             VVDDYHGVKIADPYRWLEDPDAQEVKEFVEEQVKLTESVLKKC-DTREKLREKITKLFDH
Manes.18G007900             LVDDYHGVELADPYRWLEDPDSGEVKQFVQEQVRLTESVLKSC-DAREKLRDKITKLFDH
                              :  .            : .   .: ::     :   ::  *      :   .    : 

Pp3c1_430V3                 PRYGCPTKRG-KYYFYNHNTGLQSQAALYIQDIETG--HSEIVLDPNTLSSDGTVALS--
Pp3c22_7020V3               PRYGCPYKRG-NKFFHTHNSGLQAQSVLYIQGSLEA--DADVLLDPNALSNDGTVALS--
Sphfalx0333s0011            PRYGCPHKAG-NHFFYSHNSGLQAQSVLYMQETVDG--VAEVLLDPNTLSEDGTVALS--
Pp3c2_14350V3               PKHSCPYRRG-SKYFYTYNSGLQAQSVLYVQNKLDE--DGQVLLDPNTWIHDGTISLA--
Sphfalx0015s0228            PKYSCPYKRG-KHFFYMHNSGLQAQSVLYIQEKVEG--DAEMLLDPNTWSEDGTVALA--
Bradi5g18277                PRYRAPFKRR-GSYFYFHNPGLLPHAALHVQHGLDG--EPGVLLDPNAFSDDATVSLS--
Brast09G170900              PRYRAPFKRR-GTFFYFHNPGLLPHAALHVQHGLDG--EPGVLLDPNALSDDATVSLS--
Os04g47360                  PRYRAPFKRA-GSYFYLHNPGLQPHSALYVQHGLGGGEEPDVLLDPNTFSDDATVSLA--
Sevir.7G209900              PRFRAPFKRG-GSYFYFHNPGLRPHSALYVQHGLGG--DSAVLLDPNAFSDDGTVSLG--
Seita.7G198100              PRFRAPFKRG-GSYFYFHNPGLRPHSALYVQHGLGG--DSAVLLDPNAFSDDGTVSLG--
Pavir.Ga01030               PRFRAPLKRG-GSYFFFHNPGLRPHSALYVQHGLGG--DPRVLLDPAAFSEDGTVSLG--
Pahal.G01924                PRFRAPFRRG-GSYFYFHNPGLRPHSALYVQHGLGG--DPRVLLDPTAFSEDGTASLG--
GRMZM2G322819               PRFRAPFKRR-GSYFYFHNPGLRPHSALYVQHGLGG--EPDVLLDPSTFSEDGTVSLG--
Sobic.006G177800            PRFRAPFKRR-GSYFYFHNPGLRPHSALYVQRGLGGA-EPDVLLDPNTFSDDGTVSLG--
Selagmoell_77679            PKFECPFKRG-DKYFYFHNKGLQPQSVLYAQDTLDG--EAEVILDPNELSEDGTVALS--
Os01g01830                  PRHGAPFRRG-NKYFYFHNSGLQAQSVLYVQDSLDG--EAEVLLDPNALSKDGTVALS--
Bradi3g03185                PRHGAPFRRG-DKYFHFHNSGLQAQSVLYVQDDLDA--EADVLLDPNTLSKDGTVALS--
Brast04G309600              PRHGAPFRRG-DKYFHFHNSGLQAQSVLYVQDDLDA--EADVLLDPNTLSKDGTVALS--
Sevir.2G129800              PRHAAPFRRG-NKYFHFHNSGLQAQSVLYMQDDLDG--KAEVLLDPNTLSNDGTVALS--
Seita.2G124900              PRHAAPFRRG-NKYFHFHNSGLQAQSVLYMQDDLDG--KAEVLLDPNTLSNDGTVALS--
Pavir.Ba03172               PRYAAPFRRG-NKYFYFHNSGLQAQSVLYMQDELDG--KAEVLLDPNTLSKDGTVALS--
Pahal.B01682                PRYAAPFHRG-NKYFHFHNSGLQAQSVLYMQDELDG--KAEVLLDPNTLSKDGTVALS--
GRMZM2G015238               PRHAAPFRRG-NKYFYFHNSGLQAQSVLYMLDDLDG--KAEVLLDPNTLSKDGTVALS--
Sobic.008G103200            PRHAAPFRRG-NKYFHFHNTGLQAQSVLYMQDDLDG--KEEVLLDPNTLSKDGTIALS--
Ciclev10019028m             PRYDAPFKRG-NKYFYFHNTGLQPQSVLYVQDSLDA--EAKVLLDPNTLSEDGTVAIT--
Migut.C00913                PKYNAPFREG-GKYFYFHNTGLQPQTVLYVQDSLDG--KPEVLLDPNTLSTDGTVALS--
CA08g03740                  PKYEVPFRAG-DKYFYFHNTGLQPQKVLYVQDSLDG--EPEILLDPNTLSEDGTVALS--
PGSC0003DMT400074279        PKYEAPFRAG-DKYFFFHNTGLQPQKVLYVQDSLDG--EPEVLLDPNTLSEDGTVALS--
Solyc08g022070              PKYEAPFRAG-DKYFYFHNTGLQPQKVLYVQDSLDG--EPEILLDPNTLSEDGTVALS--
Peaxi162Scf00400g00047      PKYEVPFRAG-DKYFYFHNTGLQPQKVLYVQDSLDG--QPEVLLDPNTLSEDGTVALN--
Peinf101Scf00688g11016      PKYEVPFRAG-DKYFYFHNTGLQPQKVLYVQDSLDG--QPEVLLDPNTLSEDGTVALN--
NtmRNA_30606                PKYEVPFRAG-DKYFYFHNTGLQPQKVLYVQDSLDG--EPEVLLDPNTLSEDGTVALS--
Niben101Scf00837g01002      PKYEVPFRAG-DKYFYFHNSGLQPQKVLYVQDSLDG--EPEVLLDPNTLSEDGTVALS--
Niben101Scf02175g03015      PKYEVPFRAG-DKYFYFHNSGLQPQKVLYVQDSLDG--EPEVLLDPNTLSEDGTVALS--
Peaxi162Scf00174g00141      PKYEVPFRAG-DKYFYFHNSGLQPQKVLYVQDSLDG--KPEVLLDPNTLSEDGTVALS--
Peinf101Scf01043g06027      PKYEVPFRAG-DKYFYFHNSGLQPQKVLYVQDSLDG--KPEVLLDPNTLSEDGTVALS--
CA04g22450                  PKYNVPFRAG-DKYFYFHNTGLQPQKVLYVQDSLDG--KPEVLLDPNTLSDDGTVALS--
PGSC0003DMT400025603        PKYDVPFRAG-DKYFYFHNTGLQPQKVLYIQDSLDG--KPEILLDPNTLSEDGTVSLS--
Solyc04g082120              PKYDVPFRAG-DKYFYFHNTGLQPQKVLYVQDSLNG--KSEILLDPNTLSEDGTESLS--
Niben101Scf05385g01018      PTYEVPFRAG-DKYFYFHNSGLQPQKVLYVQDSLDG--KPEVLLDPNTFSEDGTVALS--
NtmRNA_104808               PKYEIPFRAG-DKYFYFHNSGLQPQKVLYVQDNLDG--KPEVLLDPNTFSEDGTVALS--
Brara.G03410                PRYESPFRRG-DKYFYFHNTGLQAQDVLYMQDDLDA--EPEVLLDPNTLSDDGTVALN--
Thhalv10018135m             PRYDSPFRRG-NKYFYFHNTGLQAQSVLYMQDDLDA--EPEVLLDPNTLSDDGTVALN--
Thhalv10018200m             PRYDSPFRRG-NKYFYFHNTGLQAQSVLYMQDDLDA--EPEVLLDPNTLSDDGTVALN--
Carubv10021987m             PRYDSPFRQG-NKYFYFHNTGLQAQSVLYMQDDLDA--EPEVLLDPNTLSDDGTVALN--
Bostr.20129s0049            PRYDSPFRQG-NKYFYFHNTGLQAQSVLYMQDDLDT--EPEVLLDPNTLSDDGTVALN--
AL2G36190                   PRYDSPFRQG-DKYFYFHNTGLQAQSVLYMQDDLDA--EPEVLLDPNTLSDDGTVALN--
AT1G76140                   PRYDSPFRQG-DKYFYFHNTGLQAQSVLYMQDNLDA--EPEVLLDPNTLSDDGTVALN--
Brara.F01452                PRYDTPFKRG-NSYFYFHNTGLQAQSVLYIQDDLDS--EAEVLLDPNTLSDDGTVSLN--
Thhalv10006924m             PRYDTPFKRG-NSYFYFHNTGLQAQSVLYIQDDLDS--EAEILLDPNTLSDDGTVSLS--
Carubv10008428m             PRYDTPFKRG-NCYFYFHNSGLQAQSVLYVQDDLES--EAEILLDPNTLSDDGTVSLN--
Bostr.7128s0637             PRYDTPFKRG-NCYFYFHNSGLQAQSVLYVQDDLDS--EAEILLDPNTLSDDGTVSLN--
AT1G20380                   PRFDTPFKRG-NSYFYFHNSGLQAQSVLHVQDDLES--EAEILLDPNTLSDDGTVSLN--
AL1G33310                   PRYDTPFKRG-NSYFYFHNSGLQAQSVLHVQDDLES--EAEVLLDPNTLSDDGTVSLN--
AmboTri_sc00001.180         PRYEIPFRRG-DKYFYFHNTGLQAQNVLYIQDDLES--KAEVLLDPNTLSEDGTVALN--
Eucgr.F03531                PRYEAPFRRG-NKYFYFHNTGLQAQSILYVQDSLDA--EAEVLLDPNALSEDGTVSLN--
Aqcoe6G232000               PRFEIPFKKG-NKYFYFHNTGLQAQSILYVQDSLDA--KAEVLLDPNGLSEDGTVALS--
Medtr3g115030               PRYDAPFRRA-NKYFYFHNTGLQAQDILYVQDSLEG--EPQVLLDPNALSEDGTVSLN--
Phvul.009G020800            PRYYAPFRRA-DKFFYFHNTGLQPQNILYVQESLEG--EAEVLLDPNGFSEDGTVSLS--
Glyma.04G019700             PRYDAPFRRA-NKYFYFHNTGLQPQNILYVQESLEG--EAEALLDPNTFSEDGTVSLS--
Medtr1g026380               PRYTTPFKRGVNHYFYFHNTGLQPQSVLYVQDSFEG--EAEVLLDPNVLSEDGTVSLN--
Phvul.001G001700            PRYNAPFRRG-NKYFYFHNTGLQAQSVLYLQDSLEA--EAQVLLDPNAFSEDGTVSLN--
Glyma.14G222700             PRYNAPFRRGDNKYFYFHNTGLQAQSVLYVQDTLEA--EAEVLLDPNALSEDGTVSLN--
Caripap26.240               PRYDTPFLRG-SKYFYFYNTGLQAQNVLYVQDSLDA--EPEVLLDPNALSDDGTVSLN--
GSVIVT01008711001           PRFDAPFRRG-DKYFYFHNTGLQAQKVLYVQDSLDG--KAEVLLDPNGLSEDGTVSLN--
Potri.005G247300            PRYYTPFKRG-DKYFYFHNTGLQAQDVLFVQDSLEG--EPKVLLDPNGLSEDGTVSLN--
SapurV1A.0016s0980          PRYYAPFKRG-NKYFYFYNTGLQAQDVLYVQDCLEG--EPEVLLDPNGFSKDGTVSLN--
Potri.002G014000            PRYYVPFKRG-NKYFYFHNTGLQAQDVLYVQDCLEG--EPEVLLDPNGFSEDGTVSLN--
SapurV1A.0016s0970          PRYGAPFKRG-NKYFYFHNTGLQAQNVLYVQDSLEE--EPEVLLDPNGLSEDGTVSLNNN
Potri.002G013900            PRYRAPSKRG-NKYFYFHNTGLQAQDVLYVQDSLEG--EAEVLLDPNELSEDGTVSLNSY
SapurV1A.0573s0100          PRYDAPFKQG-NKYFHFHNTGLQAQNVLYVQDSLEG--DPDVLLDPNGLSVDGTVSLNSE
Potri.005G247400            PRYDAPFKRG-NKYFYFHNTGLQAQNVLYVQDSLEG--EPDVLLDPNGLSEDGTVSLNSE
Rc30170.m014311             PRYDAPFKRG-DKHFYFHNTGLQAQNVLYVQDSLEG--EAEVLLDPNALSEDGTVSLN--
Manes.18G007900             PRYDVPFKRG-DKYFYFHNTGLQAQNVLYVQGSLDG--KPEMLLDPNALSEDGTVSLN--
                            * .  *       .*. :* ** .:  *.             :***     *.* ::   

Pp3c1_430V3                 TKRFSENAEFLAYGLSSSGSDWLTIKVMRVKDRVVLSDTLSWVKFTSIAWTHDHKGFFYN
Pp3c22_7020V3               MKEFSENAEFMAYGLSSSGSDWVTIKVMCVEDRFVQPDTISWVKFSSISWTHDHQGFFYN
Sphfalx0333s0011            TKKFSEDGKYMAYGLSLRGSDWITIKVMQVLDRVVQPDTLSWVKFTSIAWTHDNQGFFYN
Pp3c2_14350V3               LTRFSVDAKYLAFGQSASGSDWVNIKVMDVEVKVVLQDTLLWVKFSSLAWTHDNRGFFYN
Sphfalx0015s0228            IMKFSEDAEYLAYGQSASGSDWITIKVIHVADRVMQPDTLSWVKFTSLTWTHDNKGFFYN
Bradi5g18277                MIGVSDDGEHLAYGTSGSGSDWVTVRVMRVRDKHRLPDCLSWVKFSRIAWTCDGKGFFYS
Brast09G170900              MIGVSDDGQHLAYGTSASGSDWVTVRVMRVRDKHHLPDSLSWVKFSRIAWTGDGKGFFYS
Os04g47360                  MFGVSHDGEHLAYGTSASGSDWVTIRVMRVRDRRHLHDEICWVKFSAIAWTRDGKGFFYS
Sevir.7G209900              MVGVSDAGDHLAYGTSASGSDWVTIRVMRVRDREHLPDTLSWVKFSRIAWTRDGLGFFYS
Seita.7G198100              MVGVSDAGDHLAYGTSASGSDWVTIRVMRVRDREHLPDTLSWVKFSRIAWTRDGLGFFYS
Pavir.Ga01030               VVGVSDGGDHLAYGTSGSGSDWVTVRVMRVRDGEHLPDTLAWVKFSRIAWTRDGLGFFYS
Pahal.G01924                AVGVSDGGDHLAYGTSASGSDWVTIRVMRVRDGEHLPDTLSWVKFSRIAWTRDGLGFFYS
GRMZM2G322819               VVGVSDDGEHLAYGTSGSGSDWVTIRVMRVRDKEHLPDTLSWVKFSRIAWTRDGQGFFYS
Sobic.006G177800            MVGVSDDGEHLAYGTSASGSDWVTIRVMRVRDKEHLPDTMSWVKFSRIAWTRDGLGFFYS
Selagmoell_77679            VYSFSENAEFLAFGLSASGSDWVTIKVLRVATKALEPDVLCWVKFSSIAWTHDHKGFFYC
Os01g01830                  TYSVSKDGKYIAYGLSESGSDWVTIRVMNIADKQTLSDKLSWVKFSSISWTHDGKGFFYG
Bradi3g03185                TYSISEDGKYIAYGLSESGSDWITIHVMRIADRQPMPDKLSWVKFSSISWTHDGKGFFYG
Brast04G309600              TYSISEDGKYIAYGLSESGSDWITIRVMRIADRQPMPDKLSWVKFSSISWTHDGKGFFYG
Sevir.2G129800              TYSISEDGNYIAYGLSESGSDWVSIHVMSVSNKQSMPDKLSWVKFSSISWTHDGKGFFYG
Seita.2G124900              TYSISEDGNYIAYGLSESGSDWVSIHVMSVSNKQSMPDKLSWVKFSSISWTHDGKGFFYG
Pavir.Ba03172               TYSISEDGNYIAYGLSESGSDWVSIHVMNVTNKQPMPDKLSWVKFSSISWTHDGKGFFYS
Pahal.B01682                TYSISEDGNYIAYGLSESGSDWVSIHVMNVTNKQPMPDKLSWVKFSSISWTHDGKGFFYG
GRMZM2G015238               TYSISEDGNYIAYGLSESGSDWVSIHVMSITNKQPMPDKLSWVKFSSISWTHDGKGFFYG
Sobic.008G103200            TYSISKDGNYIAYGLSESGSDWVSIHVKSITNKQPMPDKLSWVKFSSISWTHDGKGFFYG
Ciclev10019028m             TVSVSEDAKYLAYALSNSGSDWVTIKLMRIEDHIVEADTLSWAKFTSITWTHDSKGFFYS
Migut.C00913                EYAVSEDAKYLAYGTSSSGSDWVTINVMRIDDKIIEPDTISWVKFSSISWTHDSKGFFYS
CA08g03740                  ICSISEDAKFLAYGISSSGSDWVTIKIMRVDDKSVEPDVLLWVKFSDASWTHDSKGFFYS
PGSC0003DMT400074279        ICSISEDAMFLAYGISSSGSDWVTIKIMQVVDKSVEPDVLSWVKFSDASWTHDSKGFFYS
Solyc08g022070              ICSISEDAMFLAYGISSSGSDWVTIKIMQVVAKSVEPDVLSWVKFSDASWTHDSKGFFYS
Peaxi162Scf00400g00047      IYSISEDAKYLAYGLSSSGSDWVTIKIMRVDDKSVEPDVVSWVKFSDASWTHDSKGFFYS
Peinf101Scf00688g11016      IYSISEDAKYLAYGLSSSGSDWVTIKIMRVDDKSVEPDVVSWVKFSDASWTHDSKGFFYS
NtmRNA_30606                ICSISEDAKYLAYGISSSGSDWNTIKVMQVDDKSVKPDVVSWVKFSDASWTHDSKGFFYS
Niben101Scf00837g01002      ICSISEDAKYLAYGISSSGSDWVTIKVMQVDDKSVNPDVVSWVKFSDASWTHDSKGFFYS
Niben101Scf02175g03015      ICSISEDAKYLAYGISSSGSDWVTIKVMHVDDKSVNPDVVSWVKFSDASWTHDSKGFFYS
Peaxi162Scf00174g00141      ICAISKDAKFLAYGISSSGSDWVTIKVMRVEDKGAEPDTISWVKFSNVSWTHDSKGFFYS
Peinf101Scf01043g06027      ICAISKDAKYLAYGISSRGSDWVTIKVMRVEDKGAEPDTISWVKFSNVSWTHD-------
CA04g22450                  MCAVSKDAKYLAYGISSSGSDWVTIKVMRVEDKRDEPDTISWVKFSNISWTCDSKGFFYS
PGSC0003DMT400025603        ICAISEDAKYLAYGISSSGSDWVTIKVMRVEDKHDEPDTILWVKFSNVSWIHDSKGFFYS
Solyc04g082120              IYAISDDANYLAYGISSSGSDWVTIKVMRVKDKRDEPDTILWVKFSNVSWTRDNKGFFYS
Niben101Scf05385g01018      ICAISKDAKYLAYGISSSGSDWVTIKVMRIEDNGNEPDTVSWVKFSNVSWTGDSKGFFYS
NtmRNA_104808               ICAISEDAKYLAYGISSSGSDWVIIKVMRVQDKCDEPDTISWVKFSKVSWTRDSKGFFYS
Brara.G03410                TFSVSEDAKYLAYGLSSSGSDWVTIKLIKIEDKKVEPDTLSWVKFSGITWTHDSKGFFYG
Thhalv10018135m             TFSVSEDAKYLAYGLSSSGSDWVTIKLIKIDDKKVEPDTLAWVKFSGIAWTHDSKGFFYG
Thhalv10018200m             TFSVSEDAKYLAYGLSSSGSDWVTIKLIKIDDKKVEPDTLAWVKFSGIAWTHDSKGFFYG
Carubv10021987m             TFSVSEDAKYLAYGLSSSGSDWVTIKLMKIENKKVEPDTLSWVKFTGITWTHDSKGFFYG
Bostr.20129s0049            TFSVSEDAKYLAYGLSSSGSDWVTIKLMKIEDKKVEPDTLSWVKFTGITWTHDSKGFFYG
AL2G36190                   TFSVSEDAKYLAYGLSSSGSDWVTIKLMNIEDKKVEPDVLSWVKFTGITWTHDSKGFFYG
AT1G76140                   TFSVSEDAKYLAYGLSSSGSDWVTIKLMKIEDKKVEPDTLSWVKFTGITWTHDSKGFFYG
Brara.F01452                SLAVSEDGKYMAYGLCSSGSDWVTIKVMKIEDKTVEPDTLSWVKFSGITWTHNGLGFFYS
Thhalv10006924m             SLSISEDAKYLAYGLSSSGSDWVTIKVMEVEDKKVELDTLFWVKFSGITWTHDGKGFFYS
Carubv10008428m             TLAISEDAKYLAYGLSSSGSDWVTIKVMKIEDKKVEPDTLSWVKFSGITWTHDGKGFFYS
Bostr.7128s0637             TLSISEDANYMAYGLSSSGSDWVTIKVMKIEDKKVEPDTLSWVKFSGITWTHDGKGFFYS
AT1G20380                   TLSISEDAKYLAYGLSSSGSDWVTIKVMKIEDKKVEPDSLSWVKFSGITWTHDGKGFFYS
AL1G33310                   TLSISEDAKYLAYGLSSSGSDWVTIKVMKIEDKKVESDSLSWVKFSGITWTHDGKGFFYS
AmboTri_sc00001.180         LCSISEDAKYLAYGLSASGSDWVTINVMRIEDKTTEPDTLKWVKFSSISWTHDSKGFFYG
Eucgr.F03531                TLSVSEDAKYLAYGLSSSGSDWVTIKLMRVEDKKVEPDNLSWVKFTSISWTHDGRGFFYG
Aqcoe6G232000               MVAISEDAKYFAYGLSTSGSDWVTIKVMRLADKVVEPDTLSWVKFSSVSWTHDNKGFFYS
Medtr3g115030               TFSVSEDAKYLAYALSSSGSDWATIKVLRIEDKNAEPDNLSWVKFSSISWTHDNKGFFYS
Phvul.009G020800            TLSVSEDGKYLAYALSSSGSDWTTIKVLRTDDRNVEPDTLMWVKFSSISWTHDNKGFFYS
Glyma.04G019700             TLSVSEDAKYLAYALSSSGSDWTTIKVMRIEDRNVEPDTLSWVKFSSISWTHDGKGFFYS
Medtr1g026380               SFSISQDAKFLAYGLSSSGSDWVTIKVMRVHDKVVEPDTLSWVKFSSISWTHDSKGFFYS
Phvul.001G001700            TLSVSKNAEFLAYGLSSSGSDWVTIKLMRIQDKSVQSDTLSWVKFSSISWTHDSKGFFYS
Glyma.14G222700             TLSVSKDAEFLAYGLSSSGSDWVTINLMRIRDKTVQPDTLSWVKFSSISWTHDTKGFFYS
Caripap26.240               TLAVSKDAKHLAYGLSSSGSDWVTIKVMRVEDKRVEADTLSWVKFSSISWTNDSKGFFYS
GSVIVT01008711001           TCAVSEDAKYLAYGLSSSGSDWVTIKVMRVEDKRVETDTLSWVKFSGISWTHDSKGFFYC
Potri.005G247300            TLSLSEDAKYLAYGLSTSGSDWVTIKVMRVEDNIVEADTLNWVKFTGISWTHDSKGFFYS
SapurV1A.0016s0980          TLSISEDARYLAYGLSTSGSDWITIKVMHVENKIVEADTLKWVKFTSISWTHDSKGFFYS
Potri.002G014000            TLSISEDAKYLAYGLSTSGSDWITIKVMHVEEKIVEADTVNWVKFTSIGWTHDSKGFFYS
SapurV1A.0016s0970          ALSVSEDAKYLAYGISTSGSDWVTIKVIRIEDKIVEVDTLNWVKFTSINWTHDSKGFFYG
Potri.002G013900            TISASEDAKYLAYGISKSGSDWVTIKVMRIEDKIVEADTLNWVKFTSINWTHDSKGFFYG
SapurV1A.0573s0100          TLSVSEDAKYLAYGLSTSGSDWVTIKVMRVEDKIVEADTLYWAKFTGISWTHDGKGFFYC
Potri.005G247400            TLSVSEDAKYLAYGLSTSGSDWVTIKVMRVEDKIVEADTLNWVKFTGVSWTHDGKGFFYC
Rc30170.m014311             TFSVSEDAKYLAYGLSSSGSDWVTVKVMRIEDKRVEAETLSWVKFSGISWTHDSKGFFYS
Manes.18G007900             KISVSEDAKYLAYGLSSSGSDWVTIKVMHVENKRVEVDTLSWVKFSGISWTRDSKGFFYS
                                *  . .:*:. .  ****  :.:          : : *.**:   *  :       

Pp3c1_430V3                 RFPEP--KKRDGTDAGTETDINLFHELYYHFLGTNQCEDILCWRDIEHGSWLTDAKVSED
Pp3c22_7020V3               RYPQP--KNVECSDAGTETDINLFHELYYHFLGTDQSDDILCWKDLEHSAWLSSTRITDD
Sphfalx0333s0011            RYPEP--MKVERADAGTETNINHYHELYYHHLGTNQSEDILCWKDLEHPEWLSSARITDD
Pp3c2_14350V3               RYPEP--TKDSIEDAGTETETNLFHELYYHFLGTDQSEDILCWRDSEHAQWLSYAEVTDD
Sphfalx0015s0228            RYPEP--KEKVDIDAGTDTEKNLFHELYYHLLGTDQSEDVLCWRNLEHPQWLSQAEITSD
Bradi5g18277                RFPAPK-GDDGVQNSGIRTDINLNHEVYYHLLGTDQSDDVLCWNDPEHPKHIYTPEVTED
Brast09G170900              RFPAPK-GDDGVLNSGIRTDVNLNHEVYYHLLGTDQSDDVLCWKDPEHPKHIYTPEVTED
Os04g47360                  RFPAPK-NDGAPLGAGIKTSVNLNHEVYYHFLGTDQSEDLLCWEDPDHPKYIYTPEVSED
Sevir.7G209900              RFPAP--RDGEALESGIKTDVNLNHEVYYHFLGTDQSQDVLCWRDPDHPKYIYIPEVTED
Seita.7G198100              RFPAP--RDGEALESGIKTDVNLNHEVYYHFLGTDQSQDVLCWRDPDHPKYIYIPEVTED
Pavir.Ga01030               RFPAP--RDGEALDSGIKTDVNLNHEVYYHFLGTDQSQDVLCWRDPDHPKYIYIPEVTED
Pahal.G01924                RFPAP--RDGEALDSGIKTDINLNHEVYYHFLGTDQSQDVLCWRDPDHPKYIYIPEVTED
GRMZM2G322819               RFPAP----RDALDSGMKTGVNLNHEVYYHFLGTEQSQDVLCWRDPDHPKYIYIPQVTED
Sobic.006G177800            RFPAPRGDVGGEMDSGIKTDVNLNHEVYYHFLGTEQSQDVLCWRDPDHPKYIYIPEVTED
Selagmoell_77679            RYPTP--FCRKDADAGTETDLNLSQQVYYHFLGTDQSEDILCWKDSDNPKWMFGAEVTDD
Os01g01830                  RYPAP--REVE-LDAGTETNINLNHEIYYHVVGSDQSEDILCWKDPEHPKYSFGASVTED
Bradi3g03185                RYPAP--Q--VELDAGTETNINLNHQIYYHVMGSDQSEDILCWKDPDNPKYTIGASVTED
Brast04G309600              RYPAP--Q--VELDAGTETNINLNHQIYYHVMGSDQSEDILCWKDPDNPKYTLGAFVTED
Sevir.2G129800              RYPAP--REGGELDAGTETNINLNHQIYYHVLGSDQSEDILCWKDPEHPKYSFGASVTED
Seita.2G124900              RYPAP--REGGELDAGTETNINLNHQIYYHVLGSNQSEDILCWKDPEHPKYSFGASVTED
Pavir.Ba03172               RYPAP--REGGELDAGTETNINLNHQIYYHVLGTNQSEDVLCWKDPEHSKYSFGASVTED
Pahal.B01682                RYPAP--REGEELDAGTETNINLNHQIYYHVLGTNQSEDILCWKDPEHPKYSFGASVTED
GRMZM2G015238               RYPAP--R-GGEVDAGTETNINLNHQIYYHVLGSDQSEDILCWKDPEHPKYSFGASVTED
Sobic.008G103200            RYPAP--R-GGEVDAGTETNINLNHQIYYHVLGSDQSEDVLCWKDPEHPKYTFGASVTED
Ciclev10019028m             RYPAP--KDGKAVDAGIETDSSLYHEFYYHFLGTEQSEDILCWKDPEHPKYTFSGHVTED
Migut.C00913                RYPAP--EDGEKLDAGTETHANLNHELYYHFLGTDQSEDILCWSDPENPKHTRSASVTDD
CA08g03740                  RYPTP--KDGESLDAGTETHSNLHHEVYYHRLGTDQSNDILCWKDLENSRCTRSASVTED
PGSC0003DMT400074279        RYPAP--KDGESLDAGTETHSNLYHEVYYHRLGTDQSDDILCWKDPENPKCTRSASVTED
Solyc08g022070              RYPAP--KDGESLDAGTETHSNLYHEVYYHRLGTDQSDDILCWKDPENPKCTRSASVTQD
Peaxi162Scf00400g00047      RYPAP--KEGESIDAGTETQANLHHEVYYHRLGTDQSDDILCWKDPENPKCTRSASVTED
Peinf101Scf00688g11016      RYPAP--KEGESIDAGTETQANLHHEVYYHRLGTDQSDDILCWKDPENPKCTRSASVTED
NtmRNA_30606                RYPAP--KDGESLDAGTETHTNLNHEVYYHRLGTDQSDDILCWKDAENPKCTRSASVTED
Niben101Scf00837g01002      RYPAP--NDGESLDAGTETHANLNHEVYYHRLGTDQSDDILCWKDPENPKCTRSASVTED
Niben101Scf02175g03015      RYPAP--NDGESLDAGTETHANLNHEVYYHHLGTDQSDDILCWKDPENPKCTRSASVTED
Peaxi162Scf00174g00141      RYPAP--KNGKYLDAVRETNTNVHHQVYYHCLGTDQSDDILCWKDSENPKHRHMASVTED
Peinf101Scf01043g06027      -------------NAGRETNTNVHHQVYYHCLGTDQSDDILCWKDSENPKHRHMASVTED
CA04g22450                  RYPAP--KNGEKLDAGRETNANLHQEVYYHSLGTDQSDDVLCWKDSENPMHRHIASVTED
PGSC0003DMT400025603        RYPAP--KNGENLDAGRETNANFHQQVYYHRLGTDQSDDILCWKDSENPMHRHIVSVTED
Solyc04g082120              RYPTP--KNGENLDVGRETNANLHQQVYYHRLGTDQSDDILCWKDPENPMHRHIVSVTED
Niben101Scf05385g01018      RYPAP--KNGENLDAGRETNVNLHHQVYYHCLGTHQSDDILCWKDAENPKHRHMASVTED
NtmRNA_104808               RYPAP--KNGENLDAGRETNVNLHHQVYYHFLGTDQSNDILCWKDTENPKHRHMASVTED
Brara.G03410                RYPAP--KDGEGIDAGTETNSNLYHELYYHFIGTDQSQDILCWRDSENPKYMFGAEVTDD
Thhalv10018135m             RYPAP--KEGEDIDAGTETNSNLYHELYYHSIGTDQSQDILCWRDHENPKYMFGAEVTDD
Thhalv10018200m             RYPAP--KEGEDIDAGTETNSNLYHELYYHSIGTDQSQDILCWRDHENPKYMFGAEVTDD
Carubv10021987m             RYPAP--KEGEDIDAGTETNSNLYHELYYHFIGTDQSQDILCWRDHENPKYMFGAEVTDD
Bostr.20129s0049            RYPAP--KEGEDIDAGTETNSNLYHELHYHFLGTDQSQDILCWRDHENPKYMFGAEVTDD
AL2G36190                   RYPAP--KEGEDIDAGTETNSNLYHELYYHFLGTDQSQDILCWRDHENPKYMFGAEVTDD
AT1G76140                   RYPAP--KEGEDIDAGTETNSNLYHELYYHFIGTDQSQDILCWRDNENPKYMFGAEVTDD
Brara.F01452                RYPAP--QEGEKIDAGTETNSNLYHELYYHFLGTEQSEDVLCWRDQDNPKHMFGSKVTDD
Thhalv10006924m             RYPAP--QEGEKIDAGTETNSNLYHELYYHFLGTDQSEDVLCWRDQENPKHMFGSKVTDD
Carubv10008428m             RYPAP--LEGEKIDAGTETNSNLYHELYYHFLGTDQSQDVLCWRDQENPKHMFGSKVTDD
Bostr.7128s0637             RYPAP--QEGEKIDAGTETNSNLYHELYYHFLGTDQSEDVLCWRDQENPKHMFGSNVTDD
AT1G20380                   RYPAP--REGEKIDAGTETNSNLYHELYYHFLGTDQSEDVLCWRDQDNPKHMFGSKVTDD
AL1G33310                   RYPAP--QEGEKIDAGTETNSNLYHELYYHFLGMDQSEDVLCWRDQDNPKHMFGSKVTDD
AmboTri_sc00001.180         RYPKP--NEGEELDAGTETNINLNHELYYHFLGTYQSEDILCWRDPEHPKWIFGSQVTED
Eucgr.F03531                RYPAP--KEGD-IDAGTETNSNLYHEVYYHFVGTDQTEDILCWRDSDNPKYMFGASVTED
Aqcoe6G232000               RFPAP--KEGEQLDAGTETNSNLNHELCYHFMGKDQSQDILCWKDPENPKYMFSAEVMDD
Medtr3g115030               RYPAP--KDGEVVDAGTETNSNLYHMLYYHFLGTDQSGDILCWKDHENPKYSFGGIVTDD
Phvul.009G020800            RYPAP--KDGDVVDAGTETNANLHHQLYYHFLGTDQSEDILCWRDPENPKYTFGGSVTDD
Glyma.04G019700             RYPAP--KDGEVVDAGTETNANLHHQLYYHFLGTDQSEDILCWRDPENPKYTFGGSVTDD
Medtr1g026380               RYPAPTIKDGEVVDAGTETDSNLYHELYYHFLGTDQSQDILCWRDPHNPKYMFGASVTDD
Phvul.001G001700            RYPAP--KNGEVADAGTETNANLHHELYYHFLGTDQSEDILCWRDPENPKHMFGGSVTED
Glyma.14G222700             RYPAP--KDGELVDAGTETNANLYHELYYHFLGTDQSQDILCWRDPENPKYMFGGTVTED
Caripap26.240               RYPAP--TEGEELDAGTETNSNLYNELYYHFVGTDQSEDILCWKDPENPKYKFGASVTED
GSVIVT01008711001           RYPAP--KEDEKLDAGTETNSNLNQELYYHFLGTDQSQDILCWKDPDNPKHMFGADVTDD
Potri.005G247300            RYPAP--KEGENLDAGTETNANLYHELYYHFVGTDQSEDIQCWRDSENPKYMFGAGVTDD
SapurV1A.0016s0980          RYPAP--KEGENFDAGTETDASLYHELYYHFVGTDQAEDILCWRDPENPKYMFGAGVTDD
Potri.002G014000            RYPAP--KEGENLDAGTETHANLYHELYHHFVGTDQSEDILCWRDSENPKYMFGAGVTDD
SapurV1A.0016s0970          RYPTP--KEGEKLDAGTETNSNLYHELYYHFLGTNQCEDILCWKDLENPKYVFGAGVTDD
Potri.002G013900            RYPTP--KEGENLDAGTETNSNLYHELYYHFMGKNQSEDILCWRDPENPKYAFGADVTDD
SapurV1A.0573s0100          RYPTP--KEGENLDAGTETNSNLYQELYYHFLGTDQSEDILCWRDPENPKYMFGADVTDD
Potri.005G247400            RYPNP--KEGENLDAGMETNSNLYHELYYHFLGTDQSEDILCWRDLENPKYMFEAGVTDD
Rc30170.m014311             RYPAP--KEGENIDAGTETDSNLYHELYYHLLGTDQSEDILCWKDPENPKYMFGASVTDD
Manes.18G007900             RYPAP--KERENLDAGTETNSNLYHALYYHFLGTDQSEDILCWRDSENPKYMFGASVTDD
                                              *  .  : . :* :*  *  *: ** :  :        : .*

Pp3c1_430V3                 GQYLVLSISEGCDPVNRLYLCDLC-ALSGGLAGF-LG---TN--TLLPFQKLVDCFEAHF
Pp3c22_7020V3               GKYLLLLIGEGCDPVNRLYYCDLT-EISGGLKIL-KD---TN--SILPFTKLVDNFEAQH
Sphfalx0333s0011            GQYLVLSIGVGCDPVNKLYYCDLTAALPEGLRGYNKG---SM--ELIPFQKLVDNFEAQY
Pp3c2_14350V3               GQYLALSIEEGCDPVNRLYYCDLS-ALPHGLEGL-RQ---NN--EQLPFVKLVDNFDAQY
Sphfalx0015s0228            GQYLLLSIEEGCDPVNRLYYFDLT-TLLQGLEGF-KG---SN--NQLPFKKLVDNFEAQY
Bradi5g18277                GKYVLLSVSEASEPVNKLYYCDLS-ALPHGLEGI-KG---TR--DMLPFVKLVDEFEAYY
Brast09G170900              GKYVLLSVSEASEPVNKLYYCDLS-ALPQGLEGM-KQ---TQ--DMLPFVKLVDKFEAYY
Os04g47360                  GKYVILSVAETSEPVNKLYYCDLS-ALPDGLEGM-KG---NHGNAMLPFVKLVDEFEAYY
Sevir.7G209900              GKYVILSVSETSEPVNKLYYCDLS-ALAHGLEGM-RG---TH--GMLPFVKLVDKFEAYY
Seita.7G198100              GKYVILSVSETSEPVNKLYYCDLS-ALAHGLEGM-RG---TH--GMLPFVKLVDKFEAYY
Pavir.Ga01030               GKYVILSVSETSDPVNKLYYCDLS-ALAHGLEGL-KG---TH--GVLPFVKLVDRFEAHY
Pahal.G01924                GKYVILSVSETSDPVNKLYYCDLS-ALAHGLEGL-KG---TH--GMLPFVKLVDRFEAHY
GRMZM2G322819               GKYVILSVSETSEPVNKLYYCDLS-ALAHGLGGV-KS---AHGNGMLPFVKLVDRFEAYY
Sobic.006G177800            GKYVILSVSETSEPVNKLYYCDLS-ALAHGLGGITKQSTHGN--GMLPFVKLVDKFEAYY
Selagmoell_77679            GKYLVLSIEEGCDPVNRLYLCELD-SLPNGLQGW-KG---KD--ELLPFERLVDKFDAKY
Os01g01830                  GKYIILGTYEGCDPVNKLYYCEIC-TLPQGIEGF-KE---TK--GMLPFVKLIDNFDAQY
Bradi3g03185                GKYIILGTYDGCDPVNKLYYCEIS-SLPQGIEGF-KE---TK--DMLPFVKLIDNFDAQY
Brast04G309600              GKYIILVTYDGCDPVNKLYYCEIS-SLPQGIEGF-KE---TK--DMLPFVKLIDNFDAQY
Sevir.2G129800              GKFIILGTYDGCDPVNKLYYCKIS-SLPRGIEGF-RE---SQ--EMLPFVKLIDNFDAQY
Seita.2G124900              GKFIILGTYDGCDPVNKLYYCKIS-SLPRGIEGF-RE---SQ--EMLPFVKLIDNFDAQY
Pavir.Ba03172               GKYIILTVYEGCDPVNKLYYCEIS-SLPQGIEGF-RE---RQ--EMLPFVKLIDNFDAQY
Pahal.B01682                GKYIILIVYEGCDPVNKLYYCEIS-SLPQGIEGF-RE---RQ--EMLPFVKLIDNFDAQY
GRMZM2G015238               GKYIILGIYEGCDPVNKLYYCEIS-SLPQGIEGF-RG---TQ--DLLPFVKLIDNFDAQY
Sobic.008G103200            GKYIILGIYEGCDPVNKLYYCEIS-SLPRGIEGF-RE---TQ--ELLPFVKLIDNFDAQY
Ciclev10019028m             GQYLVMYIRENFDQVNKVYYYDLS-ALPEGLEGF-RK---SN--GLLPFVKLMDRFDAQY
Migut.C00913                GKYVLLYIGENCDPVNKIYYCDIS-LLPKGLEGY-KG---SK--ELLPFVKLVDNFDASY
CA08g03740                  GKYVLLYTYENCDPVNQVCYCDLS-AFPDGIEGC-KR---GN--ELLPFIKLVDNFAASY
PGSC0003DMT400074279        GKYVLLYTYENCDPVNQVYYCDLS-ALPDGVEGC-KG---RS--ELLPFIKLVDNFVASY
Solyc08g022070              GKYVLLYTYENCDPVNQVYYCDLS-ALPDWVEGC-KG---RN--ELLPFIKLVDNFVASY
Peaxi162Scf00400g00047      GKYVLLYTYENCDPVNKVYYCDLT-ELPDGVESY-KG---RN--ELLPFIKLVDIFDASY
Peinf101Scf00688g11016      GKYVLLYTYENCDPVNKVYYCDLT-ELPDGVESY-KG---RN--ELLPFIKLVDKFDASY
NtmRNA_30606                GKYVLLYTYENCDPVNKVYYCDLS-ALPDGIEGY-KG---RN--ELLPFIKLVDNFDASY
Niben101Scf00837g01002      GKYVLLYTYENCDPVNKVYYCDLS-ALPGGIEGY-KG---RN--ELLPFIKLVDNFDASY
Niben101Scf02175g03015      GKYVLLYTYENCDPVNKVYYCDLS-ALPDGIEGY-KG---RN--KLLPFINLVDNFDASY
Peaxi162Scf00174g00141      GKYVLLYTFQNCDAVNKLYYYDLT-TTPNGIVGY-KG---RN--EMLPFNKLVDNFDASY
Peinf101Scf01043g06027      GKYVLLYTFQNCDTVNKLYYYDLT-TTPNGIVGY-KG---RN--EMLPFNKLVDNFDASY
CA04g22450                  GQYVLLYVFRNCDTVNQLYYCDLS-ALPNGVASY-KG---RG--DALPFSKLVDYFDASY
PGSC0003DMT400025603        GKYVLLYIFRNCDTVNKLYYCDLS-TLPNGIEGC-KG--KRD--DALPFNKLVDTFDASY
Solyc04g082120              GKYVLLYIFRNCDTVNKLYYCDLS-TLPNGIEGY-KG---KR--DALPFNKLVDTFDASY
Niben101Scf05385g01018      GKYVLLYTFRNCDTVNKLHYCDLS-TLPNGIEGC-KG---RS--DALPFNKLVDHFDASY
NtmRNA_104808               GKYVLLYTFRNCDTVNKLHYCDLS-TLPNGIEGY-KG---RS--DALPFNKLVDHFDASY
Brara.G03410                GKFLIMTIEEGCDPVNKLYYCDLS-SLSGGLESF-RG---SS--SFLPFIKLVDTLDAQY
Thhalv10018135m             GKYLIMSIGEGCDPVNKLYYCDLS-SLSGGLESF-RG---SS--SFLPFIKLVDTLDAQY
Thhalv10018200m             GKYLIMSIGEGCDPVNKLYYCDLS-SLSGGLESF-RG---SS--SFLPFIKLVDTLDAQY
Carubv10021987m             GKYLVMSIGEGCDPVNKLYYCDMT-SFSGGLEGF-RG---SS--SFLPFIKLVDTFDAQY
Bostr.20129s0049            GKYLVMSIGVGCDPVNKLYYCDMT-SFSGGLESF-RG---SS--SLIPFIKLVDTFDAQY
AL2G36190                   GKYLFMSIGESCDPVNKLYYCDMT-SFSGGLESF-RG---SS--SFLPFIKLVDTFDAQY
AT1G76140                   GKYLIMSIGESCDPVNKLYYCDMT-SLSGGLESF-RG---SS--SFLPFIKLVDTFDAQY
Brara.F01452                GKYLIMTIEEGCDPVNKVYHCDLS-SLPKGLEGY-RG---SK--SLLPFIKLIDTFEAQY
Thhalv10006924m             GKYLIMTIEEGCDPVNKVYHCDLS-SLPHGLEGF-RG---SN--ALLPFVKLIDTFDAQY
Carubv10008428m             GKYLIMIIEEGCDPVNKVFHCDLS-SLPKGLEGF-RG---SS--ALLPFVKLIDTFDAQY
Bostr.7128s0637             GKYLIMSIEEGCDPVNKVYFCDLS-SLPKGLEGF-RG---SN--ALLPFVKLIDTFDAQY
AT1G20380                   GKYLIMSIEEGCDPVNKVYHCDLS-LLPKGLEGF-RG---SN--TLLPFVKLIDTFDAQY
AL1G33310                   GKYLIMSIEEGCDPVNKVYHCDLS-SLPKGLEGF-RG---SN--ALLPFVKLIDTFDAQY
AmboTri_sc00001.180         GKFLLLDIEEGCDPVNKLYYCDLS-DLPKGLAGF-KG---EN--VMLPFVKLVDNFDASY
Eucgr.F03531                GKYVLLDIVEDCDPVNKVYYCDMS-SLPDGIEGL-KK---RN--ELLPFIKLVDNLDAKY
Aqcoe6G232000               GKYVLLHITEGCDPVNKLYYFDLS-TLPNGLEGF-SE---EK--GLLSFVKLVDNFDASY
Medtr3g115030               GKYLLLYISEGCDPVNKLYYCDMS-DFPSIFESF-FS---AN--SPLPFVKLIDNFDAKY
Phvul.009G020800            GQYILLNIAEGCDPVNKLYYCDLS-KIPNALEGF-RN---GN--SLLPFVKLVDNFDAQY
Glyma.04G019700             GKYILLHIAEGCDPVNKLYYCDLS-KLPNALEGF-RN---GN--SLLPFAKLIDNFDAQY
Medtr1g026380               GKYVLLSIEEGCDPVNKIYYFDLS-ELPNGLEGF-RN---KH--SFLTFVKLIDDFDAKY
Phvul.001G001700            GKYLLLYIEEGCDPVNKLYYYDLS-ELPNGLESF-RN---EN--SLLPFVKLVDKFDGQY
Glyma.14G222700             GKYVLLYIEEGCDPVNKLYYCDLS-ELPNGLEGF-RN---ES--SLLPFVKLVDKFDGQY
Caripap26.240               GKYLLLYIDESCDPINKVYYCDMS-SLPNGFEGF-RE---NN--SLLPFVKLIDGFDAYY
GSVIVT01008711001           GKYVLLYISESCEEVNKVYHCDIT-SLPEGLEGF-RE---RK--DLLPFIKLIDNFDARY
Potri.005G247300            GKYLLLYISENCDPVNKVYYCDMS-AFHDGLEGF-KG---GN--ALLPFIKLIDDFDAQY
SapurV1A.0016s0980          GKYLLLYITESCDPVNKVYYCDMS-AFSDGLEGF-RG---RT--DLLPFVKLIDNFDAQY
Potri.002G014000            GKYLLLYITENCDPVNKVYYCDMS-AFSDGLEGF-KG---GK--SLLPFIKLIDNFDAQY
SapurV1A.0016s0970          GKYLLLYIGESCDPVNKVYYCDMS-AFYDALEGC-KG---GN--SLLPFTKLIDNFDAQY
Potri.002G013900            GKYLLLYIGEGCDPVNKVYYCDMS-AFSDGLEGF-KG---GK--SLLPFTKLIDNFDARY
SapurV1A.0573s0100          GKYLLLYIDESCDPVNKVYYCDMS-AFSDGLEGF-KG---GN--SLLPFIKLIDNFDAKY
Potri.005G247400            GKYLLLYIEESCDPVNKVYYCDMS-AFSDGLEGF-KG---GN--SLLPFIKLVDNFDAKY
Rc30170.m014311             GKYLLLYIDESCDPVNKVYYCDIS-AFAEGLEGF-RG---RN--DLLPFTKLIDNLDARY
Manes.18G007900             GKYLLLYIDESCDPVNKVYYCDIS-AFPEGLEGF-RG---NH--LLLPFIKLIDNFDAQY
                            *::: :      : :*.:   .:       .               :.* .*:* : . .

Pp3c1_430V3                 DYVANDGPVFTFYTNKNAPRYKVSRVDVGN--PAV--WSDVIPESH--SNVITSVKCVNS
Pp3c22_7020V3               LYVANDGPIFTFFTNKNAPKYKVTRVSIND--PEV--WWNVIPESE--TDVLSSVRCVNE
Sphfalx0333s0011            QLVANDGPIFTFLTNKDAPRYKLTRVDLNA--PGN--WIDVIPESK--TDVLSTVHCING
Pp3c2_14350V3               ELVANEGSIFTFLTNKDAPRYKLTRVNVED--PSS--WKDVVPESK--TDVLTSADLVNK
Sphfalx0015s0228            QLVANDKSVFTFLTNKNAPRYKLTRVDLNH--PSN--WTDVIPESK--TDVLVSADCVNL
Bradi5g18277                GVIANDDAQFTILTNKDAPRYKLSRVGIDN--PQS--WVDVIPEDD--KAVLESACAVHG
Brast09G170900              GVIANDDTQFTILTNKDAPRYKLSRVDVDN--PQS--WADVIPEDD--KAVLESACAVHG
Os04g47360                  ALIANDDTQFTFLTNKNAPKYKLSRIDVNE--PHS--WMDILPEDE--KAVLESACAVHG
Sevir.7G209900              GLIANDGTEFTFLTNKDAPRYKLSRVDVDE--SGS--WADVLPEDE--KAVLESACAVHG
Seita.7G198100              GLIANDGTEFTFLTNKDAPRYKLSRVDVDE--SGS--WADVLPEDE--KAVLESACAVHG
Pavir.Ga01030               GLIANDGTEFTFLTNKDAPRYKLSRVDVDE--PGS--WADVLPEDE--KAVLESACAVHG
Pahal.G01924                GLIANDGTEFTFLTNKDAPRYKLSRVDVDE--PGS--WTDVLPEDE--KAVLESACAVHG
GRMZM2G322819               GLIANDGTQFTFLTNKDAPRYKLARVDVDDDEPGSPWWTDVVPEDEDGKAVLESACAVHG
Sobic.006G177800            GLIANDGTEFTFLTNKDAPKYKLARVDVDDDAPGS--WTDVVPEDD--KAVLESACAVHG
Selagmoell_77679            EVIANDGNVFTFRTNKNAPRYKVTRVDTRN--PET--WTDIIAESA--KDVLDSAQCVNH
Os01g01830                  HVVANDGDEFTFLTNRNAPKNKLVRVDIKK--PEL--WTDILPEHE--RDVLESADAVNG
Bradi3g03185                QVVANDGDEFTFLTNKNAPKNKLVRVNIKK--PEL--WTDVLAEHE--RDVLESADAVNG
Brast04G309600              QVVANDGDEFTFLTNKNAPKNKLVRVNIKK--PEL--WTDVLAEHE--RDVLESADAVNG
Sevir.2G129800              QVVANDGDEFTFLTNKNAPKNKLVRVNINN--PEL--WTDVLPEHE--KDVLESADAVNN
Seita.2G124900              QVVANDGDEFTFLTNKNAPKNKLVRVNINN--PEL--WTDVLPEHE--KDVLESADAVNN
Pavir.Ba03172               QVVANDGDEFTFLTNKSAPRNKLVRVNIKN--PEL--WTDVLPEHE--KDVLESADAVNN
Pahal.B01682                QVVANDGDEFTFLTNKSAPRNKLVRVNIKN--PEL--WTDVLPEHE--KDVLESADAVNN
GRMZM2G015238               QVVANDGDEFTFLTNKSAPKNKLVRVNIKN--PEL--WTDVLSEHE--KDVLESADAVNN
Sobic.008G103200            EVVANDGDEFTFLTNKSAPKNKLVRVNIKN--PEL--WTDVLPEHE--KDVLESADAVNN
Ciclev10019028m             EVVANDDSVFTFRTSKDAPKYKIVRVDLRE--PNN--WSEVVPEAE--RDVLESASAANF
Migut.C00913                HYVANDDTIFTFLTNKDAPRNKLVRVDLRE--PSS--WTEVLQEDK--KDVLESASAVNH
CA08g03740                  DYVANDGTAFTFRTNKDAPKYKLVRVDLTK--PDS--WSDIIQEDE--KDVLESAVAVNE
PGSC0003DMT400074279        EYVANDGTAFTFRTNKDAPKYKLVRVDLKE--PYS--WSDIIQENE--KDVLESAVAVNN
Solyc08g022070              EYVANDGSALTFRTNKDAPKYKLVRVDLKE--PDS--WSDIIQENE--KDVLESAVVVNN
Peaxi162Scf00400g00047      DYIANDGTVFTFRTNKDAPKYKLVRVDLKE--PDS--WSDVIQEDE--KDVLESAVAVND
Peinf101Scf00688g11016      DYIANDGTAFTFRTNKDAPKYKLVRVDLKE--PDS--WSDVIQEDE--KDVLESAVAVND
NtmRNA_30606                DNVANDGTRFTFRTNKDAPKYKLVRVDLKE--PDS--WSDIIQEDE--KDVLESAVAVNE
Niben101Scf00837g01002      DCVANDGTAFTFRTNEDAPKYKLVRVDLKE--PDS--WSDIIPEDE--KDVLESAVAVND
Niben101Scf02175g03015      DCVANDGTAFTFRTNKDAPKYKLVRVDLKE--PES--WSDIIREDE--KDVLESAVAVND
Peaxi162Scf00174g00141      DFVANDGTVFSFLTNKDASKYKLVRVDLKK--PDS--WYDIIQEDE--KDVLQSAVAVND
Peinf101Scf01043g06027      DFVANDGTVFTFLTNKDASKYKLVRVDLKK--PDS--WYDIIQEDE--KDVLQSAVAVND
CA04g22450                  DYVAHNGTVFTLLTNKDAPKYKLVRVDLEN--PDF--WFDIIREDE--KDVLQSAVAVNE
PGSC0003DMT400025603        DYVAHNGTIFTFQTNKDAPKYKLIRVDVEN--PDF--WYDIIEEDE--KDVLQSAVAVNE
Solyc04g082120              DYVAHNGTIFTFQTNKDAPKYKLIRVDVEN--PDF--WSDIIEEDE--KDVLQSAVAVNE
Niben101Scf05385g01018      DYVAHNNSIFTFLTNKNAPKYKLVRVDVQK--PDF--WFDIINEND--KDVLQSAVAVNG
NtmRNA_104808               DYVAHNNSIFTFLTNKNAPKYKLVRVDVQK--PDF--WFDIIDEDE--KDVLQSAVAVNG
Brara.G03410                NVISNDETLFTFLTNKDAPKYKLVRVDLKE--PNS--WTDVVEEHE--KDVLASACAVNG
Thhalv10018135m             SVISNDETLFTFLTNKDAPKYKLVRVDLKE--PNS--WTDVVEEHD--KDVLASACAVNG
Thhalv10018200m             SVISNDETLFTFLTNKDAPKYKLVRVDLKE--PNS--WTDVVEEHD--KDVLASACAVNG
Carubv10021987m             SVISNDETLFTFLTNKDAPKYKLVRVDLKE--PNS--WTDVVEEHE--KDVLASACAVNG
Bostr.20129s0049            SVISNDETLFTFLTNKDAPKYKLVRVDLKE--PNS--WTDVVEEHE--KDVLASACAVNG
AL2G36190                   SVISNDETLFTFLTNKDAPKYKLVLVDLKE--PNS--WTDVVEEHE--KDVLASACAVNG
AT1G76140                   SVISNDETLFTFLTNKDAPKYKLVRVDLKE--PNS--WTDVVEEHE--KDVLASACAVNG
Brara.F01452                IAIANDETLFTFFTNKDAPKYKLVRVDLKE--PST--WTDVIPEHE--KDVLSTACVVNG
Thhalv10006924m             IAIANDETLFTFFTNKDAPKYKLVRVDLKE--PSN--WTDVIAEHE--KDVLSTACVVNG
Carubv10008428m             IAIANDETFFTFFTNKDGPKYKLVRVDLKE--PSI--WSDVIAEHE--NDVLSTASAVNG
Bostr.7128s0637             IAIANDETLFTFFTNKDAPKYKLIRVDLKE--PSN--WTDVIAEHE--KDVLSTASAVNG
AT1G20380                   IAIANDETLFTFLTNKDAPKYKVVRVDLKE--PSS--WTDVIAEHE--KDVLSTASAVNG
AL1G33310                   IAIANDATLFTFLTNKDAPKYKLVRVDLKE--PSS--WTDVIAEHE--KDVLSTASAVNG
AmboTri_sc00001.180         RTVANDDTIFTFLTNKDAPKYKLVRVDLKE--PNL--WTDVVPESE--RDVLESAICVNG
Eucgr.F03531                EAVANDETVFTFLTNKDAPRYKLVRVDLRE--PNV--WTDVIKEAE--KDVLESASAVNH
Aqcoe6G232000               NAIANDSTEFTFLTNKDAPRYKIVRVDLKE--PTV--WSDVIPEDE--KDVLESAYAVNG
Medtr3g115030               DYIANDDSVFTFLTNKDAPKYKLVRVDLEK--PNT--WADVLPESD--KDVLESACAVNG
Phvul.009G020800            EAIANDDTVFTFLTNKDAPKYKLVRVDLKE--PTV--WADVLQESE--KDVLESACAVNG
Glyma.04G019700             EAIANDDTVFTFLTNKDAPKYKIVRVDLKE--PTA--WADVLQESE--KDVLESACAVNG
Medtr1g026380               QPIANDDAVFTFLTNKDAPKYKLVRVDLRE--PNT--WTDVIQESE--KDVLGSAYVVNS
Phvul.001G001700            HAIANDDTLFTFLTNKDAPKYKIVRVDLKE--PNA--WTDVIQESE--KDVLESARAVNG
Glyma.14G222700             QAIANDDTLFTFLTNKDAPKYKLVRVDLKE--PNA--WTDVIPESE--KDVLESARAVNG
Caripap26.240               QAVANDGTLFTFLTNKDAPKYKLVRVDLNE--PTN--WADVVPEAE--KDVLQSAFAVNG
GSVIVT01008711001           HAIANDDTLFTFMTNKDAPKYKLVQVDLKE--PSI--WNVVLEEAE--KDVLESAYAVNG
Potri.005G247300            QEIANDDTVFTFLTNKDAPRYKVVRVDLKE--PSS--WIDVVPESE--KDVLESAFAVNG
SapurV1A.0016s0980          QHIANEDTEFTFLANKDAPKYKVVRVDLKD--PGS--WIDVVTESE--KDVLESACAVNG
Potri.002G014000            QHIANDDTVFTFLTNKDAPKYKVVRVDLKE--PGS--WIDVVPEYG--KDVLESACAVNG
SapurV1A.0016s0970          HVIANDSTSFTFLTNKDAPKYKIARVDLKE--PCN--WIDVIPESE--KDVLESACAVDD
Potri.002G013900            HEIANDGTSFTFLTNKDAPKYKIVRVDLKE--PSS--WIDVIPESE--KDVLESAYAVDG
SapurV1A.0573s0100          QVIANDGTLFTFLTNKDAPKYKIVRGDLKE--PSG--WIDVVLESE--IDVLESAHAVHG
Potri.005G247400            HEIANDGTLFTFLTNKDAPKYKIVRVDLKE--PSS--WIDVVPESE--KDVLESAYAVHG
Rc30170.m014311             IAIANDDTRFTFLTNKDAPRYKLVRVDLRE--PSI--WTDVVPEAE--KDVLESASAVNG
Manes.18G007900             QAIANDETLFTFLTNKDAPKYKLVRVDLKE--PSI--WTDVVPETA--KDVLESACAVNG
                              ::::   ::: :. .... *:   .     .    *  :: *      *: :.     

Pp3c1_430V3                 NQLLVCHISDVKHVLQIHDLETGDFIRRLPIEIGTVNSTSGSRRDPEVFFNFTSFLTPGT
Pp3c22_7020V3               KNLLACYIHDVKHVLQVHDLRTGEFQWRLPLDIGSVTEISGNRKDSEIFINVTSFLTPGT
Sphfalx0333s0011            QQLLLCYISDVKHLLQIHDLETGILQHQIPLEIGTVIDISAKRKESEFFFNFTSFLTPGT
Pp3c2_14350V3               QQLVLCYMSDVKHLLKLHNLQSGAMLHSLPLEIGSVAEISGRPEDSEFFYSFTSFLTPGT
Sphfalx0015s0228            QQLLLCYMRDVKHQLQLHDLQTGSLLHHLHLEIGSVTEISGRRQDSEIYFNFTSFLTPGI
Bradi5g18277                NKLLVNYLSDVKYVLQVRSLITGELLHDIPIDIGSVNGITGRRVDSEVFIEFAGFLTPGI
Brast09G170900              DKLLVNYLSDVKYVLQTRSLITGELLHDIPIDIGSVNGITGRRVDSEVFIEFAGFLTPGI
Os04g47360                  DKLLVNYLSDVKYVLQMRSLVTGELLHDIPIDIGSVNGISGRRDNSEVFIEFASFLTPGI
Sevir.7G209900              GKLLVNYLSDVKYVLQMRSLVTGELLHDIPIDIGTVNGISGRRVDSEVFIEFASFLTPGI
Seita.7G198100              GKLLVNYLSDVKYVLQMRSLVTGELLHDIPIDIGTVNGISGRRVDSEVFIEFASFLTPGI
Pavir.Ga01030               DKLLVNYLSDVKYVLQMRSLVTGELLRDIPIDIGTVNGISGRRVDSEVFVEFASFLTPGI
Pahal.G01924                DKLLVNYLSDVKYVLQMRSLVTGELLHDIPIDIGTVNGISGRRVDSEVFIEFASFLTPGI
GRMZM2G322819               HKLLVSYLSDVRCVLQMRSLVTGELLHDIPVDIGTVSGISGRRCDAEVFVEFASFLTPGI
Sobic.006G177800            HKLLVNYLSDVKYVLQMRSLVTGEFLRDIPIDIGTVNGISGRRVDSEVFIEFASFLTPGI
Selagmoell_77679            QQLVVSYLSDVKHVLEVRDLEHGTLLRTLPLDIGTVSGISGRRKDAEIFYGFTSFLTPGV
Os01g01830                  NQLLVCYMSDVKHILQIRDLVTGNLLHKLPLEIGSVSEISCRREDMDVFIGFTSFLSPGI
Bradi3g03185                NQLVVCYMSDVKHTLQIRDLITGNLLNQLPLEIGSVSEVSCRREDKEVFIGFTSFLSPGI
Brast04G309600              NQLVVCYMSDVKHTLQIRDLITGNLLNQLPLEIGSVSEVSCRREDKEVFIGFTSFLSPGI
Sevir.2G129800              NQLLVCYMSDVKHILQIRDLSTGNLIHQLPLEIGSVSEISCRREDKEVFIGFTSFLSPGI
Seita.2G124900              NQLLVCYMSDVKHILQIRDLSTGNLIHQLPLEIGSVSEISCRREDKEVFIGFTSFLSPGI
Pavir.Ba03172               NQLLVCYMSDVKHILQLRDLRTGNLIHQLPLEIGSVSEISCRREDKEVFIGFTSFLSPGI
Pahal.B01682                NQLLVCYMSDVKHILQLRDLRTGNLIHQLPLEIGSVSEISCRREDKEVFIGFTSFLSPGI
GRMZM2G015238               NQLLVNYMSDVKHILQIRDLRTGNFIHQLPLEIGSVSEISCRREDKEVFIGFTSFLSPGI
Sobic.008G103200            NQLLVCYMSDVKHILQIRDLRTGNFIHQLPLEIGAVSEISCRREDKEVFIGFTSFLSPGI
Ciclev10019028m             NQMILSYLSDVKYVLQIRDLKTGSLLHQLPIEIGSVNAKSVRRDDSVVFISFTSFLTPGI
Migut.C00913                NQLVVNYLSDVKNVLQIRDLKTGDFLHRLPLDIGAVSEISCRRKDSIMFVGFTSFLVPGI
CA08g03740                  NQLVICYLSDVKNVLQLRDLKAGALLHHLPIDIGTVSGISARRKDGTIFIGFTNFLIPGI
PGSC0003DMT400074279        NQLVVSYLSDVKNVLQLRDLKAGALLHHLPIDIGSVSGISARRKDDTIFIGFTNFLIPGI
Solyc08g022070              NQLVVNYLSDVKNVLQLRDLKAGALLHHLPIDIGSVSGISARRKDDTFFIGFTNFLIPGI
Peaxi162Scf00400g00047      NQLVVSYLSDVKNVLHLRDLKSGALLHHLPIDIGTVSGVSARRKDSTIFIGFTNFLIPGI
Peinf101Scf00688g11016      NQLVVSYLSDVKNVLHLRDLKSGALLHHLPIDIGTVSGVSARRKDSTIFIGFTNFLIPGI
NtmRNA_30606                NQLVVSYLSDVKNVLQLRDLKAGALLHHLPIDIGTVSGISARRKDSTIFIGFTNFLIPGI
Niben101Scf00837g01002      NQLVVSYLSDVKNVLQLRDLKAGVLLHHLPIDIGTVSGISARRKDSTIFIGFTNFLIPGI
Niben101Scf02175g03015      NQLVVSYLSDVKNVLQLRDLKVGVLLHHLPIDIGTVSGISARRKDSTIFIGFTNFLIPGI
Peaxi162Scf00174g00141      NQLVVSYLRDVKNVLQLRDLVTGVLLHDLPIDIGRVSGISARRKDTNVFIGFTNFLIPGI
Peinf101Scf01043g06027      NQLVVSYLRDVKNVLQLRDLVTGVLLHDLPIDIGRVSGISARRKDTNVFIGFTNFLIPGI
CA04g22450                  NQLVVNYLRDVKNVLQLRDLESGALLHHLPIDIGSVTGISARRKDDSVFIGFMNFLIPGL
PGSC0003DMT400025603        NQLVVSYLRDVKNVLQLRDLDTGELLHHLPIDIGRVSGISARRKDDSVFIGFMNFLIPGL
Solyc04g082120              NQLVVSYLRDVKNVLQLRDLETGELLHCLPIDIGRVSGISARRKDDSIFIGFMNFLIPGL
Niben101Scf05385g01018      NQLIVSYLRDVKNVLQLRDLETGVLLHHLPIDIGRVSGVSARRKDNSVFIGFMNFLIPGL
NtmRNA_104808               NQLIVSYLRDVKNVLQLRDLETGVLLHHLPIDIGRVSGVSARRKDNSVFIGFMNFLIPGL
Brara.G03410                NQLVTCYMSDVKHILQIRDMKSGSLLHQLPLDIGSVSDVSARRKDDTFFFSFTSFLTPGV
Thhalv10018135m             NQLVACYMSDVKHILQIRDLKSGSLLRQLPLDIGSVSDVSARRKDNSFFFSFTSFLTPGV
Thhalv10018200m             NQLVACYMSDVKHILQIRDLKSGSLLRQLPLDIGSVSDVSARRKDNSFFFSFTSFLTPGV
Carubv10021987m             NQLVACYMSDVKHILQIRDLKSGSLLHQLPVDIGSVSDVSARRKDNSFFFSFTSFLTPGV
Bostr.20129s0049            NQLVACYMSDVKHILQIRDLKSGSLLHQLPVDIGSVSDVSARRKDNSFFFSFTSFLTPGV
AL2G36190                   NHLVACYMSDVKHILQIRDLKSGSLLHQLPLDIGSVSDVSARRKDNTFFFSFTSFLTPGV
AT1G76140                   NHLVACYMSDVKHILQIRDLKSGSLLHQLPLDIGSVSDVSARRKDNTFFFSFTSFLTPGV
Brara.F01452                NQLVVSYMSDVKHILQIRDLKYGSLLHTLPVDIGSVGGVFARRKDTTFFFRFTSFLTPGV
Thhalv10006924m             NQLVVSYMSDVKHILQIRDLKSGSLLHRLPVDIGSVGGVFARRKDTTFFFRFTSFLTPGV
Carubv10008428m             DQLVVSYMSDVKHILQIRDLKSGSLLHRLPVDIGSVCGVFARRKDTTFFFRFTSFLTPGM
Bostr.7128s0637             DQLVVSYMSDVKHILQIRDLKSGSLLHRLPVDIGSVCGVFARRKDTTFFFRFTSFLTPGV
AT1G20380                   DQLVVSYMSDVKHILQIRDLKSGSLLHGLPVDIGSVCGVFARRKDTTFFFRFTSFLTPGV
AL1G33310                   DQLVVSYMSDVKHILQIRDLKSGSLLHRLPVDIGSVCGVFARRKDTIFFFRFTSFLTPGV
AmboTri_sc00001.180         NQLVMSYLSDVKYVLHTRNLKTGHFLHRLPIEIGTVYGVFGRRKHKEIFVGFTSFLSPGI
Eucgr.F03531                NQLIVSYLSDVKYVVQIRDLKTGSLLHQLPIDIGTVSGISARREDSTIFFSFTSFLSPGI
Aqcoe6G232000               NNILVSYLSDVKYVLQIRDLKTGMLLHDLPVDIGTVSGISGRRKDSELFIGFTSFLTPGI
Medtr3g115030               NQLIVSYLSDVKHLIQVRDLKSGSLLHELPIDIGTVYDISARREDNVVFISFTSFLSPGI
Phvul.009G020800            NQLIVSYLSDVKYLLQVRDLRTGSLLHQLPIDIGSVSEVSGRREDSVVFIGFTSFLTPGI
Glyma.04G019700             NQLIVSYLSDVKYLLQVRDLKTGSLLHQLPIEIGSVSEISARREDSVVFIGFTSFLTPGI
Medtr1g026380               NQLIVSYLSDVKYVLQVRNLQTGSLQHQLPIDIGTVGEISAQREDSVFFFSFTSFLTPGI
Phvul.001G001700            NKLIVSYLSDVKYVLQVRDLETGSLQHQLPIDIGTVSEISGRREDSEVFIGFTSFLTPGI
Glyma.14G222700             NQLIVSYLSDVKYVLQVRDLETGSLQHKLPIDIGTVSEISARREDTVLFIGFTSFLTPGI
Caripap26.240               NQIIMSYLSDVKYVVQIRDLETGSFLHQLPIDIGTVYGISARREDNMFFLGFTNFLTPGV
GSVIVT01008711001           NQILVCYLSDVKYVLQIRDLKTGSLLHDLPIDIGSVFDISARRRDSTVFIGFTSFLTPGI
Potri.005G247300            DKMIVCYLSDVKYVIQIRDLKTGSLLHQLPTDIGSVTGISARRRDSTVFIGFASFLTPGI
SapurV1A.0016s0980          DKMIVSYLRDVKYVLQIRDLKTGSLLRQLHIDIGSVTGISARRKDSIVFISFASFLTPGI
Potri.002G014000            DKMIVSYLRDVKYVLQIRDLNTGSLLHQLPIDIGSVTGISARRKDSTVFIGFTSFLTPGI
SapurV1A.0016s0970          DKMIVSYLSDVKHVLQIRDLKTGSLLHQLPIDIGSITGIS--------------------
Potri.002G013900            DKMIVSYLSDVKHVLQIRDLKTGSLLHQLPIDIGSVTGISAQRKDSTVFIEFTSFLTPRI
SapurV1A.0573s0100          DKMIVSYLSDVKHVLQIRDLKTGSLLHLLLIDIGSVTGISARRDDSTVFIEFTSFLIPRI
Potri.005G247400            DKMIVSYLNDVKHVLQIRDLKTGSLLHRLPIDIGSVTGISARREDSTVFIEFTSFLTSRI
Rc30170.m014311             DKLILGYLSDVKYVLQVRDLKTGSLLHHLPMDIGTVNGISARRKDSTVFIGFTSFLTPGI
Manes.18G007900             DQIILSYLSDVKHVIQVRDLKTGSLLHQLPIDIGTVYGISARRKHCTVFFGFTSFLTPSI
                             :::  :: **.  :  ..:  * : . :  :** :                        

Pp3c1_430V3                 VYRCDLS--APEPEPQVLREVGPSNFDRSIFETKQVFVTSKD-QTKVPMFIISRKGLVKD
Pp3c22_7020V3               IYRSDLS--APKPELKVLREIGSEIFVRSRFETKQVFVTSKD-GAKVPMFIVSEKDLVQD
Sphfalx0333s0011            VYHCDLRVAKEEPKVKVLREVGGDIFDRTAFETQQVFVTSND-GTKIPMFIVTQRGLVLD
Pp3c2_14350V3               IYRCDLS--TGTPDVTVLKETKIANLDRSLFETRQVFVPSKD-KTKVPMFVVARKGLVLD
Sphfalx0015s0228            IYQCDLS--SMEPEVKVLRETAVANFDRALFETKQVFVPSKD-DIKIPMFLVAQKGLVLD
Bradi5g18277                IYRCDLS--AETPEMNIYREISVPGFDRTGFEAKQVFYQSKD-GTKVPMFIVSKKGIDLD
Brast09G170900              IYRCDLS--TETPEMNIYREISVPGFDRTGFQSKQVFYQSKD-GTKVPMFIVSKKGIDLD
Os04g47360                  IYRCDVS--KETPEMNIYREISVGGFDRTDFEAKQVFYPSKD-GTKIPMFIVSKKSIVLD
Sevir.7G209900              IYRCDVS--TEVPEMSVYREISVPGFDRNEFEAKQVFYPSKD-GTKIPMFIVSKKNLNLN
Seita.7G198100              IYRCDVS--TEVPEMSVYREISVPGFDRNEFEAKQVFYPSKD-GTKIPMFIVSKKNLILN
Pavir.Ga01030               IYRCDVS--TEVPEMNVYREISVPGFDRNEFEAKQVFYPSKD-GTKIPMFIVSKKNLDLN
Pahal.G01924                IYRCDVS--TEVPEMNVYREISVPGFDRNEFEAKQVFYPSKD-GTKIPMFIVSKKNLNLN
GRMZM2G322819               IYRCDVG--SAVPEMDVYREISVPGFDRNEFEAKQVFYPSKD-GTKIPMFIVSKKEISLD
Sobic.006G177800            IYRCDVS--AEIPEMDVYREISVPGFDRNEFEAKQVFYPSKD-GTKIPMFIISKKGMDLD
Selagmoell_77679            IYRCDL---SEDSELTVFKETSVKGFDRTRFETKQVFVPSKD-GTKVPMFIVARKSIALD
Os01g01830                  IYRCNLT--SAIPEMKIFREISVPGFDRTNFEVKQIFVNSKD-GTKIPMFIMSKRDIELD
Bradi3g03185                TYRCNLS--STTPEMKVFREISVPGFDRTSFEVKQIFVPSKD-GTKIPMFIMSKKDIELD
Brast04G309600              TYRCNLS--STTPEMKVFREISVPGFDRTSFEVKQIFVPSKD-GTKIPMFIMSKKDIELD
Sevir.2G129800              IYRCNLA--PTIPEMKMFREISVPGFDRTSFQVKQVFVSSKD-GTKIPMFIMSKKDVNLD
Seita.2G124900              IYRCNLA--PTIPEMKMFREISVPGFDRTSFQVKQVFVSSKD-GTKIPMFIMSKKDVNLD
Pavir.Ba03172               IYRCNLS--PAIPEMKMFREISVPGFDRTSFQVKQVFVPSKD-GTKIPMFLMSKKDINLD
Pahal.B01682                IYRCNLA--PAIPEMKMFREISVPGFDRTSFQVKQVFVPSKD-GTKIPMFIMSKKDINLD
GRMZM2G015238               IFRCNLA--STIPEMKMFREISVPGFDRTSFQVKQVFVPSKD-GTKIPMFIMSKKDIDLN
Sobic.008G103200            IFRCNLA--PTIPEMKMFREISVPGFDRTSFEVKQVFVPSKD-GTIIPMFIMSKKDINLN
Ciclev10019028m             IYQCNLI--SETPEMKIFRDTSVPGFDRSEFHVHQVFVPSKDGSTKIPMFIVAKKDIKLD
Migut.C00913                IYMCNLE--GDAPDMKIFREIVVPGFDRTEFESSQVFVTSKD-GTKIPTFIVARKGLSLD
CA08g03740                  IYECNLK--AEVPNLRVFRETVVPGFDHTDFQVNQAFVPSKD-GVKIPMFIVAGKDISLD
PGSC0003DMT400074279        IYECNLK--EEVPNLKVFRETVVPGFDHTDFQVNQVFVPSKD-GVKIPMFIVAGKDISLD
Solyc08g022070              IYECNLN--EEVPNLKVFRETVVPGFDHTDFQVNQVFVPSKD-GVKIPMFIVAGKDISFD
Peaxi162Scf00400g00047      IYECNLK--AEVPNLKVFRETVVPGFDRTDFQVNQVFVPSKD-GVKIPIFIVAGKDISLD
Peinf101Scf00688g11016      IYECNLK--AEVPNLKVFRETVVPGFDRTDFQVNQVFVPSKD-GVKIPIFIVAGKDISLD
NtmRNA_30606                IYECDLK--AEVPNLKVFRETVVPGFDHTDFQVNQVFVPSKD-GVKIPMFIVAGKDISLD
Niben101Scf00837g01002      IYECDLK--AEVPNLKVFRETIVPGFDHTEFQVNQVFLPSKD-GVKIPMFIVAGKDISLD
Niben101Scf02175g03015      IYECDLK--AEVPDLKVFRETVVPGFDHTEFQVNQVFVPSKD-GVKIPMFIVAGKDIFLD
Peaxi162Scf00174g00141      IYECNLK--GQVPDLKVFRETVVPGFDRTEFQVNQVFVPSKD-GVSMPMFIVAGKNISLD
Peinf101Scf01043g06027      IYECNLK--GQVPDLKVFRETVVPGFDRTEFQVNQVFVPSKD-GVSIPMFIVAGKNISLD
CA04g22450                  IYECNLK--GEIPELKVFREIIVPGFDRTEFQVNQVFGPSKD-GVKIPMFIVARKGMSLD
PGSC0003DMT400025603        IYECNLK--GEVPDLKVFREIVVPGFDRTEFQVNQVFVPSKD-GVKIPMFIVSRKGISLD
Solyc04g082120              IYQCNLK--GEVPDLKVFREIVVPGFDRTEFQVNQVFVPSKD-GVKIPMFIVSRKGISLD
Niben101Scf05385g01018      IYECNLK--GEVPDLKVFREIIVPGFDRTEFQVNQVFVPGKDGGVKIPMFIVSRKNISLD
NtmRNA_104808               IYECNLK--GEVPDLKVFREIVVPGFDRTEFQVNQVFVPSKD-GVKIPMFIVSRKNISLD
Brara.G03410                IYKCDLA--NEAPEVKVFREVAVPGFDREAFQATQVFYPSKD-GTKIPMFIVAKKDIKLD
Thhalv10018135m             IYKCDLV--NESPEVKVFREVVVPGFDREAFQATQVFYPSKD-GTKIPMFIVAKKDIKLD
Thhalv10018200m             IYKCDLV--NESPEVKVFREVVVPGFDREAFQATQVFYPSKD-GTKIPMFIVAKKDIKLD
Carubv10021987m             IYKCDLA--NESPEVKVFREVTVPGFDREAFQATQVFYPSKD-GTKIPMFIVAKKDIKLD
Bostr.20129s0049            IYKCDLA--NESPEVKVFREVTVPGFDREAFQATQVFYPSKD-GTKIPMFIVAKKDIKLD
AL2G36190                   IYKCDLA--NESPEVKVFREVTVPGFDREAFQAIQVFYPSKD-GTKIPMFIVAKKDIKLD
AT1G76140                   IYKCDLA--NESPEVKVFREVTVPGFDREAFQAIQVFYPSKD-GTKIPMFIVAKKDIKLD
Brara.F01452                IYKCDLS--NESPLVTVFREIDVPGFDRTAFQVTQVFYPSKD-GTKIPMFIVARKEIELD
Thhalv10006924m             IYKCDLS--NEAPEVTVFREIAVPGFDRTAFQVTQVFYPSKD-GTKIPMFIVARKDIELD
Carubv10008428m             IYKCDLS--HEVPKVTVFREIAVPGFDRTTFHVSQVFYPSKD-GTKIPMFIVARKDIKLD
Bostr.7128s0637             IYKCDLS--HKAPEVMVFREIAVPGFDRTAFQVTQVFYPSKD-GTKIPMFIVARKDIKLD
AT1G20380                   IYICDLS--HEAPEVTVFREIGVPGFDRTAFQVTQVFYPSKD-GTDIPMFIVARKDIKLD
AL1G33310                   IYKCDLS--HEAPEVTVFREIGVPGFDRTAFQVTQVFYPSKD-GTEIPMFIVARKDIKLD
AmboTri_sc00001.180         IYQCNLD--ADVPEMRIFREINVPWFDRTEFQVNQVFVSSKD-GTKIPMFIVSKKGIPLD
Eucgr.F03531                IYQCDLQ--NEVPDMKIFREIVVSGFDRSEFQVNQVFVSSKD-GTKIPMFIVARKGISLD
Aqcoe6G232000               IYQCDLA--TAIPQLKIFKEIVVPGFDRTVFEVNQVFVPSKD-GTKIPMFVVSKKNIPMD
Medtr3g115030               VYQCNLG--TGTPDLKILREIAVPGFDRSEFQVNQVFFPSKD-GTKIPMFIVAKKDIVFD
Phvul.009G020800            IYQCNLG--TEIPDMKIFREIVVPGFDRSEFQVKQDFVSGKD-ATKIPVFIVAKRDIVLD
Glyma.04G019700             IYQCNLG--TEIPDMKIFREIVVPGFDRSEFHVKQDFVTSKD-GTKIPMFIVAKKDITLD
Medtr1g026380               IYQCNLG--TRIPDVKIFREIVVPGFDRSDFHVNQVFAPSKD-GTKIPMFIVSRKDIILN
Phvul.001G001700            IYQCDLR--TQIPDMKIFREIVVPGFDRSEFQVNQVFVPSKD-GTKIPMFIVAKKDIVLD
Glyma.14G222700             IYQCDLG--TQTPDMKIFREIDIPGFDRSEFHVNQVFVPSKD-GTKIPMFIVARKDIVLD
Caripap26.240               IYQCNLA--SEVPEMKIFRETVVPGFDRSGFHVNQVFIPSKD-GTKIPIFIVAEKDIKLD
GSVIVT01008711001           IYHCNLE--AGVPDMKIFREIVVPGFDRTEFCVDQVFVPSKD-GTKIPMFIVARKNIPMD
Potri.005G247300            IYQCNLD--SEVPDMKIFREISVPGFNRSEFQVNQVFVRSKD-GTKIPMFIVAKKNITLD
SapurV1A.0016s0980          IYQCNLD--TEVPDMKIFREITVPGFDRTEFQVNQVFVPSQD-GTTIPMFIVARKNIKLD
Potri.002G014000            IYQCNLD--TGVPDMKIFREITVPGFDRTEFQVNQVFVPSKD-GTKIPMFIVAKKNIKLD
SapurV1A.0016s0970          ----------------IFREISVPGFDRTEFHVDQLFVTSKD-DTKIPVFIVARKNIKLD
Potri.002G013900            IYQCNLD--TGVPDLKIFREISVPGFDRTEFHVDQLFVTSKD-DTKIPTFIVAKKNIKLD
SapurV1A.0573s0100          IYKCNLD--TEVLDVKIFREISVPGFNRTEFKVNQVKVTSKD-GTKIPMFIVAKKNIKLD
Potri.005G247400            IYQCNLD--TEVPDVKIFREISVPGFNRTEFQVNQVFVPSKD-GTRIPMFIVAKKNITLD
Rc30170.m014311             IYQCNLD--SEVPEMKIFREINVPGFDRTEFYVDQVFVPSKD-GTKIPVFIVAKKNIKLD
Manes.18G007900             IYQCNLD--TEIPDMKIFREISVAGFDRTEFQVDQVFFPSKD-GTKIPMFVMAKKNLKLD
                                            : .:     : .  *   *    .:*    :* *::: . :  :

Pp3c1_430V3                 GNHPALLVGYGGFNVSMTPNFSVSRLVLARHYGAVVAVANIRGGGEYGEEWHKDGTLSKK
Pp3c22_7020V3               GNHPALLYGYGGFNISLTPSFSVSRLVLVQHYGAVVAVANVRGGGEYGEEWHKAGCLLKK
Sphfalx0333s0011            GNHPALLYGYGGFNISLTPSFSVSRLVLARHYGAVVAIANIRGGGEYGEEWHKSGSLSKK
Pp3c2_14350V3               GNHPALLYGYGGFNVSLTPSFSVSRLVLAQHFGAVIAIANIRGGGEYGEKWHKAGSLANK
Sphfalx0015s0228            GYHPALLHGYGGFNISLTPSFSVAHLVLAKHFRAVVAVANIRGGGEYGDEWHKAGSLSNK
Bradi5g18277                GSHPTLLYGYGGFGMSMTPQFSAARVVLMRNLGLVTCIANIRGGGEYGEGWHRAGSLANK
Brast09G170900              GSHPTLLYGYGGFGVSMTPQFSAARVVLMRNLGFVTCIANIRGGGEYGEGWHKAGSLANK
Os04g47360                  GSHPTLLYGYGGFGMNMTPHFSVTRIVLMRNLGFVSCIANIRGGGEYGEDWHKAGSLANK
Sevir.7G209900              GSHPALLFGYGGFGMSMTPQFSVTRVVLMRNLGFVTCVANIRGGGEYGEGWHRAGSLANK
Seita.7G198100              GSHPALLFGYGGFGMSMTPQFSVTRVVLMRNLGFVTCVANIRGGGEYGEGWHRAGSLANK
Pavir.Ga01030               GSHPALLFGYGGFGMSVTPQFSVARVVLMRNLGFVACVANIRGGGEYGEGWHRSGSLANK
Pahal.G01924                GSHPALLFGYGGFGMSVTPQFSVARVVLMRNLGFVACVANIRGGGEYGEGWHRAGSLANK
GRMZM2G322819               GSHPALLFGYGGFGVSVTPQFSVARVVLMRNLGFVACVANLRGGGEYGEGWHRAGSLANK
Sobic.006G177800            GSHPALLFGYGGFGVSITPQFSVTRVVLMRNLGFVTCVANIRGGGEYGEDWHRAGSLANK
Selagmoell_77679            GKHPALLYGYGGFNISITPYFSASRIVLIQHCGVIFAIANIRGGGEYGEEWHRAGSLGNK
Os01g01830                  GSHPTLLYGYGGFNISLTPSFSVSRVVLCKNMGFVVCVANIRGGGEYGEEWHKAGARAMK
Bradi3g03185                GSHPTLLYGYGGFNISITPSFSVSRLVLCKNMGSVVCIANIRGGGEYGEEWHKAGALAKK
Brast04G309600              GSHPTLLYGYGGFNISITPSFSVSRLVLCKNMGSVVCIANIRGGGEYGEEWHKAGALAKK
Sevir.2G129800              GSYPTLLYGYGGFNISITPSFSVSRVVLCKNMGFVVCVANIRGGGEYGEEWHKAGALAMK
Seita.2G124900              GSYPTLLYGYGGFNISITPSFSVSRVVLCKNMGFVVCVANIRGGGEYGEEWHKAGALAMK
Pavir.Ba03172               GSHPTLLYGYGGFNISLTPSFSVGRLVLCKNMGFVVCVANIRGGGEYGEEWHKAGALAMK
Pahal.B01682                GSHPTLLYGYGGFNISLTPSFSVGRLVLCKNMGFVVCVANIRGGGEYGEEWHKAGALAMK
GRMZM2G015238               GSHPTLLYGYGGFNISITPSFSVGRVVLCKNMGFVVCVANIRGGGEYGEEWHKAGALAMK
Sobic.008G103200            GSHPTLLYGYGGFNISITPSFSVSRVVLCKNMGFVVCVANIRGGGEYGEEWHKAGALAMK
Ciclev10019028m             GSHPCLLYGYGGFNASITPSFSVSRTVLMRHLGAVFCIANIRGGGEYGEEWHKDGALAKK
Migut.C00913                GSHPCLLYGYGGFNISITPYFTAARILIAKHLDVVFCIANIRGGGEYGEEWHKAGSLANK
CA08g03740                  GSHPCLLYGYGGFSISITPNFSIGRVVIVKHLGVVFCIANIRGGGEYGEDWHKAGSLSKK
PGSC0003DMT400074279        GSHPCLLYGYGGFNISITPYFSVGRVVIAKHLGVVFCIANIRGGGEYGEDWHKAGSLSKK
Solyc08g022070              GSHPCLLYGYGGFNISITPYFSVGRVVIAKHLGVVFCIANIRGGGEYGEDWHKAGSLSKK
Peaxi162Scf00400g00047      GSHPCLLYGYGGFNISITPYFSVGRVVIAKHLGAVFCIANIRGGGEYGEDWHKAGSLSKK
Peinf101Scf00688g11016      GSHPCLLYGYGGFNISITPYFSVGRVVIAKHLGAVFCIANIRGGGEYGEDWHKAGSLSKK
NtmRNA_30606                GSHPCLLYGYGGFNISITPYFSVGRVVIAKHLGVVFCIANIRGGGEYGEDWHKAGSLSKK
Niben101Scf00837g01002      GSHPCLLYGYGGFNISITPYFSVGRVVIAKNLGVVFCIANIRGGGEYGEDWHKAGSLSKK
Niben101Scf02175g03015      GSHPCLLYGYGGFNISITPYFSVGRVVTAKHLGVVFCIANIRGGGEYGEDWHKAGSLSKK
Peaxi162Scf00174g00141      GSNPCLLFGYGGFNVSITPYFSATRVVLAKHLGVVFCIANIRGGGEYGEEWHKAGSLSKK
Peinf101Scf01043g06027      GSNPCLLFGYGGFNVSITPYFSATRVVLAKHLGVVFCIANIRGGGEYGEEWHKAGSLSKK
CA04g22450                  GCNHCLLFGYGGFNISMTPHFSAARVVLAKHLGVVFCLANIRGGGEYGEEWYKAGALSKK
PGSC0003DMT400025603        GCNPCLLFGYGGFNVSITPHFSAARVVLAKHLGVVFCIANIRGGGEYGEEWYKGGALNKK
Solyc04g082120              GCNPCLLYGYGGFNVSITPHFSAARVVLAKHLGVVFCIANIRGGGEYGEEWYKGGALNKK
Niben101Scf05385g01018      GSNPCLLFGYGGFNVSLTPCFSAARVVLAKHLGVVFCMANIRGGGEYGEEWYKAGALSKK
NtmRNA_104808               GSNPCLLFGYGGFNVSLTPSFSAARVVLAKHLGVVFCIANIRGGGEYGEEWYKAGALSRK
Brara.G03410                GSHPCLVYAYGGFNISITPSFSASRIVLSKHLGAVFCIANIRGGGEYGEEWHKAGSLANK
Thhalv10018135m             GSHPCLLYAYGGFNISITPSFSASRIVLSKHLGVVFCFANIRGGGEYGEEWHKAGSLAKK
Thhalv10018200m             GSHPCLLYAYGGFNISITPSFSASRIVLSKHLGVVFCFANIRGGGEYGEEWHKAGSLAKK
Carubv10021987m             GSHPCLLYAYGGFNISITPSFSASRIVLSKHLGVVFCFANIRGGGEYGEEWHKAGSLAKK
Bostr.20129s0049            GSHPCLLYAYGGFNISITPSFSASRIVLSKHLGVVFCFANIRGGGEYGEEWHKAGSLAKK
AL2G36190                   GSHPCLLYAYGGFNISITPSFSASRIVLSKHLGVVFCVANIRGGGEYGEEWHKAGSLAKK
AT1G76140                   GSHPCLLYAYGGFNISITPSFSASRIVLSKHLGVVFCFANIRGGGEYGEEWHKAGSLAKK
Brara.F01452                GSHPCLLYAYGGFSASMTPFFSATRIVLSRHLGAVFCFANIRGGGEYGEEWHKAGALGNK
Thhalv10006924m             GSHPCLLYAYGGFSASMTPFFSATRIVLSRHLGAVFCFANIRGGGEYGEEWHKSGALANK
Carubv10008428m             GSHPCLLYAYGGFSVSMTPFFSATRIVLSRHLGAVFCFANIRGGGEYGEEWHKSGALASK
Bostr.7128s0637             GSHPCLLYAYGGFSVSMTPFFSATRIVLSRHLGAVFCFANIRGGGEYGEVWHKSGALANK
AT1G20380                   GSHPCLLYAYGGFSISMTPFFSATRIVLGRHLGTVFCFANIRGGGEYGEEWHKSGALANK
AL1G33310                   GSHPCLLYAYGGFSVSMTPFFSATRIVLSRHLGTVFCFANIRGGGEYGEEWHKSGALANK
AmboTri_sc00001.180         GSHPCLLYGYGGFNISLTPSFSVSRIVLTRHLGAVFCIANIRGGGEYGEEWHKAGSLSKK
Eucgr.F03531                GSHPCLLYGYGGFNISITPSFSVSRTILIRHLGAVYCIANIRGGGEYGEEWHKAGALAKK
Aqcoe6G232000               GSHPCLLYGYGGFNISITPSFSVSRIILTKNLGTVFCIANIRGGGEYGEEWHKAGSLAKK
Medtr3g115030               GSHPCLLYGYGGFNISITPSFSVSRIVLTKHLGFVYCIANIRGGGEYGEEWHKAGSLAKK
Phvul.009G020800            GSHPCLLYGYGGFNISITPYFSVSRVVMTRHLGVVFCIANIRGGGEYGEEWHKAGSLAKK
Glyma.04G019700             GSHPCLLYGYGGFNINITPYFSVSRIVLTRHLGVVFSIANIRGGGEYGEEWHKAGSLARK
Medtr1g026380               GSHPCLLYGYGGFNVSLTPFFSVSRIVLARHLGSVICIANIRGGGEYGEEWHKAGSLSKK
Phvul.001G001700            GSHPCLLYGYGGFNISLTPYFNISRTVLARHLGVVFCIANIRGGGEYGEDWHKAGSLANK
Glyma.14G222700             GSHPCLLYGYGGFNVSLTPYFNISRTVLARHLGAVFCIANIRGGGEYGEEWHKSGSLANK
Caripap26.240               GSRPCLLYGYGGFSISITPSFSVSRILLCRHLGAVFCIANIRGGGEYGEEWHKAGSLSKK
GSVIVT01008711001           GSHPCLLYGYGGFNISITPSFSVSRIVLSRHLGAVFCIANIRGGGEYGQEWHKSGSLAKK
Potri.005G247300            GSHPCLLYAYGGFNISITPSFSVSRIVLTRHLGSVFCIANIRGGGEYGEEWHKEGSLARK
SapurV1A.0016s0980          GSHPCLLYAYGGFNISITPSFSVSRTVLTRHLGAVFCIANIRGGGEYGEEWHKAGSLARK
Potri.002G014000            GSHPCLLYAYGGFNISLTPSFSISRTVLTRHLGAVFCIANIRGGGEYGEEWHKAGSLARK
SapurV1A.0016s0970          WSHPCLLYGYGGFNISITPSFSVSRIVLTMHLGAVFCIANIRGGGEYGEEWHKAGSLARK
Potri.002G013900            GSHPCLLYGYGGFNVSITPSFSVSRMVLTRHLGAVFCIANIRGGGEYGEEWHKAGSLARK
SapurV1A.0573s0100          GSHPCLLYGYGGFNISITPSFSVSRMVLPRHLGTVFCVANIRGGGEYGEEWHKAGSLARK
Potri.005G247400            GSHPCLLYAYGGFNISITPSFSVSRIVLTRHLGSVVCIANIRGGGEYGEEWHKAGSLARK
Rc30170.m014311             GSHPCLLYGYGGFNISLTPSFSVSRIILTRHLGAVFCIANIRGGGEYGEEWHKSGSLEKK
Manes.18G007900             GTHPCLLYGYGGFNISLTPSFSVSRIILTRHLGAVNCIANIRGGGEYGEEWHKAGSLAKK
                                 *: .****. .:** *.  . :   :   : ..**:*******: *:. *    *

Pp3c1_430V3                 KNSFDDFIACSEFLIREGYTQSNKLCIEGSSNG----GLLV--AACVN------------
Pp3c22_7020V3               QNCFDDFISCGEYLVKEGYTQSNRLCIEGGSNG----GLLV--AACIN------------
Sphfalx0333s0011            QNCFDDFVSCAEYLIKEGYTQSNRLCIEGGSNG----GLLV--AACIN------------
Pp3c2_14350V3               QNCFDDFIACGEYLVKEGYTQSKKLCIEGGSNG----GLLV--AACIN------------
Sphfalx0015s0228            QNCFDDFISCGEYLIKEGYTQPKKLCIEGGSNG----GLLV--AACIN------------
Bradi5g18277                QNCFDDFIAAGEFLVSAGYTSPSRLCIEGGSNG----GLLV--AGCVN------------
Brast09G170900              QNCFDDFIAAGEFLVSAGYTSPSRLCIEGGSNG----GLLV--AACVN------------
Os04g47360                  QNCFDDFIAAGEFLVSAGYTNPSRLCVEGASNG----GLLV--AACIN------------
Sevir.7G209900              QNCFDDFIAAGEFLVAAGYTNPTRLCIEGGSNG----GLLV--AACLN------------
Seita.7G198100              QNCFDDFIAAGEFLVAAGYTNPTRLCIEGGSNG----GLLV--AACLN------------
Pavir.Ga01030               QNCFDDFAAAGEFLVAAGYTSPARLCIEGGSNG----GLLV--AACLNQRNEQELTRICG
Pahal.G01924                KNCFDDFAAAGEFLVSAGYTNPTRLCIEGGSNG----GLLV--AACLN------------
GRMZM2G322819               QNCFDDFVAAGEFLVSAGYTSPARLCVEGGSNG----GLLV--AACVN------------
Sobic.006G177800            QNCFDDFIAAGEFLVSAGYTSPARLCIEGGSNG----GLLV--AACMN------------
Selagmoell_77679            QNCFDDFQACSEYLIKEGYTQPRKLGIEGGSNG----GLLV--AACIN------------
Os01g01830                  QNCFDDFIACAELLISAGYTSYRQLCIEGGSNG----GLLI--AACVN------------
Bradi3g03185                QNCFDDFIACAEFLISAGYTSNKKICIEGGSNG----GLLV--AACIN------------
Brast04G309600              QNCFDDFIACAELLISAGYTSNKKICIEGGSNG----GLLV--GACIN------------
Sevir.2G129800              QNCFDDFAACAEFLISSGYTSSTRLCIEGGSNG----GLLV--AASIN------------
Seita.2G124900              QNCFDDFAACAEFLISSGYTSSRRLCIEGGSNG----GLLV--AASIN------------
Pavir.Ba03172               QNCFDDFAACAEFLISTGYTSSSRLCIEGGSNG----GLLI--AASIN------------
Pahal.B01682                QNCFDDFAACAEFLISNGYTSSNRLCIEGGSNG----GLLI--AASIN------------
GRMZM2G015238               QNCFDDFAACAEFLISNGYTSSRRLCIEGGSNG----GLLV--AASIN------------
Sobic.008G103200            QNCFDDFAACGEFLISSGYTSSNRLCIEGGSNG----GLLV--AASVN------------
Ciclev10019028m             QNCFDDFISASQYLISAGYTQSRKLCIEGESNG----GLLI--GACIN------------
Migut.C00913                QNVFDDFISAAEYLVSAGYTQPKKLCIEGGSNG----GLLV--GACIN------------
CA08g03740                  QNCFDDFISAAEYLVEAGYTQPKKLCIEGGSNG----GLLV--GACIN------------
PGSC0003DMT400074279        QNCFDDFISAAEYLVEAGYTRPKKLCIEGGSNG----GLLV--GACIN------------
Solyc08g022070              QNCFDDFISAAEYLVEAGYTRPKKLCIEGGSNG----GLLV--GACIN------------
Peaxi162Scf00400g00047      QNCFDDFISAAEYLVAAGYTQPKKLCIEGGSNG----GLLV--GASIN------------
Peinf101Scf00688g11016      QNCFDDFISAAEYLVAAGYTQPKKLCIEGGSNG----GLLV--GASIN------------
NtmRNA_30606                QNCFDDFISAGEYLVAAGYTQPEKLCIEGGSNG----GLLV--GACIN------------
Niben101Scf00837g01002      QNCFDDFISAAEYLVTAGYTQPEKLCIEGGSNG----GLLV--GACIN------------
Niben101Scf02175g03015      QNCFDDFISAAEYLVTAGYTQPEKLCIEGGSNG----GLLV--GACIN------------
Peaxi162Scf00174g00141      QNCFDDFISAAEYLVTAGYTQPHKLCIEGG-------MLTV--EASKL------------
Peinf101Scf01043g06027      QNCFDDFISAAEYLVTAGYTQPHKLCIEGGSN-----VLTV--EASNL------------
CA04g22450                  QNCFDDFISAAEYLVSAGYTQPHKLCIEGESNG----GLLV--AACIN------------
PGSC0003DMT400025603        QNCFDDFISAAEYLVSAGYTQPHKLCIEGGSNG----GLLV--GACVN------------
Solyc04g082120              QNCFDDFISAAEYLVCAGYTQPHKLCIEGGSNG----GLLV--GACVN------------
Niben101Scf05385g01018      QNCFDDFISAAEYLVTSGYTQPHKLCIEGGSNG----GLLV--GACVN------------
NtmRNA_104808               QNCFDDFISAAEYLVTSGYTQPHKLCIEGGSNG----GLLV--GACVN------------
Brara.G03410                QNCFDDFISGAEYLVSAGYTQPSKLCIEGGSNG----GLLI--GACIN------------
Thhalv10018135m             QNCFDDFISGAEYLVSAGYTQPSKLCIEGGSNG----GLLI--GACIN------------
Thhalv10018200m             QNCFDDFISGAEYLVSAGYTQPSKLCIEGGSNG----GLLI--GACIN------------
Carubv10021987m             QNCFDDFISGGEYLISAGYTQPSKLCIEGGSNG----GLLI--GACIN------------
Bostr.20129s0049            QNCFDDFISGAEYLVSAGYTQSSKLCIEGGSNG----GLLI--GACIN------------
AL2G36190                   QNCFDDFISGAEYLVSAGYTQPSKLCIEGGSNG----GLLI--GACIN------------
AT1G76140                   QNCFDDFISGAEYLVSAGYTQPSKLCIEGGSNG----GLLV--GACIN------------
Brara.F01452                QNCFDDFIAGAEYLVSAGYTQPRKLCIEGSSNG----GILI--GACIN------------
Thhalv10006924m             QKCFDDFISGAEYLVSAGYTQPRKLCIEGSSNG----GILI--GACIN------------
Carubv10008428m             QNCFDDFISGAEYLVSSGYTQPRKLCIEGSSNG----GILI--GACIN------------
Bostr.7128s0637             QNCFDDFISGAEYLVSAGYTQPRKLCIEGGSNG----GILI--GACIN------------
AT1G20380                   QNCFDDFISGAEYLVSAGYTQPRKLCIEGGSNG----GILV--GACIN------------
AL1G33310                   QNCFDDFISGAEYLVSAGYTQPRKLCIEGGSNG----GILV--GACIN------------
AmboTri_sc00001.180         QNCFDDFISAAEYLVSEGYTQPKRLCIEGGSNG----GLLV--AACMN------------
Eucgr.F03531                QNCFDDFISAAQYLVSAGYTQPKKLCIEGGSNG----GLLI--GACIN------------
Aqcoe6G232000               QNCFDDFISAAEFLVSSGYTQPKNLCIEGGSNG----GLLI--GACIN------------
Medtr3g115030               QNCFDDFISAGEYLVSTGYTQPRKLCIEGGSNG----GLLV--GACVN------------
Phvul.009G020800            QNCFDDFISAAEYLVSTGYTQPKKLCIEGGSNG----GLLV--GACIN------------
Glyma.04G019700             QNCFDDFISAAEYLVSTGYTQPKKLCIEGGSNG----GLLV--GACIN------------
Medtr1g026380               QNCFDDFISAAEYLVSAGYTQPKKLCIEGGSNG----GLLV--GACIN------------
Phvul.001G001700            QNCFDDFISAAEYLVSAGYTKPKKLCIEGGSNG----GLLV--GACIN------------
Glyma.14G222700             QNCFDDFISAAEYLVSAGYTQPRKLCIEGGSNG----GLLV--GACIN------------
Caripap26.240               QNCFDDFISAAEFLVSSGYTQPSKLCIEGGSNG----GLLV--GACIN------------
GSVIVT01008711001           QNCFDDFISAAEYLVSAGYTQPRKLCIEGGSNG----GLLV--GACIN------------
Potri.005G247300            QNCFDDFISAAEYLVSAGYTQPKKLCIEGGSNG----GLLV--GACIN------------
SapurV1A.0016s0980          QNCFDDFISASEYLVSAGYTQPKKLCIEGGSNG----GLLI--GACIN------------
Potri.002G014000            QNCFDDFISASEYLVTAGYTQPKKLCIEGGSNG----GLLI--GACIN------------
SapurV1A.0016s0970          QNCFDDFISVSEYLVSAGYTQPKKLCIEGGSNG----GLLV--GACIN------------
Potri.002G013900            QNCFDDFISVSEYLVSAGYTQPKKLCIEGGSNG----GLLV--GACIN------------
SapurV1A.0573s0100          QNCFDDFIAASEYLVSEGYTQPEKLCIEGGSNG----GLLV--GACIN------------
Potri.005G247400            QNCFDDFISAAEYLVSAGYTQPKKLCIEGGSRRAACWGLHKSGGKSIHLPD---------
Rc30170.m014311             QNCFDDFISAAEYLVST-------------------------------------------
Manes.18G007900             QNCFDDFISAAEYLVSNGYTQPSKLCIEGGSNG----GLLV--GACIN------------
                            :: **** : .: *:                                             

Pp3c1_430V3                 ----QRPELFGCALAHVGVMDMLRFHKFTIG-HAWVTDYGCSDKEDDFHSLIEYSPLHNV
Pp3c22_7020V3               ----QRPDLFGCALAHVGVMDMLRFHKFTIG-HAWTSEYGCSDNEEDFHNLIKFSPIHNV
Sphfalx0333s0011            ----QRPELFGCALAHVGVMDMLRFHKFTIG-HAWTTDYGCSDKEEEFEWLIKYSPLHNV
Pp3c2_14350V3               ----QRPDLYGCALAHVGVMDMLRFHKFTIG-HAWTSDYGCADNAEEFDWLIKYSPLHNV
Sphfalx0015s0228            ----QRPDLFGCALAHVGVMDMLRFHKFTIG-HAWTSDYGCADNEEEFKWLIKYSPLHNV
Bradi5g18277                ----QRPGLFGCALAHVGVMDMLRFHKFTIG-RAWTCDFGCSENEEEFHWLIKYSPLHNV
Brast09G170900              ----QRPGLFGCALAHVGVMDMLRFHKFTIG-RAWTCDFGCSENEEEFHWLIKYSPLHNV
Os04g47360                  ----QRPDLFGCALAHVGVMDMLRFHKFTIG-RAWTCDFGCSEKEEEFHWLIKYSPLHNV
Sevir.7G209900              ----QRPDLFGCALAHVGVMDMLRFHKFTIG-RAWTCDFGCSENEEEFHWLIKYSPLHNV
Seita.7G198100              ----QRPDLFGCALAHVGVMDMLRFHKFTIG-RAWTCDFGCSENEEEFHWLIKYSPLHNV
Pavir.Ga01030               RVAMQRPDLFGCALAHVGVMDMLRFHKFTIG-RAWTCDFGCSENEEEFHWLIKYSPLHNV
Pahal.G01924                ----QRPDLFGCALAHVGVMDMLRFHKFTIG-RAWTCDFGCSENEEEFHWLIKYSPLHNV
GRMZM2G322819               ----QRPDLFGCALAHVGVMDMLRFHKFTIG-RAWTCDFGCSENEEEFQWLIKYSPLHNV
Sobic.006G177800            ----QRPDLFGCALAHVGVMDMLRFHKFTIG-RAWTCDFGCSDNEEEFHWLIKYSPLHNV
Selagmoell_77679            ----QRPDLYGCALAHVGVMDMLRFHKFTIG-HAWTTDYGCSEKEEEFKWLIKYSPLHNV
Os01g01830                  ----QRPDLFGCALAHVGVMDMLRFHKFTIG-HAWTTDYGCSDNEEEFHWLIKYSPLHNV
Bradi3g03185                ----QRPDLFGCALAHVGVMDMLRFHKFTIG-HAWTTDYGCSDKEEEFNWLIKYSPLHNV
Brast04G309600              ----QRPDLFGCALAHVGVMDMLRFHKFTIG-HAWTTDYGCSDKEEEFNWLIKYSPLHNV
Sevir.2G129800              ----QRPDLFGCALAHVGVMDMLRFHKFTIG-HAWTTDYGCSDKEEEFQWLIKYSPLHNV
Seita.2G124900              ----QRPDLFGCALAHVGVMDMLRFHKFTIG-HAWTTDYGCSDKEEEFQWLIKYSPLHNV
Pavir.Ba03172               ----QRPDLFGCALAHVGVMDMLRFHKFTIG-HAWTTDYGCSDKEEEFQWLIKYSPLHNV
Pahal.B01682                ----QRPDLFGCALAHVGVMDMLRFHKFTIG-HAWTTDYGCSDKEEEFQWLIKYSPLHNV
GRMZM2G015238               ----QRPDLFGCALAHVGVMDMLRFHKFTIG-HAWTTDYGCSDKEEEFQWLIKYSPLHNV
Sobic.008G103200            ----QRPDLFGCALAHVGVMDMLRFHKFTIG-HAWTTDYGCSDKEEEFQWLIKYSPLHNV
Ciclev10019028m             ----QRPDLFGCALAHVGVMDMLRLHKFTIG-HAGFSEYGCPEKKEEFDWLIKYSPLHNV
Migut.C00913                ----QRPDLFGCALAHVGVMDMLRFHMFTIG-HAWTSDYGCSSKEEEFHWLIKYSPLHNV
CA08g03740                  ----QKPDLFGCALAHVGVMDMLRFHKFTIGSHAWTSDYGCSEKDEEFQWLIKYSPLHNV
PGSC0003DMT400074279        ----QRPDLFGCALAHVGVMDMLRFHKFTIG-HAWTSDYGCSEKEEEFQWLIKYSPLHNV
Solyc08g022070              ----QRPDLFGCALAHVGVMDMLRFHKFTIG-HAWTSDYGCSEKEEEFQWLIKYSPLHNV
Peaxi162Scf00400g00047      ----QRPDLFGCALAHVGVMDMLRFHKFTIG-HAWTSDYGCSEEEEEFQWLIKYSPLHNV
Peinf101Scf00688g11016      ----QRPDLFGCALAHVGVMDMLRFHKFTIG-HAWTSDYGCSEKEEEFQWLIKYSPLHNV
NtmRNA_30606                ----QRPDLFGCALAHVGVMDMLRFHKFTIG-HAWTSDYGCSDKEEEFQWLIKYSPLHNV
Niben101Scf00837g01002      ----QRPDLFGCALAHVGVMDMLRFHKFTIG-HAWTSDYGCSNKEEEFQWLIKYSPLHNV
Niben101Scf02175g03015      ----QRPDLFGCALAHVGVMDMLRFHKFTIG-HAWTSDYGCSDKEEEFQWLIKYSPLHNV
Peaxi162Scf00174g00141      ----QRPDLFGCALAHVGVMDMLRFHKFTIG-HAWTSDFGCSDKEEDFQWLIKYSPLHNV
Peinf101Scf01043g06027      ----QRPDLFGCALAHVGVMDMLRFHKFTIG-HAWTSDFGCSDKEEDFQWLIKYLPLHNV
CA04g22450                  ----QRPDLFGCALAHVGVMDMLRFHKFTIG-HAWTSDFGCSDKEEEFHWLIRYSPLHNV
PGSC0003DMT400025603        ----QRPDLFGCALAHVGVMDMLRFHKFTIG-HAWTSDFGCSDKEEEFQCLIEYSPLHNV
Solyc04g082120              ----QRPDLFGCALAHVGVMDMLRFHKFTIG-HAWTSDFGCSDKEEEFQWLIKYSPLHNV
Niben101Scf05385g01018      ----QRPDLFGCALAHVGVMDMLRFHKFTIG-HAWTSDFGCSDKEEEFQWLIKYSPLHNV
NtmRNA_104808               ----QRPDLFGCALAHVGVMDMLRFHKFTIG-HAWTSDFGCSDKEEEFQWLIKYSPLHNV
Brara.G03410                ----QRPDLYGCALAHVGVMDMLRFHKFTIG-HAWTTDYGCSENEEEFHWLIKYSPLHNV
Thhalv10018135m             ----QRPNLFGCALAHVGVMDMLRFHKFTIG-HAWTSDYGCSENEEEFHWLIKYSPLHNV
Thhalv10018200m             ----QRPNLFGCALAHVGVMDMLRFHKFTIG-HAWTSDYGCSENEEEFHWLIKYSPLHNV
Carubv10021987m             ----QRPDLFGCALAHVGVMDMLRFHKFTIG-HAWTSDYGCSEVEEEFHWLIKYSPLHNV
Bostr.20129s0049            ----QRPDLFGCALAHVGVMDMLRFHKFTIG-HAWTSDYGCSENEEEFHWLIKYSPLHNV
AL2G36190                   ----QRPDLFGCALAHVGVMDMLRFHKFTIG-HAWTSDYGCSENEEEFHWLIKYSPLHNV
AT1G76140                   ----QRPDLYGCALAHVGVMDMLRFHKFTIG-HAWTSDYGCSENEEEFHWLIKYSPLHNV
Brara.F01452                ----QRPDLFGCALAHVGVMDMLRFHKFTIG-HAWTSEFGCSDKEEEFHWLIKYSPLHNV
Thhalv10006924m             ----QRPDLFGCALAHVGVMDMLRFHKFTIG-HAWTSEFGCSDKEEEFHWLIKYSPLHNV
Carubv10008428m             ----QRPDLFGCALAHVGVMDMLRFHKFTIG-HAWASEFGCSDKEEEFHWLIKYSPLHNV
Bostr.7128s0637             ----QRPDLFGCALAHVGVMDMLRFHKFTIG-HAWASEFGCSDKEEEFHWLLKYSPLHNV
AT1G20380                   ----QRPDLFGCALAHVGVMDMLRFHKFTIG-HAWTSEFGCSDKEEEFHWLIKYSPLHNV
AL1G33310                   ----QRPDLFGCALAHVGVMDMLRFHKFTIG-HAWTSEFGCSDKEEEFHWLIKYSPLHNV
AmboTri_sc00001.180         ----QRPDLFGCVLAHVGVMDMLRFHKFTIG-HAWTSDYGCSDKDEEFHWLIKYSPLHNV
Eucgr.F03531                ----QRPDLFGCALAHVGVMDMLRFHKFTIG-HAWTSDFGCADKEEEFHWLIKYSPLHNV
Aqcoe6G232000               ----QRPDLFGCALAHVGVMDMLRFHKFTIG-HAWTSDFGCSDKEEEFHWLVKYSPLHNV
Medtr3g115030               ----QRPELFGCALAHVGVMDMLRFHKFTIG-HAWTSDYGCADKEEEFHWLIKYSPLHNV
Phvul.009G020800            ----QRPDLFGCALGHVGVMDMLRFHKFTIG-HAWTSDYGCSDKEEEFHWLIKYSPLHNV
Glyma.04G019700             ----QRPDLFGCALAHVGVMDMLRFHKFTIG-HAWTSDYGCSDKEEEFHWLIKYSPLHNV
Medtr1g026380               ----QRPDLFGCALAHVGVMDMLRFHKFTIG-HAWTSDFGCSDKEEEFHWLIKYSPLHNV
Phvul.001G001700            ----QRPDLFGCALAHVGVMDMLRFHKFTIG-HAWTTDYGCSDKEEEFHWLIKYSPLHNV
Glyma.14G222700             ----QRPDLFGCALAHVGVMDMLRFHKFTIG-HAWATDYGCSEKEEEFHWLIKYSPLHNV
Caripap26.240               ----QRPDLFGCALAHVGVMDMLRFHKFTIG-HAWTSDYGCSDKEEEFHWLIKYSPLHNV
GSVIVT01008711001           ----QRPDLFGCALAHVGVMDMLRFHKFTIG-HAWTSDYGCSEKEEEFHWLIKYSPLHNV
Potri.005G247300            ----QRPDLFGCALAHVGVMDMLRFHKFTIG-HAWTSDFGCSDKEEEFGWLFKYSPLHNV
SapurV1A.0016s0980          ----QRPDLFGCALAHVGVMDMLRFHKFTIG-HAWTSDFGCSDKKEEFGWLIKYSPLHNV
Potri.002G014000            ----QRPDLFGCALAHVGVMDMLRFHKFTIG-HAWTSDFGCSDKKEEFGWLIKYSPLHNV
SapurV1A.0016s0970          ----QRPDLFGCALAHVGVMDMLRFHKFTIG-HAWTSDYGCSDKKEEFGWLIEYSPLHNV
Potri.002G013900            ----QRPDLFGCALAHVGVMDMLRFHKFTIG-HAWTSDYGCSDKKEEFGWLIKYSPLHNV
SapurV1A.0573s0100          ----QRPDLFGCALAHVGVMDMLRFHKFTIG-HAWTSDYGCSDKKEEFDWLIKYSPLHNV
Potri.005G247400            --YILRPDLFGCALAHVGVMDMLRFHKFTIG-HAWTSDYGCSDKKEEFDWLIKYSPLHNV
Rc30170.m014311             --------------AHVGVMDMLRFHKFTIG-HAWTSDYGCSDKEEEFHWLIKYSPLHNV
Manes.18G007900             ----QRPDLFGCALAHVGVMDMLRFHKFTIG-HSWTSDYGCSDKEEEFHWLIKYSPLHNV
                                          .*********:* **** .:   ::**..  ::*  *. : *:***

Pp3c1_430V3                 WRPWEK-------LIGV----------QYPPIMLLTADHDDRVVPLHSLKLLATLQHELC
Pp3c22_7020V3               CRPWEQ-------MKGL----------QYPSTMLLTADHDDRVVPLHSLKLLAALQYTLC
Sphfalx0333s0011            RRPWDR-------MNGV----------QYPPIMLLTADHDDRVVPLHSLKLLATLQYELC
Pp3c2_14350V3               KRPWEN-------GSESI---------QYPATMLLTADHDDRVVPLHSLKLLATLQYELC
Sphfalx0015s0228            RRPWEQ-------TAGV----------QYPPTMLLTADHDDRVVPLHSLKFLATLHYELC
Bradi5g18277                RRPWEK-------CAGGGGDHR-----QYPPIMLLTADHDDRVVPSHTLKFLATMQHVLC
Brast09G170900              RRPWEK-------CAAGDHR-------QYPPIMLLTADHDDRVVPSHTLKFLATMQHVLC
Os04g47360                  RRPWEK-------GHRRQ---------QYPSTMLLTADHDDRVVPSHTLKFLATMQHVLC
Sevir.7G209900              RRPWEE-------KGDDDPRRRVCWGGQYPPTMLLTADHDDRVVPSHTLKFLATLQHVLR
Seita.7G198100              RRPWEE-------KGDDDPRRRVCWGGQYPPTMLLTADHDDRVVPSHTLKFLATLQHVLR
Pavir.Ga01030               RRPWEE-------AGDDPRRGR-----QYPPTMLLTADHDDRVVPSHTLKFLATMQHVLR
Pahal.G01924                RRPWEE-------ADDPRRGG------QYPPTMLLTADHDDRVVPSHTLKFLATMQHVLR
GRMZM2G322819               RRPWENKRAAAAANGDASCRGLGG---QYPATMLLTADHDDRVVPSHTLKFLATMQHVLR
Sobic.006G177800            RRPWEK-------EKWAAATGGG----QYPATMLLTADHDDRVVPSHTLKFLATMQHVLR
Selagmoell_77679            SRPWEK-------PDGLGV--------QYPPTMLLTADHDDRVVPLHTLKLLATLQHVLI
Os01g01830                  RRPWEQ-------SFVNCC--------QYPAIMLLTADHDDRVVPLHSLKLLATLQYVLC
Bradi3g03185                RKPWEQ-------SFGNHC--------QYPATMLLTADHDDRVVPLHSLKLLATLQYVLC
Brast04G309600              RKPWEQ-------SFGSHC--------QYPATMLLTADHDDRVVPLHSLKLLATLQYVLC
Sevir.2G129800              RRPWEQ-------SSGDHC--------EYPATMLLTADHDDRVVPLHSLKLLATLQHVLC
Seita.2G124900              RRPWEQ-------SSGDHC--------EYPATMLLTADHDDRVVPLHSLKLLATLQHVLC
Pavir.Ba03172               RRPWEQ-------SSGSQC--------QYPATMLLTADHDDRVVPLHSLKLLATLQHVLC
Pahal.B01682                RRPWEQ-------SSVSQC--------QYPATMLLTADHDDRVVPLHSLKLLATLQHVLC
GRMZM2G015238               RRPWEQ-------SSGNNC--------QYPATMLLTADHDDRVVPLHSLKLLATLQHVLC
Sobic.008G103200            RRPWEQ-------SSGNHC--------QYPATMLLTADHDDRVVPLHSLKLLATLQHVLC
Ciclev10019028m             RRPWEQ-------DPDKPS--------QYPSTLLLTADHDDRVVPLHSLKLLATMQYVLC
Migut.C00913                RRPWDK-------PSEEGS--------QYPSTMLLTADHDDRVVPLHSLKLLATLQHVLC
CA08g03740                  RRPWEQ-------SHNQES--------QYPSTMLLTADHDDRVVPLHSLKLLATMQYVLC
PGSC0003DMT400074279        RRPWEQ-------SPNQES--------QYPPTMLLTADHDDRVVPLHSLKLLATMQYVLC
Solyc08g022070              RRPWEQ-------SPNQES--------QYPPTMLLTADHDDRVVPLHSLKLLATMQYVLC
Peaxi162Scf00400g00047      RRPWEQ-------SPDQES--------QYPSTMLLTADHDDRVVPLHSLKLLATMQYVLC
Peinf101Scf00688g11016      RRPWEQ-------SPDQES--------QYPSTMLLTADHDDRVVPLHSLKLLATMQYVLC
NtmRNA_30606                RRPWEQ-------SPEQES--------QYPSTMLLTADHDDRVVPLHSLKLLATMQYVLC
Niben101Scf00837g01002      RRPWEQ-------SRDQES--------QYPSTMLLTADHDDRVVPLHSLKLLATMQYVLC
Niben101Scf02175g03015      RRPWEQ-------SSDQDS--------QYPSTMLLTADHDDRVVPLHSLKLLATMQYVLC
Peaxi162Scf00174g00141      RRPWEQ-------FANRAS--------QYPSIMLLTADHDDRVVPLHSLKLLATMQHVLC
Peinf101Scf01043g06027      RRPWEQ-------FANKAS--------QYPSIMLLTADHDDRVVPLHSLKLLATMQHVLC
CA04g22450                  RRPWEQ-------FANIGFV-------QYPSIMLLTADHDDRVVPLHSLKLLATMQYVLC
PGSC0003DMT400025603        SRPWEK-------SANVAFV-------QYPSIMLLTADHDDRVVPLHSLKLLATMQYILC
Solyc04g082120              SRPWEK-------SVNLAFV-------QYPSIMLLTADHDDRVVPLHSLKLLATMQYVLC
Niben101Scf05385g01018      RRPWEQ-------FAIKAY--------QYPSIMLLTADHDDRVVPLHSLKLLA-MQYVLC
NtmRNA_104808               RRPWEQ-------FAIKAY--------QYPSIMLLTADHDDRVVPLHSLKLLATMQYVLC
Brara.G03410                KRPWEQ-------QTGNSV--------QYPSTMLLTADHDDRVVPLHSLKLLATLQHVLC
Thhalv10018135m             KRPWEQ-------QTDNLV--------QYPSTMLLTADHDDRVVPLHSLKLLATMQHVLC
Thhalv10018200m             KRPWEQ-------QTDNLV--------QYPSTMLLTADHDDRVVPLHSLKLLATMQHVLC
Carubv10021987m             KRPWEQ-------QTDNLV--------QYPSTMLLTADHDDRVVPLHSLKLLATLQHVLC
Bostr.20129s0049            KRPWEQ-------QTDHLV--------QYPSTMLLTADHDDRVVPLHSLKLLATLQHVLC
AL2G36190                   KRPWEQ-------QTDQFI--------QYPSTMLLTADHDDRVVPLHSLKLLATLQHVLC
AT1G76140                   KRPWEQ-------QTDHLV--------QYPSTMLLTADHDDRVVPLHSLKLLATLQHVLC
Brara.F01452                KRPWEQ-------KRDGFF--------QYPSTMLLTADHDDRVVPLHTFKLLATMQYELG
Thhalv10006924m             KRPWEQ-------KTDRFV--------QYPSTMLLTADHDDRVVPLHTFKLLATMQYELG
Carubv10008428m             KRPWEQ-------KTDRFV--------QYPSTMLLTADHDDRVVPLHTYKLLATMQYELG
Bostr.7128s0637             KRPWEQ-------KTDRFV--------QYPSTMLLTADHDDRVVPLHTYKLLATMQYELG
AT1G20380                   KRPWEQ-------KTDLFF--------QYPSTMLLTADHDDRVVPLHSYKLLATMQYELG
AL1G33310                   KRPWEQ-------KTDRFV--------QYPSTMLLTADHDDRVVPLHTYKLLATMQYELG
AmboTri_sc00001.180         KRPWEQ-------SNGKSY--------QYPPTMLLTADHDDRVVPLHSLKLLATMQHVLC
Eucgr.F03531                RRPWEQ-------GPDQLV--------QYPPTMLLTADHDDRVVPLHSLKLLATMQYVLC
Aqcoe6G232000               KRPWEE-------HQDKKC--------QYPPTMLLTADHDDRVVPLHSLKLLATMQYVLC
Medtr3g115030               RRPWEQ-------HPDKSI--------QYPSTMLLTADHDDRVVPLHSLKLLATMQYVLC
Phvul.009G020800            RRPWE--------HTDQSI--------QYPSTMLLTADHDDRVVPLHTLKLLATMQHVLC
Glyma.04G019700             RRPWEQ-------HHDQSF--------QYPSTMLLTADHDDRVVPLHTLKLLATMQYVLC
Medtr1g026380               RRPWEQ-------HPDKSI--------QYPSTMLLTADHDDRVVPLHSLKLLATLQYVLV
Phvul.001G001700            QRPWEK-------HPNQSI--------QYPSTMLLTADHDDRVVPLHSLKLLATLQYVLV
Glyma.14G222700             RRPWEQ-------HPDQSI--------QYPSTMLLTADHDDRVVPLHSLKLLATLQYVLV
Caripap26.240               KRPWEQ-------HPDQPS--------QYPSTMLLTADHDDRVVPLHTLKLLATMQYVLC
GSVIVT01008711001           RRPWEQ-------SPDQPS--------QYPATMILTADHDDRVVPLHSLKLLATMQYILC
Potri.005G247300            RRPWEQ-------HPEQPS--------QYPSTMLLTADHDDRVVPLHSLKLLATMQYILC
SapurV1A.0016s0980          RRPWEQ-------HPEQPT--------QYPSTMLLTADHDDRVVPLHSLKLLATMQHILC
Potri.002G014000            RRPWEQ-------HPEQPS--------QYPSTMLLTADHDDRVVPLHSLKLLATMQHILC
SapurV1A.0016s0970          RRPWEQ-------HPVQPS--------QYPPTMILTADHDDRVVPLHSLKLLAIMQYILC
Potri.002G013900            RRPWEQ-------HPEQPS--------QYPPTMILTADHDDRVVPLHSLKLLATMQYILC
SapurV1A.0573s0100          RRPWEQ-------HPEQPS--------QYPPTMLLTADHDDRVVPLHSLKLLATMQYILC
Potri.005G247400            RRPWEQ-------HPEQPS--------QYPPTMLLTADHDDRVVPLHSLKLLATMQYILC
Rc30170.m014311             RRPWEQ-------PNSRHC--------EYPSTMLLTADHDDRVVPLHSLKLLATMQHVLC
Manes.18G007900             RRPWEQ-------HPDQPC--------QYPSTMLLTADHDDRVVPLHSLKLLATMQYALC
                             .**:                      :**. ::*********** *: *:** ::: * 

Pp3c1_430V3                 TSV-E-DSPQTNPIIGRIDKKAGHGCGRPTQKMINEVSDTYSFFAKMTRSSWVE
Pp3c22_7020V3               TSL-A-DSPQTNPIIARIDRKAGHGAGRPTQKIIDEVIDAYSFVVEMTSATWMD
Sphfalx0333s0011            TSV-R-NSPQTNPIIGRIDTKAGHGAGRPTQKMINEVSDAYSFMAKMTKATWVD
Pp3c2_14350V3               TSV-E-NSKQTNPIIARIDTKAGHGSGRPTKKIIDEMVDAYSFFAKMTDSKWVD
Sphfalx0015s0228            TSV-E-NSPQTNPLIARIDTKAGHGSGRPTQKIIDEASDAYSFFAMVTNSNWIG
Bradi5g18277                TSLQEHGSPQTNPIVARIARKSGHGCGRSTQKIIDEAADRYAFAAKMMGLSWID
Brast09G170900              TSLQEHSRPQTNPIVARIDRKSGHGCGRSTQKIIDEAADRYAFAAKMMGLSWID
Os04g47360                  TSV-K-ESPQTNPIVARIDRKSGHGCGRSTQKIIDEAADRYAFAAKTMGISWID
Sevir.7G209900              AGA-E-GSPQTNPIIGRIERKSGHGCGRSTQKIIDEAADRYAFAAKMMGVSWID
Seita.7G198100              AGA-E-GSPQTNPIIGRIERKSGHGCGRSTQKIIDEAADRYAFAAKMMGVSWID
Pavir.Ga01030               AGA-E-GSPQTNPIIARIERKSGHGCGRSTQKIIDEAADRYAFAAKMMGVSWID
Pahal.G01924                AGE-E-GSPQTNPIIARIERKSGHGCGRSTQKIIDEAADRYAFAAKVMGVSWID
GRMZM2G322819               PGA-D-GSPQTNPVVARIERKSGHCCGRSTQKIIDEAADRYAFAAKMMGVSWMD
Sobic.006G177800            AGA-EGGSPQTNPIIARIERNSGHCCGRSTQKIIDEAADRYAFAAKMMGVSWID
Selagmoell_77679            KSS-K-SSNQTNPIVARIDTKAGHGAGRPTKKMIDEAADRLSFFVKMTGAEWTE
Os01g01830                  TSI-E-DTPQVNPIIGRIDVKSGHGAGRPTKKMIDEVADRYSFMANMLDASWTE
Bradi3g03185                TSN-E-DTRQTNPIIGRIDRKSGHGAGRPTKKMIDEAADRYSFMAKMLGTTWTE
Brast04G309600              TSN-E-DTPQTNPIIGRIDRKSGHGAGRPTKKMIDEAADRYSFMAKMLGTTWTE
Sevir.2G129800              TDA-E-DSPQTNPIIGRIDRKSGHGAGRPTQKLIDEAADRYSFMAKMLGAQWTE
Seita.2G124900              TDA-E-DSPQTNPIIGRIDRKSGHGAGRPTQKLIDEAADRYSFMAKMLGAQWTE
Pavir.Ba03172               T---E-DSPQTNPIIGRIDRKSGHGAGRPTQKLIDEAADRYSFMAKMLGARWTE
Pahal.B01682                T---E-DSPQTNPIIGRIDRKSGHGAGRPTQKLIDEAAERYSFMAKMLGARWTE
GRMZM2G015238               TST-E-DSPQTNPIIGRIDRKSGHGAGRPTQKMIDEAADRYSFMAKMLGASWTE
Sobic.008G103200            TST-E-DILQTNPIIGRIDRKSGHGAGRPTQKLIDEAADRYSFMAKMLGASWTE
Ciclev10019028m             TSL-E-NSPQTNPILGLIECKAGHGAGRPTQKMIDESADCYGFMAKMLGASWIE
Migut.C00913                TSV-E-KSPQTNPIIGRIEHKAGHGAGMPTQKIIDEAADRYAFMAKVVDATWTD
CA08g03740                  TSL-E-KSRQTNPIIGRIERNAGHGAGRPTQKVIDEAADRYAFMAKVLGASWV-
PGSC0003DMT400074279        TSL-E-KSPQTNPIIGRIECKAGHGAGRPTQKVIDEAADRYAFMAKVMGASWVQ
Solyc08g022070              TSL-E-KSPQSNPIISRIECKAGHGAGRPTQKVIDEAADRYAFMAKVMGASWV-
Peaxi162Scf00400g00047      TSL-E-KSPQTNPIIGRIERKAGHGAGRPTQKVIDEAADRYAFMAKVLGASWVE
Peinf101Scf00688g11016      TSL-E-KSPQTNPIIGRIERKAGHGAGRPTQKVIDEAADRYAFMAKVLGASWVE
NtmRNA_30606                TSL-E-KSPQTNPIIGRIDRKAGHGAGRPTQKVIDEAADKYAFMAKVLGASWME
Niben101Scf00837g01002      TSL-E-KSPQTNPIIGRIDRKAGHGAGRPTQKVIDEAADKYAFMAKALGASWVE
Niben101Scf02175g03015      TSL-E-KSPQTNPIIGRIDRKAGHGAGRPTQKVIDEAADKYAFMAKVLGASWVE
Peaxi162Scf00174g00141      TSG-E-NSPQTNPIIGRIERKAGHGCGRPTQKQIDEAADRYSFMAKELGASWFE
Peinf101Scf01043g06027      TSV-E-NSPQTNPIIGRIERKAGHGCGRPTQKQIDEAADRYAFMAKELGAYWFE
CA04g22450                  TSE-E-KSTQTNPIIGRIERKAGHGCGRPTQKLIDEAADRYAFMAKELGAAWIQ
PGSC0003DMT400025603        TSQ-E-GSRQTNPIVGRIERKAGHGCGRPTQKLIDEAADRYAFMAKELGAAWVE
Solyc04g082120              TSQ-E-GSPQTNPIVGRIERKAGHGCGRPTQKLIDEAADRYAFMAKELGAAWVE
Niben101Scf05385g01018      TSV-Q-KSPQTNPIIGRIERKAGHGCGRPTQKLIDEAADRYAFMAKELGASWFE
NtmRNA_104808               TSV-A-KSPQTNPIIGRIERKAGHGCGRPTQKLIDEAADRYAFMAKELGASWFE
Brara.G03410                TSL-E-NSPQTNPIIGRIEVKAGHGAGRPTKKMIDEAADRYSFMAKMVNAPWTE
Thhalv10018135m             TSL-E-NSPQTNPIIGRIEVKAGHGAGRPTQKMIDEAADRYSFMAKMVNASWTE
Thhalv10018200m             TSL-E-NSPQTNPIIGRIEVKAGHGAGRPTQKMIDEAADRYSFMAKMVNASWTE
Carubv10021987m             TSL-E-NSPQTNPIIGRIEVKAGHGAGRPTQKMIDEAADRYAFMAKMVNASWTE
Bostr.20129s0049            TSL-E-NSPQTNPIIGRIEVKAGHGAGRPTQKMIDEAADRYAYMAKMVNASWTE
AL2G36190                   TSL-E-NSPQTNPIIGRIEVKAGHGAGRPTQKMIDEAADRYSFMAKMVNAAWTE
AT1G76140                   TSL-D-NSPQMNPIIGRIEVKAGHGAGRPTQKMIDEAADRYSFMAKMVNASWTE
Brara.F01452                LSL-E-NTPQTNPIIARIEVKAGHGAGRPTQKIIDEAADRYGFMAKMVDATWLD
Thhalv10006924m             LSL-E-NSPQTNPIVARIEVKAGHGAGRPTQKMIDEAADRYAFMAKMVDASWID
Carubv10008428m             LSL-E-NSPQTNPLIARIEVKAGHGAGRPTQKMIDEAADRYSFMAKMVDASWID
Bostr.7128s0637             LSL-E-KSPQTNPIIARIEVKAGHGAGRPTQKMIDEAADRYSFMAKMVDASWID
AT1G20380                   LSL-E-NSPQTNPIIARIEVKAGHGAGRPTQKMIDEAADRYSFMAKMVDASWID
AL1G33310                   LSL-E-NSPQTNPIIARIEVKAGHGAGRPTQKMIDEAADRYSFMAKMVDASWID
AmboTri_sc00001.180         SSL-E-NSPQTNPIIARIDRKAGHGAGRPTQKLIDEAADRYSFMAKVLDASWV-
Eucgr.F03531                TSL-E-KSPQTNPILGRIECKAGHGAGRPTKKMIDEAADRYGFMAKMLDASWID
Aqcoe6G232000               TSL-E-KSPQTNPIVGRIDRKAGHGAGRPTKKMIDEAADRYSFMAKMLNASWIN
Medtr3g115030               SSL-E-KSPQTNPIIGRIDCKAGHGAGRPTKKMIDEAADRYSFMAKMLEAHWIE
Phvul.009G020800            TSL-E-ESPQTNPIIGRIDCKSGHGAGRPTQKMIDEAADRYSFMAKMLEVHWIE
Glyma.04G019700             TSL-E-KSPQTNAIIGRIDCKSGHGAGRPTQKMIDEAADRYGFMAKVLEVHWIE
Medtr1g026380               TSL-D-KSPQTNPIIARIECKAGHGAGRPTQKTIDEAADRYGFMAKMLEARWIE
Phvul.001G001700            NSL-D-ESPQTNPIIGRIECKAGHGAGRPTKKMIDEAADRYSFMAKMLDAHWIE
Glyma.14G222700             TSL-D-KSPQTNPIIGRIECKAGHGAGRPTQKMIDEAADRYSFMAKMLDAHWIE
Caripap26.240               SSL-E-NNPQTNPIIGRIDCKSGHGAGRPTQKIIDEAADRYGFMARVLGVSWIE
GSVIVT01008711001           TSV-E-KSPQTNPIIGRIECKAGHGAGRPTQKMIDEAADRYSFLAKMLEASWIE
Potri.005G247300            TSL-K-NSPQTNPIIGRIDCKAGHGAGRPTQKLIDEAADRYSFMAKMLEASWTE
SapurV1A.0016s0980          SSL-K-NSPQTNPIIGRIDCKAGHGAGRPTQKLIDQAADRYSFKAKMLGASW--
Potri.002G014000            TSL-K-KSPQTNPIIGRIDCKAGHGAGRPTQKLIDQAADRYSFMAKMVGASW--
SapurV1A.0016s0970          TSL-E-NSPQTNPIIGRIECKAGHGAGRPTQKTIDEAADRYGFMSRMLGASW--
Potri.002G013900            TSL-E-KSPQTNPIIGRIECKAGHGAGRPTQKLIDEAADRYSFMARMLGASW--
SapurV1A.0573s0100          TSL-E-NSPQTNPIIGRIESKAGHGAGRPTQKMIDEAADRYSFMARMIGASW--
Potri.005G247400            TSL-E-NSPQTNPIIGRIECKAGHGAGRPTKKKIDEAADTYSFMARMLDASWNE
Rc30170.m014311             TSL-E-NSPQTNLIIGRIECKAGHGAGRPTQKLIDEAADRYSFMAKVLDATWIE
Manes.18G007900             TSL-E-NSPQTNPIIGRIECKAGHGAGRPTKKMIDQAADRYGFMAKMLGATW--
                                     * * ::. *  ::** .* .*:* *::  :  .:        *  


(Vocar.0007s0075:0.7051,(((((((Sobic.008G103200:0.02347,GRMZM2G015238:0.0138)0.65:0.0059,(Pahal.B01682:0.00439,Pavir.Ba03172:0.01049)1:0.0321)0.65:0.00583,(Seita.2G124900:0.0024,Sevir.2G129800:0)0.99:0.02952)0.97:0.03624,((Brast04G309600:0.00884,Bradi3g03185:0.00609)1:0.04985,Os01g01830:0.06944)0.28:0.01065)1:0.1099,(Os04g47360:0.07567,(((Sobic.006G177800:0.03024,GRMZM2G322819:0.05188)0.96:0.01893,((Pahal.G01924:0.00786,Pavir.Ga01030:0.01783)0.97:0.02053,(Seita.7G198100:0.00255,Sevir.7G209900:0)0.92:0.00926)0.83:0.00892)0.98:0.03416,(Brast09G170900:0.01049,Bradi5g18277:0.03229)1:0.07526)0.8:0.01938)1:0.2631)0.25:0.04613,(((((((Glyma.14G222700:0.03826,Phvul.001G001700:0.03479)0.98:0.04028,Medtr1g026380:0.1131)0.69:0.01169,((Glyma.04G019700:0.0291,Phvul.009G020800:0.03818)0.99:0.03582,Medtr3g115030:0.08752)0.97:0.03159)0.65:0.01273,(((((NtmRNA_104808:0.02333,Niben101Scf05385g01018:0.02638)0.98:0.02846,((Solyc04g082120:0.01377,PGSC0003DMT400025603:0.02135)0.98:0.02902,CA04g22450:0.06325)0.98:0.02938)0.93:0.02725,(Peinf101Scf01043g06027:0.00995,Peaxi162Scf00174g00141:0.01231)0.99:0.03588)1:0.07967,((((Niben101Scf02175g03015:0.01519,Niben101Scf00837g01002:0.01498)0.91:0.01134,NtmRNA_30606:0.01852)0.93:0.01625,((Solyc08g022070:0.02274,PGSC0003DMT400074279:0.00231)0.97:0.02134,CA08g03740:0.04597)0.87:0.01072)0.18:0.00474,(Peinf101Scf00688g11016:0,Peaxi162Scf00400g00047:0.00753)0.98:0.0231)0.98:0.04523)0.98:0.06284,Migut.C00913:0.112)1:0.08609)0.23:0.00862,(((((Manes.18G007900:0.05828,Rc30170.m014311:0.07719)0.9:0.01743,(((Potri.005G247400:0.04715,SapurV1A.0573s0100:0.05611)0.73:0.01366,(Potri.002G013900:0.02893,SapurV1A.0016s0970:0.04635)1:0.04765)0.91:0.01456,((Potri.002G014000:0.02471,SapurV1A.0016s0980:0.04319)0.97:0.02692,Potri.005G247300:0.05356)0.98:0.02705)1:0.03286)0.84:0.00722,Caripap26.240:0.1143)0.77:0.01091,(GSVIVT01008711001:0.07347,Aqcoe6G232000:0.1303)0.61:0.0302)0.87:0.0163,(Eucgr.F03531:0.07683,Ciclev10019028m:0.1947)0.97:0.03796)0.76:0.00733)0.87:0.0159,((((AL1G33310:0.0077,AT1G20380:0.01467)0.98:0.01725,(Bostr.7128s0637:0.01235,Carubv10008428m:0.02755)0.74:0.00246)0.89:0.01013,(Thhalv10006924m:0.01667,Brara.F01452:0.0435)0.93:0.01361)1:0.07248,((Brara.G03410:0.03934,(Thhalv10018200m:0,Thhalv10018135m:0)0.96:0.01438)0.25:0.0053,((AT1G76140:0.00737,AL2G36190:0.01747)0.92:0.00756,(Bostr.20129s0049:0.01244,Carubv10021987m:0.01002)0.9:0.00724)0.89:0.00974)0.99:0.0529)1:0.0722)0.94:0.03353,AmboTri_sc00001.180:0.1096)0.62:0.04109)0.86:0.04263,(Selagmoell_77679:0.2162,((Sphfalx0015s0228:0.1304,Pp3c2_14350V3:0.1607)0.9:0.07091,((Pp3c22_7020V3:0.184,Pp3c1_430V3:0.2231)0.48:0.04415,Sphfalx0333s0011:0.1165)0.96:0.05368)0.99:0.1111)0.41:0.04376):0.2148);
