# Supplementary material for: Parallel evolution of the POQR prolyl oligo peptidase gene conferring plant quantitative disease resistance
Source: PLoS Genet. 2017 Dec 22;13(12):e1007143. doi: 10.1371/journal.pgen.1007143 (PMC5757927; doi:10.1371/journal.pgen.1007143)
Supplement: S6 File — Sequences of the joint reconstruction; probabilities of the joint reconstruction; tree in ancestor format. (TXT) [file pgen.1007143.s006.txt]

>Pp3c1_430V3
------------------------------------------------------------MGSLGKE---EFQR-------------------IAY----------------PHVRRDESVIDFYHGVPVPDPYRWLENPDAPEVKDFIAKQVELADEVLAGC-DTRDKFKEKVTAMYNYPRYGCPTKRG-KYYFYNHNTGLQSQAALYIQDIETG--HSEIVLDPNTLSSDGTVALS--TKRFSENAEFLAYGLSSSGSDWLTIKVMRVKDRVVLSDTLSWVKFTSIAWTHDHKGFFYNRFPEP--KKRDGTDAGTETDINLFHELYYHFLGTNQCEDILCWRDIEHGSWLTDAKVSEDGQYLVLSISEGCDPVNRLYLCDLC-ALSGGLAGF-LG---TN--TLLPFQKLVDCFEAHFDYVANDGPVFTFYTNKNAPRYKVSRVDVGN--PAV--WSDVIPESH--SNVITSVKCVNSNQLLVCHISDVKHVLQIHDLETGDFIRRLPIEIGTVNSTSGSRRDPEVFFNFTSFLTPGTVYRCDLS--APEPEPQVLREVGPSNFDRSIFETKQVFVTSKD-QTKVPMFIISRKGLVKDGNHPALLVGYGGFNVSMTPNFSVSRLVLARHYGAVVAVANIRGGGEYGEEWHKDGTLSKKKNSFDDFIACSEFLIREGYTQSNKLCIEGSSNG----GLLV--AACVN----------------QRPELFGCALAHVGVMDMLRFHKFTIG-HAWVTDYGCSDKEDDFHSLIEYSPLHNVWRPWEK-------LIGV----------QYPPIMLLTADHDDRVVPLHSLKLLATLQHELCTSV-E-DSPQTNPIIGRIDKKAGHGCGRPTQKMINEVSDTYSFFAKMTRSSWVE
>Pp3c22_7020V3
-----------MSDDDDTSCSSVNASALPRAASLHSKQHSQGISALERFHVQPSLKDGDGVGSAAGGQAVADSMRSAQDVKFN----------LQY----------------TQARRDESVKDVYYGVEIVDPYRWLEDPDFPETKEFVERQVELANNVLLKC-SNREKLKEKVTSMYNYPRYGCPYKRG-NKFFHTHNSGLQAQSVLYIQGSLEA--DADVLLDPNALSNDGTVALS--MKEFSENAEFMAYGLSSSGSDWVTIKVMCVEDRFVQPDTISWVKFSSISWTHDHQGFFYNRYPQP--KNVECSDAGTETDINLFHELYYHFLGTDQSDDILCWKDLEHSAWLSSTRITDDGKYLLLLIGEGCDPVNRLYYCDLT-EISGGLKIL-KD---TN--SILPFTKLVDNFEAQHLYVANDGPIFTFFTNKNAPKYKVTRVSIND--PEV--WWNVIPESE--TDVLSSVRCVNEKNLLACYIHDVKHVLQVHDLRTGEFQWRLPLDIGSVTEISGNRKDSEIFINVTSFLTPGTIYRSDLS--APKPELKVLREIGSEIFVRSRFETKQVFVTSKD-GAKVPMFIVSEKDLVQDGNHPALLYGYGGFNISLTPSFSVSRLVLVQHYGAVVAVANVRGGGEYGEEWHKAGCLLKKQNCFDDFISCGEYLVKEGYTQSNRLCIEGGSNG----GLLV--AACIN----------------QRPDLFGCALAHVGVMDMLRFHKFTIG-HAWTSEYGCSDNEEDFHNLIKFSPIHNVCRPWEQ-------MKGL----------QYPSTMLLTADHDDRVVPLHSLKLLAALQYTLCTSL-A-DSPQTNPIIARIDRKAGHGAGRPTQKIIDEVIDAYSFVVEMTSATWMD
>Sphfalx0333s0011
------------------------------------------------------------MGSLPKHIDANGGL-------------------LKY----------------PDAWRDESVREVYHKTEIADPYRWLEDPESPKVKEFVEQQVQLCNSVLKDC-ETRETLKAKVTVLYDYPRYGCPHKAG-NHFFYSHNSGLQAQSVLYMQETVDG--VAEVLLDPNTLSEDGTVALS--TKKFSEDGKYMAYGLSLRGSDWITIKVMQVLDRVVQPDTLSWVKFTSIAWTHDNQGFFYNRYPEP--MKVERADAGTETNINHYHELYYHHLGTNQSEDILCWKDLEHPEWLSSARITDDGQYLVLSIGVGCDPVNKLYYCDLTAALPEGLRGYNKG---SM--ELIPFQKLVDNFEAQYQLVANDGPIFTFLTNKDAPRYKLTRVDLNA--PGN--WIDVIPESK--TDVLSTVHCINGQQLLLCYISDVKHLLQIHDLETGILQHQIPLEIGTVIDISAKRKESEFFFNFTSFLTPGTVYHCDLRVAKEEPKVKVLREVGGDIFDRTAFETQQVFVTSND-GTKIPMFIVTQRGLVLDGNHPALLYGYGGFNISLTPSFSVSRLVLARHYGAVVAIANIRGGGEYGEEWHKSGSLSKKQNCFDDFVSCAEYLIKEGYTQSNRLCIEGGSNG----GLLV--AACIN----------------QRPELFGCALAHVGVMDMLRFHKFTIG-HAWTTDYGCSDKEEEFEWLIKYSPLHNVRRPWDR-------MNGV----------QYPPIMLLTADHDDRVVPLHSLKLLATLQYELCTSV-R-NSPQTNPIIGRIDTKAGHGAGRPTQKMINEVSDAYSFMAKMTKATWVD
>Pp3c2_14350V3
MRRLVQRFNLPLGPPPFTSFVKQKNASKLIPFILPTTAYLVQPSFFTANLRSEQLSTLRAMGSLPES---NGNLRPKLAFTVPTVGSRQKPDAMPYQFEVVPLKSQALPPIYPKVDRDETCIDNLHGHEVADPYRPLEDPKSKITQDFVESQVQLTKSVLLTC-DTQEMLRERITAIYDFPKHSCPYRRG-SKYFYTYNSGLQAQSVLYVQNKLDE--DGQVLLDPNTWIHDGTISLA--LTRFSVDAKYLAFGQSASGSDWVNIKVMDVEVKVVLQDTLLWVKFSSLAWTHDNRGFFYNRYPEP--TKDSIEDAGTETETNLFHELYYHFLGTDQSEDILCWRDSEHAQWLSYAEVTDDGQYLALSIEEGCDPVNRLYYCDLS-ALPHGLEGL-RQ---NN--EQLPFVKLVDNFDAQYELVANEGSIFTFLTNKDAPRYKLTRVNVED--PSS--WKDVVPESK--TDVLTSADLVNKQQLVLCYMSDVKHLLKLHNLQSGAMLHSLPLEIGSVAEISGRPEDSEFFYSFTSFLTPGTIYRCDLS--TGTPDVTVLKETKIANLDRSLFETRQVFVPSKD-KTKVPMFVVARKGLVLDGNHPALLYGYGGFNVSLTPSFSVSRLVLAQHFGAVIAIANIRGGGEYGEKWHKAGSLANKQNCFDDFIACGEYLVKEGYTQSKKLCIEGGSNG----GLLV--AACIN----------------QRPDLYGCALAHVGVMDMLRFHKFTIG-HAWTSDYGCADNAEEFDWLIKYSPLHNVKRPWEN-------GSESI---------QYPATMLLTADHDDRVVPLHSLKLLATLQYELCTSV-E-NSKQTNPIIARIDTKAGHGSGRPTKKIIDEMVDAYSFFAKMTDSKWVD
>Sphfalx0015s0228
------------------------------------------------------------MGCLSEA---DTTMR------------------LQY----------------IEAKRDDSVFDCLHDRKVADPYRTLEDPEAKETQEFVQNNVLLTASVLEKC-VTRDKLKNQFTAYFDYPKYSCPYKRG-KHFFYMHNSGLQAQSVLYIQEKVEG--DAEMLLDPNTWSEDGTVALA--IMKFSEDAEYLAYGQSASGSDWITIKVIHVADRVMQPDTLSWVKFTSLTWTHDNKGFFYNRYPEP--KEKVDIDAGTDTEKNLFHELYYHLLGTDQSEDVLCWRNLEHPQWLSQAEITSDGQYLLLSIEEGCDPVNRLYYFDLT-TLLQGLEGF-KG---SN--NQLPFKKLVDNFEAQYQLVANDKSVFTFLTNKNAPRYKLTRVDLNH--PSN--WTDVIPESK--TDVLVSADCVNLQQLLLCYMRDVKHQLQLHDLQTGSLLHHLHLEIGSVTEISGRRQDSEIYFNFTSFLTPGIIYQCDLS--SMEPEVKVLRETAVANFDRALFETKQVFVPSKD-DIKIPMFLVAQKGLVLDGYHPALLHGYGGFNISLTPSFSVAHLVLAKHFRAVVAVANIRGGGEYGDEWHKAGSLSNKQNCFDDFISCGEYLIKEGYTQPKKLCIEGGSNG----GLLV--AACIN----------------QRPDLFGCALAHVGVMDMLRFHKFTIG-HAWTSDYGCADNEEEFKWLIKYSPLHNVRRPWEQ-------TAGV----------QYPPTMLLTADHDDRVVPLHSLKFLATLHYELCTSV-E-NSPQTNPLIARIDTKAGHGSGRPTQKIIDEASDAYSFFAMVTNSNWIG
>Bradi5g18277
------------------------------------------------------------MGSLAAA---DEPLPP-----------------LRY----------------PPARRDGDIVDDYHGVLVPDPYRWMEDLESKEVKEFVEAQSAVADAVLSTC-DHRGRLRGQLTALLDHPRYRAPFKRR-GSYFYFHNPGLLPHAALHVQHGLDG--EPGVLLDPNAFSDDATVSLS--MIGVSDDGEHLAYGTSGSGSDWVTVRVMRVRDKHRLPDCLSWVKFSRIAWTCDGKGFFYSRFPAPK-GDDGVQNSGIRTDINLNHEVYYHLLGTDQSDDVLCWNDPEHPKHIYTPEVTEDGKYVLLSVSEASEPVNKLYYCDLS-ALPHGLEGI-KG---TR--DMLPFVKLVDEFEAYYGVIANDDAQFTILTNKDAPRYKLSRVGIDN--PQS--WVDVIPEDD--KAVLESACAVHGNKLLVNYLSDVKYVLQVRSLITGELLHDIPIDIGSVNGITGRRVDSEVFIEFAGFLTPGIIYRCDLS--AETPEMNIYREISVPGFDRTGFEAKQVFYQSKD-GTKVPMFIVSKKGIDLDGSHPTLLYGYGGFGMSMTPQFSAARVVLMRNLGLVTCIANIRGGGEYGEGWHRAGSLANKQNCFDDFIAAGEFLVSAGYTSPSRLCIEGGSNG----GLLV--AGCVN----------------QRPGLFGCALAHVGVMDMLRFHKFTIG-RAWTCDFGCSENEEEFHWLIKYSPLHNVRRPWEK-------CAGGGGDHR-----QYPPIMLLTADHDDRVVPSHTLKFLATMQHVLCTSLQEHGSPQTNPIVARIARKSGHGCGRSTQKIIDEAADRYAFAAKMMGLSWID
>Brast09G170900
------------------------------------------------------------MGSLAAA---DEPLPP-----------------LRY----------------PPARRDGDIVDDYHGVLVPDPYRWMEDLESKETKEFVDAQAAVSNAVLSTC-DHRGRLRGQLTALLDHPRYRAPFKRR-GTFFYFHNPGLLPHAALHVQHGLDG--EPGVLLDPNALSDDATVSLS--MIGVSDDGQHLAYGTSASGSDWVTVRVMRVRDKHHLPDSLSWVKFSRIAWTGDGKGFFYSRFPAPK-GDDGVLNSGIRTDVNLNHEVYYHLLGTDQSDDVLCWKDPEHPKHIYTPEVTEDGKYVLLSVSEASEPVNKLYYCDLS-ALPQGLEGM-KQ---TQ--DMLPFVKLVDKFEAYYGVIANDDTQFTILTNKDAPRYKLSRVDVDN--PQS--WADVIPEDD--KAVLESACAVHGDKLLVNYLSDVKYVLQTRSLITGELLHDIPIDIGSVNGITGRRVDSEVFIEFAGFLTPGIIYRCDLS--TETPEMNIYREISVPGFDRTGFQSKQVFYQSKD-GTKVPMFIVSKKGIDLDGSHPTLLYGYGGFGVSMTPQFSAARVVLMRNLGFVTCIANIRGGGEYGEGWHKAGSLANKQNCFDDFIAAGEFLVSAGYTSPSRLCIEGGSNG----GLLV--AACVN----------------QRPGLFGCALAHVGVMDMLRFHKFTIG-RAWTCDFGCSENEEEFHWLIKYSPLHNVRRPWEK-------CAAGDHR-------QYPPIMLLTADHDDRVVPSHTLKFLATMQHVLCTSLQEHSRPQTNPIVARIDRKSGHGCGRSTQKIIDEAADRYAFAAKMMGLSWID
>Os04g47360
------------------------------------------------------------MGSLPAA---DKPLPA-----------------LRY----------------PPARRDDDIVDDYHGVTVPDPYRWMEELESEEVKGFVDAQAAVAEAVLSTCDDHRVRLRGQLTALFDHPRYRAPFKRA-GSYFYLHNPGLQPHSALYVQHGLGGGEEPDVLLDPNTFSDDATVSLA--MFGVSHDGEHLAYGTSASGSDWVTIRVMRVRDRRHLHDEICWVKFSAIAWTRDGKGFFYSRFPAPK-NDGAPLGAGIKTSVNLNHEVYYHFLGTDQSEDLLCWEDPDHPKYIYTPEVSEDGKYVILSVAETSEPVNKLYYCDLS-ALPDGLEGM-KG---NHGNAMLPFVKLVDEFEAYYALIANDDTQFTFLTNKNAPKYKLSRIDVNE--PHS--WMDILPEDE--KAVLESACAVHGDKLLVNYLSDVKYVLQMRSLVTGELLHDIPIDIGSVNGISGRRDNSEVFIEFASFLTPGIIYRCDVS--KETPEMNIYREISVGGFDRTDFEAKQVFYPSKD-GTKIPMFIVSKKSIVLDGSHPTLLYGYGGFGMNMTPHFSVTRIVLMRNLGFVSCIANIRGGGEYGEDWHKAGSLANKQNCFDDFIAAGEFLVSAGYTNPSRLCVEGASNG----GLLV--AACIN----------------QRPDLFGCALAHVGVMDMLRFHKFTIG-RAWTCDFGCSEKEEEFHWLIKYSPLHNVRRPWEK-------GHRRQ---------QYPSTMLLTADHDDRVVPSHTLKFLATMQHVLCTSV-K-ESPQTNPIVARIDRKSGHGCGRSTQKIIDEAADRYAFAAKTMGISWID
>Sevir.7G209900
------------------------------------------------------------MGSLAAA---DEPLLP-----------------LKY----------------PQARRDDGIVDDYHGVPVPDPYRWMEQLDSEEVKEFVSAQAAVADAVLSTC-DHRGRLRGQLTSLFDHPRFRAPFKRG-GSYFYFHNPGLRPHSALYVQHGLGG--DSAVLLDPNAFSDDGTVSLG--MVGVSDAGDHLAYGTSASGSDWVTIRVMRVRDREHLPDTLSWVKFSRIAWTRDGLGFFYSRFPAP--RDGEALESGIKTDVNLNHEVYYHFLGTDQSQDVLCWRDPDHPKYIYIPEVTEDGKYVILSVSETSEPVNKLYYCDLS-ALAHGLEGM-RG---TH--GMLPFVKLVDKFEAYYGLIANDGTEFTFLTNKDAPRYKLSRVDVDE--SGS--WADVLPEDE--KAVLESACAVHGGKLLVNYLSDVKYVLQMRSLVTGELLHDIPIDIGTVNGISGRRVDSEVFIEFASFLTPGIIYRCDVS--TEVPEMSVYREISVPGFDRNEFEAKQVFYPSKD-GTKIPMFIVSKKNLNLNGSHPALLFGYGGFGMSMTPQFSVTRVVLMRNLGFVTCVANIRGGGEYGEGWHRAGSLANKQNCFDDFIAAGEFLVAAGYTNPTRLCIEGGSNG----GLLV--AACLN----------------QRPDLFGCALAHVGVMDMLRFHKFTIG-RAWTCDFGCSENEEEFHWLIKYSPLHNVRRPWEE-------KGDDDPRRRVCWGGQYPPTMLLTADHDDRVVPSHTLKFLATLQHVLRAGA-E-GSPQTNPIIGRIERKSGHGCGRSTQKIIDEAADRYAFAAKMMGVSWID
>Seita.7G198100
------------------------------------------------------------MGSLAAA---DEPLLP-----------------LKY----------------PQARRDDGIVDDYHGVPVPDPYRWMEQLDSEEVKEFVSAQAAVADAVLSTC-DHRGRLRGQLTSLFDHPRFRAPFKRG-GSYFYFHNPGLRPHSALYVQHGLGG--DSAVLLDPNAFSDDGTVSLG--MVGVSDAGDHLAYGTSASGSDWVTIRVMRVRDREHLPDTLSWVKFSRIAWTRDGLGFFYSRFPAP--RDGEALESGIKTDVNLNHEVYYHFLGTDQSQDVLCWRDPDHPKYIYIPEVTEDGKYVILSVSETSEPVNKLYYCDLS-ALAHGLEGM-RG---TH--GMLPFVKLVDKFEAYYGLIANDGTEFTFLTNKDAPRYKLSRVDVDE--SGS--WADVLPEDE--KAVLESACAVHGGKLLVNYLSDVKYVLQMRSLVTGELLHDIPIDIGTVNGISGRRVDSEVFIEFASFLTPGIIYRCDVS--TEVPEMSVYREISVPGFDRNEFEAKQVFYPSKD-GTKIPMFIVSKKNLILNGSHPALLFGYGGFGMSMTPQFSVTRVVLMRNLGFVTCVANIRGGGEYGEGWHRAGSLANKQNCFDDFIAAGEFLVAAGYTNPTRLCIEGGSNG----GLLV--AACLN----------------QRPDLFGCALAHVGVMDMLRFHKFTIG-RAWTCDFGCSENEEEFHWLIKYSPLHNVRRPWEE-------KGDDDPRRRVCWGGQYPPTMLLTADHDDRVVPSHTLKFLATLQHVLRAGA-E-GSPQTNPIIGRIERKSGHGCGRSTQKIIDEAADRYAFAAKMMGVSWID
>Pavir.Ga01030
------------------------------------------------------------MGSLTAA---DEPLPP-----------------LKY----------------PQARRDDGIVDDYHGVLVPDPYRWMEELDSEEVKQFVDAQAAVSDAVLSTC-DHRGRLRGQLTALFDHPRFRAPLKRG-GSYFFFHNPGLRPHSALYVQHGLGG--DPRVLLDPAAFSEDGTVSLG--VVGVSDGGDHLAYGTSGSGSDWVTVRVMRVRDGEHLPDTLAWVKFSRIAWTRDGLGFFYSRFPAP--RDGEALDSGIKTDVNLNHEVYYHFLGTDQSQDVLCWRDPDHPKYIYIPEVTEDGKYVILSVSETSDPVNKLYYCDLS-ALAHGLEGL-KG---TH--GVLPFVKLVDRFEAHYGLIANDGTEFTFLTNKDAPRYKLSRVDVDE--PGS--WADVLPEDE--KAVLESACAVHGDKLLVNYLSDVKYVLQMRSLVTGELLRDIPIDIGTVNGISGRRVDSEVFVEFASFLTPGIIYRCDVS--TEVPEMNVYREISVPGFDRNEFEAKQVFYPSKD-GTKIPMFIVSKKNLDLNGSHPALLFGYGGFGMSVTPQFSVARVVLMRNLGFVACVANIRGGGEYGEGWHRSGSLANKQNCFDDFAAAGEFLVAAGYTSPARLCIEGGSNG----GLLV--AACLNQRNEQELTRICGRVAMQRPDLFGCALAHVGVMDMLRFHKFTIG-RAWTCDFGCSENEEEFHWLIKYSPLHNVRRPWEE-------AGDDPRRGR-----QYPPTMLLTADHDDRVVPSHTLKFLATMQHVLRAGA-E-GSPQTNPIIARIERKSGHGCGRSTQKIIDEAADRYAFAAKMMGVSWID
>Pahal.G01924
------------------------------------------------------------MGSLAAA---DEPLPP-----------------LKY----------------PQPRRDDGIVDDYHGVLVPDPYRWMEELDSEEVKEFVDAQSAVSDAVLSTC-DHRGRLRGQLTALFDHPRFRAPFRRG-GSYFYFHNPGLRPHSALYVQHGLGG--DPRVLLDPTAFSEDGTASLG--AVGVSDGGDHLAYGTSASGSDWVTIRVMRVRDGEHLPDTLSWVKFSRIAWTRDGLGFFYSRFPAP--RDGEALDSGIKTDINLNHEVYYHFLGTDQSQDVLCWRDPDHPKYIYIPEVTEDGKYVILSVSETSDPVNKLYYCDLS-ALAHGLEGL-KG---TH--GMLPFVKLVDRFEAHYGLIANDGTEFTFLTNKDAPRYKLSRVDVDE--PGS--WTDVLPEDE--KAVLESACAVHGDKLLVNYLSDVKYVLQMRSLVTGELLHDIPIDIGTVNGISGRRVDSEVFIEFASFLTPGIIYRCDVS--TEVPEMNVYREISVPGFDRNEFEAKQVFYPSKD-GTKIPMFIVSKKNLNLNGSHPALLFGYGGFGMSVTPQFSVARVVLMRNLGFVACVANIRGGGEYGEGWHRAGSLANKKNCFDDFAAAGEFLVSAGYTNPTRLCIEGGSNG----GLLV--AACLN----------------QRPDLFGCALAHVGVMDMLRFHKFTIG-RAWTCDFGCSENEEEFHWLIKYSPLHNVRRPWEE-------ADDPRRGG------QYPPTMLLTADHDDRVVPSHTLKFLATMQHVLRAGE-E-GSPQTNPIIARIERKSGHGCGRSTQKIIDEAADRYAFAAKVMGVSWID
>GRMZM2G322819
------------------------------------------------------------MGSLATA---DGPLPP-----------------LKY----------------PQARRDEDIVDDYHGVLVPDPYRWMEQVDSKEVKEFVDAQAAVTSAVLSSC-DHRGRLRGQLTALFDHPRFRAPFKRR-GSYFYFHNPGLRPHSALYVQHGLGG--EPDVLLDPSTFSEDGTVSLG--VVGVSDDGEHLAYGTSGSGSDWVTIRVMRVRDKEHLPDTLSWVKFSRIAWTRDGQGFFYSRFPAP----RDALDSGMKTGVNLNHEVYYHFLGTEQSQDVLCWRDPDHPKYIYIPQVTEDGKYVILSVSETSEPVNKLYYCDLS-ALAHGLGGV-KS---AHGNGMLPFVKLVDRFEAYYGLIANDGTQFTFLTNKDAPRYKLARVDVDDDEPGSPWWTDVVPEDEDGKAVLESACAVHGHKLLVSYLSDVRCVLQMRSLVTGELLHDIPVDIGTVSGISGRRCDAEVFVEFASFLTPGIIYRCDVG--SAVPEMDVYREISVPGFDRNEFEAKQVFYPSKD-GTKIPMFIVSKKEISLDGSHPALLFGYGGFGVSVTPQFSVARVVLMRNLGFVACVANLRGGGEYGEGWHRAGSLANKQNCFDDFVAAGEFLVSAGYTSPARLCVEGGSNG----GLLV--AACVN----------------QRPDLFGCALAHVGVMDMLRFHKFTIG-RAWTCDFGCSENEEEFQWLIKYSPLHNVRRPWENKRAAAAANGDASCRGLGG---QYPATMLLTADHDDRVVPSHTLKFLATMQHVLRPGA-D-GSPQTNPVVARIERKSGHCCGRSTQKIIDEAADRYAFAAKMMGVSWMD
>Sobic.006G177800
------------------------------------------------------------MGSLATA---DEPLPP-----------------LKY----------------PQPRRDDDIVDDYHGVLVPDPYRWMEELDSKEVKEFVDAQSAVASAVLSTC-DHRGRLRGQLTALFDHPRFRAPFKRR-GSYFYFHNPGLRPHSALYVQRGLGGA-EPDVLLDPNTFSDDGTVSLG--MVGVSDDGEHLAYGTSASGSDWVTIRVMRVRDKEHLPDTMSWVKFSRIAWTRDGLGFFYSRFPAPRGDVGGEMDSGIKTDVNLNHEVYYHFLGTEQSQDVLCWRDPDHPKYIYIPEVTEDGKYVILSVSETSEPVNKLYYCDLS-ALAHGLGGITKQSTHGN--GMLPFVKLVDKFEAYYGLIANDGTEFTFLTNKDAPKYKLARVDVDDDAPGS--WTDVVPEDD--KAVLESACAVHGHKLLVNYLSDVKYVLQMRSLVTGEFLRDIPIDIGTVNGISGRRVDSEVFIEFASFLTPGIIYRCDVS--AEIPEMDVYREISVPGFDRNEFEAKQVFYPSKD-GTKIPMFIISKKGMDLDGSHPALLFGYGGFGVSITPQFSVTRVVLMRNLGFVTCVANIRGGGEYGEDWHRAGSLANKQNCFDDFIAAGEFLVSAGYTSPARLCIEGGSNG----GLLV--AACMN----------------QRPDLFGCALAHVGVMDMLRFHKFTIG-RAWTCDFGCSDNEEEFHWLIKYSPLHNVRRPWEK-------EKWAAATGGG----QYPATMLLTADHDDRVVPSHTLKFLATMQHVLRAGA-EGGSPQTNPIIARIERNSGHCCGRSTQKIIDEAADRYAFAAKMMGVSWID
>Selagmoell_77679
------------------------------------------------------------MGSLAET---DV---------------------LFY----------------PDVRRDESVADDYHGVRVADPYRWLEDPDAEEVKAFVAEQVKLTDTVLQSC-DVRQKMNNKITELFDYPKFECPFKRG-DKYFYFHNKGLQPQSVLYAQDTLDG--EAEVILDPNELSEDGTVALS--VYSFSENAEFLAFGLSASGSDWVTIKVLRVATKALEPDVLCWVKFSSIAWTHDHKGFFYCRYPTP--FCRKDADAGTETDLNLSQQVYYHFLGTDQSEDILCWKDSDNPKWMFGAEVTDDGKYLVLSIEEGCDPVNRLYLCELD-SLPNGLQGW-KG---KD--ELLPFERLVDKFDAKYEVIANDGNVFTFRTNKNAPRYKVTRVDTRN--PET--WTDIIAESA--KDVLDSAQCVNHQQLVVSYLSDVKHVLEVRDLEHGTLLRTLPLDIGTVSGISGRRKDAEIFYGFTSFLTPGVIYRCDL---SEDSELTVFKETSVKGFDRTRFETKQVFVPSKD-GTKVPMFIVARKSIALDGKHPALLYGYGGFNISITPYFSASRIVLIQHCGVIFAIANIRGGGEYGEEWHRAGSLGNKQNCFDDFQACSEYLIKEGYTQPRKLGIEGGSNG----GLLV--AACIN----------------QRPDLYGCALAHVGVMDMLRFHKFTIG-HAWTTDYGCSEKEEEFKWLIKYSPLHNVSRPWEK-------PDGLGV--------QYPPTMLLTADHDDRVVPLHTLKLLATLQHVLIKSS-K-SSNQTNPIVARIDTKAGHGAGRPTKKMIDEAADRLSFFVKMTGAEWTE
>Os01g01830
------------------------------------------------------------MGSVAGD---AAR--------------------LSY----------------PPTRRDNSVVDMYHGVPVADPYRWLEDPESEDTKEFVASQVELAESVLAGC-FDRENLRREVTRLFDHPRHGAPFRRG-NKYFYFHNSGLQAQSVLYVQDSLDG--EAEVLLDPNALSKDGTVALS--TYSVSKDGKYIAYGLSESGSDWVTIRVMNIADKQTLSDKLSWVKFSSISWTHDGKGFFYGRYPAP--REVE-LDAGTETNINLNHEIYYHVVGSDQSEDILCWKDPEHPKYSFGASVTEDGKYIILGTYEGCDPVNKLYYCEIC-TLPQGIEGF-KE---TK--GMLPFVKLIDNFDAQYHVVANDGDEFTFLTNRNAPKNKLVRVDIKK--PEL--WTDILPEHE--RDVLESADAVNGNQLLVCYMSDVKHILQIRDLVTGNLLHKLPLEIGSVSEISCRREDMDVFIGFTSFLSPGIIYRCNLT--SAIPEMKIFREISVPGFDRTNFEVKQIFVNSKD-GTKIPMFIMSKRDIELDGSHPTLLYGYGGFNISLTPSFSVSRVVLCKNMGFVVCVANIRGGGEYGEEWHKAGARAMKQNCFDDFIACAELLISAGYTSYRQLCIEGGSNG----GLLI--AACVN----------------QRPDLFGCALAHVGVMDMLRFHKFTIG-HAWTTDYGCSDNEEEFHWLIKYSPLHNVRRPWEQ-------SFVNCC--------QYPAIMLLTADHDDRVVPLHSLKLLATLQYVLCTSI-E-DTPQVNPIIGRIDVKSGHGAGRPTKKMIDEVADRYSFMANMLDASWTE
>Bradi3g03185
------------------------------------------------------------MGSVAGD---AVR--------------------LSY----------------PPARRDESVVDSYHGVQIPDPYRWLEDPDAEETKQFVERQVELAESVLAEC-GDREALRREVTRLFDHPRHGAPFRRG-DKYFHFHNSGLQAQSVLYVQDDLDA--EADVLLDPNTLSKDGTVALS--TYSISEDGKYIAYGLSESGSDWITIHVMRIADRQPMPDKLSWVKFSSISWTHDGKGFFYGRYPAP--Q--VELDAGTETNINLNHQIYYHVMGSDQSEDILCWKDPDNPKYTIGASVTEDGKYIILGTYDGCDPVNKLYYCEIS-SLPQGIEGF-KE---TK--DMLPFVKLIDNFDAQYQVVANDGDEFTFLTNKNAPKNKLVRVNIKK--PEL--WTDVLAEHE--RDVLESADAVNGNQLVVCYMSDVKHTLQIRDLITGNLLNQLPLEIGSVSEVSCRREDKEVFIGFTSFLSPGITYRCNLS--STTPEMKVFREISVPGFDRTSFEVKQIFVPSKD-GTKIPMFIMSKKDIELDGSHPTLLYGYGGFNISITPSFSVSRLVLCKNMGSVVCIANIRGGGEYGEEWHKAGALAKKQNCFDDFIACAEFLISAGYTSNKKICIEGGSNG----GLLV--AACIN----------------QRPDLFGCALAHVGVMDMLRFHKFTIG-HAWTTDYGCSDKEEEFNWLIKYSPLHNVRKPWEQ-------SFGNHC--------QYPATMLLTADHDDRVVPLHSLKLLATLQYVLCTSN-E-DTRQTNPIIGRIDRKSGHGAGRPTKKMIDEAADRYSFMAKMLGTTWTE
>Brast04G309600
------------------------------------------------------------MGSVAGD---AVR--------------------LSY----------------PPVRRDESVVDSYHGVQIPDPYRWLEDPDAEETKEFVERQVELAESVLAGC-GDRDALRREVTRLFDHPRHGAPFRRG-DKYFHFHNSGLQAQSVLYVQDDLDA--EADVLLDPNTLSKDGTVALS--TYSISEDGKYIAYGLSESGSDWITIRVMRIADRQPMPDKLSWVKFSSISWTHDGKGFFYGRYPAP--Q--VELDAGTETNINLNHQIYYHVMGSDQSEDILCWKDPDNPKYTLGAFVTEDGKYIILVTYDGCDPVNKLYYCEIS-SLPQGIEGF-KE---TK--DMLPFVKLIDNFDAQYQVVANDGDEFTFLTNKNAPKNKLVRVNIKK--PEL--WTDVLAEHE--RDVLESADAVNGNQLVVCYMSDVKHTLQIRDLITGNLLNQLPLEIGSVSEVSCRREDKEVFIGFTSFLSPGITYRCNLS--STTPEMKVFREISVPGFDRTSFEVKQIFVPSKD-GTKIPMFIMSKKDIELDGSHPTLLYGYGGFNISITPSFSVSRLVLCKNMGSVVCIANIRGGGEYGEEWHKAGALAKKQNCFDDFIACAELLISAGYTSNKKICIEGGSNG----GLLV--GACIN----------------QRPDLFGCALAHVGVMDMLRFHKFTIG-HAWTTDYGCSDKEEEFNWLIKYSPLHNVRKPWEQ-------SFGSHC--------QYPATMLLTADHDDRVVPLHSLKLLATLQYVLCTSN-E-DTPQTNPIIGRIDRKSGHGAGRPTKKMIDEAADRYSFMAKMLGTTWTE
>Sevir.2G129800
------------------------------------------------------------MGSVAGD---AAR--------------------LAY----------------PPARRDDSVVDEYHGVKIPDPYRWLEDPDSEETKEFVAKQAELAETVLAGC-PDRENLRREVTRLFDHPRHAAPFRRG-NKYFHFHNSGLQAQSVLYMQDDLDG--KAEVLLDPNTLSNDGTVALS--TYSISEDGNYIAYGLSESGSDWVSIHVMSVSNKQSMPDKLSWVKFSSISWTHDGKGFFYGRYPAP--REGGELDAGTETNINLNHQIYYHVLGSDQSEDILCWKDPEHPKYSFGASVTEDGKFIILGTYDGCDPVNKLYYCKIS-SLPRGIEGF-RE---SQ--EMLPFVKLIDNFDAQYQVVANDGDEFTFLTNKNAPKNKLVRVNINN--PEL--WTDVLPEHE--KDVLESADAVNNNQLLVCYMSDVKHILQIRDLSTGNLIHQLPLEIGSVSEISCRREDKEVFIGFTSFLSPGIIYRCNLA--PTIPEMKMFREISVPGFDRTSFQVKQVFVSSKD-GTKIPMFIMSKKDVNLDGSYPTLLYGYGGFNISITPSFSVSRVVLCKNMGFVVCVANIRGGGEYGEEWHKAGALAMKQNCFDDFAACAEFLISSGYTSSTRLCIEGGSNG----GLLV--AASIN----------------QRPDLFGCALAHVGVMDMLRFHKFTIG-HAWTTDYGCSDKEEEFQWLIKYSPLHNVRRPWEQ-------SSGDHC--------EYPATMLLTADHDDRVVPLHSLKLLATLQHVLCTDA-E-DSPQTNPIIGRIDRKSGHGAGRPTQKLIDEAADRYSFMAKMLGAQWTE
>Seita.2G124900
------------------------------------------------------------MGSVAGD---AAR--------------------LAY----------------PPARRDDSVVDEYHGVKIPDPYRWLEDPDSEETKEFVAKQAELAETVLAGC-PDRENLRREVTRLFDHPRHAAPFRRG-NKYFHFHNSGLQAQSVLYMQDDLDG--KAEVLLDPNTLSNDGTVALS--TYSISEDGNYIAYGLSESGSDWVSIHVMSVSNKQSMPDKLSWVKFSSISWTHDGKGFFYGRYPAP--REGGELDAGTETNINLNHQIYYHVLGSNQSEDILCWKDPEHPKYSFGASVTEDGKFIILGTYDGCDPVNKLYYCKIS-SLPRGIEGF-RE---SQ--EMLPFVKLIDNFDAQYQVVANDGDEFTFLTNKNAPKNKLVRVNINN--PEL--WTDVLPEHE--KDVLESADAVNNNQLLVCYMSDVKHILQIRDLSTGNLIHQLPLEIGSVSEISCRREDKEVFIGFTSFLSPGIIYRCNLA--PTIPEMKMFREISVPGFDRTSFQVKQVFVSSKD-GTKIPMFIMSKKDVNLDGSYPTLLYGYGGFNISITPSFSVSRVVLCKNMGFVVCVANIRGGGEYGEEWHKAGALAMKQNCFDDFAACAEFLISSGYTSSRRLCIEGGSNG----GLLV--AASIN----------------QRPDLFGCALAHVGVMDMLRFHKFTIG-HAWTTDYGCSDKEEEFQWLIKYSPLHNVRRPWEQ-------SSGDHC--------EYPATMLLTADHDDRVVPLHSLKLLATLQHVLCTDA-E-DSPQTNPIIGRIDRKSGHGAGRPTQKLIDEAADRYSFMAKMLGAQWTE
>Pavir.Ba03172
------------------------------------------------------------MGSVAGD---AAR--------------------LAY----------------PPARRDDSVVDDYHGVQVSDPYRWLEDPDSEETKELVAKQAELAETVLAGC-PDRENLRREVTRLFDHPRYAAPFRRG-NKYFYFHNSGLQAQSVLYMQDELDG--KAEVLLDPNTLSKDGTVALS--TYSISEDGNYIAYGLSESGSDWVSIHVMNVTNKQPMPDKLSWVKFSSISWTHDGKGFFYSRYPAP--REGGELDAGTETNINLNHQIYYHVLGTNQSEDVLCWKDPEHSKYSFGASVTEDGKYIILTVYEGCDPVNKLYYCEIS-SLPQGIEGF-RE---RQ--EMLPFVKLIDNFDAQYQVVANDGDEFTFLTNKSAPRNKLVRVNIKN--PEL--WTDVLPEHE--KDVLESADAVNNNQLLVCYMSDVKHILQLRDLRTGNLIHQLPLEIGSVSEISCRREDKEVFIGFTSFLSPGIIYRCNLS--PAIPEMKMFREISVPGFDRTSFQVKQVFVPSKD-GTKIPMFLMSKKDINLDGSHPTLLYGYGGFNISLTPSFSVGRLVLCKNMGFVVCVANIRGGGEYGEEWHKAGALAMKQNCFDDFAACAEFLISTGYTSSSRLCIEGGSNG----GLLI--AASIN----------------QRPDLFGCALAHVGVMDMLRFHKFTIG-HAWTTDYGCSDKEEEFQWLIKYSPLHNVRRPWEQ-------SSGSQC--------QYPATMLLTADHDDRVVPLHSLKLLATLQHVLCT---E-DSPQTNPIIGRIDRKSGHGAGRPTQKLIDEAADRYSFMAKMLGARWTE
>Pahal.B01682
------------------------------------------------------------MGSVAGD---AAR--------------------LAY----------------PPARRDDSVVDDYHGVQIPDPYRWLEDPDSEETKEFVAKQAELAETVLAGC-PDRENLRREVTRLFDHPRYAAPFHRG-NKYFHFHNSGLQAQSVLYMQDELDG--KAEVLLDPNTLSKDGTVALS--TYSISEDGNYIAYGLSESGSDWVSIHVMNVTNKQPMPDKLSWVKFSSISWTHDGKGFFYGRYPAP--REGEELDAGTETNINLNHQIYYHVLGTNQSEDILCWKDPEHPKYSFGASVTEDGKYIILIVYEGCDPVNKLYYCEIS-SLPQGIEGF-RE---RQ--EMLPFVKLIDNFDAQYQVVANDGDEFTFLTNKSAPRNKLVRVNIKN--PEL--WTDVLPEHE--KDVLESADAVNNNQLLVCYMSDVKHILQLRDLRTGNLIHQLPLEIGSVSEISCRREDKEVFIGFTSFLSPGIIYRCNLA--PAIPEMKMFREISVPGFDRTSFQVKQVFVPSKD-GTKIPMFIMSKKDINLDGSHPTLLYGYGGFNISLTPSFSVGRLVLCKNMGFVVCVANIRGGGEYGEEWHKAGALAMKQNCFDDFAACAEFLISNGYTSSNRLCIEGGSNG----GLLI--AASIN----------------QRPDLFGCALAHVGVMDMLRFHKFTIG-HAWTTDYGCSDKEEEFQWLIKYSPLHNVRRPWEQ-------SSVSQC--------QYPATMLLTADHDDRVVPLHSLKLLATLQHVLCT---E-DSPQTNPIIGRIDRKSGHGAGRPTQKLIDEAAERYSFMAKMLGARWTE
>GRMZM2G015238
------------------------------------------------------------MGSVAGD--TAAR--------------------LAY----------------PPARRDDSVVDDYHGVRIPDPYRWLEDPDSEETKEFVARQAELAETVLAGC-PDRENLRREVTRLFDHPRHAAPFRRG-NKYFYFHNSGLQAQSVLYMLDDLDG--KAEVLLDPNTLSKDGTVALS--TYSISEDGNYIAYGLSESGSDWVSIHVMSITNKQPMPDKLSWVKFSSISWTHDGKGFFYGRYPAP--R-GGEVDAGTETNINLNHQIYYHVLGSDQSEDILCWKDPEHPKYSFGASVTEDGKYIILGIYEGCDPVNKLYYCEIS-SLPQGIEGF-RG---TQ--DLLPFVKLIDNFDAQYQVVANDGDEFTFLTNKSAPKNKLVRVNIKN--PEL--WTDVLSEHE--KDVLESADAVNNNQLLVNYMSDVKHILQIRDLRTGNFIHQLPLEIGSVSEISCRREDKEVFIGFTSFLSPGIIFRCNLA--STIPEMKMFREISVPGFDRTSFQVKQVFVPSKD-GTKIPMFIMSKKDIDLNGSHPTLLYGYGGFNISITPSFSVGRVVLCKNMGFVVCVANIRGGGEYGEEWHKAGALAMKQNCFDDFAACAEFLISNGYTSSRRLCIEGGSNG----GLLV--AASIN----------------QRPDLFGCALAHVGVMDMLRFHKFTIG-HAWTTDYGCSDKEEEFQWLIKYSPLHNVRRPWEQ-------SSGNNC--------QYPATMLLTADHDDRVVPLHSLKLLATLQHVLCTST-E-DSPQTNPIIGRIDRKSGHGAGRPTQKMIDEAADRYSFMAKMLGASWTE
>Sobic.008G103200
------------------------------------------------------------MGSVAGD--TAAR--------------------LAY----------------PPARRDDSVVDDYHGVRIADPYRWLEDPDSEETKEFVARQAELAETVLAGC-PDRENLRREVTRLFDHPRHAAPFRRG-NKYFHFHNTGLQAQSVLYMQDDLDG--KEEVLLDPNTLSKDGTIALS--TYSISKDGNYIAYGLSESGSDWVSIHVKSITNKQPMPDKLSWVKFSSISWTHDGKGFFYGRYPAP--R-GGEVDAGTETNINLNHQIYYHVLGSDQSEDVLCWKDPEHPKYTFGASVTEDGKYIILGIYEGCDPVNKLYYCEIS-SLPRGIEGF-RE---TQ--ELLPFVKLIDNFDAQYEVVANDGDEFTFLTNKSAPKNKLVRVNIKN--PEL--WTDVLPEHE--KDVLESADAVNNNQLLVCYMSDVKHILQIRDLRTGNFIHQLPLEIGAVSEISCRREDKEVFIGFTSFLSPGIIFRCNLA--PTIPEMKMFREISVPGFDRTSFEVKQVFVPSKD-GTIIPMFIMSKKDINLNGSHPTLLYGYGGFNISITPSFSVSRVVLCKNMGFVVCVANIRGGGEYGEEWHKAGALAMKQNCFDDFAACGEFLISSGYTSSNRLCIEGGSNG----GLLV--AASVN----------------QRPDLFGCALAHVGVMDMLRFHKFTIG-HAWTTDYGCSDKEEEFQWLIKYSPLHNVRRPWEQ-------SSGNHC--------QYPATMLLTADHDDRVVPLHSLKLLATLQHVLCTST-E-DILQTNPIIGRIDRKSGHGAGRPTQKLIDEAADRYSFMAKMLGASWTE
>Ciclev10019028m
------------------------------------------------------------MGSLTGI---DES--------------------LQY----------------PVARRDESIVDDYHGFKIPDPYRWLEDPDAEEVKDFVQKQAELTDSVLNKC-DVRDRLREKITKLFDSPRYDAPFKRG-NKYFYFHNTGLQPQSVLYVQDSLDA--EAKVLLDPNTLSEDGTVAIT--TVSVSEDAKYLAYALSNSGSDWVTIKLMRIEDHIVEADTLSWAKFTSITWTHDSKGFFYSRYPAP--KDGKAVDAGIETDSSLYHEFYYHFLGTEQSEDILCWKDPEHPKYTFSGHVTEDGQYLVMYIRENFDQVNKVYYYDLS-ALPEGLEGF-RK---SN--GLLPFVKLMDRFDAQYEVVANDDSVFTFRTSKDAPKYKIVRVDLRE--PNN--WSEVVPEAE--RDVLESASAANFNQMILSYLSDVKYVLQIRDLKTGSLLHQLPIEIGSVNAKSVRRDDSVVFISFTSFLTPGIIYQCNLI--SETPEMKIFRDTSVPGFDRSEFHVHQVFVPSKDGSTKIPMFIVAKKDIKLDGSHPCLLYGYGGFNASITPSFSVSRTVLMRHLGAVFCIANIRGGGEYGEEWHKDGALAKKQNCFDDFISASQYLISAGYTQSRKLCIEGESNG----GLLI--GACIN----------------QRPDLFGCALAHVGVMDMLRLHKFTIG-HAGFSEYGCPEKKEEFDWLIKYSPLHNVRRPWEQ-------DPDKPS--------QYPSTLLLTADHDDRVVPLHSLKLLATMQYVLCTSL-E-NSPQTNPILGLIECKAGHGAGRPTQKMIDESADCYGFMAKMLGASWIE
>Migut.C00913
------------------------------------------------------------MGSVAAF---NEL--------------------LQY----------------PVARRDESVVDNYHGVVVPDPYRWLEDSDSAETKEFVEKQMKLTDSVLKTC-ETRDKLREKLTKFYDFPKYNAPFREG-GKYFYFHNTGLQPQTVLYVQDSLDG--KPEVLLDPNTLSTDGTVALS--EYAVSEDAKYLAYGTSSSGSDWVTINVMRIDDKIIEPDTISWVKFSSISWTHDSKGFFYSRYPAP--EDGEKLDAGTETHANLNHELYYHFLGTDQSEDILCWSDPENPKHTRSASVTDDGKYVLLYIGENCDPVNKIYYCDIS-LLPKGLEGY-KG---SK--ELLPFVKLVDNFDASYHYVANDDTIFTFLTNKDAPRNKLVRVDLRE--PSS--WTEVLQEDK--KDVLESASAVNHNQLVVNYLSDVKNVLQIRDLKTGDFLHRLPLDIGAVSEISCRRKDSIMFVGFTSFLVPGIIYMCNLE--GDAPDMKIFREIVVPGFDRTEFESSQVFVTSKD-GTKIPTFIVARKGLSLDGSHPCLLYGYGGFNISITPYFTAARILIAKHLDVVFCIANIRGGGEYGEEWHKAGSLANKQNVFDDFISAAEYLVSAGYTQPKKLCIEGGSNG----GLLV--GACIN----------------QRPDLFGCALAHVGVMDMLRFHMFTIG-HAWTSDYGCSSKEEEFHWLIKYSPLHNVRRPWDK-------PSEEGS--------QYPSTMLLTADHDDRVVPLHSLKLLATLQHVLCTSV-E-KSPQTNPIIGRIEHKAGHGAGMPTQKIIDEAADRYAFMAKVVDATWTD
>CA08g03740
------------------------------------------------------------MESVSSL---EEP--------------------LPY----------------PIARRDESFTDYYHGVNIPDPYRWLEDPNSEETKEFVEKQVNITDSVLKTC-ETREKLRENITKLYDFPKYEVPFRAG-DKYFYFHNTGLQPQKVLYVQDSLDG--EPEILLDPNTLSEDGTVALS--ICSISEDAKFLAYGISSSGSDWVTIKIMRVDDKSVEPDVLLWVKFSDASWTHDSKGFFYSRYPTP--KDGESLDAGTETHSNLHHEVYYHRLGTDQSNDILCWKDLENSRCTRSASVTEDGKYVLLYTYENCDPVNQVCYCDLS-AFPDGIEGC-KR---GN--ELLPFIKLVDNFAASYDYVANDGTAFTFRTNKDAPKYKLVRVDLTK--PDS--WSDIIQEDE--KDVLESAVAVNENQLVICYLSDVKNVLQLRDLKAGALLHHLPIDIGTVSGISARRKDGTIFIGFTNFLIPGIIYECNLK--AEVPNLRVFRETVVPGFDHTDFQVNQAFVPSKD-GVKIPMFIVAGKDISLDGSHPCLLYGYGGFSISITPNFSIGRVVIVKHLGVVFCIANIRGGGEYGEDWHKAGSLSKKQNCFDDFISAAEYLVEAGYTQPKKLCIEGGSNG----GLLV--GACIN----------------QKPDLFGCALAHVGVMDMLRFHKFTIGSHAWTSDYGCSEKDEEFQWLIKYSPLHNVRRPWEQ-------SHNQES--------QYPSTMLLTADHDDRVVPLHSLKLLATMQYVLCTSL-E-KSRQTNPIIGRIERNAGHGAGRPTQKVIDEAADRYAFMAKVLGASWV-
>PGSC0003DMT400074279
------------------------------------------------------------MGSLSPL---DDP--------------------LPY----------------PIARRDESVRDNFHGVNIPNPYRWLEDPDSEETKEFVEKQVNLTDSVLKTC-ETREKLRENIMELYDFPKYEAPFRAG-DKYFFFHNTGLQPQKVLYVQDSLDG--EPEVLLDPNTLSEDGTVALS--ICSISEDAMFLAYGISSSGSDWVTIKIMQVVDKSVEPDVLSWVKFSDASWTHDSKGFFYSRYPAP--KDGESLDAGTETHSNLYHEVYYHRLGTDQSDDILCWKDPENPKCTRSASVTEDGKYVLLYTYENCDPVNQVYYCDLS-ALPDGVEGC-KG---RS--ELLPFIKLVDNFVASYEYVANDGTAFTFRTNKDAPKYKLVRVDLKE--PYS--WSDIIQENE--KDVLESAVAVNNNQLVVSYLSDVKNVLQLRDLKAGALLHHLPIDIGSVSGISARRKDDTIFIGFTNFLIPGIIYECNLK--EEVPNLKVFRETVVPGFDHTDFQVNQVFVPSKD-GVKIPMFIVAGKDISLDGSHPCLLYGYGGFNISITPYFSVGRVVIAKHLGVVFCIANIRGGGEYGEDWHKAGSLSKKQNCFDDFISAAEYLVEAGYTRPKKLCIEGGSNG----GLLV--GACIN----------------QRPDLFGCALAHVGVMDMLRFHKFTIG-HAWTSDYGCSEKEEEFQWLIKYSPLHNVRRPWEQ-------SPNQES--------QYPPTMLLTADHDDRVVPLHSLKLLATMQYVLCTSL-E-KSPQTNPIIGRIECKAGHGAGRPTQKVIDEAADRYAFMAKVMGASWVQ
>Solyc08g022070
------------------------------------------------------------MGSLSPL---DDP--------------------LPY----------------PTARRDESVTDNYHGVDIPDPYRWLEDPDSDETKKFVEKQVNLTDSILKTC-ETREKLRENITELYDFPKYEAPFRAG-DKYFYFHNTGLQPQKVLYVQDSLDG--EPEILLDPNTLSEDGTVALS--ICSISEDAMFLAYGISSSGSDWVTIKIMQVVAKSVEPDVLSWVKFSDASWTHDSKGFFYSRYPAP--KDGESLDAGTETHSNLYHEVYYHRLGTDQSDDILCWKDPENPKCTRSASVTQDGKYVLLYTYENCDPVNQVYYCDLS-ALPDWVEGC-KG---RN--ELLPFIKLVDNFVASYEYVANDGSALTFRTNKDAPKYKLVRVDLKE--PDS--WSDIIQENE--KDVLESAVVVNNNQLVVNYLSDVKNVLQLRDLKAGALLHHLPIDIGSVSGISARRKDDTFFIGFTNFLIPGIIYECNLN--EEVPNLKVFRETVVPGFDHTDFQVNQVFVPSKD-GVKIPMFIVAGKDISFDGSHPCLLYGYGGFNISITPYFSVGRVVIAKHLGVVFCIANIRGGGEYGEDWHKAGSLSKKQNCFDDFISAAEYLVEAGYTRPKKLCIEGGSNG----GLLV--GACIN----------------QRPDLFGCALAHVGVMDMLRFHKFTIG-HAWTSDYGCSEKEEEFQWLIKYSPLHNVRRPWEQ-------SPNQES--------QYPPTMLLTADHDDRVVPLHSLKLLATMQYVLCTSL-E-KSPQSNPIISRIECKAGHGAGRPTQKVIDEAADRYAFMAKVMGASWV-
>Peaxi162Scf00400g00047
------------------------------------------------------------MGSLSAI---DVP--------------------LPY----------------PIARRDESVVDNYHGVNVPDPYRWLEDPDSEETKEFVEKQVNLTDAVLKTC-ETREQLGEKIKELYDFPKYEVPFRAG-DKYFYFHNTGLQPQKVLYVQDSLDG--QPEVLLDPNTLSEDGTVALN--IYSISEDAKYLAYGLSSSGSDWVTIKIMRVDDKSVEPDVVSWVKFSDASWTHDSKGFFYSRYPAP--KEGESIDAGTETQANLHHEVYYHRLGTDQSDDILCWKDPENPKCTRSASVTEDGKYVLLYTYENCDPVNKVYYCDLT-ELPDGVESY-KG---RN--ELLPFIKLVDIFDASYDYIANDGTVFTFRTNKDAPKYKLVRVDLKE--PDS--WSDVIQEDE--KDVLESAVAVNDNQLVVSYLSDVKNVLHLRDLKSGALLHHLPIDIGTVSGVSARRKDSTIFIGFTNFLIPGIIYECNLK--AEVPNLKVFRETVVPGFDRTDFQVNQVFVPSKD-GVKIPIFIVAGKDISLDGSHPCLLYGYGGFNISITPYFSVGRVVIAKHLGAVFCIANIRGGGEYGEDWHKAGSLSKKQNCFDDFISAAEYLVAAGYTQPKKLCIEGGSNG----GLLV--GASIN----------------QRPDLFGCALAHVGVMDMLRFHKFTIG-HAWTSDYGCSEEEEEFQWLIKYSPLHNVRRPWEQ-------SPDQES--------QYPSTMLLTADHDDRVVPLHSLKLLATMQYVLCTSL-E-KSPQTNPIIGRIERKAGHGAGRPTQKVIDEAADRYAFMAKVLGASWVE
>Peinf101Scf00688g11016
------------------------------------------------------------MGSLSAI---DVP--------------------LPY----------------PIARRDESVVDNYHGVNVPDPYRWLEDPDSEETKEFVEKQVNLTDAVLKTC-ETREQLGEKIKELYDFPKYEVPFRAG-DKYFYFHNTGLQPQKVLYVQDSLDG--QPEVLLDPNTLSEDGTVALN--IYSISEDAKYLAYGLSSSGSDWVTIKIMRVDDKSVEPDVVSWVKFSDASWTHDSKGFFYSRYPAP--KEGESIDAGTETQANLHHEVYYHRLGTDQSDDILCWKDPENPKCTRSASVTEDGKYVLLYTYENCDPVNKVYYCDLT-ELPDGVESY-KG---RN--ELLPFIKLVDKFDASYDYIANDGTAFTFRTNKDAPKYKLVRVDLKE--PDS--WSDVIQEDE--KDVLESAVAVNDNQLVVSYLSDVKNVLHLRDLKSGALLHHLPIDIGTVSGVSARRKDSTIFIGFTNFLIPGIIYECNLK--AEVPNLKVFRETVVPGFDRTDFQVNQVFVPSKD-GVKIPIFIVAGKDISLDGSHPCLLYGYGGFNISITPYFSVGRVVIAKHLGAVFCIANIRGGGEYGEDWHKAGSLSKKQNCFDDFISAAEYLVAAGYTQPKKLCIEGGSNG----GLLV--GASIN----------------QRPDLFGCALAHVGVMDMLRFHKFTIG-HAWTSDYGCSEKEEEFQWLIKYSPLHNVRRPWEQ-------SPDQES--------QYPSTMLLTADHDDRVVPLHSLKLLATMQYVLCTSL-E-KSPQTNPIIGRIERKAGHGAGRPTQKVIDEAADRYAFMAKVLGASWVE
>NtmRNA_30606
------------------------------------------------------------MGSLSAL---NEP--------------------LPY----------------PIARRDETVVDNYHGVNVPDPYRWLEDPDSEETKEFVEKQVNLTDSVLKTC-ETREKLRQKITKLYDFPKYEVPFRAG-DKYFYFHNTGLQPQKVLYVQDSLDG--EPEVLLDPNTLSEDGTVALS--ICSISEDAKYLAYGISSSGSDWNTIKVMQVDDKSVKPDVVSWVKFSDASWTHDSKGFFYSRYPAP--KDGESLDAGTETHTNLNHEVYYHRLGTDQSDDILCWKDAENPKCTRSASVTEDGKYVLLYTYENCDPVNKVYYCDLS-ALPDGIEGY-KG---RN--ELLPFIKLVDNFDASYDNVANDGTRFTFRTNKDAPKYKLVRVDLKE--PDS--WSDIIQEDE--KDVLESAVAVNENQLVVSYLSDVKNVLQLRDLKAGALLHHLPIDIGTVSGISARRKDSTIFIGFTNFLIPGIIYECDLK--AEVPNLKVFRETVVPGFDHTDFQVNQVFVPSKD-GVKIPMFIVAGKDISLDGSHPCLLYGYGGFNISITPYFSVGRVVIAKHLGVVFCIANIRGGGEYGEDWHKAGSLSKKQNCFDDFISAGEYLVAAGYTQPEKLCIEGGSNG----GLLV--GACIN----------------QRPDLFGCALAHVGVMDMLRFHKFTIG-HAWTSDYGCSDKEEEFQWLIKYSPLHNVRRPWEQ-------SPEQES--------QYPSTMLLTADHDDRVVPLHSLKLLATMQYVLCTSL-E-KSPQTNPIIGRIDRKAGHGAGRPTQKVIDEAADKYAFMAKVLGASWME
>Niben101Scf00837g01002
------------------------------------------------------------MGSLSVL---AEP--------------------LPY----------------PIARRDESVVDNYHGVSVPDPYRWLEDPDSEETKEFVEKQVNLTDSVLKTC-ETREKLREKITKLYDFPKYEVPFRAG-DKYFYFHNSGLQPQKVLYVQDSLDG--EPEVLLDPNTLSEDGTVALS--ICSISEDAKYLAYGISSSGSDWVTIKVMQVDDKSVNPDVVSWVKFSDASWTHDSKGFFYSRYPAP--NDGESLDAGTETHANLNHEVYYHRLGTDQSDDILCWKDPENPKCTRSASVTEDGKYVLLYTYENCDPVNKVYYCDLS-ALPGGIEGY-KG---RN--ELLPFIKLVDNFDASYDCVANDGTAFTFRTNEDAPKYKLVRVDLKE--PDS--WSDIIPEDE--KDVLESAVAVNDNQLVVSYLSDVKNVLQLRDLKAGVLLHHLPIDIGTVSGISARRKDSTIFIGFTNFLIPGIIYECDLK--AEVPNLKVFRETIVPGFDHTEFQVNQVFLPSKD-GVKIPMFIVAGKDISLDGSHPCLLYGYGGFNISITPYFSVGRVVIAKNLGVVFCIANIRGGGEYGEDWHKAGSLSKKQNCFDDFISAAEYLVTAGYTQPEKLCIEGGSNG----GLLV--GACIN----------------QRPDLFGCALAHVGVMDMLRFHKFTIG-HAWTSDYGCSNKEEEFQWLIKYSPLHNVRRPWEQ-------SRDQES--------QYPSTMLLTADHDDRVVPLHSLKLLATMQYVLCTSL-E-KSPQTNPIIGRIDRKAGHGAGRPTQKVIDEAADKYAFMAKALGASWVE
>Niben101Scf02175g03015
------------------------------------------------------------MGSLSAL---NEP--------------------LPY----------------PIARRDESVVDNYHGVNVPDPYRWLEDPDSEETKEFV----NLTDSVLKTC-ETREKLREKITKLYDFPKYEVPFRAG-DKYFYFHNSGLQPQKVLYVQDSLDG--EPEVLLDPNTLSEDGTVALS--ICSISEDAKYLAYGISSSGSDWVTIKVMHVDDKSVNPDVVSWVKFSDASWTHDSKGFFYSRYPAP--NDGESLDAGTETHANLNHEVYYHHLGTDQSDDILCWKDPENPKCTRSASVTEDGKYVLLYTYENCDPVNKVYYCDLS-ALPDGIEGY-KG---RN--KLLPFINLVDNFDASYDCVANDGTAFTFRTNKDAPKYKLVRVDLKE--PES--WSDIIREDE--KDVLESAVAVNDNQLVVSYLSDVKNVLQLRDLKVGVLLHHLPIDIGTVSGISARRKDSTIFIGFTNFLIPGIIYECDLK--AEVPDLKVFRETVVPGFDHTEFQVNQVFVPSKD-GVKIPMFIVAGKDIFLDGSHPCLLYGYGGFNISITPYFSVGRVVTAKHLGVVFCIANIRGGGEYGEDWHKAGSLSKKQNCFDDFISAAEYLVTAGYTQPEKLCIEGGSNG----GLLV--GACIN----------------QRPDLFGCALAHVGVMDMLRFHKFTIG-HAWTSDYGCSDKEEEFQWLIKYSPLHNVRRPWEQ-------SSDQDS--------QYPSTMLLTADHDDRVVPLHSLKLLATMQYVLCTSL-E-KSPQTNPIIGRIDRKAGHGAGRPTQKVIDEAADKYAFMAKVLGASWVE
>Peaxi162Scf00174g00141
------------------------------------------------------------MGSLPII---DEP--------------------WTY----------------PLARRDEYVIDNYHGVDIADPYRWLEDPDSEETKEFVENQVTLTDSVLKTC-ETREKLREKLTKLFDFPKYEVPFRAG-DKYFYFHNSGLQPQKVLYVQDSLDG--KPEVLLDPNTLSEDGTVALS--ICAISKDAKFLAYGISSSGSDWVTIKVMRVEDKGAEPDTISWVKFSNVSWTHDSKGFFYSRYPAP--KNGKYLDAVRETNTNVHHQVYYHCLGTDQSDDILCWKDSENPKHRHMASVTEDGKYVLLYTFQNCDAVNKLYYYDLT-TTPNGIVGY-KG---RN--EMLPFNKLVDNFDASYDFVANDGTVFSFLTNKDASKYKLVRVDLKK--PDS--WYDIIQEDE--KDVLQSAVAVNDNQLVVSYLRDVKNVLQLRDLVTGVLLHDLPIDIGRVSGISARRKDTNVFIGFTNFLIPGIIYECNLK--GQVPDLKVFRETVVPGFDRTEFQVNQVFVPSKD-GVSMPMFIVAGKNISLDGSNPCLLFGYGGFNVSITPYFSATRVVLAKHLGVVFCIANIRGGGEYGEEWHKAGSLSKKQNCFDDFISAAEYLVTAGYTQPHKLCIEGG-------MLTV--EASKL----------------QRPDLFGCALAHVGVMDMLRFHKFTIG-HAWTSDFGCSDKEEDFQWLIKYSPLHNVRRPWEQ-------FANRAS--------QYPSIMLLTADHDDRVVPLHSLKLLATMQHVLCTSG-E-NSPQTNPIIGRIERKAGHGCGRPTQKQIDEAADRYSFMAKELGASWFE
>Peinf101Scf01043g06027
------------------------------------------------------------MGSLPII---DEP--------------------WTY----------------PLARRDEYVIDNYHGVDIADPYRWLEDPDSEETKEFV----TLTDSVLKTC-ETREKLREKLTKLFDFPKYEVPFRAG-DKYFYFHNSGLQPQKVLYVQDSLDG--KPEVLLDPNTLSEDGTVALS--ICAISKDAKYLAYGISSRGSDWVTIKVMRVEDKGAEPDTISWVKFSNVSWTHD--------------------NAGRETNTNVHHQVYYHCLGTDQSDDILCWKDSENPKHRHMASVTEDGKYVLLYTFQNCDTVNKLYYYDLT-TTPNGIVGY-KG---RN--EMLPFNKLVDNFDASYDFVANDGTVFTFLTNKDASKYKLVRVDLKK--PDS--WYDIIQEDE--KDVLQSAVAVNDNQLVVSYLRDVKNVLQLRDLVTGVLLHDLPIDIGRVSGISARRKDTNVFIGFTNFLIPGIIYECNLK--GQVPDLKVFRETVVPGFDRTEFQVNQVFVPSKD-GVSIPMFIVAGKNISLDGSNPCLLFGYGGFNVSITPYFSATRVVLAKHLGVVFCIANIRGGGEYGEEWHKAGSLSKKQNCFDDFISAAEYLVTAGYTQPHKLCIEGGSN-----VLTV--EASNL----------------QRPDLFGCALAHVGVMDMLRFHKFTIG-HAWTSDFGCSDKEEDFQWLIKYLPLHNVRRPWEQ-------FANKAS--------QYPSIMLLTADHDDRVVPLHSLKLLATMQHVLCTSV-E-NSPQTNPIIGRIERKAGHGCGRPTQKQIDEAADRYAFMAKELGAYWFE
>CA04g22450
------------------------------------------------------------MGSLPAI---DERS-------------------LTY----------------PFARRDESVVDNYHGVDVPDPYRWLEEPDSKETKEFVEKQVILTDSVLKTC-EIRDKLREKLTKLFDFPKYNVPFRAG-DKYFYFHNTGLQPQKVLYVQDSLDG--KPEVLLDPNTLSDDGTVALS--MCAVSKDAKYLAYGISSSGSDWVTIKVMRVEDKRDEPDTISWVKFSNISWTCDSKGFFYSRYPAP--KNGEKLDAGRETNANLHQEVYYHSLGTDQSDDVLCWKDSENPMHRHIASVTEDGQYVLLYVFRNCDTVNQLYYCDLS-ALPNGVASY-KG---RG--DALPFSKLVDYFDASYDYVAHNGTVFTLLTNKDAPKYKLVRVDLEN--PDF--WFDIIREDE--KDVLQSAVAVNENQLVVNYLRDVKNVLQLRDLESGALLHHLPIDIGSVTGISARRKDDSVFIGFMNFLIPGLIYECNLK--GEIPELKVFREIIVPGFDRTEFQVNQVFGPSKD-GVKIPMFIVARKGMSLDGCNHCLLFGYGGFNISMTPHFSAARVVLAKHLGVVFCLANIRGGGEYGEEWYKAGALSKKQNCFDDFISAAEYLVSAGYTQPHKLCIEGESNG----GLLV--AACIN----------------QRPDLFGCALAHVGVMDMLRFHKFTIG-HAWTSDFGCSDKEEEFHWLIRYSPLHNVRRPWEQ-------FANIGFV-------QYPSIMLLTADHDDRVVPLHSLKLLATMQYVLCTSE-E-KSTQTNPIIGRIERKAGHGCGRPTQKLIDEAADRYAFMAKELGAAWIQ
>PGSC0003DMT400025603
------------------------------------------------------------MGSLPAI---DEPS-------------------WTY----------------PFARRDGSVVDNYHGVDVSDPYRWLEDPDSEETKEFVEKQVILTESVLKTC-ETREKLRKKLTKLFDFPKYDVPFRAG-DKYFYFHNTGLQPQKVLYIQDSLDG--KPEILLDPNTLSEDGTVSLS--ICAISEDAKYLAYGISSSGSDWVTIKVMRVEDKHDEPDTILWVKFSNVSWIHDSKGFFYSRYPAP--KNGENLDAGRETNANFHQQVYYHRLGTDQSDDILCWKDSENPMHRHIVSVTEDGKYVLLYIFRNCDTVNKLYYCDLS-TLPNGIEGC-KG--KRD--DALPFNKLVDTFDASYDYVAHNGTIFTFQTNKDAPKYKLIRVDVEN--PDF--WYDIIEEDE--KDVLQSAVAVNENQLVVSYLRDVKNVLQLRDLDTGELLHHLPIDIGRVSGISARRKDDSVFIGFMNFLIPGLIYECNLK--GEVPDLKVFREIVVPGFDRTEFQVNQVFVPSKD-GVKIPMFIVSRKGISLDGCNPCLLFGYGGFNVSITPHFSAARVVLAKHLGVVFCIANIRGGGEYGEEWYKGGALNKKQNCFDDFISAAEYLVSAGYTQPHKLCIEGGSNG----GLLV--GACVN----------------QRPDLFGCALAHVGVMDMLRFHKFTIG-HAWTSDFGCSDKEEEFQCLIEYSPLHNVSRPWEK-------SANVAFV-------QYPSIMLLTADHDDRVVPLHSLKLLATMQYILCTSQ-E-GSRQTNPIVGRIERKAGHGCGRPTQKLIDEAADRYAFMAKELGAAWVE
>Solyc04g082120
------------------------------------------------------------MGSLPAI---DEPS-------------------WTY----------------PFARRDEYVVDNYHGVDVSDPYRWLEDPDSKETKEFVEKQVILTESILKTC-ETREKLSKKLTKLFDFPKYDVPFRAG-DKYFYFHNTGLQPQKVLYVQDSLNG--KSEILLDPNTLSEDGTESLS--IYAISDDANYLAYGISSSGSDWVTIKVMRVKDKRDEPDTILWVKFSNVSWTRDNKGFFYSRYPTP--KNGENLDVGRETNANLHQQVYYHRLGTDQSDDILCWKDPENPMHRHIVSVTEDGKYVLLYIFRNCDTVNKLYYCDLS-TLPNGIEGY-KG---KR--DALPFNKLVDTFDASYDYVAHNGTIFTFQTNKDAPKYKLIRVDVEN--PDF--WSDIIEEDE--KDVLQSAVAVNENQLVVSYLRDVKNVLQLRDLETGELLHCLPIDIGRVSGISARRKDDSIFIGFMNFLIPGLIYQCNLK--GEVPDLKVFREIVVPGFDRTEFQVNQVFVPSKD-GVKIPMFIVSRKGISLDGCNPCLLYGYGGFNVSITPHFSAARVVLAKHLGVVFCIANIRGGGEYGEEWYKGGALNKKQNCFDDFISAAEYLVCAGYTQPHKLCIEGGSNG----GLLV--GACVN----------------QRPDLFGCALAHVGVMDMLRFHKFTIG-HAWTSDFGCSDKEEEFQWLIKYSPLHNVSRPWEK-------SVNLAFV-------QYPSIMLLTADHDDRVVPLHSLKLLATMQYVLCTSQ-E-GSPQTNPIVGRIERKAGHGCGRPTQKLIDEAADRYAFMAKELGAAWVE
>Niben101Scf05385g01018
------------------------------------------------------------MGSLPAL---DEPS-------------------WTY----------------PLARRDESVIDNYHGVDVPDPYRWLEDPDSEETQDFVEKQVTLTDSVLKTC-ETREKLREKLTKLFDFPTYEVPFRAG-DKYFYFHNSGLQPQKVLYVQDSLDG--KPEVLLDPNTFSEDGTVALS--ICAISKDAKYLAYGISSSGSDWVTIKVMRIEDNGNEPDTVSWVKFSNVSWTGDSKGFFYSRYPAP--KNGENLDAGRETNVNLHHQVYYHCLGTHQSDDILCWKDAENPKHRHMASVTEDGKYVLLYTFRNCDTVNKLHYCDLS-TLPNGIEGC-KG---RS--DALPFNKLVDHFDASYDYVAHNNSIFTFLTNKNAPKYKLVRVDVQK--PDF--WFDIINEND--KDVLQSAVAVNGNQLIVSYLRDVKNVLQLRDLETGVLLHHLPIDIGRVSGVSARRKDNSVFIGFMNFLIPGLIYECNLK--GEVPDLKVFREIIVPGFDRTEFQVNQVFVPGKDGGVKIPMFIVSRKNISLDGSNPCLLFGYGGFNVSLTPCFSAARVVLAKHLGVVFCMANIRGGGEYGEEWYKAGALSKKQNCFDDFISAAEYLVTSGYTQPHKLCIEGGSNG----GLLV--GACVN----------------QRPDLFGCALAHVGVMDMLRFHKFTIG-HAWTSDFGCSDKEEEFQWLIKYSPLHNVRRPWEQ-------FAIKAY--------QYPSIMLLTADHDDRVVPLHSLKLLA-MQYVLCTSV-Q-KSPQTNPIIGRIERKAGHGCGRPTQKLIDEAADRYAFMAKELGASWFE
>NtmRNA_104808
------------------------------------------------------------MGSLPAL---DEPS-------------------RTY----------------PLARRDESVFDNYHGVNIPDPYRWLEDPDSEETKDFVEKQVTLTDSVIKMC-ETREKLRKKLTKLFDFPKYEIPFRAG-DKYFYFHNSGLQPQKVLYVQDNLDG--KPEVLLDPNTFSEDGTVALS--ICAISEDAKYLAYGISSSGSDWVIIKVMRVQDKCDEPDTISWVKFSKVSWTRDSKGFFYSRYPAP--KNGENLDAGRETNVNLHHQVYYHFLGTDQSNDILCWKDTENPKHRHMASVTEDGKYVLLYTFRNCDTVNKLHYCDLS-TLPNGIEGY-KG---RS--DALPFNKLVDHFDASYDYVAHNNSIFTFLTNKNAPKYKLVRVDVQK--PDF--WFDIIDEDE--KDVLQSAVAVNGNQLIVSYLRDVKNVLQLRDLETGVLLHHLPIDIGRVSGVSARRKDNSVFIGFMNFLIPGLIYECNLK--GEVPDLKVFREIVVPGFDRTEFQVNQVFVPSKD-GVKIPMFIVSRKNISLDGSNPCLLFGYGGFNVSLTPSFSAARVVLAKHLGVVFCIANIRGGGEYGEEWYKAGALSRKQNCFDDFISAAEYLVTSGYTQPHKLCIEGGSNG----GLLV--GACVN----------------QRPDLFGCALAHVGVMDMLRFHKFTIG-HAWTSDFGCSDKEEEFQWLIKYSPLHNVRRPWEQ-------FAIKAY--------QYPSIMLLTADHDDRVVPLHSLKLLATMQYVLCTSV-A-KSPQTNPIIGRIERKAGHGCGRPTQKLIDEAADRYAFMAKELGASWFE
>Brara.G03410
------------------------------------------------------------MGSSSAL---GEL--------------------LHY----------------PSARRDDSVVEDYHGVKIADPYRWLEDPDAEEVKEFVESQVKLTDSVLAKC-ETKEKLRENITALFDHPRYESPFRRG-DKYFYFHNTGLQAQDVLYMQDDLDA--EPEVLLDPNTLSDDGTVALN--TFSVSEDAKYLAYGLSSSGSDWVTIKLIKIEDKKVEPDTLSWVKFSGITWTHDSKGFFYGRYPAP--KDGEGIDAGTETNSNLYHELYYHFIGTDQSQDILCWRDSENPKYMFGAEVTDDGKFLIMTIEEGCDPVNKLYYCDLS-SLSGGLESF-RG---SS--SFLPFIKLVDTLDAQYNVISNDETLFTFLTNKDAPKYKLVRVDLKE--PNS--WTDVVEEHE--KDVLASACAVNGNQLVTCYMSDVKHILQIRDMKSGSLLHQLPLDIGSVSDVSARRKDDTFFFSFTSFLTPGVIYKCDLA--NEAPEVKVFREVAVPGFDREAFQATQVFYPSKD-GTKIPMFIVAKKDIKLDGSHPCLVYAYGGFNISITPSFSASRIVLSKHLGAVFCIANIRGGGEYGEEWHKAGSLANKQNCFDDFISGAEYLVSAGYTQPSKLCIEGGSNG----GLLI--GACIN----------------QRPDLYGCALAHVGVMDMLRFHKFTIG-HAWTTDYGCSENEEEFHWLIKYSPLHNVKRPWEQ-------QTGNSV--------QYPSTMLLTADHDDRVVPLHSLKLLATLQHVLCTSL-E-NSPQTNPIIGRIEVKAGHGAGRPTKKMIDEAADRYSFMAKMVNAPWTE
>Thhalv10018135m
------------------------------------------------------------MGSFSVL---GER--------------------LQY----------------PLARRDDSVVEDYHGVKIGDPYRWLEDPDAEEVKEFVQNQVKLTDSVLDKC-ETKEKLRQNITALIDHPRYDSPFRRG-NKYFYFHNTGLQAQSVLYMQDDLDA--EPEVLLDPNTLSDDGTVALN--TFSVSEDAKYLAYGLSSSGSDWVTIKLIKIDDKKVEPDTLAWVKFSGIAWTHDSKGFFYGRYPAP--KEGEDIDAGTETNSNLYHELYYHSIGTDQSQDILCWRDHENPKYMFGAEVTDDGKYLIMSIGEGCDPVNKLYYCDLS-SLSGGLESF-RG---SS--SFLPFIKLVDTLDAQYSVISNDETLFTFLTNKDAPKYKLVRVDLKE--PNS--WTDVVEEHD--KDVLASACAVNGNQLVACYMSDVKHILQIRDLKSGSLLRQLPLDIGSVSDVSARRKDNSFFFSFTSFLTPGVIYKCDLV--NESPEVKVFREVVVPGFDREAFQATQVFYPSKD-GTKIPMFIVAKKDIKLDGSHPCLLYAYGGFNISITPSFSASRIVLSKHLGVVFCFANIRGGGEYGEEWHKAGSLAKKQNCFDDFISGAEYLVSAGYTQPSKLCIEGGSNG----GLLI--GACIN----------------QRPNLFGCALAHVGVMDMLRFHKFTIG-HAWTSDYGCSENEEEFHWLIKYSPLHNVKRPWEQ-------QTDNLV--------QYPSTMLLTADHDDRVVPLHSLKLLATMQHVLCTSL-E-NSPQTNPIIGRIEVKAGHGAGRPTQKMIDEAADRYSFMAKMVNASWTE
>Thhalv10018200m
------------------------------------------------------------MGSFSVL---GER--------------------LQY----------------PLARRDDSVVEDYHGVKIGDPYRWLEDPDAEEVKEFVQNQVKLTDSVLDKC-ETKEKLRQNITALIDHPRYDSPFRRG-NKYFYFHNTGLQAQSVLYMQDDLDA--EPEVLLDPNTLSDDGTVALN--TFSVSEDAKYLAYGLSSSGSDWVTIKLIKIDDKKVEPDTLAWVKFSGIAWTHDSKGFFYGRYPAP--KEGEDIDAGTETNSNLYHELYYHSIGTDQSQDILCWRDHENPKYMFGAEVTDDGKYLIMSIGEGCDPVNKLYYCDLS-SLSGGLESF-RG---SS--SFLPFIKLVDTLDAQYSVISNDETLFTFLTNKDAPKYKLVRVDLKE--PNS--WTDVVEEHD--KDVLASACAVNGNQLVACYMSDVKHILQIRDLKSGSLLRQLPLDIGSVSDVSARRKDNSFFFSFTSFLTPGVIYKCDLV--NESPEVKVFREVVVPGFDREAFQATQVFYPSKD-GTKIPMFIVAKKDIKLDGSHPCLLYAYGGFNISITPSFSASRIVLSKHLGVVFCFANIRGGGEYGEEWHKAGSLAKKQNCFDDFISGAEYLVSAGYTQPSKLCIEGGSNG----GLLI--GACIN----------------QRPNLFGCALAHVGVMDMLRFHKFTIG-HAWTSDYGCSENEEEFHWLIKYSPLHNVKRPWEQ-------QTDNLV--------QYPSTMLLTADHDDRVVPLHSLKLLATMQHVLCTSL-E-NSPQTNPIIGRIEVKAGHGAGRPTQKMIDEAADRYSFMAKMVNASWTE
>Carubv10021987m
------------------------------------------------------------MGSSSVL---GER--------------------LQY----------------PAARRDDSVVDDYHGVKIGDPYRWLEDPDAEEVKEFVQNQVKLTDSVLEKC-ESKDKLRQNITKLIDHPRYDSPFRQG-NKYFYFHNTGLQAQSVLYMQDDLDA--EPEVLLDPNTLSDDGTVALN--TFSVSEDAKYLAYGLSSSGSDWVTIKLMKIENKKVEPDTLSWVKFTGITWTHDSKGFFYGRYPAP--KEGEDIDAGTETNSNLYHELYYHFIGTDQSQDILCWRDHENPKYMFGAEVTDDGKYLVMSIGEGCDPVNKLYYCDMT-SFSGGLEGF-RG---SS--SFLPFIKLVDTFDAQYSVISNDETLFTFLTNKDAPKYKLVRVDLKE--PNS--WTDVVEEHE--KDVLASACAVNGNQLVACYMSDVKHILQIRDLKSGSLLHQLPVDIGSVSDVSARRKDNSFFFSFTSFLTPGVIYKCDLA--NESPEVKVFREVTVPGFDREAFQATQVFYPSKD-GTKIPMFIVAKKDIKLDGSHPCLLYAYGGFNISITPSFSASRIVLSKHLGVVFCFANIRGGGEYGEEWHKAGSLAKKQNCFDDFISGGEYLISAGYTQPSKLCIEGGSNG----GLLI--GACIN----------------QRPDLFGCALAHVGVMDMLRFHKFTIG-HAWTSDYGCSEVEEEFHWLIKYSPLHNVKRPWEQ-------QTDNLV--------QYPSTMLLTADHDDRVVPLHSLKLLATLQHVLCTSL-E-NSPQTNPIIGRIEVKAGHGAGRPTQKMIDEAADRYAFMAKMVNASWTE
>Bostr.20129s0049
------------------------------------------------------------MGSSSVL---GER--------------------LQY----------------PAARRDDSVVDDYHGVKIGDPYRWLEDPDAEEVKEFVQNQVKLTDSVLEKC-ETKEKLRQTITKLIDHPRYDSPFRQG-NKYFYFHNTGLQAQSVLYMQDDLDT--EPEVLLDPNTLSDDGTVALN--TFSVSEDAKYLAYGLSSSGSDWVTIKLMKIEDKKVEPDTLSWVKFTGITWTHDSKGFFYGRYPAP--KEGEDIDAGTETNSNLYHELHYHFLGTDQSQDILCWRDHENPKYMFGAEVTDDGKYLVMSIGVGCDPVNKLYYCDMT-SFSGGLESF-RG---SS--SLIPFIKLVDTFDAQYSVISNDETLFTFLTNKDAPKYKLVRVDLKE--PNS--WTDVVEEHE--KDVLASACAVNGNQLVACYMSDVKHILQIRDLKSGSLLHQLPVDIGSVSDVSARRKDNSFFFSFTSFLTPGVIYKCDLA--NESPEVKVFREVTVPGFDREAFQATQVFYPSKD-GTKIPMFIVAKKDIKLDGSHPCLLYAYGGFNISITPSFSASRIVLSKHLGVVFCFANIRGGGEYGEEWHKAGSLAKKQNCFDDFISGAEYLVSAGYTQSSKLCIEGGSNG----GLLI--GACIN----------------QRPDLFGCALAHVGVMDMLRFHKFTIG-HAWTSDYGCSENEEEFHWLIKYSPLHNVKRPWEQ-------QTDHLV--------QYPSTMLLTADHDDRVVPLHSLKLLATLQHVLCTSL-E-NSPQTNPIIGRIEVKAGHGAGRPTQKMIDEAADRYAYMAKMVNASWTE
>AL2G36190
------------------------------------------------------------MGSSSVL---GER--------------------LHY----------------PATRRGDSVVDNYHGVKIGDPYRWLEDPDAEEVKEFVQNQVKLTDSVLEKC-ETKEKLRQNITKLIDHPRYDSPFRQG-DKYFYFHNTGLQAQSVLYMQDDLDA--EPEVLLDPNTLSDDGTVALN--TFSVSEDAKYLAYGLSSSGSDWVTIKLMNIEDKKVEPDVLSWVKFTGITWTHDSKGFFYGRYPAP--KEGEDIDAGTETNSNLYHELYYHFLGTDQSQDILCWRDHENPKYMFGAEVTDDGKYLFMSIGESCDPVNKLYYCDMT-SFSGGLESF-RG---SS--SFLPFIKLVDTFDAQYSVISNDETLFTFLTNKDAPKYKLVLVDLKE--PNS--WTDVVEEHE--KDVLASACAVNGNHLVACYMSDVKHILQIRDLKSGSLLHQLPLDIGSVSDVSARRKDNTFFFSFTSFLTPGVIYKCDLA--NESPEVKVFREVTVPGFDREAFQAIQVFYPSKD-GTKIPMFIVAKKDIKLDGSHPCLLYAYGGFNISITPSFSASRIVLSKHLGVVFCVANIRGGGEYGEEWHKAGSLAKKQNCFDDFISGAEYLVSAGYTQPSKLCIEGGSNG----GLLI--GACIN----------------QRPDLFGCALAHVGVMDMLRFHKFTIG-HAWTSDYGCSENEEEFHWLIKYSPLHNVKRPWEQ-------QTDQFI--------QYPSTMLLTADHDDRVVPLHSLKLLATLQHVLCTSL-E-NSPQTNPIIGRIEVKAGHGAGRPTQKMIDEAADRYSFMAKMVNAAWTE
>AT1G76140
------------------------------------------------------------MGSSSVF---GEQ--------------------LQY----------------PATRRDDSVVDDYHGVKIGDPYRWLEDPDAEEVKEFVQSQVKLTDSVLEKC-ETKEKLRQNITKLIDHPRYDSPFRQG-DKYFYFHNTGLQAQSVLYMQDNLDA--EPEVLLDPNTLSDDGTVALN--TFSVSEDAKYLAYGLSSSGSDWVTIKLMKIEDKKVEPDTLSWVKFTGITWTHDSKGFFYGRYPAP--KEGEDIDAGTETNSNLYHELYYHFIGTDQSQDILCWRDNENPKYMFGAEVTDDGKYLIMSIGESCDPVNKLYYCDMT-SLSGGLESF-RG---SS--SFLPFIKLVDTFDAQYSVISNDETLFTFLTNKDAPKYKLVRVDLKE--PNS--WTDVVEEHE--KDVLASACAVNGNHLVACYMSDVKHILQIRDLKSGSLLHQLPLDIGSVSDVSARRKDNTFFFSFTSFLTPGVIYKCDLA--NESPEVKVFREVTVPGFDREAFQAIQVFYPSKD-GTKIPMFIVAKKDIKLDGSHPCLLYAYGGFNISITPSFSASRIVLSKHLGVVFCFANIRGGGEYGEEWHKAGSLAKKQNCFDDFISGAEYLVSAGYTQPSKLCIEGGSNG----GLLV--GACIN----------------QRPDLYGCALAHVGVMDMLRFHKFTIG-HAWTSDYGCSENEEEFHWLIKYSPLHNVKRPWEQ-------QTDHLV--------QYPSTMLLTADHDDRVVPLHSLKLLATLQHVLCTSL-D-NSPQMNPIIGRIEVKAGHGAGRPTQKMIDEAADRYSFMAKMVNASWTE
>Brara.F01452
------------------------------------------------------------MGSLSAF---EER--------------------LQY----------------PTARRDESIVEEYHGVRIADPYRWLEDPEAEEVKDFVEKQVNLSDSVLKTC-ETKEKLHEKITKLIDHPRYDTPFKRG-NSYFYFHNTGLQAQSVLYIQDDLDS--EAEVLLDPNTLSDDGTVSLN--SLAVSEDGKYMAYGLCSSGSDWVTIKVMKIEDKTVEPDTLSWVKFSGITWTHNGLGFFYSRYPAP--QEGEKIDAGTETNSNLYHELYYHFLGTEQSEDVLCWRDQDNPKHMFGSKVTDDGKYLIMTIEEGCDPVNKVYHCDLS-SLPKGLEGY-RG---SK--SLLPFIKLIDTFEAQYIAIANDETLFTFFTNKDAPKYKLVRVDLKE--PST--WTDVIPEHE--KDVLSTACVVNGNQLVVSYMSDVKHILQIRDLKYGSLLHTLPVDIGSVGGVFARRKDTTFFFRFTSFLTPGVIYKCDLS--NESPLVTVFREIDVPGFDRTAFQVTQVFYPSKD-GTKIPMFIVARKEIELDGSHPCLLYAYGGFSASMTPFFSATRIVLSRHLGAVFCFANIRGGGEYGEEWHKAGALGNKQNCFDDFIAGAEYLVSAGYTQPRKLCIEGSSNG----GILI--GACIN----------------QRPDLFGCALAHVGVMDMLRFHKFTIG-HAWTSEFGCSDKEEEFHWLIKYSPLHNVKRPWEQ-------KRDGFF--------QYPSTMLLTADHDDRVVPLHTFKLLATMQYELGLSL-E-NTPQTNPIIARIEVKAGHGAGRPTQKIIDEAADRYGFMAKMVDATWLD
>Thhalv10006924m
------------------------------------------------------------MGSLSAF---VER--------------------LQY----------------PTARRDESIVDDYHGVKVADPYRWLEDPDAEEVKEFVEKQVKLSDSVLKTC-ETKEKLHEKITKLIDHPRYDTPFKRG-NSYFYFHNTGLQAQSVLYIQDDLDS--EAEILLDPNTLSDDGTVSLS--SLSISEDAKYLAYGLSSSGSDWVTIKVMEVEDKKVELDTLFWVKFSGITWTHDGKGFFYSRYPAP--QEGEKIDAGTETNSNLYHELYYHFLGTDQSEDVLCWRDQENPKHMFGSKVTDDGKYLIMTIEEGCDPVNKVYHCDLS-SLPHGLEGF-RG---SN--ALLPFVKLIDTFDAQYIAIANDETLFTFFTNKDAPKYKLVRVDLKE--PSN--WTDVIAEHE--KDVLSTACVVNGNQLVVSYMSDVKHILQIRDLKSGSLLHRLPVDIGSVGGVFARRKDTTFFFRFTSFLTPGVIYKCDLS--NEAPEVTVFREIAVPGFDRTAFQVTQVFYPSKD-GTKIPMFIVARKDIELDGSHPCLLYAYGGFSASMTPFFSATRIVLSRHLGAVFCFANIRGGGEYGEEWHKSGALANKQKCFDDFISGAEYLVSAGYTQPRKLCIEGSSNG----GILI--GACIN----------------QRPDLFGCALAHVGVMDMLRFHKFTIG-HAWTSEFGCSDKEEEFHWLIKYSPLHNVKRPWEQ-------KTDRFV--------QYPSTMLLTADHDDRVVPLHTFKLLATMQYELGLSL-E-NSPQTNPIVARIEVKAGHGAGRPTQKMIDEAADRYAFMAKMVDASWID
>Carubv10008428m
------------------------------------------------------------MGSLSTF---EER--------------------QQY----------------PRARRDESVVDYYHGVKVSDPYRWLEDPDAEEVKEFVEKQVKLSDSVLKTC-ETKENLHEKFTKFIDYPRYDTPFKRG-NCYFYFHNSGLQAQSVLYVQDDLES--EAEILLDPNTLSDDGTVSLN--TLAISEDAKYLAYGLSSSGSDWVTIKVMKIEDKKVEPDTLSWVKFSGITWTHDGKGFFYSRYPAP--LEGEKIDAGTETNSNLYHELYYHFLGTDQSQDVLCWRDQENPKHMFGSKVTDDGKYLIMIIEEGCDPVNKVFHCDLS-SLPKGLEGF-RG---SS--ALLPFVKLIDTFDAQYIAIANDETFFTFFTNKDGPKYKLVRVDLKE--PSI--WSDVIAEHE--NDVLSTASAVNGDQLVVSYMSDVKHILQIRDLKSGSLLHRLPVDIGSVCGVFARRKDTTFFFRFTSFLTPGMIYKCDLS--HEVPKVTVFREIAVPGFDRTTFHVSQVFYPSKD-GTKIPMFIVARKDIKLDGSHPCLLYAYGGFSVSMTPFFSATRIVLSRHLGAVFCFANIRGGGEYGEEWHKSGALASKQNCFDDFISGAEYLVSSGYTQPRKLCIEGSSNG----GILI--GACIN----------------QRPDLFGCALAHVGVMDMLRFHKFTIG-HAWASEFGCSDKEEEFHWLIKYSPLHNVKRPWEQ-------KTDRFV--------QYPSTMLLTADHDDRVVPLHTYKLLATMQYELGLSL-E-NSPQTNPLIARIEVKAGHGAGRPTQKMIDEAADRYSFMAKMVDASWID
>Bostr.7128s0637
------------------------------------------------------------MGSLSAF---EER--------------------LQY----------------PTARRDESIVEDYHGVKVSDPYRWLEDPDAEEVKEFVEKQVKLSDSVLKTC-ETKEKLHEKFTKFIDYPRYDTPFKRG-NCYFYFHNSGLQAQSVLYVQDDLDS--EAEILLDPNTLSDDGTVSLN--TLSISEDANYMAYGLSSSGSDWVTIKVMKIEDKKVEPDTLSWVKFSGITWTHDGKGFFYSRYPAP--QEGEKIDAGTETNSNLYHELYYHFLGTDQSEDVLCWRDQENPKHMFGSNVTDDGKYLIMSIEEGCDPVNKVYFCDLS-SLPKGLEGF-RG---SN--ALLPFVKLIDTFDAQYIAIANDETLFTFFTNKDAPKYKLIRVDLKE--PSN--WTDVIAEHE--KDVLSTASAVNGDQLVVSYMSDVKHILQIRDLKSGSLLHRLPVDIGSVCGVFARRKDTTFFFRFTSFLTPGVIYKCDLS--HKAPEVMVFREIAVPGFDRTAFQVTQVFYPSKD-GTKIPMFIVARKDIKLDGSHPCLLYAYGGFSVSMTPFFSATRIVLSRHLGAVFCFANIRGGGEYGEVWHKSGALANKQNCFDDFISGAEYLVSAGYTQPRKLCIEGGSNG----GILI--GACIN----------------QRPDLFGCALAHVGVMDMLRFHKFTIG-HAWASEFGCSDKEEEFHWLLKYSPLHNVKRPWEQ-------KTDRFV--------QYPSTMLLTADHDDRVVPLHTYKLLATMQYELGLSL-E-KSPQTNPIIARIEVKAGHGAGRPTQKMIDEAADRYSFMAKMVDASWID
>AT1G20380
------------------------------------------------------------MGSLPAF---EER--------------------LQY----------------PTARRDESVVEDYHGVKVSDPYRWLEDPDAEEVKEFVEKQVQLSDSVLKSC-ETKEKLHDKFTKFIDYPRFDTPFKRG-NSYFYFHNSGLQAQSVLHVQDDLES--EAEILLDPNTLSDDGTVSLN--TLSISEDAKYLAYGLSSSGSDWVTIKVMKIEDKKVEPDSLSWVKFSGITWTHDGKGFFYSRYPAP--REGEKIDAGTETNSNLYHELYYHFLGTDQSEDVLCWRDQDNPKHMFGSKVTDDGKYLIMSIEEGCDPVNKVYHCDLS-LLPKGLEGF-RG---SN--TLLPFVKLIDTFDAQYIAIANDETLFTFLTNKDAPKYKVVRVDLKE--PSS--WTDVIAEHE--KDVLSTASAVNGDQLVVSYMSDVKHILQIRDLKSGSLLHGLPVDIGSVCGVFARRKDTTFFFRFTSFLTPGVIYICDLS--HEAPEVTVFREIGVPGFDRTAFQVTQVFYPSKD-GTDIPMFIVARKDIKLDGSHPCLLYAYGGFSISMTPFFSATRIVLGRHLGTVFCFANIRGGGEYGEEWHKSGALANKQNCFDDFISGAEYLVSAGYTQPRKLCIEGGSNG----GILV--GACIN----------------QRPDLFGCALAHVGVMDMLRFHKFTIG-HAWTSEFGCSDKEEEFHWLIKYSPLHNVKRPWEQ-------KTDLFF--------QYPSTMLLTADHDDRVVPLHSYKLLATMQYELGLSL-E-NSPQTNPIIARIEVKAGHGAGRPTQKMIDEAADRYSFMAKMVDASWID
>AL1G33310
------------------------------------------------------------MGSLSAF---EER--------------------LQY----------------PTAKRDESVVEDYHGVNVSDPYRWLEDPDAEEVKEFVEKQVKLSESVLKTC-ETKEKLHDKFTEFIDYPRYDTPFKRG-NSYFYFHNSGLQAQSVLHVQDDLES--EAEVLLDPNTLSDDGTVSLN--TLSISEDAKYLAYGLSSSGSDWVTIKVMKIEDKKVESDSLSWVKFSGITWTHDGKGFFYSRYPAP--QEGEKIDAGTETNSNLYHELYYHFLGMDQSEDVLCWRDQDNPKHMFGSKVTDDGKYLIMSIEEGCDPVNKVYHCDLS-SLPKGLEGF-RG---SN--ALLPFVKLIDTFDAQYIAIANDATLFTFLTNKDAPKYKLVRVDLKE--PSS--WTDVIAEHE--KDVLSTASAVNGDQLVVSYMSDVKHILQIRDLKSGSLLHRLPVDIGSVCGVFARRKDTIFFFRFTSFLTPGVIYKCDLS--HEAPEVTVFREIGVPGFDRTAFQVTQVFYPSKD-GTEIPMFIVARKDIKLDGSHPCLLYAYGGFSVSMTPFFSATRIVLSRHLGTVFCFANIRGGGEYGEEWHKSGALANKQNCFDDFISGAEYLVSAGYTQPRKLCIEGGSNG----GILV--GACIN----------------QRPDLFGCALAHVGVMDMLRFHKFTIG-HAWTSEFGCSDKEEEFHWLIKYSPLHNVKRPWEQ-------KTDRFV--------QYPSTMLLTADHDDRVVPLHTYKLLATMQYELGLSL-E-NSPQTNPIIARIEVKAGHGAGRPTQKMIDEAADRYSFMAKMVDASWID
>AmboTri_sc00001.180
------------------------------------------------------------MGSLSAL---TET--------------------SVY----------------PEARRDETVGDDYHGVRVEDPYRWLEDPEADEVKDFVDKQVQLTESVLQTC-ETREKLRQQITTLFDHPRYEIPFRRG-DKYFYFHNTGLQAQNVLYIQDDLES--KAEVLLDPNTLSEDGTVALN--LCSISEDAKYLAYGLSASGSDWVTINVMRIEDKTTEPDTLKWVKFSSISWTHDSKGFFYGRYPKP--NEGEELDAGTETNINLNHELYYHFLGTYQSEDILCWRDPEHPKWIFGSQVTEDGKFLLLDIEEGCDPVNKLYYCDLS-DLPKGLAGF-KG---EN--VMLPFVKLVDNFDASYRTVANDDTIFTFLTNKDAPKYKLVRVDLKE--PNL--WTDVVPESE--RDVLESAICVNGNQLVMSYLSDVKYVLHTRNLKTGHFLHRLPIEIGTVYGVFGRRKHKEIFVGFTSFLSPGIIYQCNLD--ADVPEMRIFREINVPWFDRTEFQVNQVFVSSKD-GTKIPMFIVSKKGIPLDGSHPCLLYGYGGFNISLTPSFSVSRIVLTRHLGAVFCIANIRGGGEYGEEWHKAGSLSKKQNCFDDFISAAEYLVSEGYTQPKRLCIEGGSNG----GLLV--AACMN----------------QRPDLFGCVLAHVGVMDMLRFHKFTIG-HAWTSDYGCSDKDEEFHWLIKYSPLHNVKRPWEQ-------SNGKSY--------QYPPTMLLTADHDDRVVPLHSLKLLATMQHVLCSSL-E-NSPQTNPIIARIDRKAGHGAGRPTQKLIDEAADRYSFMAKVLDASWV-
>Eucgr.F03531
------------------------------------MPRPPSLAEIKSAIWTPPPPPPPVASAVSPV---TSPSPRRAAGWDRSPQRWTGRCGIRY----------------PPARRDESVVDDFFGVKISDPYRWLEDPDSEETKEFVQNQVELTQTVLKTC-DATDKLNEKITKLFDHPRYEAPFRRG-NKYFYFHNTGLQAQSILYVQDSLDA--EAEVLLDPNALSEDGTVSLN--TLSVSEDAKYLAYGLSSSGSDWVTIKLMRVEDKKVEPDNLSWVKFTSISWTHDGRGFFYGRYPAP--KEGD-IDAGTETNSNLYHEVYYHFVGTDQTEDILCWRDSDNPKYMFGASVTEDGKYVLLDIVEDCDPVNKVYYCDMS-SLPDGIEGL-KK---RN--ELLPFIKLVDNLDAKYEAVANDETVFTFLTNKDAPRYKLVRVDLRE--PNV--WTDVIKEAE--KDVLESASAVNHNQLIVSYLSDVKYVVQIRDLKTGSLLHQLPIDIGTVSGISARREDSTIFFSFTSFLSPGIIYQCDLQ--NEVPDMKIFREIVVSGFDRSEFQVNQVFVSSKD-GTKIPMFIVARKGISLDGSHPCLLYGYGGFNISITPSFSVSRTILIRHLGAVYCIANIRGGGEYGEEWHKAGALAKKQNCFDDFISAAQYLVSAGYTQPKKLCIEGGSNG----GLLI--GACIN----------------QRPDLFGCALAHVGVMDMLRFHKFTIG-HAWTSDFGCADKEEEFHWLIKYSPLHNVRRPWEQ-------GPDQLV--------QYPPTMLLTADHDDRVVPLHSLKLLATMQYVLCTSL-E-KSPQTNPILGRIECKAGHGAGRPTKKMIDEAADRYGFMAKMLDASWID
>Aqcoe6G232000
------------------------------------------------------------MGSVSAALDENFP--------------------LEY----------------PLVRRDESVVDDYHGVKISDPYRWLEDPDAEEVKDFVEKQVNLTECVLQTC-DTREKLREEITKLFDHPRFEIPFKKG-NKYFYFHNTGLQAQSILYVQDSLDA--KAEVLLDPNGLSEDGTVALS--MVAISEDAKYFAYGLSTSGSDWVTIKVMRLADKVVEPDTLSWVKFSSVSWTHDNKGFFYSRFPAP--KEGEQLDAGTETNSNLNHELCYHFMGKDQSQDILCWKDPENPKYMFSAEVMDDGKYVLLHITEGCDPVNKLYYFDLS-TLPNGLEGF-SE---EK--GLLSFVKLVDNFDASYNAIANDSTEFTFLTNKDAPRYKIVRVDLKE--PTV--WSDVIPEDE--KDVLESAYAVNGNNILVSYLSDVKYVLQIRDLKTGMLLHDLPVDIGTVSGISGRRKDSELFIGFTSFLTPGIIYQCDLA--TAIPQLKIFKEIVVPGFDRTVFEVNQVFVPSKD-GTKIPMFVVSKKNIPMDGSHPCLLYGYGGFNISITPSFSVSRIILTKNLGTVFCIANIRGGGEYGEEWHKAGSLAKKQNCFDDFISAAEFLVSSGYTQPKNLCIEGGSNG----GLLI--GACIN----------------QRPDLFGCALAHVGVMDMLRFHKFTIG-HAWTSDFGCSDKEEEFHWLVKYSPLHNVKRPWEE-------HQDKKC--------QYPPTMLLTADHDDRVVPLHSLKLLATMQYVLCTSL-E-KSPQTNPIVGRIDRKAGHGAGRPTKKMIDEAADRYSFMAKMLNASWIN
>Medtr3g115030
------------------------------------------------------------MGTL------DEP--------------------LQY----------------PAARRDDSVVDDYHGLKIADPYRWLEDPDAEEVKEFVEKQVQLTNSVIQQC-ETRSKLNETITKLFDHPRYDAPFRRA-NKYFYFHNTGLQAQDILYVQDSLEG--EPQVLLDPNALSEDGTVSLN--TFSVSEDAKYLAYALSSSGSDWATIKVLRIEDKNAEPDNLSWVKFSSISWTHDNKGFFYSRYPAP--KDGEVVDAGTETNSNLYHMLYYHFLGTDQSGDILCWKDHENPKYSFGGIVTDDGKYLLLYISEGCDPVNKLYYCDMS-DFPSIFESF-FS---AN--SPLPFVKLIDNFDAKYDYIANDDSVFTFLTNKDAPKYKLVRVDLEK--PNT--WADVLPESD--KDVLESACAVNGNQLIVSYLSDVKHLIQVRDLKSGSLLHELPIDIGTVYDISARREDNVVFISFTSFLSPGIVYQCNLG--TGTPDLKILREIAVPGFDRSEFQVNQVFFPSKD-GTKIPMFIVAKKDIVFDGSHPCLLYGYGGFNISITPSFSVSRIVLTKHLGFVYCIANIRGGGEYGEEWHKAGSLAKKQNCFDDFISAGEYLVSTGYTQPRKLCIEGGSNG----GLLV--GACVN----------------QRPELFGCALAHVGVMDMLRFHKFTIG-HAWTSDYGCADKEEEFHWLIKYSPLHNVRRPWEQ-------HPDKSI--------QYPSTMLLTADHDDRVVPLHSLKLLATMQYVLCSSL-E-KSPQTNPIIGRIDCKAGHGAGRPTKKMIDEAADRYSFMAKMLEAHWIE
>Phvul.009G020800
------------------------------------------------------------MTSLSAL---NIS--------------------LQY----------------PPARRDDTVVEDYHGVKISDPYRWLEDPDAEEVKEFVQKQVKLTDSVLQEC-ETRGKLRETITKLFDHPRYYAPFRRA-DKFFYFHNTGLQPQNILYVQESLEG--EAEVLLDPNGFSEDGTVSLS--TLSVSEDGKYLAYALSSSGSDWTTIKVLRTDDRNVEPDTLMWVKFSSISWTHDNKGFFYSRYPAP--KDGDVVDAGTETNANLHHQLYYHFLGTDQSEDILCWRDPENPKYTFGGSVTDDGQYILLNIAEGCDPVNKLYYCDLS-KIPNALEGF-RN---GN--SLLPFVKLVDNFDAQYEAIANDDTVFTFLTNKDAPKYKLVRVDLKE--PTV--WADVLQESE--KDVLESACAVNGNQLIVSYLSDVKYLLQVRDLRTGSLLHQLPIDIGSVSEVSGRREDSVVFIGFTSFLTPGIIYQCNLG--TEIPDMKIFREIVVPGFDRSEFQVKQDFVSGKD-ATKIPVFIVAKRDIVLDGSHPCLLYGYGGFNISITPYFSVSRVVMTRHLGVVFCIANIRGGGEYGEEWHKAGSLAKKQNCFDDFISAAEYLVSTGYTQPKKLCIEGGSNG----GLLV--GACIN----------------QRPDLFGCALGHVGVMDMLRFHKFTIG-HAWTSDYGCSDKEEEFHWLIKYSPLHNVRRPWE--------HTDQSI--------QYPSTMLLTADHDDRVVPLHTLKLLATMQHVLCTSL-E-ESPQTNPIIGRIDCKSGHGAGRPTQKMIDEAADRYSFMAKMLEVHWIE
>Glyma.04G019700
------------------------------------------------------------MASLCA---------------------------LNY----------------PPARRDDSVVEDYHGVKIADPYRWLEDPDAEEVKEFVAKQVQLTDSVLQKC-ETRGKLRETITKLFDHPRYDAPFRRA-NKYFYFHNTGLQPQNILYVQESLEG--EAEALLDPNTFSEDGTVSLS--TLSVSEDAKYLAYALSSSGSDWTTIKVMRIEDRNVEPDTLSWVKFSSISWTHDGKGFFYSRYPAP--KDGEVVDAGTETNANLHHQLYYHFLGTDQSEDILCWRDPENPKYTFGGSVTDDGKYILLHIAEGCDPVNKLYYCDLS-KLPNALEGF-RN---GN--SLLPFAKLIDNFDAQYEAIANDDTVFTFLTNKDAPKYKIVRVDLKE--PTA--WADVLQESE--KDVLESACAVNGNQLIVSYLSDVKYLLQVRDLKTGSLLHQLPIEIGSVSEISARREDSVVFIGFTSFLTPGIIYQCNLG--TEIPDMKIFREIVVPGFDRSEFHVKQDFVTSKD-GTKIPMFIVAKKDITLDGSHPCLLYGYGGFNINITPYFSVSRIVLTRHLGVVFSIANIRGGGEYGEEWHKAGSLARKQNCFDDFISAAEYLVSTGYTQPKKLCIEGGSNG----GLLV--GACIN----------------QRPDLFGCALAHVGVMDMLRFHKFTIG-HAWTSDYGCSDKEEEFHWLIKYSPLHNVRRPWEQ-------HHDQSF--------QYPSTMLLTADHDDRVVPLHTLKLLATMQYVLCTSL-E-KSPQTNAIIGRIDCKSGHGAGRPTQKMIDEAADRYGFMAKVLEVHWIE
>Medtr1g026380
------------------------------------------------------------MGSLSVF---DET--------------------IQY----------------PIARRNDSVIDNYHGVNVPDPYRWLENPDAEEVKDFVQKQVVLTDSVLKTC-DCRTKLGETIKKVFDHPRYTTPFKRGVNHYFYFHNTGLQPQSVLYVQDSFEG--EAEVLLDPNVLSEDGTVSLN--SFSISQDAKFLAYGLSSSGSDWVTIKVMRVHDKVVEPDTLSWVKFSSISWTHDSKGFFYSRYPAPTIKDGEVVDAGTETDSNLYHELYYHFLGTDQSQDILCWRDPHNPKYMFGASVTDDGKYVLLSIEEGCDPVNKIYYFDLS-ELPNGLEGF-RN---KH--SFLTFVKLIDDFDAKYQPIANDDAVFTFLTNKDAPKYKLVRVDLRE--PNT--WTDVIQESE--KDVLGSAYVVNSNQLIVSYLSDVKYVLQVRNLQTGSLQHQLPIDIGTVGEISAQREDSVFFFSFTSFLTPGIIYQCNLG--TRIPDVKIFREIVVPGFDRSDFHVNQVFAPSKD-GTKIPMFIVSRKDIILNGSHPCLLYGYGGFNVSLTPFFSVSRIVLARHLGSVICIANIRGGGEYGEEWHKAGSLSKKQNCFDDFISAAEYLVSAGYTQPKKLCIEGGSNG----GLLV--GACIN----------------QRPDLFGCALAHVGVMDMLRFHKFTIG-HAWTSDFGCSDKEEEFHWLIKYSPLHNVRRPWEQ-------HPDKSI--------QYPSTMLLTADHDDRVVPLHSLKLLATLQYVLVTSL-D-KSPQTNPIIARIECKAGHGAGRPTQKTIDEAADRYGFMAKMLEARWIE
>Phvul.001G001700
------------------------------------------------------------MVSLSAR---HQP--------------------IQY----------------PTARRDHSVVDHFHGVNITDPYRWLENPEAEEVQEFVQKQVALTDSVLQSC-ECRGKLADKITKLFDNPRYNAPFRRG-NKYFYFHNTGLQAQSVLYLQDSLEA--EAQVLLDPNAFSEDGTVSLN--TLSVSKNAEFLAYGLSSSGSDWVTIKLMRIQDKSVQSDTLSWVKFSSISWTHDSKGFFYSRYPAP--KNGEVADAGTETNANLHHELYYHFLGTDQSEDILCWRDPENPKHMFGGSVTEDGKYLLLYIEEGCDPVNKLYYYDLS-ELPNGLESF-RN---EN--SLLPFVKLVDKFDGQYHAIANDDTLFTFLTNKDAPKYKIVRVDLKE--PNA--WTDVIQESE--KDVLESARAVNGNKLIVSYLSDVKYVLQVRDLETGSLQHQLPIDIGTVSEISGRREDSEVFIGFTSFLTPGIIYQCDLR--TQIPDMKIFREIVVPGFDRSEFQVNQVFVPSKD-GTKIPMFIVAKKDIVLDGSHPCLLYGYGGFNISLTPYFNISRTVLARHLGVVFCIANIRGGGEYGEDWHKAGSLANKQNCFDDFISAAEYLVSAGYTKPKKLCIEGGSNG----GLLV--GACIN----------------QRPDLFGCALAHVGVMDMLRFHKFTIG-HAWTTDYGCSDKEEEFHWLIKYSPLHNVQRPWEK-------HPNQSI--------QYPSTMLLTADHDDRVVPLHSLKLLATLQYVLVNSL-D-ESPQTNPIIGRIECKAGHGAGRPTKKMIDEAADRYSFMAKMLDAHWIE
>Glyma.14G222700
------------------------------------------------------------MGSLSAL---YQP--------------------IQY----------------PTARRDDSVLDDFHGVKIADPYRWLENPEAEEVKEFVQKQVALTDSVLQRC-DCRPKLAEKITKLFDNPRYNAPFRRGDNKYFYFHNTGLQAQSVLYVQDTLEA--EAEVLLDPNALSEDGTVSLN--TLSVSKDAEFLAYGLSSSGSDWVTINLMRIRDKTVQPDTLSWVKFSSISWTHDTKGFFYSRYPAP--KDGELVDAGTETNANLYHELYYHFLGTDQSQDILCWRDPENPKYMFGGTVTEDGKYVLLYIEEGCDPVNKLYYCDLS-ELPNGLEGF-RN---ES--SLLPFVKLVDKFDGQYQAIANDDTLFTFLTNKDAPKYKLVRVDLKE--PNA--WTDVIPESE--KDVLESARAVNGNQLIVSYLSDVKYVLQVRDLETGSLQHKLPIDIGTVSEISARREDTVLFIGFTSFLTPGIIYQCDLG--TQTPDMKIFREIDIPGFDRSEFHVNQVFVPSKD-GTKIPMFIVARKDIVLDGSHPCLLYGYGGFNVSLTPYFNISRTVLARHLGAVFCIANIRGGGEYGEEWHKSGSLANKQNCFDDFISAAEYLVSAGYTQPRKLCIEGGSNG----GLLV--GACIN----------------QRPDLFGCALAHVGVMDMLRFHKFTIG-HAWATDYGCSEKEEEFHWLIKYSPLHNVRRPWEQ-------HPDQSI--------QYPSTMLLTADHDDRVVPLHSLKLLATLQYVLVTSL-D-KSPQTNPIIGRIECKAGHGAGRPTQKMIDEAADRYSFMAKMLDAHWIE
>Caripap26.240
------------------------------------------------------------MGSLSSP---DLH--------------------LQY----------------PIARRDESVVDDYHGVKVADPYRWLEDPDAEEVKDFVQKQVNLTESVLKKC-DVRDKLREKITKVFDHPRYDTPFLRG-SKYFYFYNTGLQAQNVLYVQDSLDA--EPEVLLDPNALSDDGTVSLN--TLAVSKDAKHLAYGLSSSGSDWVTIKVMRVEDKRVEADTLSWVKFSSISWTNDSKGFFYSRYPAP--TEGEELDAGTETNSNLYNELYYHFVGTDQSEDILCWKDPENPKYKFGASVTEDGKYLLLYIDESCDPINKVYYCDMS-SLPNGFEGF-RE---NN--SLLPFVKLIDGFDAYYQAVANDGTLFTFLTNKDAPKYKLVRVDLNE--PTN--WADVVPEAE--KDVLQSAFAVNGNQIIMSYLSDVKYVVQIRDLETGSFLHQLPIDIGTVYGISARREDNMFFLGFTNFLTPGVIYQCNLA--SEVPEMKIFRETVVPGFDRSGFHVNQVFIPSKD-GTKIPIFIVAEKDIKLDGSRPCLLYGYGGFSISITPSFSVSRILLCRHLGAVFCIANIRGGGEYGEEWHKAGSLSKKQNCFDDFISAAEFLVSSGYTQPSKLCIEGGSNG----GLLV--GACIN----------------QRPDLFGCALAHVGVMDMLRFHKFTIG-HAWTSDYGCSDKEEEFHWLIKYSPLHNVKRPWEQ-------HPDQPS--------QYPSTMLLTADHDDRVVPLHTLKLLATMQYVLCSSL-E-NNPQTNPIIGRIDCKSGHGAGRPTQKIIDEAADRYGFMARVLGVSWIE
>GSVIVT01008711001
------------------------------------------------------------MGSVGAS---GES--------------------LKY----------------PLARRDESVVDDYHGVLISDPYRWLEDPDAQEVKEFVEKQVKLTDSVLQTC-DTREKLRETITKLFDHPRFDAPFRRG-DKYFYFHNTGLQAQKVLYVQDSLDG--KAEVLLDPNGLSEDGTVSLN--TCAVSEDAKYLAYGLSSSGSDWVTIKVMRVEDKRVETDTLSWVKFSGISWTHDSKGFFYCRYPAP--KEDEKLDAGTETNSNLNQELYYHFLGTDQSQDILCWKDPDNPKHMFGADVTDDGKYVLLYISESCEEVNKVYHCDIT-SLPEGLEGF-RE---RK--DLLPFIKLIDNFDARYHAIANDDTLFTFMTNKDAPKYKLVQVDLKE--PSI--WNVVLEEAE--KDVLESAYAVNGNQILVCYLSDVKYVLQIRDLKTGSLLHDLPIDIGSVFDISARRRDSTVFIGFTSFLTPGIIYHCNLE--AGVPDMKIFREIVVPGFDRTEFCVDQVFVPSKD-GTKIPMFIVARKNIPMDGSHPCLLYGYGGFNISITPSFSVSRIVLSRHLGAVFCIANIRGGGEYGQEWHKSGSLAKKQNCFDDFISAAEYLVSAGYTQPRKLCIEGGSNG----GLLV--GACIN----------------QRPDLFGCALAHVGVMDMLRFHKFTIG-HAWTSDYGCSEKEEEFHWLIKYSPLHNVRRPWEQ-------SPDQPS--------QYPATMILTADHDDRVVPLHSLKLLATMQYILCTSV-E-KSPQTNPIIGRIECKAGHGAGRPTQKMIDEAADRYSFLAKMLEASWIE
>Potri.005G247300
------------------------------------------------------------MGSLSAL---ERP--------------------LQY----------------PIARRDDIIIDDYHGVKIADPYRWLEDPDDEEVKGFVQEQVKLTESVLQTC-DAREKLREKITKLFDHPRYYTPFKRG-DKYFYFHNTGLQAQDVLFVQDSLEG--EPKVLLDPNGLSEDGTVSLN--TLSLSEDAKYLAYGLSTSGSDWVTIKVMRVEDNIVEADTLNWVKFTGISWTHDSKGFFYSRYPAP--KEGENLDAGTETNANLYHELYYHFVGTDQSEDIQCWRDSENPKYMFGAGVTDDGKYLLLYISENCDPVNKVYYCDMS-AFHDGLEGF-KG---GN--ALLPFIKLIDDFDAQYQEIANDDTVFTFLTNKDAPRYKVVRVDLKE--PSS--WIDVVPESE--KDVLESAFAVNGDKMIVCYLSDVKYVIQIRDLKTGSLLHQLPTDIGSVTGISARRRDSTVFIGFASFLTPGIIYQCNLD--SEVPDMKIFREISVPGFNRSEFQVNQVFVRSKD-GTKIPMFIVAKKNITLDGSHPCLLYAYGGFNISITPSFSVSRIVLTRHLGSVFCIANIRGGGEYGEEWHKEGSLARKQNCFDDFISAAEYLVSAGYTQPKKLCIEGGSNG----GLLV--GACIN----------------QRPDLFGCALAHVGVMDMLRFHKFTIG-HAWTSDFGCSDKEEEFGWLFKYSPLHNVRRPWEQ-------HPEQPS--------QYPSTMLLTADHDDRVVPLHSLKLLATMQYILCTSL-K-NSPQTNPIIGRIDCKAGHGAGRPTQKLIDEAADRYSFMAKMLEASWTE
>SapurV1A.0016s0980
------------------------------------------------------------MGSLSAL---NQP--------------------LQY----------------PTARRDVSVIDDYH------------DPDAEEVKEFVQEQVTLTESVLKTC-DTREKLREKITKSFDHPRYYAPFKRG-NKYFYFYNTGLQAQDVLYVQDCLEG--EPEVLLDPNGFSKDGTVSLN--TLSISEDARYLAYGLSTSGSDWITIKVMHVENKIVEADTLKWVKFTSISWTHDSKGFFYSRYPAP--KEGENFDAGTETDASLYHELYYHFVGTDQAEDILCWRDPENPKYMFGAGVTDDGKYLLLYITESCDPVNKVYYCDMS-AFSDGLEGF-RG---RT--DLLPFVKLIDNFDAQYQHIANEDTEFTFLANKDAPKYKVVRVDLKD--PGS--WIDVVTESE--KDVLESACAVNGDKMIVSYLRDVKYVLQIRDLKTGSLLRQLHIDIGSVTGISARRKDSIVFISFASFLTPGIIYQCNLD--TEVPDMKIFREITVPGFDRTEFQVNQVFVPSQD-GTTIPMFIVARKNIKLDGSHPCLLYAYGGFNISITPSFSVSRTVLTRHLGAVFCIANIRGGGEYGEEWHKAGSLARKQNCFDDFISASEYLVSAGYTQPKKLCIEGGSNG----GLLI--GACIN----------------QRPDLFGCALAHVGVMDMLRFHKFTIG-HAWTSDFGCSDKKEEFGWLIKYSPLHNVRRPWEQ-------HPEQPT--------QYPSTMLLTADHDDRVVPLHSLKLLATMQHILCSSL-K-NSPQTNPIIGRIDCKAGHGAGRPTQKLIDQAADRYSFKAKMLGASW--
>Potri.002G014000
------------------------------------------------------------MGSLSAL---SLP--------------------LQY----------------PTARRDDSVIDDYHGVKIADPYRWLEDPDAEEVKEFVQEQVTLTESVLKTC-DTRERLREKITKLFDHPRYYVPFKRG-NKYFYFHNTGLQAQDVLYVQDCLEG--EPEVLLDPNGFSEDGTVSLN--TLSISEDAKYLAYGLSTSGSDWITIKVMHVEEKIVEADTVNWVKFTSIGWTHDSKGFFYSRYPAP--KEGENLDAGTETHANLYHELYHHFVGTDQSEDILCWRDSENPKYMFGAGVTDDGKYLLLYITENCDPVNKVYYCDMS-AFSDGLEGF-KG---GK--SLLPFIKLIDNFDAQYQHIANDDTVFTFLTNKDAPKYKVVRVDLKE--PGS--WIDVVPEYG--KDVLESACAVNGDKMIVSYLRDVKYVLQIRDLNTGSLLHQLPIDIGSVTGISARRKDSTVFIGFTSFLTPGIIYQCNLD--TGVPDMKIFREITVPGFDRTEFQVNQVFVPSKD-GTKIPMFIVAKKNIKLDGSHPCLLYAYGGFNISLTPSFSISRTVLTRHLGAVFCIANIRGGGEYGEEWHKAGSLARKQNCFDDFISASEYLVTAGYTQPKKLCIEGGSNG----GLLI--GACIN----------------QRPDLFGCALAHVGVMDMLRFHKFTIG-HAWTSDFGCSDKKEEFGWLIKYSPLHNVRRPWEQ-------HPEQPS--------QYPSTMLLTADHDDRVVPLHSLKLLATMQHILCTSL-K-KSPQTNPIIGRIDCKAGHGAGRPTQKLIDQAADRYSFMAKMVGASW--
>SapurV1A.0016s0970
------------------------------------------------------------MVTIPAL---DKP--------------------LQY----------------PIVRRDDTVIDDYHGVKIADPYRWLEDPDAEEVKEFVQEQVKLTESVLKAC-DTREKLRETITNLFDHPRYGAPFKRG-NKYFYFHNTGLQAQNVLYVQDSLEE--EPEVLLDPNGLSEDGTVSLNNNALSVSEDAKYLAYGISTSGSDWVTIKVIRIEDKIVEVDTLNWVKFTSINWTHDSKGFFYGRYPTP--KEGEKLDAGTETNSNLYHELYYHFLGTNQCEDILCWKDLENPKYVFGAGVTDDGKYLLLYIGESCDPVNKVYYCDMS-AFYDALEGC-KG---GN--SLLPFTKLIDNFDAQYHVIANDSTSFTFLTNKDAPKYKIARVDLKE--PCN--WIDVIPESE--KDVLESACAVDDDKMIVSYLSDVKHVLQIRDLKTGSLLHQLPIDIGSITGIS------------------------------------IFREISVPGFDRTEFHVDQLFVTSKD-DTKIPVFIVARKNIKLDWSHPCLLYGYGGFNISITPSFSVSRIVLTMHLGAVFCIANIRGGGEYGEEWHKAGSLARKQNCFDDFISVSEYLVSAGYTQPKKLCIEGGSNG----GLLV--GACIN----------------QRPDLFGCALAHVGVMDMLRFHKFTIG-HAWTSDYGCSDKKEEFGWLIEYSPLHNVRRPWEQ-------HPVQPS--------QYPPTMILTADHDDRVVPLHSLKLLAIMQYILCTSL-E-NSPQTNPIIGRIECKAGHGAGRPTQKTIDEAADRYGFMSRMLGASW--
>Potri.002G013900
------------------------------------------------------------MPTISAL---DKP--------------------LQY----------------PIVRRDDTVIDDYHGVKIADPYRWLEDPDAEEVKEFVQEQVKLTESVLKAC-DTREKLRETITKLFDHPRYRAPSKRG-NKYFYFHNTGLQAQDVLYVQDSLEG--EAEVLLDPNELSEDGTVSLNSYTISASEDAKYLAYGISKSGSDWVTIKVMRIEDKIVEADTLNWVKFTSINWTHDSKGFFYGRYPTP--KEGENLDAGTETNSNLYHELYYHFMGKNQSEDILCWRDPENPKYAFGADVTDDGKYLLLYIGEGCDPVNKVYYCDMS-AFSDGLEGF-KG---GK--SLLPFTKLIDNFDARYHEIANDGTSFTFLTNKDAPKYKIVRVDLKE--PSS--WIDVIPESE--KDVLESAYAVDGDKMIVSYLSDVKHVLQIRDLKTGSLLHQLPIDIGSVTGISAQRKDSTVFIEFTSFLTPRIIYQCNLD--TGVPDLKIFREISVPGFDRTEFHVDQLFVTSKD-DTKIPTFIVAKKNIKLDGSHPCLLYGYGGFNVSITPSFSVSRMVLTRHLGAVFCIANIRGGGEYGEEWHKAGSLARKQNCFDDFISVSEYLVSAGYTQPKKLCIEGGSNG----GLLV--GACIN----------------QRPDLFGCALAHVGVMDMLRFHKFTIG-HAWTSDYGCSDKKEEFGWLIKYSPLHNVRRPWEQ-------HPEQPS--------QYPPTMILTADHDDRVVPLHSLKLLATMQYILCTSL-E-KSPQTNPIIGRIECKAGHGAGRPTQKLIDEAADRYSFMARMLGASW--
>SapurV1A.0573s0100
------------------------------------------------------------MHSLSAL---DKP--------------------LQY----------------PIARRDDTVIDDYHGVKIADPYRWLEDPDAEEVKGFVQEQVKLTESVLSAC-DTRENLREKITKLFDHPRYDAPFKQG-NKYFHFHNTGLQAQNVLYVQDSLEG--DPDVLLDPNGLSVDGTVSLNSETLSVSEDAKYLAYGLSTSGSDWVTIKVMRVEDKIVEADTLYWAKFTGISWTHDGKGFFYCRYPTP--KEGENLDAGTETNSNLYQELYYHFLGTDQSEDILCWRDPENPKYMFGADVTDDGKYLLLYIDESCDPVNKVYYCDMS-AFSDGLEGF-KG---GN--SLLPFIKLIDNFDAKYQVIANDGTLFTFLTNKDAPKYKIVRGDLKE--PSG--WIDVVLESE--IDVLESAHAVHGDKMIVSYLSDVKHVLQIRDLKTGSLLHLLLIDIGSVTGISARRDDSTVFIEFTSFLIPRIIYKCNLD--TEVLDVKIFREISVPGFNRTEFKVNQVKVTSKD-GTKIPMFIVAKKNIKLDGSHPCLLYGYGGFNISITPSFSVSRMVLPRHLGTVFCVANIRGGGEYGEEWHKAGSLARKQNCFDDFIAASEYLVSEGYTQPEKLCIEGGSNG----GLLV--GACIN----------------QRPDLFGCALAHVGVMDMLRFHKFTIG-HAWTSDYGCSDKKEEFDWLIKYSPLHNVRRPWEQ-------HPEQPS--------QYPPTMLLTADHDDRVVPLHSLKLLATMQYILCTSL-E-NSPQTNPIIGRIESKAGHGAGRPTQKMIDEAADRYSFMARMIGASW--
>Potri.005G247400
-----------------------------MEWCYRLQTILKWLTSFKFQTKRQRLSSSKTKGSLSAL---DKP--------------------LQY----------------PIARRDDAVIDDYHGVKIADPYRWLEDPDAEEVKGFVREQVKLTESVLNAC-DTREKLREKITKLFDHPRYDAPFKRG-NKYFYFHNTGLQAQNVLYVQDSLEG--EPDVLLDPNGLSEDGTVSLNSETLSVSEDAKYLAYGLSTSGSDWVTIKVMRVEDKIVEADTLNWVKFTGVSWTHDGKGFFYCRYPNP--KEGENLDAGMETNSNLYHELYYHFLGTDQSEDILCWRDLENPKYMFEAGVTDDGKYLLLYIEESCDPVNKVYYCDMS-AFSDGLEGF-KG---GN--SLLPFIKLVDNFDAKYHEIANDGTLFTFLTNKDAPKYKIVRVDLKE--PSS--WIDVVPESE--KDVLESAYAVHGDKMIVSYLNDVKHVLQIRDLKTGSLLHRLPIDIGSVTGISARREDSTVFIEFTSFLTSRIIYQCNLD--TEVPDVKIFREISVPGFNRTEFQVNQVFVPSKD-GTRIPMFIVAKKNITLDGSHPCLLYAYGGFNISITPSFSVSRIVLTRHLGSVVCIANIRGGGEYGEEWHKAGSLARKQNCFDDFISAAEYLVSAGYTQPKKLCIEGGSRRAACWGLHKSGGKSIHLPD-----------YILRPDLFGCALAHVGVMDMLRFHKFTIG-HAWTSDYGCSDKKEEFDWLIKYSPLHNVRRPWEQ-------HPEQPS--------QYPPTMLLTADHDDRVVPLHSLKLLATMQYILCTSL-E-NSPQTNPIIGRIECKAGHGAGRPTKKKIDEAADTYSFMARMLDASWNE
>Rc30170.m014311
------------------------------------------------------------MGSLSGL---NGP--------------------FSY----------------PLARRDESVVDDYHGVKIADPYRWLEDPDAQEVKEFVEEQVKLTESVLKKC-DTREKLREKITKLFDHPRYDAPFKRG-DKHFYFHNTGLQAQNVLYVQDSLEG--EAEVLLDPNALSEDGTVSLN--TFSVSEDAKYLAYGLSSSGSDWVTVKVMRIEDKRVEAETLSWVKFSGISWTHDSKGFFYSRYPAP--KEGENIDAGTETDSNLYHELYYHLLGTDQSEDILCWKDPENPKYMFGASVTDDGKYLLLYIDESCDPVNKVYYCDIS-AFAEGLEGF-RG---RN--DLLPFTKLIDNLDARYIAIANDDTRFTFLTNKDAPRYKLVRVDLRE--PSI--WTDVVPEAE--KDVLESASAVNGDKLILGYLSDVKYVLQVRDLKTGSLLHHLPMDIGTVNGISARRKDSTVFIGFTSFLTPGIIYQCNLD--SEVPEMKIFREINVPGFDRTEFYVDQVFVPSKD-GTKIPVFIVAKKNIKLDGSHPCLLYGYGGFNISLTPSFSVSRIILTRHLGAVFCIANIRGGGEYGEEWHKSGSLEKKQNCFDDFISAAEYLVST---------------------------------------------------------AHVGVMDMLRFHKFTIG-HAWTSDYGCSDKEEEFHWLIKYSPLHNVRRPWEQ-------PNSRHC--------EYPSTMLLTADHDDRVVPLHSLKLLATMQHVLCTSL-E-NSPQTNLIIGRIECKAGHGAGRPTQKLIDEAADRYSFMAKVLDATWIE
>Manes.18G007900
------------------------------------------------------------MGSLSAV---NGP--------------------LHY----------------PLARRDDSLVDDYHGVELADPYRWLEDPDSGEVKQFVQEQVRLTESVLKSC-DAREKLRDKITKLFDHPRYDVPFKRG-DKYFYFHNTGLQAQNVLYVQGSLDG--KPEMLLDPNALSEDGTVSLN--KISVSEDAKYLAYGLSSSGSDWVTIKVMHVENKRVEVDTLSWVKFSGISWTRDSKGFFYSRYPAP--KERENLDAGTETNSNLYHALYYHFLGTDQSEDILCWRDSENPKYMFGASVTDDGKYLLLYIDESCDPVNKVYYCDIS-AFPEGLEGF-RG---NH--LLLPFIKLIDNFDAQYQAIANDETLFTFLTNKDAPKYKLVRVDLKE--PSI--WTDVVPETA--KDVLESACAVNGDQIILSYLSDVKHVIQVRDLKTGSLLHQLPIDIGTVYGISARRKHCTVFFGFTSFLTPSIIYQCNLD--TEIPDMKIFREISVAGFDRTEFQVDQVFFPSKD-GTKIPMFVMAKKNLKLDGTHPCLLYGYGGFNISLTPSFSVSRIILTRHLGAVNCIANIRGGGEYGEEWHKAGSLAKKQNCFDDFISAAEYLVSNGYTQPSKLCIEGGSNG----GLLV--GACIN----------------QRPDLFGCALAHVGVMDMLRFHKFTIG-HSWTSDYGCSDKEEEFHWLIKYSPLHNVRRPWEQ-------HPDQPC--------QYPSTMLLTADHDDRVVPLHSLKLLATMQYALCTSL-E-NSPQTNPIIGRIECKAGHGAGRPTKKMIDQAADRYGFMAKMLGATW--
>N1
MRRLVQRFNLPLGPPPFTSCVKQKAAALLMAWCLRSQPHLKWLSSFKSQLWRPPLSSSKAMGSLSKALDADGSLRPRLAVKVRSPQRWTGRCGLQYQFEVVPLKSQALPPIYPQARRDESVIDVYHGVEIADPYRWLEDPDAPEVKEFVEKQVELANSVLQKCDDTREKLKEKVTAMYNYPRYGCPYKRGDNHYFYTHNSGLQAQSVLYIQDTLDGGEDAEVLLDPNTLSNDGTVALSSEMKKFSENAEFMAYGLSSSGSDWVTIKVMRVEDRVVQPDTLSWVKFTSIAWTHDHKGFFYNRYPEPTIKKREGADAGTETDINLFHELYYHFLGTDQSEDILCWKDLEHSAWLSSARITDDGQYLVLSIGEGCDPVNRLYYCDLTAALSGGLKGFNKGSTKSNGNELLPFQKLVDNFEAQYQYVANDGPVFTFFTNKNAPRYKVTRVDLNDDAPSVPWWTDVIPESKDGTDVLTSVRCVNGQQLLVCYISDVKHVLQIHDLETGDFQRRLPLEIGTVTEISGNRKDSEIFFNFTSFLTPGTIYRCDLSVATPEPEVKVLREVGSANFDRSRFETKQVFVTSKDGGTKVPMFIVSQKGLVQDGNHPALLYGYGGFNISLTPSFSVSRLVLARHYGAVVAVANIRGGGEYGEEWHKAGSLSKKQNCFDDFISCAEYLIKEGYTQSNKLCIEGGSNGAACWGLLVSGAACINLPDEQELTRICGRVYIQRPDLFGCALAHVGVMDMLRFHKFTIGSHAWTSDYGCSDKEEDFHSLIKYSPLHNVRRPWEQKRAAAAAMNGVPCVGRGCWGGQYPPTMLLTADHDDRVVPLHSLKLLATLQYELCTSVQEGDSPQTNPIIARIDKKAGHGAGRPTQKMIDEVSDAYSFFAKMTNASWID
>N2
MRRLVQRFNLPLGPPPFTSCVKQKAAALLMAWCLRSQPHLKWLSSFKSQLWRPPLSSSKAMGSLSKALDADGSLRPRLAVKVRSPQRWTGRCGLQYQFEVVPLKSQALPPIYPEARRDESVIDVYHGVEIADPYRWLEDPDAPEVKEFVEKQVQLANSVLQKCDDTREKLKEKVTALYDYPRYGCPYKRGDNHYFYTHNSGLQAQSVLYIQDTLDGGEDAEVLLDPNTLSEDGTVALSSEMKKFSEDAEYMAYGLSSSGSDWVTIKVMRVEDRVVQPDTLSWVKFTSIAWTHDNKGFFYNRYPEPTIKKREGADAGTETDINLFHELYYHFLGTDQSEDILCWKDLEHPQWLSSARITDDGQYLVLSIGEGCDPVNRLYYCDLTAALPEGLKGFNKGSTKSNGNELLPFQKLVDNFEAQYQLVANDGPVFTFLTNKNAPRYKLTRVDLNDDAPSNPWWTDVIPESKDGTDVLTSVHCVNGQQLLVCYISDVKHVLQIHDLETGSLQHQLPLEIGTVTEISGKRKDSEIFFNFTSFLTPGTIYRCDLSVATEEPEVKVLREVGSANFDRTRFETKQVFVTSKDGGTKIPMFIVSQKGLVLDGNHPALLYGYGGFNISLTPSFSVSRLVLARHYGAVVAIANIRGGGEYGEEWHKAGSLSKKQNCFDDFISCAEYLIKEGYTQSNKLCIEGGSNGAACWGLLVSGAACINLPDEQELTRICGRVYIQRPDLFGCALAHVGVMDMLRFHKFTIGSHAWTSDYGCSDKEEEFHWLIKYSPLHNVRRPWEQKRAAAAAMNGVPCVGRGCWGGQYPPTMLLTADHDDRVVPLHSLKLLATLQYELCTSVQEGNSPQTNPIIARIDTKAGHGAGRPTQKMIDEVSDAYSFFAKMTNASWID
>N3
MRRLVQRFNLPLGPPPFTSCVKQKAAALLMAWCLRSQPHLKWLSSFKSQLWRPPLSSSKAMGSLSEALDADGSLRPRLAVKVRSPQRWTGRCGLQYQFEVVPLKSQALPPIYPEARRDESVIDDYHGVKIADPYRWLEDPDAKEVKEFVEKQVQLTNSVLQKCDDTREKLKEKITALYDYPRYGCPYKRGDNHYFYTHNSGLQAQSVLYIQDTLDGGEDAEVLLDPNTLSEDGTVALSSEMKKFSEDAEYLAYGLSASGSDWVTIKVMRVEDRVVQPDTLSWVKFTSIAWTHDNKGFFYNRYPEPTIKKREDADAGTETDINLFHELYYHFLGTDQSEDILCWKDLEHPQWLSSAEITDDGQYLVLSIEEGCDPVNRLYYCDLTAALPQGLEGFNKGSTKSNGNELLPFQKLVDNFEAQYQLVANDGSVFTFLTNKNAPRYKLTRVDLNDDAPSNPWWTDVIPESKDGTDVLTSAHCVNGQQLLVCYMSDVKHVLQIHDLETGSLLHQLPLEIGTVTEISGRRKDSEIFFNFTSFLTPGIIYRCDLSVATEEPEVKVLRETSVANFDRTRFETKQVFVPSKDGGTKIPMFIVSQKGLVLDGNHPALLYGYGGFNISLTPSFSVSRLVLARHFGAVVAIANIRGGGEYGEEWHKAGSLSKKQNCFDDFISCAEYLIKEGYTQPKKLCIEGGSNGAACWGLLVSGAACINLPDEQELTRICGRVYIQRPDLFGCALAHVGVMDMLRFHKFTIGSHAWTSDYGCSDKEEEFHWLIKYSPLHNVRRPWEQKRAAAAATNGVPCVGRGCWGGQYPPTMLLTADHDDRVVPLHSLKLLATLQYELCTSVQEGNSPQTNPIIARIDTKAGHGAGRPTQKMIDEASDAYSFFAKMTNASWID
>N4
MRRLVQRFNLPLGPPPFTSCVKQKAAALLMEWCYRLQPRLKWLTSFKSQLWRPPLSSSKAMGSLSEALDADGPLPPRLAGWDRSPQRWTGRCGLQYQFEVVPLKSQALPPIYPEARRDESVVDDYHGVKIADPYRWLEDPDAEEVKEFVEKQVKLTDSVLQTCDDTREKLKEKITALFDYPRYECPFKRGDNKYFYFHNTGLQAQSVLYVQDTLDGGEEAEVLLDPNTLSEDGTVALSSEMCSFSEDAEYLAYGLSASGSDWVTIKVMRVEDKTVEPDTLSWVKFSSIAWTHDNKGFFYSRYPAPTIKKREDADAGTETDINLSHELYYHFLGTDQSEDILCWKDPEHPKWMFGAEVTDDGKYLVLSIEEGCDPVNRLYYCDLSAALPQGLEGFNKGSTKRNGNELLPFQKLVDNFDAQYQVIANDGSVFTFLTNKNAPRYKLTRVDLKDDAPNSPWWTDVIPESEDGKDVLESAHCVNGQQLLVSYLSDVKHVLQIRDLETGSLLHQLPLDIGTVSGISGRRKDSEIFFGFTSFLTPGIIYRCDLAVATEEPEMKVFRETSVAGFDRTRFETKQVFVPSKDGGTKIPMFIVSKKGIALDGNHPALLYGYGGFNISITPSFSVSRIVLTRHFGAVFAIANIRGGGEYGEEWHKAGSLSKKQNCFDDFISCAEYLIKEGYTQPKKLCIEGGSNGAACWGLLVSGAACINLPDEQELTRICGRVYIQRPDLFGCALAHVGVMDMLRFHKFTIGSHAWTSDYGCSDKEEEFHWLIKYSPLHNVRRPWEQKRAAAAASNGVPCVGRGCWGGQYPPTMLLTADHDDRVVPLHSLKLLATLQYVLCTSLQEGNSPQTNPIIARIDTKAGHGAGRPTQKMIDEAADRYSFFAKMTDASWIE
>N5
MRRLVQRFNLPLGPPPFTSCVKQKAAALLMEWCYRLQPRLKWLTSFKSQIWRPPLSSSKAMGSLSAALDADEPLPPRLAGWDRSPQRWTGRCGLQYQFEVVPLKSQALPPIYPEARRDESVVDDYHGVKIADPYRWLEDPDAEEVKEFVEKQVKLTDSVLQTCDDTREKLREKITALFDHPRYEAPFRRGDNKYFYFHNTGLQAQSVLYVQDDLDGGEKAEVLLDPNTLSEDGTVALSSEMCSISEDAKYLAYGLSASGSDWVTIKVMRVEDKTVEPDTLSWVKFSSISWTHDSKGFFYSRYPAPTIKEGEELDAGTETNINLNHELYYHFLGTDQSEDILCWKDPEHPKWMFGAEVTDDGKYLLLSIEEGCDPVNKLYYCDLSAALPQGLEGFNKGSTKRNGNELLPFVKLVDNFDAQYQVIANDDTVFTFLTNKDAPKYKLVRVDLKEDAPNSPWWTDVIPESEDGKDVLESACCVNGNQLLVSYLSDVKYVLQIRDLKTGSLLHQLPIDIGTVSGISGRRKDSEIFIGFTSFLTPGIIYQCNLAVATEVPEMKIFREISVPGFDRTEFEVNQVFVPSKDGGTKIPMFIVSKKGIPLDGSHPCLLYGYGGFNISITPSFSVSRIVLTRHLGAVFCIANIRGGGEYGEEWHKAGSLSKKQNCFDDFISAAEYLVSEGYTQPKKLCIEGGSNGAACWGLLVSGAACINLPDEQELTRICGRVYIQRPDLFGCALAHVGVMDMLRFHKFTIGSHAWTSDYGCSDKEEEFHWLIKYSPLHNVRRPWEQKRAAAAASNGKPCVGRGCWGGQYPPTMLLTADHDDRVVPLHSLKLLATMQYVLCTSLQEGNSPQTNPIIARIDRKAGHGAGRPTQKMIDEAADRYSFMAKMLDASWIE
>N6
MRRLVQRFNLPLGPPPFTSCVKQKAAALLMEWCYRLQPRLKWLTSFKSQIWRPPLSSSKAMGSLSAALDADEPLPPRLAGWDRSPQRWTGRCGLQYQFEVVPLKSQALPPIYPEARRDESVVDDYHGVKIADPYRWLEDPDAEEVKEFVEKQVKLTDSVLQTCDDTREKLREKITALFDHPRYEAPFRRGDNKYFYFHNTGLQAQSVLYVQDDLDGGEKAEVLLDPNTLSEDGTVALSSEMCSISEDAKYLAYGLSASGSDWVTIKVMRVEDKTVEPDTLSWVKFSSISWTHDSKGFFYSRYPAPTIKEGEELDAGTETNINLNHELYYHFLGTDQSEDILCWKDPEHPKYMFGAEVTDDGKYVLLSIEEGCDPVNKLYYCDLSAALPQGLEGFNKGSTKRNGNELLPFVKLVDNFDAQYQVIANDDTVFTFLTNKDAPKYKLVRVDLKEDAPNSPWWTDVIPEDEDGKDVLESACAVNGNQLLVSYLSDVKYVLQIRDLKTGSLLHQLPIDIGTVSGISGRRKDSEVFIGFTSFLTPGIIYQCNLAVATEVPEMKIFREISVPGFDRTEFEVNQVFVPSKDGGTKIPMFIVSKKDIPLDGSHPCLLYGYGGFNISITPSFSVSRIVLTRHLGAVFCIANIRGGGEYGEEWHKAGSLAKKQNCFDDFISAAEYLVSAGYTQPKKLCIEGGSNGAACWGLLVSGAACINLPDEQELTRICGRVYIQRPDLFGCALAHVGVMDMLRFHKFTIGSHAWTSDYGCSDKEEEFHWLIKYSPLHNVRRPWEQKRAAAAASSGKPCVGRGCWGGQYPPTMLLTADHDDRVVPLHSLKLLATMQYVLCTSLQEGNSPQTNPIIGRIDRKAGHGAGRPTQKMIDEAADRYSFMAKMLDASWIE
>N7
MRRLVQRFNLPLGPPPFTSCVKQKAAALLMEWCYRLQPRLKWLTSFKSQIWRPPLSSSKAMGSLAAALDADEPLPPRLAGWDRSPQRWTGRCGLQYQFEVVPLKSQALPPIYPPARRDDSVVDDYHGVKIPDPYRWLEDPDSEEVKEFVEKQVKLADSVLATCDDTREKLREKITALFDHPRYEAPFRRGDNKYFYFHNTGLQAQSVLYVQDDLDGGEKAEVLLDPNTLSEDGTVALSSEMCSISEDGKYLAYGLSASGSDWVTIRVMRVEDKQPMPDTLSWVKFSSISWTHDGKGFFYSRYPAPTIREGEELDAGTETNINLNHEIYYHFLGTDQSEDILCWKDPEHPKYMFGAEVTEDGKYVILSIEEGCDPVNKLYYCDLSAALPQGLEGFNKGSTKTNGNEMLPFVKLVDNFDAQYQVIANDDTEFTFLTNKDAPKYKLVRVDIKEDAPNSPWWTDVLPEDEDGKDVLESACAVNGNQLLVSYLSDVKYVLQIRDLVTGSLLHQLPIDIGSVSGISGRREDSEVFIGFTSFLTPGIIYRCNLAVATEVPEMKIFREISVPGFDRTEFEVKQVFVPSKDGGTKIPMFIVSKKDIELDGSHPTLLYGYGGFNISITPSFSVSRVVLTRNLGFVVCIANIRGGGEYGEEWHKAGSLAKKQNCFDDFIAAAEFLVSAGYTSPKKLCIEGGSNGAACWGLLVSGAACINLPDEQELTRICGRVYIQRPDLFGCALAHVGVMDMLRFHKFTIGSHAWTSDYGCSDKEEEFHWLIKYSPLHNVRRPWEQKRAAAAASSGKPCVGRGCWGGQYPPTMLLTADHDDRVVPLHSLKLLATMQYVLCTSLQEGNSPQTNPIIGRIDRKSGHGAGRPTQKMIDEAADRYSFMAKMLGASWIE
>N8
MRRLVQRFNLPLGPPPFTSCVKQKAAALLMEWCYRLQPRLKWLTSFKSQIWRPPLSSSKAMGSVAGDLDTAARLPPRLAGWDRSPQRWTGRCGLSYQFEVVPLKSQALPPIYPPARRDDSVVDDYHGVQIPDPYRWLEDPDSEETKEFVAKQVELAESVLAGCDSDRENLRREVTRLFDHPRHGAPFRRGDNKYFHFHNSGLQAQSVLYVQDDLDGGEKAEVLLDPNTLSKDGTVALSSETYSISEDGKYIAYGLSESGSDWVTIRVMRIADKQPMPDKLSWVKFSSISWTHDGKGFFYGRYPAPTIREGEELDAGTETNINLNHQIYYHVLGSDQSEDILCWKDPEHPKYSFGASVTEDGKYIILGTYEGCDPVNKLYYCEISASLPQGIEGFNKESTKTKGNEMLPFVKLIDNFDAQYQVVANDGDEFTFLTNKNAPKNKLVRVNIKKDAPELPWWTDVLPEHEDGKDVLESADAVNGNQLLVCYMSDVKHILQIRDLVTGNLLHQLPLEIGSVSEISCRREDKEVFIGFTSFLSPGIIYRCNLAVASTIPEMKIFREISVPGFDRTSFEVKQVFVPSKDGGTKIPMFIMSKKDIELDGSHPTLLYGYGGFNISITPSFSVSRVVLCKNMGFVVCVANIRGGGEYGEEWHKAGALAMKQNCFDDFIACAEFLISAGYTSSRKLCIEGGSNGAACWGLLVSGAACINLPDEQELTRICGRVYIQRPDLFGCALAHVGVMDMLRFHKFTIGSHAWTTDYGCSDKEEEFHWLIKYSPLHNVRRPWEQKRAAAAASSGNHCVGRGCWGGQYPATMLLTADHDDRVVPLHSLKLLATLQYVLCTSTQEGDSPQTNPIIGRIDRKSGHGAGRPTQKMIDEAADRYSFMAKMLGASWTE
>N9
MRRLVQRFNLPLGPPPFTSCVKQKAAALLMEWCYRLQPRLKWLTSFKSQIWRPPLSSSKAMGSVAGDLDTAARLPPRLAGWDRSPQRWTGRCGLAYQFEVVPLKSQALPPIYPPARRDDSVVDDYHGVQIPDPYRWLEDPDSEETKEFVAKQAELAETVLAGCDPDRENLRREVTRLFDHPRHAAPFRRGDNKYFHFHNSGLQAQSVLYMQDDLDGGEKAEVLLDPNTLSKDGTVALSSETYSISEDGNYIAYGLSESGSDWVSIHVMSITNKQPMPDKLSWVKFSSISWTHDGKGFFYGRYPAPTIREGGELDAGTETNINLNHQIYYHVLGSDQSEDILCWKDPEHPKYSFGASVTEDGKYIILGTYEGCDPVNKLYYCEISASLPQGIEGFNRESTKTQGNEMLPFVKLIDNFDAQYQVVANDGDEFTFLTNKNAPKNKLVRVNIKNDAPELPWWTDVLPEHEDGKDVLESADAVNNNQLLVCYMSDVKHILQIRDLRTGNLIHQLPLEIGSVSEISCRREDKEVFIGFTSFLSPGIIYRCNLAVAPTIPEMKMFREISVPGFDRTSFQVKQVFVPSKDGGTKIPMFIMSKKDINLDGSHPTLLYGYGGFNISITPSFSVSRVVLCKNMGFVVCVANIRGGGEYGEEWHKAGALAMKQNCFDDFAACAEFLISSGYTSSRRLCIEGGSNGAACWGLLVSGAASINLPDEQELTRICGRVYIQRPDLFGCALAHVGVMDMLRFHKFTIGSHAWTTDYGCSDKEEEFQWLIKYSPLHNVRRPWEQKRAAAAASSGNHCVGRGCWGGQYPATMLLTADHDDRVVPLHSLKLLATLQHVLCTSTQEGDSPQTNPIIGRIDRKSGHGAGRPTQKLIDEAADRYSFMAKMLGASWTE
>N10
MRRLVQRFNLPLGPPPFTSCVKQKAAALLMEWCYRLQPRLKWLTSFKSQIWRPPLSSSKAMGSVAGDLDTAARLPPRLAGWDRSPQRWTGRCGLAYQFEVVPLKSQALPPIYPPARRDDSVVDEYHGVKIPDPYRWLEDPDSEETKEFVAKQAELAETVLAGCDPDRENLRREVTRLFDHPRHAAPFRRGDNKYFHFHNSGLQAQSVLYMQDDLDGGEKAEVLLDPNTLSNDGTVALSSETYSISEDGNYIAYGLSESGSDWVSIHVMSVSNKQSMPDKLSWVKFSSISWTHDGKGFFYGRYPAPTIREGGELDAGTETNINLNHQIYYHVLGSDQSEDILCWKDPEHPKYSFGASVTEDGKFIILGTYDGCDPVNKLYYCKISASLPRGIEGFNRESTKSQGNEMLPFVKLIDNFDAQYQVVANDGDEFTFLTNKNAPKNKLVRVNINNDAPELPWWTDVLPEHEDGKDVLESADAVNNNQLLVCYMSDVKHILQIRDLSTGNLIHQLPLEIGSVSEISCRREDKEVFIGFTSFLSPGIIYRCNLAVAPTIPEMKMFREISVPGFDRTSFQVKQVFVSSKDGGTKIPMFIMSKKDVNLDGSYPTLLYGYGGFNISITPSFSVSRVVLCKNMGFVVCVANIRGGGEYGEEWHKAGALAMKQNCFDDFAACAEFLISSGYTSSRRLCIEGGSNGAACWGLLVSGAASINLPDEQELTRICGRVYIQRPDLFGCALAHVGVMDMLRFHKFTIGSHAWTTDYGCSDKEEEFQWLIKYSPLHNVRRPWEQKRAAAAASSGDHCVGRGCWGGEYPATMLLTADHDDRVVPLHSLKLLATLQHVLCTDAQEGDSPQTNPIIGRIDRKSGHGAGRPTQKLIDEAADRYSFMAKMLGAQWTE
>N11
MRRLVQRFNLPLGPPPFTSCVKQKAAALLMEWCYRLQPRLKWLTSFKSQIWRPPLSSSKAMGSVAGDLDTAARLPPRLAGWDRSPQRWTGRCGLAYQFEVVPLKSQALPPIYPPARRDDSVVDDYHGVQIPDPYRWLEDPDSEETKEFVAKQAELAETVLAGCDPDRENLRREVTRLFDHPRHAAPFRRGDNKYFHFHNSGLQAQSVLYMQDDLDGGEKAEVLLDPNTLSKDGTVALSSETYSISEDGNYIAYGLSESGSDWVSIHVMSITNKQPMPDKLSWVKFSSISWTHDGKGFFYGRYPAPTIREGGELDAGTETNINLNHQIYYHVLGSDQSEDILCWKDPEHPKYSFGASVTEDGKYIILGIYEGCDPVNKLYYCEISASLPQGIEGFNRESTKTQGNEMLPFVKLIDNFDAQYQVVANDGDEFTFLTNKSAPKNKLVRVNIKNDAPELPWWTDVLPEHEDGKDVLESADAVNNNQLLVCYMSDVKHILQIRDLRTGNLIHQLPLEIGSVSEISCRREDKEVFIGFTSFLSPGIIYRCNLAVAPTIPEMKMFREISVPGFDRTSFQVKQVFVPSKDGGTKIPMFIMSKKDINLDGSHPTLLYGYGGFNISITPSFSVSRVVLCKNMGFVVCVANIRGGGEYGEEWHKAGALAMKQNCFDDFAACAEFLISSGYTSSRRLCIEGGSNGAACWGLLVSGAASINLPDEQELTRICGRVYIQRPDLFGCALAHVGVMDMLRFHKFTIGSHAWTTDYGCSDKEEEFQWLIKYSPLHNVRRPWEQKRAAAAASSGNHCVGRGCWGGQYPATMLLTADHDDRVVPLHSLKLLATLQHVLCTSTQEGDSPQTNPIIGRIDRKSGHGAGRPTQKLIDEAADRYSFMAKMLGASWTE
>N12
MRRLVQRFNLPLGPPPFTSCVKQKAAALLMEWCYRLQPRLKWLTSFKSQIWRPPLSSSKAMGSVAGDLDTAARLPPRLAGWDRSPQRWTGRCGLAYQFEVVPLKSQALPPIYPPARRDDSVVDDYHGVRIPDPYRWLEDPDSEETKEFVARQAELAETVLAGCDPDRENLRREVTRLFDHPRHAAPFRRGDNKYFHFHNSGLQAQSVLYMQDDLDGGEKAEVLLDPNTLSKDGTVALSSETYSISEDGNYIAYGLSESGSDWVSIHVMSITNKQPMPDKLSWVKFSSISWTHDGKGFFYGRYPAPTIREGGEVDAGTETNINLNHQIYYHVLGSDQSEDILCWKDPEHPKYSFGASVTEDGKYIILGIYEGCDPVNKLYYCEISASLPQGIEGFNRESTKTQGNELLPFVKLIDNFDAQYQVVANDGDEFTFLTNKSAPKNKLVRVNIKNDAPELPWWTDVLPEHEDGKDVLESADAVNNNQLLVCYMSDVKHILQIRDLRTGNFIHQLPLEIGSVSEISCRREDKEVFIGFTSFLSPGIIFRCNLAVAPTIPEMKMFREISVPGFDRTSFQVKQVFVPSKDGGTKIPMFIMSKKDINLNGSHPTLLYGYGGFNISITPSFSVSRVVLCKNMGFVVCVANIRGGGEYGEEWHKAGALAMKQNCFDDFAACAEFLISSGYTSSRRLCIEGGSNGAACWGLLVSGAASINLPDEQELTRICGRVYIQRPDLFGCALAHVGVMDMLRFHKFTIGSHAWTTDYGCSDKEEEFQWLIKYSPLHNVRRPWEQKRAAAAASSGNHCVGRGCWGGQYPATMLLTADHDDRVVPLHSLKLLATLQHVLCTSTQEGDSPQTNPIIGRIDRKSGHGAGRPTQKLIDEAADRYSFMAKMLGASWTE
>N13
MRRLVQRFNLPLGPPPFTSCVKQKAAALLMEWCYRLQPRLKWLTSFKSQIWRPPLSSSKAMGSVAGDLDTAARLPPRLAGWDRSPQRWTGRCGLAYQFEVVPLKSQALPPIYPPARRDDSVVDDYHGVQIPDPYRWLEDPDSEETKEFVAKQAELAETVLAGCDPDRENLRREVTRLFDHPRYAAPFRRGDNKYFHFHNSGLQAQSVLYMQDELDGGEKAEVLLDPNTLSKDGTVALSSETYSISEDGNYIAYGLSESGSDWVSIHVMNVTNKQPMPDKLSWVKFSSISWTHDGKGFFYGRYPAPTIREGGELDAGTETNINLNHQIYYHVLGTNQSEDILCWKDPEHPKYSFGASVTEDGKYIILTVYEGCDPVNKLYYCEISASLPQGIEGFNRESTKRQGNEMLPFVKLIDNFDAQYQVVANDGDEFTFLTNKSAPRNKLVRVNIKNDAPELPWWTDVLPEHEDGKDVLESADAVNNNQLLVCYMSDVKHILQLRDLRTGNLIHQLPLEIGSVSEISCRREDKEVFIGFTSFLSPGIIYRCNLAVAPAIPEMKMFREISVPGFDRTSFQVKQVFVPSKDGGTKIPMFIMSKKDINLDGSHPTLLYGYGGFNISLTPSFSVGRLVLCKNMGFVVCVANIRGGGEYGEEWHKAGALAMKQNCFDDFAACAEFLISNGYTSSNRLCIEGGSNGAACWGLLISGAASINLPDEQELTRICGRVYIQRPDLFGCALAHVGVMDMLRFHKFTIGSHAWTTDYGCSDKEEEFQWLIKYSPLHNVRRPWEQKRAAAAASSGSQCVGRGCWGGQYPATMLLTADHDDRVVPLHSLKLLATLQHVLCTSTQEGDSPQTNPIIGRIDRKSGHGAGRPTQKLIDEAADRYSFMAKMLGARWTE
>N14
MRRLVQRFNLPLGPPPFTSCVKQKAAALLMEWCYRLQPRLKWLTSFKSQIWRPPLSSSKAMGSVAGDLDTAARLPPRLAGWDRSPQRWTGRCGLSYQFEVVPLKSQALPPIYPPARRDDSVVDDYHGVQIPDPYRWLEDPDSEETKEFVAKQVELAESVLAGCDSDRENLRREVTRLFDHPRHGAPFRRGDNKYFHFHNSGLQAQSVLYVQDDLDGGEEAEVLLDPNTLSKDGTVALSSETYSISEDGKYIAYGLSESGSDWVTIRVMRIADKQPMPDKLSWVKFSSISWTHDGKGFFYGRYPAPTIREGEELDAGTETNINLNHQIYYHVLGSDQSEDILCWKDPEHPKYSFGASVTEDGKYIILGTYEGCDPVNKLYYCEISASLPQGIEGFNKESTKTKGNEMLPFVKLIDNFDAQYQVVANDGDEFTFLTNKNAPKNKLVRVNIKKDAPELPWWTDVLPEHEDGRDVLESADAVNGNQLLVCYMSDVKHILQIRDLVTGNLLHQLPLEIGSVSEISCRREDKEVFIGFTSFLSPGIIYRCNLAVASTIPEMKIFREISVPGFDRTSFEVKQIFVPSKDGGTKIPMFIMSKKDIELDGSHPTLLYGYGGFNISITPSFSVSRVVLCKNMGFVVCVANIRGGGEYGEEWHKAGALAMKQNCFDDFIACAEFLISAGYTSSRKLCIEGGSNGAACWGLLVSGAACINLPDEQELTRICGRVYIQRPDLFGCALAHVGVMDMLRFHKFTIGSHAWTTDYGCSDKEEEFHWLIKYSPLHNVRRPWEQKRAAAAASFGNHCVGRGCWGGQYPATMLLTADHDDRVVPLHSLKLLATLQYVLCTSTQEGDTPQTNPIIGRIDRKSGHGAGRPTKKMIDEAADRYSFMAKMLGASWTE
>N15
MRRLVQRFNLPLGPPPFTSCVKQKAAALLMEWCYRLQPRLKWLTSFKSQIWRPPLSSSKAMGSVAGDLDTAVRLPPRLAGWDRSPQRWTGRCGLSYQFEVVPLKSQALPPIYPPARRDESVVDSYHGVQIPDPYRWLEDPDAEETKEFVERQVELAESVLAGCDGDREALRREVTRLFDHPRHGAPFRRGDDKYFHFHNSGLQAQSVLYVQDDLDAGEEADVLLDPNTLSKDGTVALSSETYSISEDGKYIAYGLSESGSDWITIRVMRIADRQPMPDKLSWVKFSSISWTHDGKGFFYGRYPAPTIQEGVELDAGTETNINLNHQIYYHVMGSDQSEDILCWKDPDNPKYTLGASVTEDGKYIILGTYDGCDPVNKLYYCEISASLPQGIEGFNKESTKTKGNDMLPFVKLIDNFDAQYQVVANDGDEFTFLTNKNAPKNKLVRVNIKKDAPELPWWTDVLAEHEDGRDVLESADAVNGNQLVVCYMSDVKHTLQIRDLITGNLLNQLPLEIGSVSEVSCRREDKEVFIGFTSFLSPGITYRCNLSVASTTPEMKVFREISVPGFDRTSFEVKQIFVPSKDGGTKIPMFIMSKKDIELDGSHPTLLYGYGGFNISITPSFSVSRLVLCKNMGSVVCIANIRGGGEYGEEWHKAGALAKKQNCFDDFIACAEFLISAGYTSNKKICIEGGSNGAACWGLLVSGAACINLPDEQELTRICGRVYIQRPDLFGCALAHVGVMDMLRFHKFTIGSHAWTTDYGCSDKEEEFNWLIKYSPLHNVRKPWEQKRAAAAASFGNHCVGRGCWGGQYPATMLLTADHDDRVVPLHSLKLLATLQYVLCTSNQEGDTPQTNPIIGRIDRKSGHGAGRPTKKMIDEAADRYSFMAKMLGTTWTE
>N16
MRRLVQRFNLPLGPPPFTSCVKQKAAALLMEWCYRLQPRLKWLTSFKSQIWRPPLSSSKAMGSLAAALDADEPLPPRLAGWDRSPQRWTGRCGLRYQFEVVPLKSQALPPIYPPARRDDDIVDDYHGVLVPDPYRWMEELESEEVKEFVDAQAAVADAVLSTCDDHRGRLRGQLTALFDHPRYRAPFKRRDGSYFYFHNPGLQPHSALYVQHGLGGGEEPDVLLDPNTFSDDATVSLSSEMVGVSDDGEHLAYGTSASGSDWVTIRVMRVRDKQHLPDTLSWVKFSRIAWTRDGKGFFYSRFPAPKGRDGEALDAGIKTDVNLNHEVYYHFLGTDQSEDVLCWKDPDHPKYIYTPEVTEDGKYVILSVSETSEPVNKLYYCDLSAALPHGLEGMTKGSTHTHGNDMLPFVKLVDKFEAYYGLIANDDTQFTFLTNKDAPKYKLSRVDVDEDAPHSPWWTDVLPEDEDGKAVLESACAVHGDKLLVNYLSDVKYVLQMRSLVTGELLHDIPIDIGSVNGISGRRDDSEVFIEFASFLTPGIIYRCDVSVATETPEMNIYREISVPGFDRTEFEAKQVFYPSKDGGTKIPMFIVSKKGIDLDGSHPTLLYGYGGFGMSMTPQFSVTRVVLMRNLGFVTCIANIRGGGEYGEDWHKAGSLANKQNCFDDFIAAGEFLVSAGYTSPSRLCIEGGSNGAACWGLLVSGAACVNQRNEQELTRICGRVAMQRPDLFGCALAHVGVMDMLRFHKFTIGSRAWTCDFGCSEKEEEFHWLIKYSPLHNVRRPWEKKRAAAAAAGGRPCRGRGCWGGQYPPTMLLTADHDDRVVPSHTLKFLATMQHVLCTSLQEGGSPQTNPIVARIDRKSGHGCGRSTQKIIDEAADRYAFAAKMMGVSWID
>N17
MRRLVQRFNLPLGPPPFTSCVKQKAAALLMEWCYRLQPRLKWLTSFKSQIWRPPLSSSKAMGSLAAALDADEPLPPRLAGWDRSPQRWTGRCGLRYQFEVVPLKSQALPPIYPPARRDDDIVDDYHGVLVPDPYRWMEELESEEVKEFVDAQAAVADAVLSTCDDHRGRLRGQLTALFDHPRYRAPFKRRDGSYFYFHNPGLQPHSALYVQHGLGGGEEPDVLLDPNTFSDDATVSLSSEMVGVSDDGEHLAYGTSASGSDWVTIRVMRVRDKQHLPDTLSWVKFSRIAWTRDGKGFFYSRFPAPKGRDGEALDSGIKTDVNLNHEVYYHFLGTDQSEDVLCWKDPDHPKYIYTPEVTEDGKYVILSVSETSEPVNKLYYCDLSAALPHGLEGMTKGSTHTHGNDMLPFVKLVDKFEAYYGLIANDDTQFTFLTNKDAPRYKLSRVDVDEDAPHSPWWTDVLPEDEDGKAVLESACAVHGDKLLVNYLSDVKYVLQMRSLVTGELLHDIPIDIGSVNGISGRRVDSEVFIEFASFLTPGIIYRCDVSVATETPEMNIYREISVPGFDRTEFEAKQVFYPSKDGGTKIPMFIVSKKGIDLDGSHPTLLYGYGGFGMSMTPQFSVTRVVLMRNLGFVTCIANIRGGGEYGEGWHKAGSLANKQNCFDDFIAAGEFLVSAGYTSPSRLCIEGGSNGAACWGLLVSGAACVNQRNEQELTRICGRVAMQRPDLFGCALAHVGVMDMLRFHKFTIGSRAWTCDFGCSENEEEFHWLIKYSPLHNVRRPWEKKRAAAAAAGGRPCRGRGCWGGQYPPTMLLTADHDDRVVPSHTLKFLATMQHVLCTSLQEGGSPQTNPIVARIDRKSGHGCGRSTQKIIDEAADRYAFAAKMMGVSWID
>N18
MRRLVQRFNLPLGPPPFTSCVKQKAAALLMEWCYRLQPRLKWLTSFKSQIWRPPLSSSKAMGSLAAALDADEPLPPRLAGWDRSPQRWTGRCGLKYQFEVVPLKSQALPPIYPQARRDDDIVDDYHGVLVPDPYRWMEELDSEEVKEFVDAQAAVADAVLSTCDDHRGRLRGQLTALFDHPRFRAPFKRRDGSYFYFHNPGLRPHSALYVQHGLGGAEEPDVLLDPNTFSDDGTVSLGSEMVGVSDDGEHLAYGTSASGSDWVTIRVMRVRDKEHLPDTLSWVKFSRIAWTRDGLGFFYSRFPAPRGRDGEALDSGIKTDVNLNHEVYYHFLGTDQSQDVLCWRDPDHPKYIYIPEVTEDGKYVILSVSETSEPVNKLYYCDLSAALAHGLEGMTKGSTHTHGNGMLPFVKLVDKFEAYYGLIANDGTEFTFLTNKDAPRYKLSRVDVDEDAPGSPWWTDVLPEDEDGKAVLESACAVHGDKLLVNYLSDVKYVLQMRSLVTGELLHDIPIDIGTVNGISGRRVDSEVFIEFASFLTPGIIYRCDVSVATEVPEMNVYREISVPGFDRNEFEAKQVFYPSKDGGTKIPMFIVSKKGIDLDGSHPALLFGYGGFGMSMTPQFSVTRVVLMRNLGFVTCVANIRGGGEYGEGWHRAGSLANKQNCFDDFIAAGEFLVSAGYTSPTRLCIEGGSNGAACWGLLVSGAACVNQRNEQELTRICGRVAMQRPDLFGCALAHVGVMDMLRFHKFTIGSRAWTCDFGCSENEEEFHWLIKYSPLHNVRRPWEKKRAAAAAAGDAPCRGRGCWGGQYPPTMLLTADHDDRVVPSHTLKFLATMQHVLRAGAQEGGSPQTNPIIARIERKSGHGCGRSTQKIIDEAADRYAFAAKMMGVSWID
>N19
MRRLVQRFNLPLGPPPFTSCVKQKAAALLMEWCYRLQPRLKWLTSFKSQIWRPPLSSSKAMGSLATALDADEPLPPRLAGWDRSPQRWTGRCGLKYQFEVVPLKSQALPPIYPQARRDDDIVDDYHGVLVPDPYRWMEELDSKEVKEFVDAQAAVASAVLSTCDDHRGRLRGQLTALFDHPRFRAPFKRRDGSYFYFHNPGLRPHSALYVQHGLGGAEEPDVLLDPNTFSDDGTVSLGSEMVGVSDDGEHLAYGTSASGSDWVTIRVMRVRDKEHLPDTLSWVKFSRIAWTRDGLGFFYSRFPAPRGRDGEALDSGIKTDVNLNHEVYYHFLGTEQSQDVLCWRDPDHPKYIYIPEVTEDGKYVILSVSETSEPVNKLYYCDLSAALAHGLGGITKGSTHAHGNGMLPFVKLVDKFEAYYGLIANDGTEFTFLTNKDAPRYKLARVDVDDDAPGSPWWTDVVPEDEDGKAVLESACAVHGHKLLVNYLSDVKYVLQMRSLVTGELLHDIPIDIGTVNGISGRRVDSEVFIEFASFLTPGIIYRCDVSVATEVPEMDVYREISVPGFDRNEFEAKQVFYPSKDGGTKIPMFIVSKKGIDLDGSHPALLFGYGGFGVSITPQFSVTRVVLMRNLGFVTCVANIRGGGEYGEGWHRAGSLANKQNCFDDFIAAGEFLVSAGYTSPARLCIEGGSNGAACWGLLVSGAACVNQRNEQELTRICGRVAMQRPDLFGCALAHVGVMDMLRFHKFTIGSRAWTCDFGCSENEEEFHWLIKYSPLHNVRRPWEKKRAAAAAAGDAPCRGRGCWGGQYPATMLLTADHDDRVVPSHTLKFLATMQHVLRAGAQEGGSPQTNPIIARIERKSGHCCGRSTQKIIDEAADRYAFAAKMMGVSWID
>N20
MRRLVQRFNLPLGPPPFTSCVKQKAAALLMEWCYRLQPRLKWLTSFKSQIWRPPLSSSKAMGSLAAALDADEPLPPRLAGWDRSPQRWTGRCGLKYQFEVVPLKSQALPPIYPQARRDDGIVDDYHGVLVPDPYRWMEELDSEEVKEFVDAQAAVADAVLSTCDDHRGRLRGQLTALFDHPRFRAPFKRGDGSYFYFHNPGLRPHSALYVQHGLGGAEDPAVLLDPNAFSDDGTVSLGSEMVGVSDGGDHLAYGTSASGSDWVTIRVMRVRDREHLPDTLSWVKFSRIAWTRDGLGFFYSRFPAPRGRDGEALDSGIKTDVNLNHEVYYHFLGTDQSQDVLCWRDPDHPKYIYIPEVTEDGKYVILSVSETSEPVNKLYYCDLSAALAHGLEGMTKGSTHTHGNGMLPFVKLVDKFEAYYGLIANDGTEFTFLTNKDAPRYKLSRVDVDEDAPGSPWWTDVLPEDEDGKAVLESACAVHGDKLLVNYLSDVKYVLQMRSLVTGELLHDIPIDIGTVNGISGRRVDSEVFIEFASFLTPGIIYRCDVSVATEVPEMNVYREISVPGFDRNEFEAKQVFYPSKDGGTKIPMFIVSKKNLNLNGSHPALLFGYGGFGMSMTPQFSVTRVVLMRNLGFVTCVANIRGGGEYGEGWHRAGSLANKQNCFDDFIAAGEFLVSAGYTNPTRLCIEGGSNGAACWGLLVSGAACLNQRNEQELTRICGRVAMQRPDLFGCALAHVGVMDMLRFHKFTIGSRAWTCDFGCSENEEEFHWLIKYSPLHNVRRPWEEKRAAAAAAGDDPRRGRGCWGGQYPPTMLLTADHDDRVVPSHTLKFLATMQHVLRAGAQEGGSPQTNPIIARIERKSGHGCGRSTQKIIDEAADRYAFAAKMMGVSWID
>N21
MRRLVQRFNLPLGPPPFTSCVKQKAAALLMEWCYRLQPRLKWLTSFKSQIWRPPLSSSKAMGSLAAALDADEPLLPRLAGWDRSPQRWTGRCGLKYQFEVVPLKSQALPPIYPQARRDDGIVDDYHGVPVPDPYRWMEQLDSEEVKEFVSAQAAVADAVLSTCDDHRGRLRGQLTSLFDHPRFRAPFKRGDGSYFYFHNPGLRPHSALYVQHGLGGAEDSAVLLDPNAFSDDGTVSLGSEMVGVSDAGDHLAYGTSASGSDWVTIRVMRVRDREHLPDTLSWVKFSRIAWTRDGLGFFYSRFPAPRGRDGEALESGIKTDVNLNHEVYYHFLGTDQSQDVLCWRDPDHPKYIYIPEVTEDGKYVILSVSETSEPVNKLYYCDLSAALAHGLEGMTRGSTHTHGNGMLPFVKLVDKFEAYYGLIANDGTEFTFLTNKDAPRYKLSRVDVDEDASGSPWWADVLPEDEDGKAVLESACAVHGGKLLVNYLSDVKYVLQMRSLVTGELLHDIPIDIGTVNGISGRRVDSEVFIEFASFLTPGIIYRCDVSVATEVPEMSVYREISVPGFDRNEFEAKQVFYPSKDGGTKIPMFIVSKKNLNLNGSHPALLFGYGGFGMSMTPQFSVTRVVLMRNLGFVTCVANIRGGGEYGEGWHRAGSLANKQNCFDDFIAAGEFLVAAGYTNPTRLCIEGGSNGAACWGLLVSGAACLNQRNEQELTRICGRVAMQRPDLFGCALAHVGVMDMLRFHKFTIGSRAWTCDFGCSENEEEFHWLIKYSPLHNVRRPWEEKRAAAAAKGDDDPRRRVCWGGQYPPTMLLTADHDDRVVPSHTLKFLATLQHVLRAGAQEGGSPQTNPIIGRIERKSGHGCGRSTQKIIDEAADRYAFAAKMMGVSWID
>N22
MRRLVQRFNLPLGPPPFTSCVKQKAAALLMEWCYRLQPRLKWLTSFKSQIWRPPLSSSKAMGSLAAALDADEPLPPRLAGWDRSPQRWTGRCGLKYQFEVVPLKSQALPPIYPQARRDDGIVDDYHGVLVPDPYRWMEELDSEEVKEFVDAQAAVSDAVLSTCDDHRGRLRGQLTALFDHPRFRAPFKRGDGSYFYFHNPGLRPHSALYVQHGLGGAEDPRVLLDPTAFSEDGTVSLGSEVVGVSDGGDHLAYGTSASGSDWVTIRVMRVRDGEHLPDTLSWVKFSRIAWTRDGLGFFYSRFPAPRGRDGEALDSGIKTDVNLNHEVYYHFLGTDQSQDVLCWRDPDHPKYIYIPEVTEDGKYVILSVSETSDPVNKLYYCDLSAALAHGLEGLTKGSTHTHGNGMLPFVKLVDRFEAHYGLIANDGTEFTFLTNKDAPRYKLSRVDVDEDAPGSPWWTDVLPEDEDGKAVLESACAVHGDKLLVNYLSDVKYVLQMRSLVTGELLHDIPIDIGTVNGISGRRVDSEVFIEFASFLTPGIIYRCDVSVATEVPEMNVYREISVPGFDRNEFEAKQVFYPSKDGGTKIPMFIVSKKNLNLNGSHPALLFGYGGFGMSVTPQFSVARVVLMRNLGFVACVANIRGGGEYGEGWHRAGSLANKQNCFDDFAAAGEFLVSAGYTNPTRLCIEGGSNGAACWGLLVSGAACLNQRNEQELTRICGRVAMQRPDLFGCALAHVGVMDMLRFHKFTIGSRAWTCDFGCSENEEEFHWLIKYSPLHNVRRPWEEKRAAAAAAGDDPRRGRGCWGGQYPPTMLLTADHDDRVVPSHTLKFLATMQHVLRAGAQEGGSPQTNPIIARIERKSGHGCGRSTQKIIDEAADRYAFAAKMMGVSWID
>N23
MRRLVQRFNLPLGPPPFTSCVKQKAAALLMEWCYRLQPRLKWLTSFKSQIWRPPLSSSKAMGSLAAALDADEPLPPRLAGWDRSPQRWTGRCGLRYQFEVVPLKSQALPPIYPPARRDGDIVDDYHGVLVPDPYRWMEDLESKEVKEFVDAQAAVADAVLSTCDDHRGRLRGQLTALLDHPRYRAPFKRRDGSYFYFHNPGLLPHAALHVQHGLDGGEEPGVLLDPNAFSDDATVSLSSEMIGVSDDGEHLAYGTSASGSDWVTVRVMRVRDKHHLPDSLSWVKFSRIAWTGDGKGFFYSRFPAPKGGDDGVLNSGIRTDVNLNHEVYYHLLGTDQSDDVLCWKDPEHPKHIYTPEVTEDGKYVLLSVSEASEPVNKLYYCDLSAALPHGLEGMTKGSTHTQGNDMLPFVKLVDKFEAYYGVIANDDTQFTILTNKDAPRYKLSRVDVDNDAPQSPWWADVIPEDDDGKAVLESACAVHGDKLLVNYLSDVKYVLQVRSLITGELLHDIPIDIGSVNGITGRRVDSEVFIEFAGFLTPGIIYRCDLSVATETPEMNIYREISVPGFDRTGFEAKQVFYQSKDGGTKVPMFIVSKKGIDLDGSHPTLLYGYGGFGMSMTPQFSAARVVLMRNLGFVTCIANIRGGGEYGEGWHKAGSLANKQNCFDDFIAAGEFLVSAGYTSPSRLCIEGGSNGAACWGLLVSGAACVNQRNEQELTRICGRVAMQRPGLFGCALAHVGVMDMLRFHKFTIGSRAWTCDFGCSENEEEFHWLIKYSPLHNVRRPWEKKRAAAAACAGGGHRHRGCWGGQYPPIMLLTADHDDRVVPSHTLKFLATMQHVLCTSLQEHGSPQTNPIVARIDRKSGHGCGRSTQKIIDEAADRYAFAAKMMGLSWID
>N24
MRRLVQRFNLPLGPPPFTSCVKQKAAALLMEWCYRLQPRLKWLTSFKSQIWRPPLSSSKAMGSLSAALDADEPLPPRLAGWDRSPQRWTGRCGLQYQFEVVPLKSQALPPIYPIARRDESVVDDYHGVKIADPYRWLEDPDAEEVKEFVEKQVKLTDSVLQTCDDTREKLREKITKLFDHPRYEAPFRRGDNKYFYFHNTGLQAQSVLYVQDSLDGGEKAEVLLDPNTLSEDGTVALSSEMCSISEDAKYLAYGLSASGSDWVTIKVMRVEDKTVEPDTLSWVKFSSISWTHDSKGFFYSRYPAPTIKEGEELDAGTETNSNLNHELYYHFLGTDQSEDILCWKDPENPKYMFGAEVTDDGKYVLLYIEEGCDPVNKLYYCDLSAALPDGLEGFNKGSTKRNGNELLPFVKLVDNFDAQYQAIANDDTVFTFLTNKDAPKYKLVRVDLKEDAPNSPWWTDVIPEDEDGKDVLESACAVNGNQLLVSYLSDVKYVLQIRDLKTGSLLHQLPIDIGTVSGISGRRKDSEVFIGFTSFLTPGIIYQCNLAVATEVPEMKIFREIVVPGFDRTEFEVNQVFVPSKDGGTKIPMFIVSKKDIPLDGSHPCLLYGYGGFNISITPSFSVSRIVLTRHLGAVFCIANIRGGGEYGEEWHKAGSLAKKQNCFDDFISAAEYLVSAGYTQPKKLCIEGGSNGAACWGLLVSGGACINLPDEQELTRICGRVYIQRPDLFGCALAHVGVMDMLRFHKFTIGSHAWTSDYGCSDKEEEFHWLIKYSPLHNVRRPWEQKRAAAAASPDKPCVGRGCWGGQYPPTMLLTADHDDRVVPLHSLKLLATMQYVLCTSLQEGKSPQTNPIIGRIDRKAGHGAGRPTQKMIDEAADRYSFMAKMLDASWIE
>N25
MRRLVQRFNLPLGPPPFTSCVKQKAAALLMEWCYRLQPRLKWLTSFKSQIWRPPLSSSKAMGSLSALLDADEPSPPRLAGWDRSPQRWTGRCGLQYQFEVVPLKSQALPPIYPIARRDESVVDDYHGVKIADPYRWLEDPDAEEVKEFVEKQVKLTDSVLKTCDDTREKLREKITKLFDHPRYEAPFRRGDNKYFYFHNTGLQAQSVLYVQDSLDGGEKAEVLLDPNTLSEDGTVALSSETCSISEDAKYLAYGLSSSGSDWVTIKVMRVEDKTVEPDTLSWVKFSSISWTHDSKGFFYSRYPAPTIKEGENLDAGTETNSNLNHELYYHFLGTDQSEDILCWKDPENPKYMFGASVTDDGKYVLLYIEEGCDPVNKVYYCDLSAALPDGLEGFNKGSTKRNGNELLPFVKLVDNFDAQYQAIANDDTVFTFLTNKDAPKYKLVRVDLKEDAPNSPWWTDVIPEDEDGKDVLESACAVNGNQLLVSYLSDVKYVLQIRDLKTGSLLHQLPIDIGTVSGISARRKDSTVFIGFTSFLTPGIIYQCNLAVATEVPDMKIFREIVVPGFDRTEFQVNQVFVPSKDGGTKIPMFIVAKKDIPLDGSHPCLLYGYGGFNISITPSFSVSRIVLTRHLGAVFCIANIRGGGEYGEEWHKAGSLAKKQNCFDDFISAAEYLVSAGYTQPKKLCIEGGSNGAACWGLLVSGGACINLPDEQELTRICGRVYIQRPDLFGCALAHVGVMDMLRFHKFTIGSHAWTSDYGCSDKEEEFHWLIKYSPLHNVRRPWEQKRAAAAASPDQPSVGRGCWGGQYPSTMLLTADHDDRVVPLHSLKLLATMQYVLCTSLQEGKSPQTNPIIGRIERKAGHGAGRPTQKMIDEAADRYSFMAKMLDASWIE
>N26
MRRLVQRFNLPLGPPPFTSCVKQKAAALLMEWCYRLQPRLKWLTSFKSQIWRPPLSSSKAMGSLSALLDADEPSPPRLAGWDRSPQRWTGRCGLQYQFEVVPLKSQALPPIYPIARRDESVVDNYHGVNVPDPYRWLEDPDSEETKEFVEKQVKLTDSVLKTCDETREKLREKITKLYDFPKYEAPFRAGDDKYFYFHNTGLQPQTVLYVQDSLDGGEKPEVLLDPNTLSEDGTVALSSETCSISEDAKYLAYGISSSGSDWVTIKVMRVDDKTVEPDTISWVKFSSISWTHDSKGFFYSRYPAPTIKDGENLDAGTETHANLNHELYYHFLGTDQSEDILCWKDPENPKHTRSASVTDDGKYVLLYIEENCDPVNKVYYCDLSAALPDGLEGYNKGSTKRNGNELLPFVKLVDNFDASYQYVANDDTVFTFLTNKDAPKYKLVRVDLKEDAPNSPWWTDVIQEDEDGKDVLESACAVNDNQLVVSYLSDVKNVLQIRDLKTGALLHHLPIDIGTVSGISARRKDSTVFIGFTSFLIPGIIYQCNLKVAAEVPDMKIFREIVVPGFDRTEFQVNQVFVPSKDGGTKIPMFIVARKDISLDGSHPCLLYGYGGFNISITPYFSVARIVIAKHLGVVFCIANIRGGGEYGEEWHKAGSLAKKQNCFDDFISAAEYLVSAGYTQPKKLCIEGGSNGAACWGLLVSGGACINLPDEQELTRICGRVYIQRPDLFGCALAHVGVMDMLRFHKFTIGSHAWTSDYGCSDKEEEFHWLIKYSPLHNVRRPWEQKRAAAAASPDQASVGRGCWGGQYPSTMLLTADHDDRVVPLHSLKLLATMQYVLCTSLQEGKSPQTNPIIGRIERKAGHGAGRPTQKVIDEAADRYAFMAKVLDASWIE
>N27
MRRLVQRFNLPLGPPPFTSCVKQKAAALLMEWCYRLQPRLKWLTSFKSQIWRPPLSSSKAMGSLSALLDADEPSPPRLAGWDRSPQRWTGRCGLPYQFEVVPLKSQALPPIYPIARRDESVVDNYHGVNVPDPYRWLEDPDSEETKEFVEKQVNLTDSVLKTCDETREKLREKITKLYDFPKYEVPFRAGDDKYFYFHNTGLQPQKVLYVQDSLDGGEKPEVLLDPNTLSEDGTVALSSEICSISEDAKYLAYGISSSGSDWVTIKVMRVDDKSVEPDTISWVKFSNVSWTHDSKGFFYSRYPAPTIKDGENLDAGTETHANLHHEVYYHCLGTDQSDDILCWKDPENPKHTRSASVTEDGKYVLLYTYENCDPVNKVYYCDLSAALPDGIEGYNKGSTKRNGNELLPFIKLVDNFDASYDYVANDGTVFTFLTNKDAPKYKLVRVDLKEDAPDSPWWSDIIQEDEDGKDVLESAVAVNDNQLVVSYLSDVKNVLQLRDLKTGALLHHLPIDIGTVSGISARRKDSTVFIGFTNFLIPGIIYECNLKVAAEVPDLKVFREIVVPGFDRTEFQVNQVFVPSKDGGVKIPMFIVARKDISLDGSHPCLLYGYGGFNISITPYFSVARVVIAKHLGVVFCIANIRGGGEYGEEWHKAGSLSKKQNCFDDFISAAEYLVAAGYTQPKKLCIEGGSNGAACWGLLVSGGACINLPDEQELTRICGRVYIQRPDLFGCALAHVGVMDMLRFHKFTIGSHAWTSDYGCSDKEEEFQWLIKYSPLHNVRRPWEQKRAAAAASPDQASVGRGCWGGQYPSTMLLTADHDDRVVPLHSLKLLATMQYVLCTSLQEGKSPQTNPIIGRIERKAGHGAGRPTQKVIDEAADRYAFMAKVLGASWVE
>N28
MRRLVQRFNLPLGPPPFTSCVKQKAAALLMEWCYRLQPRLKWLTSFKSQIWRPPLSSSKAMGSLSALLDADEPSPPRLAGWDRSPQRWTGRCGLPYQFEVVPLKSQALPPIYPIARRDESVVDNYHGVNVPDPYRWLEDPDSEETKEFVEKQVNLTDSVLKTCDETREKLREKITKLYDFPKYEVPFRAGDDKYFYFHNTGLQPQKVLYVQDSLDGGEEPEVLLDPNTLSEDGTVALSSEICSISEDAKYLAYGISSSGSDWVTIKVMRVDDKSVEPDVVSWVKFSDASWTHDSKGFFYSRYPAPTIKDGESLDAGTETHANLHHEVYYHRLGTDQSDDILCWKDPENPKCTRSASVTEDGKYVLLYTYENCDPVNKVYYCDLSAALPDGIEGYNKGSTKRNGNELLPFIKLVDNFDASYDYVANDGTAFTFRTNKDAPKYKLVRVDLKEDAPDSPWWSDIIQEDEDGKDVLESAVAVNDNQLVVSYLSDVKNVLQLRDLKAGALLHHLPIDIGTVSGISARRKDSTIFIGFTNFLIPGIIYECNLKVAAEVPNLKVFRETVVPGFDRTDFQVNQVFVPSKDGGVKIPMFIVAGKDISLDGSHPCLLYGYGGFNISITPYFSVGRVVIAKHLGVVFCIANIRGGGEYGEDWHKAGSLSKKQNCFDDFISAAEYLVAAGYTQPKKLCIEGGSNGAACWGLLVSGGACINLPDEQELTRICGRVYIQRPDLFGCALAHVGVMDMLRFHKFTIGSHAWTSDYGCSDKEEEFQWLIKYSPLHNVRRPWEQKRAAAAASPDQESVGRGCWGGQYPSTMLLTADHDDRVVPLHSLKLLATMQYVLCTSLQEGKSPQTNPIIGRIERKAGHGAGRPTQKVIDEAADRYAFMAKVLGASWVE
>N29
MRRLVQRFNLPLGPPPFTSCVKQKAAALLMEWCYRLQPRLKWLTSFKSQIWRPPLSSSKAMGSLSAILDADVPSPPRLAGWDRSPQRWTGRCGLPYQFEVVPLKSQALPPIYPIARRDESVVDNYHGVNVPDPYRWLEDPDSEETKEFVEKQVNLTDAVLKTCDETREQLGEKIKELYDFPKYEVPFRAGDDKYFYFHNTGLQPQKVLYVQDSLDGGEQPEVLLDPNTLSEDGTVALNSEIYSISEDAKYLAYGLSSSGSDWVTIKIMRVDDKSVEPDVVSWVKFSDASWTHDSKGFFYSRYPAPTIKEGESIDAGTETQANLHHEVYYHRLGTDQSDDILCWKDPENPKCTRSASVTEDGKYVLLYTYENCDPVNKVYYCDLTAELPDGVESYNKGSTKRNGNELLPFIKLVDKFDASYDYIANDGTAFTFRTNKDAPKYKLVRVDLKEDAPDSPWWSDVIQEDEDGKDVLESAVAVNDNQLVVSYLSDVKNVLHLRDLKSGALLHHLPIDIGTVSGVSARRKDSTIFIGFTNFLIPGIIYECNLKVAAEVPNLKVFRETVVPGFDRTDFQVNQVFVPSKDGGVKIPIFIVAGKDISLDGSHPCLLYGYGGFNISITPYFSVGRVVIAKHLGAVFCIANIRGGGEYGEDWHKAGSLSKKQNCFDDFISAAEYLVAAGYTQPKKLCIEGGSNGAACWGLLVSGGASINLPDEQELTRICGRVYIQRPDLFGCALAHVGVMDMLRFHKFTIGSHAWTSDYGCSEKEEEFQWLIKYSPLHNVRRPWEQKRAAAAASPDQESVGRGCWGGQYPSTMLLTADHDDRVVPLHSLKLLATMQYVLCTSLQEGKSPQTNPIIGRIERKAGHGAGRPTQKVIDEAADRYAFMAKVLGASWVE
>N30
MRRLVQRFNLPLGPPPFTSCVKQKAAALLMEWCYRLQPRLKWLTSFKSQIWRPPLSSSKAMGSLSALLDADEPSPPRLAGWDRSPQRWTGRCGLPYQFEVVPLKSQALPPIYPIARRDESVVDNYHGVNVPDPYRWLEDPDSEETKEFVEKQVNLTDSVLKTCDETREKLREKITKLYDFPKYEVPFRAGDDKYFYFHNTGLQPQKVLYVQDSLDGGEEPEVLLDPNTLSEDGTVALSSEICSISEDAKYLAYGISSSGSDWVTIKVMRVDDKSVEPDVVSWVKFSDASWTHDSKGFFYSRYPAPTIKDGESLDAGTETHANLHHEVYYHRLGTDQSDDILCWKDPENPKCTRSASVTEDGKYVLLYTYENCDPVNKVYYCDLSAALPDGIEGYNKGSTKRNGNELLPFIKLVDNFDASYDYVANDGTAFTFRTNKDAPKYKLVRVDLKEDAPDSPWWSDIIQEDEDGKDVLESAVAVNDNQLVVSYLSDVKNVLQLRDLKAGALLHHLPIDIGTVSGISARRKDSTIFIGFTNFLIPGIIYECNLKVAAEVPNLKVFRETVVPGFDHTDFQVNQVFVPSKDGGVKIPMFIVAGKDISLDGSHPCLLYGYGGFNISITPYFSVGRVVIAKHLGVVFCIANIRGGGEYGEDWHKAGSLSKKQNCFDDFISAAEYLVAAGYTQPKKLCIEGGSNGAACWGLLVSGGACINLPDEQELTRICGRVYIQRPDLFGCALAHVGVMDMLRFHKFTIGSHAWTSDYGCSDKEEEFQWLIKYSPLHNVRRPWEQKRAAAAASPDQESVGRGCWGGQYPSTMLLTADHDDRVVPLHSLKLLATMQYVLCTSLQEGKSPQTNPIIGRIERKAGHGAGRPTQKVIDEAADRYAFMAKVLGASWVE
>N31
MRRLVQRFNLPLGPPPFTSCVKQKAAALLMEWCYRLQPRLKWLTSFKSQIWRPPLSSSKAMGSLSALLDADEPSPPRLAGWDRSPQRWTGRCGLPYQFEVVPLKSQALPPIYPIARRDESVTDNYHGVNIPDPYRWLEDPDSEETKEFVEKQVNLTDSVLKTCDETREKLRENITKLYDFPKYEVPFRAGDDKYFYFHNTGLQPQKVLYVQDSLDGGEEPEVLLDPNTLSEDGTVALSSEICSISEDAKFLAYGISSSGSDWVTIKIMRVDDKSVEPDVLSWVKFSDASWTHDSKGFFYSRYPAPTIKDGESLDAGTETHSNLHHEVYYHRLGTDQSDDILCWKDPENPKCTRSASVTEDGKYVLLYTYENCDPVNQVYYCDLSAALPDGIEGCNKGSTKRNGNELLPFIKLVDNFAASYDYVANDGTAFTFRTNKDAPKYKLVRVDLKEDAPDSPWWSDIIQEDEDGKDVLESAVAVNDNQLVVSYLSDVKNVLQLRDLKAGALLHHLPIDIGTVSGISARRKDSTIFIGFTNFLIPGIIYECNLKVAAEVPNLKVFRETVVPGFDHTDFQVNQVFVPSKDGGVKIPMFIVAGKDISLDGSHPCLLYGYGGFNISITPYFSVGRVVIAKHLGVVFCIANIRGGGEYGEDWHKAGSLSKKQNCFDDFISAAEYLVEAGYTQPKKLCIEGGSNGAACWGLLVSGGACINLPDEQELTRICGRVYIQRPDLFGCALAHVGVMDMLRFHKFTIGSHAWTSDYGCSEKEEEFQWLIKYSPLHNVRRPWEQKRAAAAASPNQESVGRGCWGGQYPSTMLLTADHDDRVVPLHSLKLLATMQYVLCTSLQEGKSPQTNPIIGRIERKAGHGAGRPTQKVIDEAADRYAFMAKVLGASWVE
>N32
MRRLVQRFNLPLGPPPFTSCVKQKAAALLMEWCYRLQPRLKWLTSFKSQIWRPPLSSSKAMGSLSPLLDADDPSPPRLAGWDRSPQRWTGRCGLPYQFEVVPLKSQALPPIYPIARRDESVTDNYHGVNIPDPYRWLEDPDSEETKEFVEKQVNLTDSVLKTCDETREKLRENITELYDFPKYEAPFRAGDDKYFYFHNTGLQPQKVLYVQDSLDGGEEPEVLLDPNTLSEDGTVALSSEICSISEDAMFLAYGISSSGSDWVTIKIMQVVDKSVEPDVLSWVKFSDASWTHDSKGFFYSRYPAPTIKDGESLDAGTETHSNLYHEVYYHRLGTDQSDDILCWKDPENPKCTRSASVTEDGKYVLLYTYENCDPVNQVYYCDLSAALPDGVEGCNKGSTKRNGNELLPFIKLVDNFVASYEYVANDGTAFTFRTNKDAPKYKLVRVDLKEDAPDSPWWSDIIQENEDGKDVLESAVAVNNNQLVVSYLSDVKNVLQLRDLKAGALLHHLPIDIGSVSGISARRKDDTIFIGFTNFLIPGIIYECNLKVAEEVPNLKVFRETVVPGFDHTDFQVNQVFVPSKDGGVKIPMFIVAGKDISLDGSHPCLLYGYGGFNISITPYFSVGRVVIAKHLGVVFCIANIRGGGEYGEDWHKAGSLSKKQNCFDDFISAAEYLVEAGYTRPKKLCIEGGSNGAACWGLLVSGGACINLPDEQELTRICGRVYIQRPDLFGCALAHVGVMDMLRFHKFTIGSHAWTSDYGCSEKEEEFQWLIKYSPLHNVRRPWEQKRAAAAASPNQESVGRGCWGGQYPPTMLLTADHDDRVVPLHSLKLLATMQYVLCTSLQEGKSPQTNPIIGRIECKAGHGAGRPTQKVIDEAADRYAFMAKVMGASWVQ
>N33
MRRLVQRFNLPLGPPPFTSCVKQKAAALLMEWCYRLQPRLKWLTSFKSQIWRPPLSSSKAMGSLSALLDANEPSPPRLAGWDRSPQRWTGRCGLPYQFEVVPLKSQALPPIYPIARRDESVVDNYHGVNVPDPYRWLEDPDSEETKEFVEKQVNLTDSVLKTCDETREKLREKITKLYDFPKYEVPFRAGDDKYFYFHNTGLQPQKVLYVQDSLDGGEEPEVLLDPNTLSEDGTVALSSEICSISEDAKYLAYGISSSGSDWVTIKVMQVDDKSVKPDVVSWVKFSDASWTHDSKGFFYSRYPAPTIKDGESLDAGTETHANLNHEVYYHRLGTDQSDDILCWKDPENPKCTRSASVTEDGKYVLLYTYENCDPVNKVYYCDLSAALPDGIEGYNKGSTKRNGNELLPFIKLVDNFDASYDYVANDGTAFTFRTNKDAPKYKLVRVDLKEDAPDSPWWSDIIQEDEDGKDVLESAVAVNDNQLVVSYLSDVKNVLQLRDLKAGALLHHLPIDIGTVSGISARRKDSTIFIGFTNFLIPGIIYECDLKVAAEVPNLKVFRETVVPGFDHTDFQVNQVFVPSKDGGVKIPMFIVAGKDISLDGSHPCLLYGYGGFNISITPYFSVGRVVIAKHLGVVFCIANIRGGGEYGEDWHKAGSLSKKQNCFDDFISAAEYLVAAGYTQPEKLCIEGGSNGAACWGLLVSGGACINLPDEQELTRICGRVYIQRPDLFGCALAHVGVMDMLRFHKFTIGSHAWTSDYGCSDKEEEFQWLIKYSPLHNVRRPWEQKRAAAAASPDQESVGRGCWGGQYPSTMLLTADHDDRVVPLHSLKLLATMQYVLCTSLQEGKSPQTNPIIGRIDRKAGHGAGRPTQKVIDEAADKYAFMAKVLGASWVE
>N34
MRRLVQRFNLPLGPPPFTSCVKQKAAALLMEWCYRLQPRLKWLTSFKSQIWRPPLSSSKAMGSLSALLDANEPSPPRLAGWDRSPQRWTGRCGLPYQFEVVPLKSQALPPIYPIARRDESVVDNYHGVNVPDPYRWLEDPDSEETKEFVEKQVNLTDSVLKTCDETREKLREKITKLYDFPKYEVPFRAGDDKYFYFHNSGLQPQKVLYVQDSLDGGEEPEVLLDPNTLSEDGTVALSSEICSISEDAKYLAYGISSSGSDWVTIKVMQVDDKSVNPDVVSWVKFSDASWTHDSKGFFYSRYPAPTINDGESLDAGTETHANLNHEVYYHRLGTDQSDDILCWKDPENPKCTRSASVTEDGKYVLLYTYENCDPVNKVYYCDLSAALPDGIEGYNKGSTKRNGNELLPFIKLVDNFDASYDCVANDGTAFTFRTNKDAPKYKLVRVDLKEDAPDSPWWSDIIQEDEDGKDVLESAVAVNDNQLVVSYLSDVKNVLQLRDLKAGVLLHHLPIDIGTVSGISARRKDSTIFIGFTNFLIPGIIYECDLKVAAEVPNLKVFRETVVPGFDHTEFQVNQVFVPSKDGGVKIPMFIVAGKDISLDGSHPCLLYGYGGFNISITPYFSVGRVVIAKHLGVVFCIANIRGGGEYGEDWHKAGSLSKKQNCFDDFISAAEYLVTAGYTQPEKLCIEGGSNGAACWGLLVSGGACINLPDEQELTRICGRVYIQRPDLFGCALAHVGVMDMLRFHKFTIGSHAWTSDYGCSDKEEEFQWLIKYSPLHNVRRPWEQKRAAAAASPDQESVGRGCWGGQYPSTMLLTADHDDRVVPLHSLKLLATMQYVLCTSLQEGKSPQTNPIIGRIDRKAGHGAGRPTQKVIDEAADKYAFMAKVLGASWVE
>N35
MRRLVQRFNLPLGPPPFTSCVKQKAAALLMEWCYRLQPRLKWLTSFKSQIWRPPLSSSKAMGSLPAILDADEPSPPRLAGWDRSPQRWTGRCGWTYQFEVVPLKSQALPPIYPLARRDESVIDNYHGVDVPDPYRWLEDPDSEETKEFVEKQVTLTDSVLKTCDETREKLREKLTKLFDFPKYEVPFRAGDDKYFYFHNSGLQPQKVLYVQDSLDGGEKPEVLLDPNTLSEDGTVALSSEICAISEDAKYLAYGISSSGSDWVTIKVMRVEDKGAEPDTISWVKFSNVSWTHDSKGFFYSRYPAPTIKNGENLDAGRETNANLHHQVYYHCLGTDQSDDILCWKDSENPKHRHMASVTEDGKYVLLYTFQNCDTVNKLYYCDLSATLPNGIEGYNKGSTKRNGNEMLPFNKLVDNFDASYDYVANDGTVFTFLTNKDAPKYKLVRVDLKKDAPDSPWWYDIIQEDEDGKDVLQSAVAVNDNQLVVSYLRDVKNVLQLRDLETGVLLHHLPIDIGRVSGISARRKDNSVFIGFTNFLIPGIIYECNLKVAGEVPDLKVFREIVVPGFDRTEFQVNQVFVPSKDGGVKIPMFIVARKNISLDGSNPCLLFGYGGFNVSITPYFSAARVVLAKHLGVVFCIANIRGGGEYGEEWHKAGSLSKKQNCFDDFISAAEYLVTAGYTQPHKLCIEGGSNGAACWGLLVSGGACVNLPDEQELTRICGRVYIQRPDLFGCALAHVGVMDMLRFHKFTIGSHAWTSDFGCSDKEEEFQWLIKYSPLHNVRRPWEQKRAAAAAFANKASVGRGCWGGQYPSIMLLTADHDDRVVPLHSLKLLATMQYVLCTSVQEGKSPQTNPIIGRIERKAGHGCGRPTQKLIDEAADRYAFMAKELGASWFE
>N36
MRRLVQRFNLPLGPPPFTSCVKQKAAALLMEWCYRLQPRLKWLTSFKSQIWRPPLSSSKAMGSLPIILDADEPSPPRLAGWDRSPQRWTGRCGWTYQFEVVPLKSQALPPIYPLARRDEYVIDNYHGVDIADPYRWLEDPDSEETKEFVENQVTLTDSVLKTCDETREKLREKLTKLFDFPKYEVPFRAGDDKYFYFHNSGLQPQKVLYVQDSLDGGEKPEVLLDPNTLSEDGTVALSSEICAISKDAKYLAYGISSSGSDWVTIKVMRVEDKGAEPDTISWVKFSNVSWTHDSKGFFYSRYPAPTIKNGKYLDAGRETNTNVHHQVYYHCLGTDQSDDILCWKDSENPKHRHMASVTEDGKYVLLYTFQNCDTVNKLYYYDLTATTPNGIVGYNKGSTKRNGNEMLPFNKLVDNFDASYDFVANDGTVFTFLTNKDASKYKLVRVDLKKDAPDSPWWYDIIQEDEDGKDVLQSAVAVNDNQLVVSYLRDVKNVLQLRDLVTGVLLHDLPIDIGRVSGISARRKDTNVFIGFTNFLIPGIIYECNLKVAGQVPDLKVFRETVVPGFDRTEFQVNQVFVPSKDGGVSIPMFIVAGKNISLDGSNPCLLFGYGGFNVSITPYFSATRVVLAKHLGVVFCIANIRGGGEYGEEWHKAGSLSKKQNCFDDFISAAEYLVTAGYTQPHKLCIEGGSNGAACWVLTVSGEASNLLPDEQELTRICGRVYIQRPDLFGCALAHVGVMDMLRFHKFTIGSHAWTSDFGCSDKEEDFQWLIKYSPLHNVRRPWEQKRAAAAAFANKASVGRGCWGGQYPSIMLLTADHDDRVVPLHSLKLLATMQHVLCTSVQEGNSPQTNPIIGRIERKAGHGCGRPTQKQIDEAADRYAFMAKELGASWFE
>N37
MRRLVQRFNLPLGPPPFTSCVKQKAAALLMEWCYRLQPRLKWLTSFKSQIWRPPLSSSKAMGSLPAILDADEPSPPRLAGWDRSPQRWTGRCGWTYQFEVVPLKSQALPPIYPLARRDESVIDNYHGVDVPDPYRWLEDPDSEETKEFVEKQVTLTDSVLKTCDETREKLREKLTKLFDFPKYEVPFRAGDDKYFYFHNSGLQPQKVLYVQDSLDGGEKPEVLLDPNTLSEDGTVALSSEICAISEDAKYLAYGISSSGSDWVTIKVMRVEDKGDEPDTISWVKFSNVSWTHDSKGFFYSRYPAPTIKNGENLDAGRETNANLHHQVYYHCLGTDQSDDILCWKDSENPKHRHMASVTEDGKYVLLYTFRNCDTVNKLYYCDLSATLPNGIEGYNKGSTKRNGNDALPFNKLVDHFDASYDYVAHNGTIFTFLTNKDAPKYKLVRVDVQKDAPDFPWWYDIIQEDEDGKDVLQSAVAVNDNQLVVSYLRDVKNVLQLRDLETGVLLHHLPIDIGRVSGISARRKDNSVFIGFMNFLIPGLIYECNLKVAGEVPDLKVFREIVVPGFDRTEFQVNQVFVPSKDGGVKIPMFIVSRKNISLDGSNPCLLFGYGGFNVSITPYFSAARVVLAKHLGVVFCIANIRGGGEYGEEWYKAGALSKKQNCFDDFISAAEYLVTAGYTQPHKLCIEGGSNGAACWGLLVSGGACVNLPDEQELTRICGRVYIQRPDLFGCALAHVGVMDMLRFHKFTIGSHAWTSDFGCSDKEEEFQWLIKYSPLHNVRRPWEQKRAAAAAFANKAFVGRGCWGGQYPSIMLLTADHDDRVVPLHSLKLLATMQYVLCTSVQEGKSPQTNPIIGRIERKAGHGCGRPTQKLIDEAADRYAFMAKELGASWFE
>N38
MRRLVQRFNLPLGPPPFTSCVKQKAAALLMEWCYRLQPRLKWLTSFKSQIWRPPLSSSKAMGSLPALLDADEPSPPRLAGWDRSPQRWTGRCGWTYQFEVVPLKSQALPPIYPLARRDESVIDNYHGVDVPDPYRWLEDPDSEETKDFVEKQVTLTDSVLKTCDETREKLREKLTKLFDFPKYEVPFRAGDDKYFYFHNSGLQPQKVLYVQDSLDGGEKPEVLLDPNTFSEDGTVALSSEICAISEDAKYLAYGISSSGSDWVTIKVMRVEDKGDEPDTISWVKFSNVSWTRDSKGFFYSRYPAPTIKNGENLDAGRETNVNLHHQVYYHCLGTDQSDDILCWKDTENPKHRHMASVTEDGKYVLLYTFRNCDTVNKLHYCDLSATLPNGIEGYNKGSTKRSGNDALPFNKLVDHFDASYDYVAHNNSIFTFLTNKNAPKYKLVRVDVQKDAPDFPWWFDIINEDEDGKDVLQSAVAVNGNQLIVSYLRDVKNVLQLRDLETGVLLHHLPIDIGRVSGVSARRKDNSVFIGFMNFLIPGLIYECNLKVAGEVPDLKVFREIVVPGFDRTEFQVNQVFVPSKDGGVKIPMFIVSRKNISLDGSNPCLLFGYGGFNVSLTPCFSAARVVLAKHLGVVFCIANIRGGGEYGEEWYKAGALSKKQNCFDDFISAAEYLVTSGYTQPHKLCIEGGSNGAACWGLLVSGGACVNLPDEQELTRICGRVYIQRPDLFGCALAHVGVMDMLRFHKFTIGSHAWTSDFGCSDKEEEFQWLIKYSPLHNVRRPWEQKRAAAAAFAIKAYVGRGCWGGQYPSIMLLTADHDDRVVPLHSLKLLATMQYVLCTSVQEGKSPQTNPIIGRIERKAGHGCGRPTQKLIDEAADRYAFMAKELGASWFE
>N39
MRRLVQRFNLPLGPPPFTSCVKQKAAALLMEWCYRLQPRLKWLTSFKSQIWRPPLSSSKAMGSLPAILDADEPSPPRLAGWDRSPQRWTGRCGWTYQFEVVPLKSQALPPIYPFARRDESVVDNYHGVDVPDPYRWLEDPDSEETKEFVEKQVILTDSVLKTCDETREKLREKLTKLFDFPKYDVPFRAGDDKYFYFHNTGLQPQKVLYVQDSLDGGEKPEVLLDPNTLSEDGTVALSSEICAISEDAKYLAYGISSSGSDWVTIKVMRVEDKRDEPDTISWVKFSNVSWTHDSKGFFYSRYPAPTIKNGENLDAGRETNANLHQQVYYHCLGTDQSDDILCWKDSENPMHRHIASVTEDGKYVLLYIFRNCDTVNKLYYCDLSATLPNGIEGYNKGSTKRDGNDALPFNKLVDHFDASYDYVAHNGTIFTFLTNKDAPKYKLVRVDVENDAPDFPWWYDIIQEDEDGKDVLQSAVAVNENQLVVSYLRDVKNVLQLRDLETGVLLHHLPIDIGRVSGISARRKDDSVFIGFMNFLIPGLIYECNLKVAGEVPDLKVFREIVVPGFDRTEFQVNQVFVPSKDGGVKIPMFIVSRKGISLDGCNPCLLFGYGGFNVSITPHFSAARVVLAKHLGVVFCIANIRGGGEYGEEWYKAGALSKKQNCFDDFISAAEYLVSAGYTQPHKLCIEGGSNGAACWGLLVSGGACVNLPDEQELTRICGRVYIQRPDLFGCALAHVGVMDMLRFHKFTIGSHAWTSDFGCSDKEEEFQWLIKYSPLHNVRRPWEQKRAAAAAFANVAFVGRGCWGGQYPSIMLLTADHDDRVVPLHSLKLLATMQYVLCTSQQEGKSPQTNPIIGRIERKAGHGCGRPTQKLIDEAADRYAFMAKELGAAWVE
>N40
MRRLVQRFNLPLGPPPFTSCVKQKAAALLMEWCYRLQPRLKWLTSFKSQIWRPPLSSSKAMGSLPAILDADEPSPPRLAGWDRSPQRWTGRCGWTYQFEVVPLKSQALPPIYPFARRDESVVDNYHGVDVSDPYRWLEDPDSEETKEFVEKQVILTESVLKTCDETREKLRKKLTKLFDFPKYDVPFRAGDDKYFYFHNTGLQPQKVLYVQDSLDGGEKPEILLDPNTLSEDGTVSLSSEICAISEDAKYLAYGISSSGSDWVTIKVMRVEDKRDEPDTILWVKFSNVSWTHDSKGFFYSRYPAPTIKNGENLDAGRETNANLHQQVYYHRLGTDQSDDILCWKDSENPMHRHIVSVTEDGKYVLLYIFRNCDTVNKLYYCDLSATLPNGIEGYNKGSTKRDGNDALPFNKLVDTFDASYDYVAHNGTIFTFQTNKDAPKYKLIRVDVENDAPDFPWWYDIIEEDEDGKDVLQSAVAVNENQLVVSYLRDVKNVLQLRDLETGELLHHLPIDIGRVSGISARRKDDSVFIGFMNFLIPGLIYECNLKVAGEVPDLKVFREIVVPGFDRTEFQVNQVFVPSKDGGVKIPMFIVSRKGISLDGCNPCLLFGYGGFNVSITPHFSAARVVLAKHLGVVFCIANIRGGGEYGEEWYKGGALNKKQNCFDDFISAAEYLVSAGYTQPHKLCIEGGSNGAACWGLLVSGGACVNLPDEQELTRICGRVYIQRPDLFGCALAHVGVMDMLRFHKFTIGSHAWTSDFGCSDKEEEFQWLIKYSPLHNVSRPWEKKRAAAAASANVAFVGRGCWGGQYPSIMLLTADHDDRVVPLHSLKLLATMQYVLCTSQQEGGSPQTNPIVGRIERKAGHGCGRPTQKLIDEAADRYAFMAKELGAAWVE
>N41
MRRLVQRFNLPLGPPPFTSCVKQKAAALLMEWCYRLQPRLKWLTSFKSQIWRPPLSSSKAMGSLSALLDADEPSPPRLAGWDRSPQRWTGRCGLQYQFEVVPLKSQALPPIYPIARRDESVVDDYHGVKIADPYRWLEDPDAEEVKEFVEKQVKLTDSVLKTCDDTREKLREKITKLFDHPRYDAPFRRGDNKYFYFHNTGLQAQSVLYVQDSLDGGEKAEVLLDPNALSEDGTVSLNSETCSVSEDAKYLAYGLSSSGSDWVTIKVMRVEDKTVEPDTLSWVKFSSISWTHDSKGFFYSRYPAPTIKEGENLDAGTETNSNLNHELYYHFLGTDQSEDILCWKDPENPKYMFGASVTDDGKYVLLYIEEGCDPVNKVYYCDLSAALPDGLEGFNRGSTKRNGNELLPFVKLIDNFDAQYQAIANDDTVFTFLTNKDAPKYKLVRVDLKEDAPNSPWWTDVIPEAEDGKDVLESACAVNGNQLLVSYLSDVKYVLQIRDLKTGSLLHQLPIDIGTVSGISARRKDSTVFIGFTSFLTPGIIYQCNLAVATEVPDMKIFREIVVPGFDRTEFQVNQVFVPSKDGGTKIPMFIVAKKDIPLDGSHPCLLYGYGGFNISITPSFSVSRIVLTRHLGAVFCIANIRGGGEYGEEWHKAGSLAKKQNCFDDFISAAEYLVSAGYTQPKKLCIEGGSNGAACWGLLVSGGACINLPDEQELTRICGRVYIQRPDLFGCALAHVGVMDMLRFHKFTIGSHAWTSDYGCSDKEEEFHWLIKYSPLHNVRRPWEQKRAAAAASPDQPSVGRGCWGGQYPSTMLLTADHDDRVVPLHSLKLLATMQYVLCTSLQEGKSPQTNPIIGRIECKAGHGAGRPTQKMIDEAADRYSFMAKMLDASWIE
>N42
MRRLVQRFNLPLGPPPFTSCVKQKAAALLMEWCYRLQPRLKWLTSFKSQIWRPPLSSSKAMGSLSALLDADEPSPPRLAGWDRSPQRWTGRCGLQYQFEVVPLKSQALPPIYPIARRDESVVDDYHGVKIADPYRWLEDPDAEEVKEFVQKQVKLTDSVLKTCDDTREKLREKITKLFDHPRYDAPFRRGDNKYFYFHNTGLQAQSVLYVQDSLDGGEEAEVLLDPNALSEDGTVSLNSETLSVSEDAKYLAYGLSSSGSDWVTIKVMRVEDKTVEPDTLSWVKFSSISWTHDSKGFFYSRYPAPTIKEGENLDAGTETNSNLYHELYYHFLGTDQSEDILCWRDPENPKYMFGASVTDDGKYVLLYIEEGCDPVNKVYYCDLSAALPDGLEGFNRGSTKRNGNSLLPFVKLIDNFDAQYQAIANDDTVFTFLTNKDAPKYKLVRVDLKEDAPNSPWWTDVIPEAEDGKDVLESACAVNGNQLIVSYLSDVKYVLQIRDLKTGSLLHQLPIDIGTVSGISARRKDSTVFIGFTSFLTPGIIYQCNLAVATEVPDMKIFREIVVPGFDRTEFQVNQVFVPSKDGGTKIPMFIVAKKDIKLDGSHPCLLYGYGGFNISITPSFSVSRIVLTRHLGAVFCIANIRGGGEYGEEWHKAGSLAKKQNCFDDFISAAEYLVSAGYTQPKKLCIEGGSNGAACWGLLVSGGACINLPDEQELTRICGRVYIQRPDLFGCALAHVGVMDMLRFHKFTIGSHAWTSDYGCSDKEEEFHWLIKYSPLHNVRRPWEQKRAAAAAHPDQPSVGRGCWGGQYPSTMLLTADHDDRVVPLHSLKLLATMQYVLCTSLQEGKSPQTNPIIGRIECKAGHGAGRPTQKMIDEAADRYSFMAKMLDASWIE
>N43
MRRLVQRFNLPLGPPPFTSCVKQKAAALLMEWCYRLQPRLKWLTSFKSQIWRPPLSSSKAMGSLSALLDADEPSPPRLAGWDRSPQRWTGRCGLQYQFEVVPLKSQALPPIYPIARRDESVVDDYHGVKIADPYRWLEDPDAEEVKEFVQKQVKLTDSVLKTCDDTREKLREKITKLFDHPRYDAPFRRGDNKYFYFHNTGLQAQSVLYVQDSLDGGEEAEVLLDPNALSEDGTVSLNSETLSVSEDAKYLAYGLSSSGSDWVTIKVMRVEDKTVEPDTLSWVKFSSISWTHDSKGFFYSRYPAPTIKEGENVDAGTETNSNLYHELYYHFLGTDQSEDILCWRDPENPKYMFGASVTDDGKYVLLYIEEGCDPVNKVYYCDLSAALPDGLEGFNRNSTKRNGNSLLPFVKLIDNFDAQYQAIANDDTVFTFLTNKDAPKYKLVRVDLKEDAPNSPWWTDVIPEAEDGKDVLESACAVNGNQLIVSYLSDVKYVLQIRDLKTGSLLHQLPIDIGTVSGISARREDSTVFIGFTSFLTPGIIYQCNLAVATEVPDMKIFREIVVPGFDRSEFQVNQVFVPSKDGGTKIPMFIVAKKDIKLDGSHPCLLYGYGGFNISITPSFSVSRIVLTRHLGAVFCIANIRGGGEYGEEWHKAGSLAKKQNCFDDFISAAEYLVSAGYTQPKKLCIEGGSNGAACWGLLVSGGACINLPDEQELTRICGRVYIQRPDLFGCALAHVGVMDMLRFHKFTIGSHAWTSDYGCSDKEEEFHWLIKYSPLHNVRRPWEQKRAAAAAHPDQPSVGRGCWGGQYPSTMLLTADHDDRVVPLHSLKLLATMQYVLCTSLQEGKSPQTNPIIGRIECKAGHGAGRPTQKMIDEAADRYSFMAKMLDASWIE
>N44
MRRLVQRFNLPLGPPPFTSCVKQKAAALLMEWCYRLQPRLKWLTSFKSQIWRPPLSSSKAMGSLSALLDADEPSPPRLAGWDRSPQRWTGRCGLQYQFEVVPLKSQALPPIYPIARRDESVVDDYHGVKIADPYRWLEDPDAEEVKEFVQKQVELTDSVLKTCDDTRDKLREKITKLFDHPRYDAPFRRGDNKYFYFHNTGLQAQSVLYVQDSLDAGEEAEVLLDPNALSEDGTVSLNSETLSVSEDAKYLAYGLSSSGSDWVTIKLMRVEDKTVEPDTLSWVKFTSISWTHDSKGFFYSRYPAPTIKEGENVDAGTETNSNLYHELYYHFLGTDQSEDILCWRDPENPKYMFGASVTEDGKYVLLYIEEDCDPVNKVYYCDLSAALPDGLEGFNRKSTKRNGNSLLPFVKLIDNFDAQYEAVANDDTVFTFLTNKDAPKYKLVRVDLREDAPNSPWWTDVIPEAEDGKDVLESACAVNGNQLIVSYLSDVKYVLQIRDLKTGSLLHQLPIDIGTVSGISARREDSTVFISFTSFLTPGIIYQCNLAVATEVPDMKIFREIVVPGFDRSEFQVNQVFVPSKDGGTKIPMFIVAKKDIKLDGSHPCLLYGYGGFNISITPSFSVSRTVLTRHLGAVFCIANIRGGGEYGEEWHKAGALAKKQNCFDDFISAAQYLVSAGYTQPKKLCIEGGSNGAACWGLLISGGACINLPDEQELTRICGRVYIQRPDLFGCALAHVGVMDMLRFHKFTIGSHAWTSDYGCSDKEEEFHWLIKYSPLHNVRRPWEQKRAAAAAHPDQPSVGRGCWGGQYPSTMLLTADHDDRVVPLHSLKLLATMQYVLCTSLQEGKSPQTNPILGRIECKAGHGAGRPTQKMIDEAADRYGFMAKMLDASWIE
>N45
MRRLVQRFNLPLGPPPFTSCVKQKAAALLMEWCYRLQPRLKWLTSFKSQIWRPPLSSSKAMGSLSALLDADEPSPPRLAGWDRSPQRWTGRCGLQYQFEVVPLKSQALPPIYPTARRDDSVVDDYHGVKIADPYRWLEDPDAEEVKEFVQKQVQLTDSVLQTCDDTRGKLREKITKLFDHPRYDAPFRRGDNKYFYFHNTGLQAQSVLYVQDSLEGGEEAEVLLDPNALSEDGTVSLNSETLSVSEDAKYLAYGLSSSGSDWVTIKVMRIEDKTVEPDTLSWVKFSSISWTHDSKGFFYSRYPAPTIKDGEVVDAGTETNSNLYHELYYHFLGTDQSEDILCWRDPENPKYMFGGSVTDDGKYVLLYIEEGCDPVNKLYYCDLSAELPNGLEGFNRNSTKRNGNSLLPFVKLIDNFDAQYQAIANDDTVFTFLTNKDAPKYKLVRVDLKEDAPNAPWWTDVIPESEDGKDVLESACAVNGNQLIVSYLSDVKYVLQVRDLKTGSLLHQLPIDIGTVSEISARREDSVVFIGFTSFLTPGIIYQCNLGVATEIPDMKIFREIVVPGFDRSEFQVNQVFVPSKDGGTKIPMFIVAKKDIVLDGSHPCLLYGYGGFNISITPYFSVSRIVLTRHLGAVFCIANIRGGGEYGEEWHKAGSLAKKQNCFDDFISAAEYLVSAGYTQPKKLCIEGGSNGAACWGLLVSGGACINLPDEQELTRICGRVYIQRPDLFGCALAHVGVMDMLRFHKFTIGSHAWTSDYGCSDKEEEFHWLIKYSPLHNVRRPWEQKRAAAAAHPDQSIVGRGCWGGQYPSTMLLTADHDDRVVPLHSLKLLATMQYVLCTSLQEGKSPQTNPIIGRIECKAGHGAGRPTQKMIDEAADRYSFMAKMLDAHWIE
>N46
MRRLVQRFNLPLGPPPFTSCVKQKAAALLMEWCYRLQPRLKWLTSFKSQIWRPPLSSSKAMGSLSALLDADEPSPPRLAGWDRSPQRWTGRCGLQYQFEVVPLKSQALPPIYPTARRDDSVVDDYHGVKIADPYRWLEDPDAEEVKEFVQKQVQLTDSVLQKCDETRGKLRETITKLFDHPRYDAPFRRADNKYFYFHNTGLQAQNILYVQDSLEGGEEAEVLLDPNALSEDGTVSLNSETLSVSEDAKYLAYALSSSGSDWTTIKVMRIEDKNVEPDTLSWVKFSSISWTHDNKGFFYSRYPAPTIKDGEVVDAGTETNSNLYHQLYYHFLGTDQSEDILCWRDPENPKYTFGGSVTDDGKYILLYIAEGCDPVNKLYYCDLSAELPNALEGFNRNSTKGNGNSLLPFVKLIDNFDAQYEAIANDDTVFTFLTNKDAPKYKLVRVDLKEDAPNAPWWADVLPESEDGKDVLESACAVNGNQLIVSYLSDVKYLLQVRDLKTGSLLHQLPIDIGTVSEISARREDSVVFIGFTSFLTPGIIYQCNLGVATEIPDMKIFREIVVPGFDRSEFQVNQVFVPSKDGGTKIPMFIVAKKDIVLDGSHPCLLYGYGGFNISITPYFSVSRIVLTRHLGVVFCIANIRGGGEYGEEWHKAGSLAKKQNCFDDFISAAEYLVSTGYTQPKKLCIEGGSNGAACWGLLVSGGACINLPDEQELTRICGRVYIQRPDLFGCALAHVGVMDMLRFHKFTIGSHAWTSDYGCSDKEEEFHWLIKYSPLHNVRRPWEQKRAAAAAHPDQSIVGRGCWGGQYPSTMLLTADHDDRVVPLHSLKLLATMQYVLCTSLQEGKSPQTNPIIGRIDCKAGHGAGRPTQKMIDEAADRYSFMAKMLEAHWIE
>N47
MRRLVQRFNLPLGPPPFTSCVKQKAAALLMEWCYRLQPRLKWLTSFKSQIWRPPLSSSKAMASLSALLDADEPSPPRLAGWDRSPQRWTGRCGLQYQFEVVPLKSQALPPIYPPARRDDSVVEDYHGVKIADPYRWLEDPDAEEVKEFVQKQVQLTDSVLQKCDETRGKLRETITKLFDHPRYDAPFRRADNKYFYFHNTGLQPQNILYVQESLEGGEEAEVLLDPNAFSEDGTVSLSSETLSVSEDAKYLAYALSSSGSDWTTIKVMRIEDRNVEPDTLSWVKFSSISWTHDNKGFFYSRYPAPTIKDGEVVDAGTETNANLHHQLYYHFLGTDQSEDILCWRDPENPKYTFGGSVTDDGKYILLHIAEGCDPVNKLYYCDLSAKLPNALEGFNRNSTKGNGNSLLPFVKLIDNFDAQYEAIANDDTVFTFLTNKDAPKYKLVRVDLKEDAPTAPWWADVLQESEDGKDVLESACAVNGNQLIVSYLSDVKYLLQVRDLKTGSLLHQLPIDIGSVSEISARREDSVVFIGFTSFLTPGIIYQCNLGVATEIPDMKIFREIVVPGFDRSEFQVKQDFVSSKDGGTKIPMFIVAKKDIVLDGSHPCLLYGYGGFNISITPYFSVSRIVLTRHLGVVFCIANIRGGGEYGEEWHKAGSLAKKQNCFDDFISAAEYLVSTGYTQPKKLCIEGGSNGAACWGLLVSGGACINLPDEQELTRICGRVYIQRPDLFGCALAHVGVMDMLRFHKFTIGSHAWTSDYGCSDKEEEFHWLIKYSPLHNVRRPWEQKRAAAAAHPDQSIVGRGCWGGQYPSTMLLTADHDDRVVPLHTLKLLATMQYVLCTSLQEGKSPQTNPIIGRIDCKSGHGAGRPTQKMIDEAADRYSFMAKMLEVHWIE
>N48
MRRLVQRFNLPLGPPPFTSCVKQKAAALLMEWCYRLQPRLKWLTSFKSQIWRPPLSSSKAMGSLSALLDADEPSPPRLAGWDRSPQRWTGRCGIQYQFEVVPLKSQALPPIYPTARRDDSVVDDYHGVKIADPYRWLENPDAEEVKEFVQKQVALTDSVLQTCDDCRGKLREKITKLFDHPRYNAPFRRGDNKYFYFHNTGLQAQSVLYVQDSLEGGEEAEVLLDPNALSEDGTVSLNSETLSVSEDAKFLAYGLSSSGSDWVTIKVMRIQDKTVEPDTLSWVKFSSISWTHDSKGFFYSRYPAPTIKDGEVVDAGTETNSNLYHELYYHFLGTDQSEDILCWRDPENPKYMFGGSVTDDGKYVLLYIEEGCDPVNKLYYCDLSAELPNGLEGFNRNSTKKNGNSLLPFVKLIDNFDAQYQAIANDDTVFTFLTNKDAPKYKLVRVDLKEDAPNAPWWTDVIPESEDGKDVLESACAVNGNQLIVSYLSDVKYVLQVRDLKTGSLQHQLPIDIGTVSEISARREDSVVFIGFTSFLTPGIIYQCNLGVATQIPDMKIFREIVVPGFDRSEFQVNQVFVPSKDGGTKIPMFIVAKKDIVLDGSHPCLLYGYGGFNISLTPYFSVSRIVLARHLGAVFCIANIRGGGEYGEEWHKAGSLAKKQNCFDDFISAAEYLVSAGYTQPKKLCIEGGSNGAACWGLLVSGGACINLPDEQELTRICGRVYIQRPDLFGCALAHVGVMDMLRFHKFTIGSHAWTSDYGCSDKEEEFHWLIKYSPLHNVRRPWEQKRAAAAAHPDQSIVGRGCWGGQYPSTMLLTADHDDRVVPLHSLKLLATLQYVLVTSLQDGKSPQTNPIIGRIECKAGHGAGRPTQKMIDEAADRYSFMAKMLDAHWIE
>N49
MRRLVQRFNLPLGPPPFTSCVKQKAAALLMEWCYRLQPRLKWLTSFKSQIWRPPLSSSKAMGSLSALLDAHQPSPPRLAGWDRSPQRWTGRCGIQYQFEVVPLKSQALPPIYPTARRDDSVVDDFHGVKIADPYRWLENPEAEEVKEFVQKQVALTDSVLQSCDDCRGKLAEKITKLFDNPRYNAPFRRGDNKYFYFHNTGLQAQSVLYVQDSLEAGEEAEVLLDPNALSEDGTVSLNSETLSVSKDAEFLAYGLSSSGSDWVTIKLMRIQDKTVQPDTLSWVKFSSISWTHDSKGFFYSRYPAPTIKDGEVVDAGTETNANLYHELYYHFLGTDQSEDILCWRDPENPKYMFGGSVTEDGKYVLLYIEEGCDPVNKLYYCDLSAELPNGLEGFNRNSTKENGNSLLPFVKLVDKFDGQYQAIANDDTLFTFLTNKDAPKYKLVRVDLKEDAPNAPWWTDVIPESEDGKDVLESARAVNGNQLIVSYLSDVKYVLQVRDLETGSLQHQLPIDIGTVSEISARREDSVVFIGFTSFLTPGIIYQCDLGVATQIPDMKIFREIVVPGFDRSEFQVNQVFVPSKDGGTKIPMFIVAKKDIVLDGSHPCLLYGYGGFNISLTPYFNISRTVLARHLGAVFCIANIRGGGEYGEEWHKAGSLANKQNCFDDFISAAEYLVSAGYTQPKKLCIEGGSNGAACWGLLVSGGACINLPDEQELTRICGRVYIQRPDLFGCALAHVGVMDMLRFHKFTIGSHAWTTDYGCSDKEEEFHWLIKYSPLHNVRRPWEQKRAAAAAHPDQSIVGRGCWGGQYPSTMLLTADHDDRVVPLHSLKLLATLQYVLVTSLQDGKSPQTNPIIGRIECKAGHGAGRPTQKMIDEAADRYSFMAKMLDAHWIE
>N50
MRRLVQRFNLPLGPPPFTSCVKQKAAALLMEWCYRLQPRLKWLTSFKSQIWRPPLSSSKAMGSLSALLDADEPSPPRLAGWDRSPQRWTGRCGLQYQFEVVPLKSQALPPIYPIARRDESVVDDYHGVKIADPYRWLEDPDAEEVKEFVQKQVKLTDSVLKTCDDTREKLREKITKLFDHPRYDAPFRRGDNKYFYFHNTGLQAQSVLYVQDSLDGGEEPEVLLDPNALSEDGTVSLNSETLSVSEDAKYLAYGLSSSGSDWVTIKVMRVEDKRVEPDTLSWVKFSSISWTHDSKGFFYSRYPAPTIKEGENLDAGTETNSNLYHELYYHFLGTDQSEDILCWRDPENPKYMFGASVTDDGKYLLLYIEEGCDPVNKVYYCDLSAALPDGLEGFNRGSTKRNGNSLLPFVKLIDNFDAQYQAIANDDTLFTFLTNKDAPKYKLVRVDLKEDAPNSPWWTDVIPEAEDGKDVLESACAVNGNQLIVSYLSDVKYVLQIRDLKTGSLLHQLPIDIGTVSGISARRKDSTVFIGFTSFLTPGIIYQCNLAVATEVPDMKIFREIVVPGFDRTEFQVNQVFVPSKDGGTKIPMFIVAKKDIKLDGSHPCLLYGYGGFNISITPSFSVSRIVLTRHLGAVFCIANIRGGGEYGEEWHKAGSLAKKQNCFDDFISAAEYLVSAGYTQPKKLCIEGGSNGAACWGLLVSGGACINLPDEQELTRICGRVYIQRPDLFGCALAHVGVMDMLRFHKFTIGSHAWTSDYGCSDKEEEFHWLIKYSPLHNVRRPWEQKRAAAAAHPDQPSVGRGCWGGQYPSTMLLTADHDDRVVPLHSLKLLATMQYVLCTSLQEGNSPQTNPIIGRIECKAGHGAGRPTQKMIDEAADRYSFMAKMLDASWIE
>N51
MRRLVQRFNLPLGPPPFTSCVKQKAAALLMEWCYRLQPRLKWLTSFKSQIWRPPLSSSKAMGSLSALLDAEERSPPRLAGWDRSPQRWTGRCGLQYQFEVVPLKSQALPPIYPTARRDESVVEDYHGVKIADPYRWLEDPDAEEVKEFVQKQVKLTDSVLKTCDETKEKLREKITKLIDHPRYDTPFRRGDNKYFYFHNTGLQAQSVLYVQDDLDAGEEPEVLLDPNTLSDDGTVSLNSETLSVSEDAKYLAYGLSSSGSDWVTIKVMKIEDKKVEPDTLSWVKFSGITWTHDSKGFFYSRYPAPTIKEGENIDAGTETNSNLYHELYYHFLGTDQSEDILCWRDQENPKYMFGAKVTDDGKYLIMSIEEGCDPVNKVYYCDLSASLPGGLEGFNRGSTKSNGNSLLPFVKLIDTFDAQYSAIANDETLFTFLTNKDAPKYKLVRVDLKEDAPNSPWWTDVIAEHEDGKDVLASACAVNGNQLVVSYMSDVKHILQIRDLKSGSLLHQLPIDIGSVSGVSARRKDSTFFFGFTSFLTPGVIYKCDLAVANEAPEVKVFREIAVPGFDRTAFQVTQVFYPSKDGGTKIPMFIVAKKDIKLDGSHPCLLYAYGGFNISITPSFSASRIVLSRHLGAVFCFANIRGGGEYGEEWHKAGSLAKKQNCFDDFISGAEYLVSAGYTQPRKLCIEGGSNGAACWGLLISGGACINLPDEQELTRICGRVYIQRPDLFGCALAHVGVMDMLRFHKFTIGSHAWTSDYGCSDKEEEFHWLIKYSPLHNVKRPWEQKRAAAAAQTDHLVVGRGCWGGQYPSTMLLTADHDDRVVPLHSLKLLATMQYVLCTSLQEGNSPQTNPIIGRIEVKAGHGAGRPTQKMIDEAADRYSFMAKMVDASWIE
>N52
MRRLVQRFNLPLGPPPFTSCVKQKAAALLMEWCYRLQPRLKWLTSFKSQIWRPPLSSSKAMGSSSVLLDAGERSPPRLAGWDRSPQRWTGRCGLQYQFEVVPLKSQALPPIYPAARRDDSVVEDYHGVKIGDPYRWLEDPDAEEVKEFVQNQVKLTDSVLEKCDETKEKLRQNITKLIDHPRYDSPFRRGDNKYFYFHNTGLQAQSVLYMQDDLDAGEEPEVLLDPNTLSDDGTVALNSETFSVSEDAKYLAYGLSSSGSDWVTIKLMKIEDKKVEPDTLSWVKFSGITWTHDSKGFFYGRYPAPTIKEGEDIDAGTETNSNLYHELYYHFIGTDQSQDILCWRDHENPKYMFGAEVTDDGKYLIMSIGEGCDPVNKLYYCDLSASLSGGLESFNRGSTKSSGNSFLPFIKLVDTFDAQYSVISNDETLFTFLTNKDAPKYKLVRVDLKEDAPNSPWWTDVVEEHEDGKDVLASACAVNGNQLVACYMSDVKHILQIRDLKSGSLLHQLPLDIGSVSDVSARRKDNTFFFSFTSFLTPGVIYKCDLAVANESPEVKVFREVAVPGFDREAFQATQVFYPSKDGGTKIPMFIVAKKDIKLDGSHPCLLYAYGGFNISITPSFSASRIVLSKHLGVVFCFANIRGGGEYGEEWHKAGSLAKKQNCFDDFISGAEYLVSAGYTQPSKLCIEGGSNGAACWGLLISGGACINLPDEQELTRICGRVYIQRPDLFGCALAHVGVMDMLRFHKFTIGSHAWTSDYGCSENEEEFHWLIKYSPLHNVKRPWEQKRAAAAAQTDHLVVGRGCWGGQYPSTMLLTADHDDRVVPLHSLKLLATMQHVLCTSLQEGNSPQTNPIIGRIEVKAGHGAGRPTQKMIDEAADRYSFMAKMVNASWTE
>N53
MRRLVQRFNLPLGPPPFTSCVKQKAAALLMEWCYRLQPRLKWLTSFKSQIWRPPLSSSKAMGSSSVLLDAGERSPPRLAGWDRSPQRWTGRCGLQYQFEVVPLKSQALPPIYPAARRDDSVVDDYHGVKIGDPYRWLEDPDAEEVKEFVQNQVKLTDSVLEKCDETKEKLRQNITKLIDHPRYDSPFRQGDNKYFYFHNTGLQAQSVLYMQDDLDAGEEPEVLLDPNTLSDDGTVALNSETFSVSEDAKYLAYGLSSSGSDWVTIKLMKIEDKKVEPDTLSWVKFTGITWTHDSKGFFYGRYPAPTIKEGEDIDAGTETNSNLYHELYYHFIGTDQSQDILCWRDHENPKYMFGAEVTDDGKYLIMSIGEGCDPVNKLYYCDMTASFSGGLESFNRGSTKSSGNSFLPFIKLVDTFDAQYSVISNDETLFTFLTNKDAPKYKLVRVDLKEDAPNSPWWTDVVEEHEDGKDVLASACAVNGNQLVACYMSDVKHILQIRDLKSGSLLHQLPLDIGSVSDVSARRKDNTFFFSFTSFLTPGVIYKCDLAVANESPEVKVFREVTVPGFDREAFQATQVFYPSKDGGTKIPMFIVAKKDIKLDGSHPCLLYAYGGFNISITPSFSASRIVLSKHLGVVFCFANIRGGGEYGEEWHKAGSLAKKQNCFDDFISGAEYLVSAGYTQPSKLCIEGGSNGAACWGLLISGGACINLPDEQELTRICGRVYIQRPDLFGCALAHVGVMDMLRFHKFTIGSHAWTSDYGCSENEEEFHWLIKYSPLHNVKRPWEQKRAAAAAQTDHLVVGRGCWGGQYPSTMLLTADHDDRVVPLHSLKLLATLQHVLCTSLQEGNSPQTNPIIGRIEVKAGHGAGRPTQKMIDEAADRYSFMAKMVNASWTE
>N54
MRRLVQRFNLPLGPPPFTSCVKQKAAALLMEWCYRLQPRLKWLTSFKSQIWRPPLSSSKAMGSSSVLLDAGERSPPRLAGWDRSPQRWTGRCGLQYQFEVVPLKSQALPPIYPAARRDDSVVDDYHGVKIGDPYRWLEDPDAEEVKEFVQNQVKLTDSVLEKCDETKEKLRQNITKLIDHPRYDSPFRQGDNKYFYFHNTGLQAQSVLYMQDDLDAGEEPEVLLDPNTLSDDGTVALNSETFSVSEDAKYLAYGLSSSGSDWVTIKLMKIEDKKVEPDTLSWVKFTGITWTHDSKGFFYGRYPAPTIKEGEDIDAGTETNSNLYHELYYHFIGTDQSQDILCWRDHENPKYMFGAEVTDDGKYLVMSIGEGCDPVNKLYYCDMTASFSGGLESFNRGSTKSSGNSFLPFIKLVDTFDAQYSVISNDETLFTFLTNKDAPKYKLVRVDLKEDAPNSPWWTDVVEEHEDGKDVLASACAVNGNQLVACYMSDVKHILQIRDLKSGSLLHQLPVDIGSVSDVSARRKDNSFFFSFTSFLTPGVIYKCDLAVANESPEVKVFREVTVPGFDREAFQATQVFYPSKDGGTKIPMFIVAKKDIKLDGSHPCLLYAYGGFNISITPSFSASRIVLSKHLGVVFCFANIRGGGEYGEEWHKAGSLAKKQNCFDDFISGAEYLVSAGYTQPSKLCIEGGSNGAACWGLLISGGACINLPDEQELTRICGRVYIQRPDLFGCALAHVGVMDMLRFHKFTIGSHAWTSDYGCSENEEEFHWLIKYSPLHNVKRPWEQKRAAAAAQTDHLVVGRGCWGGQYPSTMLLTADHDDRVVPLHSLKLLATLQHVLCTSLQEGNSPQTNPIIGRIEVKAGHGAGRPTQKMIDEAADRYAFMAKMVNASWTE
>N55
MRRLVQRFNLPLGPPPFTSCVKQKAAALLMEWCYRLQPRLKWLTSFKSQIWRPPLSSSKAMGSSSVLLDAGERSPPRLAGWDRSPQRWTGRCGLQYQFEVVPLKSQALPPIYPATRRDDSVVDDYHGVKIGDPYRWLEDPDAEEVKEFVQNQVKLTDSVLEKCDETKEKLRQNITKLIDHPRYDSPFRQGDDKYFYFHNTGLQAQSVLYMQDDLDAGEEPEVLLDPNTLSDDGTVALNSETFSVSEDAKYLAYGLSSSGSDWVTIKLMKIEDKKVEPDTLSWVKFTGITWTHDSKGFFYGRYPAPTIKEGEDIDAGTETNSNLYHELYYHFIGTDQSQDILCWRDHENPKYMFGAEVTDDGKYLIMSIGESCDPVNKLYYCDMTASFSGGLESFNRGSTKSSGNSFLPFIKLVDTFDAQYSVISNDETLFTFLTNKDAPKYKLVRVDLKEDAPNSPWWTDVVEEHEDGKDVLASACAVNGNHLVACYMSDVKHILQIRDLKSGSLLHQLPLDIGSVSDVSARRKDNTFFFSFTSFLTPGVIYKCDLAVANESPEVKVFREVTVPGFDREAFQAIQVFYPSKDGGTKIPMFIVAKKDIKLDGSHPCLLYAYGGFNISITPSFSASRIVLSKHLGVVFCFANIRGGGEYGEEWHKAGSLAKKQNCFDDFISGAEYLVSAGYTQPSKLCIEGGSNGAACWGLLISGGACINLPDEQELTRICGRVYIQRPDLFGCALAHVGVMDMLRFHKFTIGSHAWTSDYGCSENEEEFHWLIKYSPLHNVKRPWEQKRAAAAAQTDHLVVGRGCWGGQYPSTMLLTADHDDRVVPLHSLKLLATLQHVLCTSLQEGNSPQTNPIIGRIEVKAGHGAGRPTQKMIDEAADRYSFMAKMVNASWTE
>N56
MRRLVQRFNLPLGPPPFTSCVKQKAAALLMEWCYRLQPRLKWLTSFKSQIWRPPLSSSKAMGSSSVLLDAGERSPPRLAGWDRSPQRWTGRCGLQYQFEVVPLKSQALPPIYPAARRDDSVVEDYHGVKIGDPYRWLEDPDAEEVKEFVQNQVKLTDSVLEKCDETKEKLRQNITALIDHPRYDSPFRRGDNKYFYFHNTGLQAQSVLYMQDDLDAGEEPEVLLDPNTLSDDGTVALNSETFSVSEDAKYLAYGLSSSGSDWVTIKLIKIEDKKVEPDTLSWVKFSGITWTHDSKGFFYGRYPAPTIKEGEDIDAGTETNSNLYHELYYHFIGTDQSQDILCWRDHENPKYMFGAEVTDDGKYLIMSIGEGCDPVNKLYYCDLSASLSGGLESFNRGSTKSSGNSFLPFIKLVDTLDAQYSVISNDETLFTFLTNKDAPKYKLVRVDLKEDAPNSPWWTDVVEEHEDGKDVLASACAVNGNQLVACYMSDVKHILQIRDLKSGSLLHQLPLDIGSVSDVSARRKDNTFFFSFTSFLTPGVIYKCDLAVANESPEVKVFREVAVPGFDREAFQATQVFYPSKDGGTKIPMFIVAKKDIKLDGSHPCLLYAYGGFNISITPSFSASRIVLSKHLGVVFCFANIRGGGEYGEEWHKAGSLAKKQNCFDDFISGAEYLVSAGYTQPSKLCIEGGSNGAACWGLLISGGACINLPDEQELTRICGRVYIQRPDLFGCALAHVGVMDMLRFHKFTIGSHAWTSDYGCSENEEEFHWLIKYSPLHNVKRPWEQKRAAAAAQTDNLVVGRGCWGGQYPSTMLLTADHDDRVVPLHSLKLLATMQHVLCTSLQEGNSPQTNPIIGRIEVKAGHGAGRPTQKMIDEAADRYSFMAKMVNASWTE
>N57
MRRLVQRFNLPLGPPPFTSCVKQKAAALLMEWCYRLQPRLKWLTSFKSQIWRPPLSSSKAMGSFSVLLDAGERSPPRLAGWDRSPQRWTGRCGLQYQFEVVPLKSQALPPIYPLARRDDSVVEDYHGVKIGDPYRWLEDPDAEEVKEFVQNQVKLTDSVLDKCDETKEKLRQNITALIDHPRYDSPFRRGDNKYFYFHNTGLQAQSVLYMQDDLDAGEEPEVLLDPNTLSDDGTVALNSETFSVSEDAKYLAYGLSSSGSDWVTIKLIKIDDKKVEPDTLAWVKFSGIAWTHDSKGFFYGRYPAPTIKEGEDIDAGTETNSNLYHELYYHSIGTDQSQDILCWRDHENPKYMFGAEVTDDGKYLIMSIGEGCDPVNKLYYCDLSASLSGGLESFNRGSTKSSGNSFLPFIKLVDTLDAQYSVISNDETLFTFLTNKDAPKYKLVRVDLKEDAPNSPWWTDVVEEHDDGKDVLASACAVNGNQLVACYMSDVKHILQIRDLKSGSLLRQLPLDIGSVSDVSARRKDNSFFFSFTSFLTPGVIYKCDLVVANESPEVKVFREVVVPGFDREAFQATQVFYPSKDGGTKIPMFIVAKKDIKLDGSHPCLLYAYGGFNISITPSFSASRIVLSKHLGVVFCFANIRGGGEYGEEWHKAGSLAKKQNCFDDFISGAEYLVSAGYTQPSKLCIEGGSNGAACWGLLISGGACINLPDEQELTRICGRVYIQRPNLFGCALAHVGVMDMLRFHKFTIGSHAWTSDYGCSENEEEFHWLIKYSPLHNVKRPWEQKRAAAAAQTDNLVVGRGCWGGQYPSTMLLTADHDDRVVPLHSLKLLATMQHVLCTSLQEGNSPQTNPIIGRIEVKAGHGAGRPTQKMIDEAADRYSFMAKMVNASWTE
>N58
MRRLVQRFNLPLGPPPFTSCVKQKAAALLMEWCYRLQPRLKWLTSFKSQIWRPPLSSSKAMGSLSAFLDAEERSPPRLAGWDRSPQRWTGRCGLQYQFEVVPLKSQALPPIYPTARRDESVVEDYHGVKVADPYRWLEDPDAEEVKEFVEKQVKLSDSVLKTCDETKEKLHEKITKLIDHPRYDTPFKRGDNSYFYFHNTGLQAQSVLYVQDDLDSGEEAEILLDPNTLSDDGTVSLNSETLSISEDAKYLAYGLSSSGSDWVTIKVMKIEDKKVEPDTLSWVKFSGITWTHDGKGFFYSRYPAPTIQEGEKIDAGTETNSNLYHELYYHFLGTDQSEDVLCWRDQENPKHMFGSKVTDDGKYLIMSIEEGCDPVNKVYHCDLSASLPKGLEGFNRGSTKSNGNALLPFVKLIDTFDAQYIAIANDETLFTFFTNKDAPKYKLVRVDLKEDAPSNPWWTDVIAEHEDGKDVLSTACAVNGNQLVVSYMSDVKHILQIRDLKSGSLLHRLPVDIGSVGGVFARRKDTTFFFRFTSFLTPGVIYKCDLSVANEAPEVTVFREIAVPGFDRTAFQVTQVFYPSKDGGTKIPMFIVARKDIKLDGSHPCLLYAYGGFSVSMTPFFSATRIVLSRHLGAVFCFANIRGGGEYGEEWHKSGALANKQNCFDDFISGAEYLVSAGYTQPRKLCIEGGSNGAACWGILISGGACINLPDEQELTRICGRVYIQRPDLFGCALAHVGVMDMLRFHKFTIGSHAWTSEFGCSDKEEEFHWLIKYSPLHNVKRPWEQKRAAAAAKTDRFVVGRGCWGGQYPSTMLLTADHDDRVVPLHTFKLLATMQYELGLSLQEGNSPQTNPIIARIEVKAGHGAGRPTQKMIDEAADRYSFMAKMVDASWID
>N59
MRRLVQRFNLPLGPPPFTSCVKQKAAALLMEWCYRLQPRLKWLTSFKSQIWRPPLSSSKAMGSLSAFLDAEERSPPRLAGWDRSPQRWTGRCGLQYQFEVVPLKSQALPPIYPTARRDESVVEDYHGVKVSDPYRWLEDPDAEEVKEFVEKQVKLSDSVLKTCDETKEKLHEKFTKFIDYPRYDTPFKRGDNSYFYFHNSGLQAQSVLYVQDDLDSGEEAEILLDPNTLSDDGTVSLNSETLSISEDAKYLAYGLSSSGSDWVTIKVMKIEDKKVEPDTLSWVKFSGITWTHDGKGFFYSRYPAPTIQEGEKIDAGTETNSNLYHELYYHFLGTDQSEDVLCWRDQENPKHMFGSKVTDDGKYLIMSIEEGCDPVNKVYHCDLSASLPKGLEGFNRGSTKSNGNALLPFVKLIDTFDAQYIAIANDETLFTFFTNKDAPKYKLVRVDLKEDAPSNPWWTDVIAEHEDGKDVLSTASAVNGDQLVVSYMSDVKHILQIRDLKSGSLLHRLPVDIGSVCGVFARRKDTTFFFRFTSFLTPGVIYKCDLSVAHEAPEVTVFREIAVPGFDRTAFQVTQVFYPSKDGGTKIPMFIVARKDIKLDGSHPCLLYAYGGFSVSMTPFFSATRIVLSRHLGAVFCFANIRGGGEYGEEWHKSGALANKQNCFDDFISGAEYLVSAGYTQPRKLCIEGGSNGAACWGILISGGACINLPDEQELTRICGRVYIQRPDLFGCALAHVGVMDMLRFHKFTIGSHAWTSEFGCSDKEEEFHWLIKYSPLHNVKRPWEQKRAAAAAKTDRFVVGRGCWGGQYPSTMLLTADHDDRVVPLHTYKLLATMQYELGLSLQEGNSPQTNPIIARIEVKAGHGAGRPTQKMIDEAADRYSFMAKMVDASWID
>N60
MRRLVQRFNLPLGPPPFTSCVKQKAAALLMEWCYRLQPRLKWLTSFKSQIWRPPLSSSKAMGSLSAFLDAEERSPPRLAGWDRSPQRWTGRCGLQYQFEVVPLKSQALPPIYPTARRDESVVEDYHGVKVSDPYRWLEDPDAEEVKEFVEKQVKLSDSVLKTCDETKEKLHDKFTKFIDYPRYDTPFKRGDNSYFYFHNSGLQAQSVLHVQDDLESGEEAEILLDPNTLSDDGTVSLNSETLSISEDAKYLAYGLSSSGSDWVTIKVMKIEDKKVEPDSLSWVKFSGITWTHDGKGFFYSRYPAPTIQEGEKIDAGTETNSNLYHELYYHFLGTDQSEDVLCWRDQDNPKHMFGSKVTDDGKYLIMSIEEGCDPVNKVYHCDLSASLPKGLEGFNRGSTKSNGNALLPFVKLIDTFDAQYIAIANDETLFTFLTNKDAPKYKLVRVDLKEDAPSSPWWTDVIAEHEDGKDVLSTASAVNGDQLVVSYMSDVKHILQIRDLKSGSLLHRLPVDIGSVCGVFARRKDTTFFFRFTSFLTPGVIYKCDLSVAHEAPEVTVFREIGVPGFDRTAFQVTQVFYPSKDGGTEIPMFIVARKDIKLDGSHPCLLYAYGGFSVSMTPFFSATRIVLSRHLGTVFCFANIRGGGEYGEEWHKSGALANKQNCFDDFISGAEYLVSAGYTQPRKLCIEGGSNGAACWGILVSGGACINLPDEQELTRICGRVYIQRPDLFGCALAHVGVMDMLRFHKFTIGSHAWTSEFGCSDKEEEFHWLIKYSPLHNVKRPWEQKRAAAAAKTDRFVVGRGCWGGQYPSTMLLTADHDDRVVPLHTYKLLATMQYELGLSLQEGNSPQTNPIIARIEVKAGHGAGRPTQKMIDEAADRYSFMAKMVDASWID
>N61
MRRLVQRFNLPLGPPPFTSCVKQKAAALLMEWCYRLQPRLKWLTSFKSQIWRPPLSSSKAMGSLSAFLDAEERSPPRLAGWDRSPQRWTGRCGLQYQFEVVPLKSQALPPIYPTARRDESVVEDYHGVKVSDPYRWLEDPDAEEVKEFVEKQVKLSDSVLKTCDETKEKLHEKFTKFIDYPRYDTPFKRGDNCYFYFHNSGLQAQSVLYVQDDLDSGEEAEILLDPNTLSDDGTVSLNSETLSISEDAKYLAYGLSSSGSDWVTIKVMKIEDKKVEPDTLSWVKFSGITWTHDGKGFFYSRYPAPTIQEGEKIDAGTETNSNLYHELYYHFLGTDQSEDVLCWRDQENPKHMFGSKVTDDGKYLIMSIEEGCDPVNKVYHCDLSASLPKGLEGFNRGSTKSNGNALLPFVKLIDTFDAQYIAIANDETLFTFFTNKDAPKYKLVRVDLKEDAPSNPWWTDVIAEHEDGKDVLSTASAVNGDQLVVSYMSDVKHILQIRDLKSGSLLHRLPVDIGSVCGVFARRKDTTFFFRFTSFLTPGVIYKCDLSVAHEAPEVTVFREIAVPGFDRTAFQVTQVFYPSKDGGTKIPMFIVARKDIKLDGSHPCLLYAYGGFSVSMTPFFSATRIVLSRHLGAVFCFANIRGGGEYGEEWHKSGALANKQNCFDDFISGAEYLVSAGYTQPRKLCIEGGSNGAACWGILISGGACINLPDEQELTRICGRVYIQRPDLFGCALAHVGVMDMLRFHKFTIGSHAWASEFGCSDKEEEFHWLIKYSPLHNVKRPWEQKRAAAAAKTDRFVVGRGCWGGQYPSTMLLTADHDDRVVPLHTYKLLATMQYELGLSLQEGNSPQTNPIIARIEVKAGHGAGRPTQKMIDEAADRYSFMAKMVDASWID
>N62
MRRLVQRFNLPLGPPPFTSCVKQKAAALLMEWCYRLQPRLKWLTSFKSQIWRPPLSSSKAMGSLSAFLDAEERSPPRLAGWDRSPQRWTGRCGLQYQFEVVPLKSQALPPIYPTARRDESIVEDYHGVKVADPYRWLEDPDAEEVKEFVEKQVKLSDSVLKTCDETKEKLHEKITKLIDHPRYDTPFKRGDNSYFYFHNTGLQAQSVLYIQDDLDSGEEAEILLDPNTLSDDGTVSLNSESLSISEDAKYLAYGLSSSGSDWVTIKVMKIEDKKVEPDTLSWVKFSGITWTHDGKGFFYSRYPAPTIQEGEKIDAGTETNSNLYHELYYHFLGTDQSEDVLCWRDQENPKHMFGSKVTDDGKYLIMTIEEGCDPVNKVYHCDLSASLPKGLEGFNRGSTKSNGNALLPFVKLIDTFDAQYIAIANDETLFTFFTNKDAPKYKLVRVDLKEDAPSNPWWTDVIAEHEDGKDVLSTACVVNGNQLVVSYMSDVKHILQIRDLKSGSLLHRLPVDIGSVGGVFARRKDTTFFFRFTSFLTPGVIYKCDLSVANEAPEVTVFREIAVPGFDRTAFQVTQVFYPSKDGGTKIPMFIVARKDIELDGSHPCLLYAYGGFSASMTPFFSATRIVLSRHLGAVFCFANIRGGGEYGEEWHKSGALANKQNCFDDFISGAEYLVSAGYTQPRKLCIEGSSNGAACWGILISGGACINLPDEQELTRICGRVYIQRPDLFGCALAHVGVMDMLRFHKFTIGSHAWTSEFGCSDKEEEFHWLIKYSPLHNVKRPWEQKRAAAAAKTDRFVVGRGCWGGQYPSTMLLTADHDDRVVPLHTFKLLATMQYELGLSLQEGNSPQTNPIIARIEVKAGHGAGRPTQKMIDEAADRYSFMAKMVDASWID
>N63
MRRLVQRFNLPLGPPPFTSCVKQKAAALLMEWCYRLQPRLKWLTSFKSQIWRPPLSSSKAMGSLSALLDADEPSPPRLAGWDRSPQRWTGRCGLQYQFEVVPLKSQALPPIYPIARRDESVVDDYHGVKIADPYRWLEDPDAEEVKEFVQKQVKLTESVLKTCDDTREKLREKITKLFDHPRYDAPFRRGDNKYFYFHNTGLQAQNVLYVQDSLDGGEEPEVLLDPNALSEDGTVSLNSETLSVSEDAKYLAYGLSSSGSDWVTIKVMRVEDKRVEADTLSWVKFSSISWTHDSKGFFYSRYPAPTIKEGENLDAGTETNSNLYHELYYHFLGTDQSEDILCWRDPENPKYMFGASVTDDGKYLLLYIDESCDPVNKVYYCDMSAALPDGLEGFNRGSTKRNGNSLLPFVKLIDNFDAQYQAIANDDTLFTFLTNKDAPKYKLVRVDLKEDAPSSPWWTDVVPEAEDGKDVLESACAVNGNQLIVSYLSDVKYVLQIRDLKTGSLLHQLPIDIGTVSGISARRKDSTVFIGFTSFLTPGIIYQCNLAVATEVPDMKIFREIVVPGFDRTEFQVNQVFVPSKDGGTKIPMFIVAKKDIKLDGSHPCLLYGYGGFNISITPSFSVSRIVLTRHLGAVFCIANIRGGGEYGEEWHKAGSLAKKQNCFDDFISAAEYLVSAGYTQPKKLCIEGGSNGAACWGLLVSGGACINLPDEQELTRICGRVYIQRPDLFGCALAHVGVMDMLRFHKFTIGSHAWTSDYGCSDKEEEFHWLIKYSPLHNVRRPWEQKRAAAAAHPDQPSVGRGCWGGQYPSTMLLTADHDDRVVPLHSLKLLATMQYVLCTSLQEGNSPQTNPIIGRIECKAGHGAGRPTQKMIDEAADRYSFMAKMLGASWIE
>N64
MRRLVQRFNLPLGPPPFTSCVKQKAAALLMEWCYRLQPRLKWLTSFKSQIWRPPLSSSKAMGSLSALLDADEPSPPRLAGWDRSPQRWTGRCGLQYQFEVVPLKSQALPPIYPIARRDESVVDDYHGVKIADPYRWLEDPDAEEVKEFVQEQVKLTESVLKTCDDTREKLREKITKLFDHPRYDAPFKRGDNKYFYFHNTGLQAQNVLYVQDSLDGGEEPEVLLDPNALSEDGTVSLNSETLSVSEDAKYLAYGLSSSGSDWVTIKVMRVEDKRVEADTLSWVKFSSISWTHDSKGFFYSRYPAPTIKEGENLDAGTETNSNLYHELYYHFLGTDQSEDILCWRDPENPKYMFGASVTDDGKYLLLYIDESCDPVNKVYYCDMSAAFPDGLEGFNRGSTKRNGNSLLPFIKLIDNFDAQYQAIANDDTLFTFLTNKDAPKYKLVRVDLKEDAPSSPWWTDVVPEAEDGKDVLESACAVNGDQLIVSYLSDVKYVLQIRDLKTGSLLHQLPIDIGTVSGISARRKDSTVFIGFTSFLTPGIIYQCNLDVATEVPDMKIFREISVPGFDRTEFQVNQVFVPSKDGGTKIPMFIVAKKNIKLDGSHPCLLYGYGGFNISITPSFSVSRIVLTRHLGAVFCIANIRGGGEYGEEWHKAGSLAKKQNCFDDFISAAEYLVSAGYTQPKKLCIEGGSNGAACWGLLVSGGACINLPDEQELTRICGRVYIQRPDLFGCALAHVGVMDMLRFHKFTIGSHAWTSDYGCSDKEEEFHWLIKYSPLHNVRRPWEQKRAAAAAHPDQPSVGRGCWGGQYPSTMLLTADHDDRVVPLHSLKLLATMQYVLCTSLQEGNSPQTNPIIGRIECKAGHGAGRPTQKMIDEAADRYSFMAKMLGASWIE
>N65
MRRLVQRFNLPLGPPPFTSCVKQKAAALLMEWCYRLQPRLKWLTSFKSQIWRPPLSSSKAMGSLSALLDANGPSPPRLAGWDRSPQRWTGRCGLQYQFEVVPLKSQALPPIYPLARRDESVVDDYHGVKIADPYRWLEDPDAEEVKEFVQEQVKLTESVLKTCDDTREKLREKITKLFDHPRYDAPFKRGDDKYFYFHNTGLQAQNVLYVQDSLDGGEEPEVLLDPNALSEDGTVSLNSETLSVSEDAKYLAYGLSSSGSDWVTIKVMRVEDKRVEADTLSWVKFSGISWTHDSKGFFYSRYPAPTIKEGENLDAGTETNSNLYHELYYHFLGTDQSEDILCWRDPENPKYMFGASVTDDGKYLLLYIDESCDPVNKVYYCDISAAFPEGLEGFNRGSTKRNGNSLLPFIKLIDNFDAQYQAIANDDTLFTFLTNKDAPKYKLVRVDLKEDAPSIPWWTDVVPEAEDGKDVLESACAVNGDQLILSYLSDVKYVLQVRDLKTGSLLHQLPIDIGTVSGISARRKDSTVFIGFTSFLTPGIIYQCNLDVATEVPDMKIFREISVPGFDRTEFQVDQVFVPSKDGGTKIPMFIVAKKNIKLDGSHPCLLYGYGGFNISLTPSFSVSRIILTRHLGAVFCIANIRGGGEYGEEWHKAGSLAKKQNCFDDFISAAEYLVSAGYTQPKKLCIEGGSNGAACWGLLVSGGACINLPDEQELTRICGRVYIQRPDLFGCALAHVGVMDMLRFHKFTIGSHAWTSDYGCSDKEEEFHWLIKYSPLHNVRRPWEQKRAAAAAHPDQPCVGRGCWGGQYPSTMLLTADHDDRVVPLHSLKLLATMQYVLCTSLQEGNSPQTNPIIGRIECKAGHGAGRPTQKMIDEAADRYSFMAKMLGATWIE
>N66
MRRLVQRFNLPLGPPPFTSCVKQKAAALLMEWCYRLQPRLKWLTSFKSQIWRPPLSSSKAMGSLSALLDADKPSPPRLAGWDRSPQRWTGRCGLQYQFEVVPLKSQALPPIYPIARRDDSVIDDYHGVKIADPYRWLEDPDAEEVKEFVQEQVKLTESVLKTCDDTREKLREKITKLFDHPRYDAPFKRGDNKYFYFHNTGLQAQNVLYVQDSLEGGEEPEVLLDPNGLSEDGTVSLNSETLSVSEDAKYLAYGLSTSGSDWVTIKVMRVEDKIVEADTLNWVKFTSISWTHDSKGFFYSRYPAPTIKEGENLDAGTETNSNLYHELYYHFLGTDQSEDILCWRDPENPKYMFGAGVTDDGKYLLLYIDESCDPVNKVYYCDMSAAFSDGLEGFNKGSTKGNGNSLLPFIKLIDNFDAQYQEIANDDTLFTFLTNKDAPKYKIVRVDLKEDAPSSPWWIDVVPESEDGKDVLESACAVNGDKMIVSYLSDVKYVLQIRDLKTGSLLHQLPIDIGSVTGISARRKDSTVFIGFTSFLTPGIIYQCNLDVATEVPDMKIFREISVPGFDRTEFQVNQVFVPSKDGGTKIPMFIVAKKNIKLDGSHPCLLYGYGGFNISITPSFSVSRIVLTRHLGAVFCIANIRGGGEYGEEWHKAGSLARKQNCFDDFISASEYLVSAGYTQPKKLCIEGGSNGAACWGLLVSGGACINLPDEQELTRICGRVYIQRPDLFGCALAHVGVMDMLRFHKFTIGSHAWTSDYGCSDKKEEFGWLIKYSPLHNVRRPWEQKRAAAAAHPEQPSVGRGCWGGQYPSTMLLTADHDDRVVPLHSLKLLATMQYILCTSLQEGNSPQTNPIIGRIECKAGHGAGRPTQKMIDEAADRYSFMAKMLGASWTE
>N67
MRRLVQRFNLPLGPPPFTSCVKQKAAALLMEWCYRLQPRLKWLTSFKSQIWRPPLSSSKAMGSLSALLDADKPSPPRLAGWDRSPQRWTGRCGLQYQFEVVPLKSQALPPIYPIARRDDSVIDDYHGVKIADPYRWLEDPDAEEVKEFVQEQVKLTESVLKTCDDTREKLREKITKLFDHPRYYAPFKRGDNKYFYFHNTGLQAQDVLYVQDSLEGGEEPEVLLDPNGLSEDGTVSLNSETLSVSEDAKYLAYGLSTSGSDWVTIKVMRVEDKIVEADTLNWVKFTSISWTHDSKGFFYSRYPAPTIKEGENLDAGTETNANLYHELYYHFVGTDQSEDILCWRDPENPKYMFGAGVTDDGKYLLLYITESCDPVNKVYYCDMSAAFSDGLEGFNKGSTKGNGNSLLPFIKLIDNFDAQYQEIANDDTVFTFLTNKDAPKYKVVRVDLKEDAPSSPWWIDVVPESEDGKDVLESACAVNGDKMIVSYLSDVKYVLQIRDLKTGSLLHQLPIDIGSVTGISARRKDSTVFIGFTSFLTPGIIYQCNLDVATEVPDMKIFREISVPGFDRTEFQVNQVFVPSKDGGTKIPMFIVAKKNIKLDGSHPCLLYAYGGFNISITPSFSVSRIVLTRHLGAVFCIANIRGGGEYGEEWHKAGSLARKQNCFDDFISASEYLVSAGYTQPKKLCIEGGSNGAACWGLLVSGGACINLPDEQELTRICGRVYIQRPDLFGCALAHVGVMDMLRFHKFTIGSHAWTSDFGCSDKKEEFGWLIKYSPLHNVRRPWEQKRAAAAAHPEQPSVGRGCWGGQYPSTMLLTADHDDRVVPLHSLKLLATMQYILCTSLQKGNSPQTNPIIGRIDCKAGHGAGRPTQKLIDEAADRYSFMAKMLGASWTE
>N68
MRRLVQRFNLPLGPPPFTSCVKQKAAALLMEWCYRLQPRLKWLTSFKSQIWRPPLSSSKAMGSLSALLDANQPSPPRLAGWDRSPQRWTGRCGLQYQFEVVPLKSQALPPIYPTARRDDSVIDDYHGVKIADPYRWLEDPDAEEVKEFVQEQVTLTESVLKTCDDTREKLREKITKLFDHPRYYAPFKRGDNKYFYFHNTGLQAQDVLYVQDCLEGGEEPEVLLDPNGFSEDGTVSLNSETLSISEDAKYLAYGLSTSGSDWITIKVMHVEDKIVEADTLNWVKFTSISWTHDSKGFFYSRYPAPTIKEGENLDAGTETNANLYHELYYHFVGTDQSEDILCWRDPENPKYMFGAGVTDDGKYLLLYITESCDPVNKVYYCDMSAAFSDGLEGFNKGSTKGNGNSLLPFIKLIDNFDAQYQHIANDDTVFTFLTNKDAPKYKVVRVDLKEDAPGSPWWIDVVPESEDGKDVLESACAVNGDKMIVSYLRDVKYVLQIRDLKTGSLLHQLPIDIGSVTGISARRKDSTVFIGFTSFLTPGIIYQCNLDVATEVPDMKIFREITVPGFDRTEFQVNQVFVPSKDGGTKIPMFIVAKKNIKLDGSHPCLLYAYGGFNISITPSFSVSRTVLTRHLGAVFCIANIRGGGEYGEEWHKAGSLARKQNCFDDFISASEYLVSAGYTQPKKLCIEGGSNGAACWGLLISGGACINLPDEQELTRICGRVYIQRPDLFGCALAHVGVMDMLRFHKFTIGSHAWTSDFGCSDKKEEFGWLIKYSPLHNVRRPWEQKRAAAAAHPEQPSVGRGCWGGQYPSTMLLTADHDDRVVPLHSLKLLATMQHILCTSLQKGNSPQTNPIIGRIDCKAGHGAGRPTQKLIDQAADRYSFMAKMLGASWTE
>N69
MRRLVQRFNLPLGPPPFTSCVKQKAAALLMEWCYRLQPRLKWLTSFKSQIWRPPLSSSKAMGSLSALLDADKPSPPRLAGWDRSPQRWTGRCGLQYQFEVVPLKSQALPPIYPIARRDDTVIDDYHGVKIADPYRWLEDPDAEEVKEFVQEQVKLTESVLKACDDTREKLREKITKLFDHPRYDAPFKRGDNKYFYFHNTGLQAQNVLYVQDSLEGGEEPEVLLDPNGLSEDGTVSLNSETLSVSEDAKYLAYGLSTSGSDWVTIKVMRVEDKIVEADTLNWVKFTSISWTHDSKGFFYSRYPTPTIKEGENLDAGTETNSNLYHELYYHFLGTDQSEDILCWRDPENPKYMFGAGVTDDGKYLLLYIDESCDPVNKVYYCDMSAAFSDGLEGFNKGSTKGNGNSLLPFIKLIDNFDAQYQEIANDGTLFTFLTNKDAPKYKIVRVDLKEDAPSSPWWIDVVPESEDGKDVLESAYAVNGDKMIVSYLSDVKHVLQIRDLKTGSLLHQLPIDIGSVTGISARRKDSTVFIEFTSFLTPRIIYQCNLDVATEVPDMKIFREISVPGFDRTEFQVNQVFVPSKDGGTKIPMFIVAKKNIKLDGSHPCLLYGYGGFNISITPSFSVSRIVLTRHLGAVFCIANIRGGGEYGEEWHKAGSLARKQNCFDDFISASEYLVSAGYTQPKKLCIEGGSNGAACWGLLVSGGACINLPDEQELTRICGRVYIQRPDLFGCALAHVGVMDMLRFHKFTIGSHAWTSDYGCSDKKEEFGWLIKYSPLHNVRRPWEQKRAAAAAHPEQPSVGRGCWGGQYPPTMLLTADHDDRVVPLHSLKLLATMQYILCTSLQEGNSPQTNPIIGRIECKAGHGAGRPTQKMIDEAADRYSFMARMLGASWTE
>N70
MRRLVQRFNLPLGPPPFTSCVKQKAAALLMEWCYRLQPRLKWLTSFKSQIWRPPLSSSKAMGTISALLDADKPSPPRLAGWDRSPQRWTGRCGLQYQFEVVPLKSQALPPIYPIVRRDDTVIDDYHGVKIADPYRWLEDPDAEEVKEFVQEQVKLTESVLKACDDTREKLRETITKLFDHPRYGAPFKRGDNKYFYFHNTGLQAQNVLYVQDSLEGGEEPEVLLDPNGLSEDGTVSLNSNTLSVSEDAKYLAYGISTSGSDWVTIKVMRIEDKIVEADTLNWVKFTSINWTHDSKGFFYGRYPTPTIKEGENLDAGTETNSNLYHELYYHFLGTNQSEDILCWRDPENPKYVFGAGVTDDGKYLLLYIGESCDPVNKVYYCDMSAAFSDGLEGFNKGSTKGNGNSLLPFTKLIDNFDAQYHEIANDGTSFTFLTNKDAPKYKIVRVDLKEDAPSSPWWIDVIPESEDGKDVLESAYAVDGDKMIVSYLSDVKHVLQIRDLKTGSLLHQLPIDIGSVTGISAQRKDSTVFIEFTSFLTPRIIYQCNLDVATGVPDLKIFREISVPGFDRTEFHVDQLFVTSKDGDTKIPMFIVAKKNIKLDGSHPCLLYGYGGFNISITPSFSVSRIVLTRHLGAVFCIANIRGGGEYGEEWHKAGSLARKQNCFDDFISVSEYLVSAGYTQPKKLCIEGGSNGAACWGLLVSGGACINLPDEQELTRICGRVYIQRPDLFGCALAHVGVMDMLRFHKFTIGSHAWTSDYGCSDKKEEFGWLIKYSPLHNVRRPWEQKRAAAAAHPEQPSVGRGCWGGQYPPTMILTADHDDRVVPLHSLKLLATMQYILCTSLQEGNSPQTNPIIGRIECKAGHGAGRPTQKMIDEAADRYSFMARMLGASWTE
>N71
MRRLVQRFNLPLGPPPFTSCVKQKAAALLMEWCYRLQPRLKWLTSFKSQIWRPPLSSSKAMGSLSALLDADKPSPPRLAGWDRSPQRWTGRCGLQYQFEVVPLKSQALPPIYPIARRDDTVIDDYHGVKIADPYRWLEDPDAEEVKGFVQEQVKLTESVLNACDDTREKLREKITKLFDHPRYDAPFKRGDNKYFYFHNTGLQAQNVLYVQDSLEGGEEPDVLLDPNGLSEDGTVSLNSETLSVSEDAKYLAYGLSTSGSDWVTIKVMRVEDKIVEADTLNWVKFTGISWTHDGKGFFYCRYPTPTIKEGENLDAGTETNSNLYHELYYHFLGTDQSEDILCWRDPENPKYMFGAGVTDDGKYLLLYIDESCDPVNKVYYCDMSAAFSDGLEGFNKGSTKGNGNSLLPFIKLIDNFDAKYQEIANDGTLFTFLTNKDAPKYKIVRVDLKEDAPSSPWWIDVVPESEDGKDVLESAYAVHGDKMIVSYLSDVKHVLQIRDLKTGSLLHQLPIDIGSVTGISARREDSTVFIEFTSFLTPRIIYQCNLDVATEVPDVKIFREISVPGFNRTEFQVNQVFVPSKDGGTKIPMFIVAKKNIKLDGSHPCLLYGYGGFNISITPSFSVSRIVLTRHLGAVFCIANIRGGGEYGEEWHKAGSLARKQNCFDDFISASEYLVSAGYTQPKKLCIEGGSNGAACWGLLVSGGACINLPDEQELTRICGRVYIQRPDLFGCALAHVGVMDMLRFHKFTIGSHAWTSDYGCSDKKEEFDWLIKYSPLHNVRRPWEQKRAAAAAHPEQPSVGRGCWGGQYPPTMLLTADHDDRVVPLHSLKLLATMQYILCTSLQEGNSPQTNPIIGRIECKAGHGAGRPTQKMIDEAADRYSFMARMLGASWTE
>N72
MRRLVQRFNLPLGPPPFTSCVKQKAAALLMAWCLRSQPHLKWLSSFKSQLWRPPLSSSKAMGSLSEALDADGSLRPRLAVKVRSPQRWTGRCGLQYQFEVVPLKSQALPPIYPEARRDESVIDDLHGRKVADPYRTLEDPEAKETQEFVENQVQLTNSVLQKCDDTREKLKEKITALYDYPKYSCPYKRGDNHYFYTHNSGLQAQSVLYIQDKLDGGEDAEVLLDPNTWSEDGTVALASEMKKFSEDAEYLAYGQSASGSDWVTIKVMHVEDRVVQPDTLSWVKFTSLAWTHDNKGFFYNRYPEPTIKKREDADAGTETETNLFHELYYHFLGTDQSEDILCWRDLEHPQWLSSAEITDDGQYLVLSIEEGCDPVNRLYYCDLTAALPQGLEGFNKGSTKSNGNEQLPFQKLVDNFEAQYQLVANDGSVFTFLTNKNAPRYKLTRVDLNDDAPSNPWWTDVIPESKDGTDVLTSADCVNGQQLLLCYMSDVKHLLQLHDLQTGSLLHQLPLEIGSVTEISGRRKDSEIFFNFTSFLTPGIIYRCDLSVATEEPEVKVLRETSVANFDRTLFETKQVFVPSKDGGTKIPMFIVAQKGLVLDGNHPALLYGYGGFNISLTPSFSVSRLVLARHFGAVVAIANIRGGGEYGEEWHKAGSLSNKQNCFDDFISCGEYLIKEGYTQPKKLCIEGGSNGAACWGLLVSGAACINLPDEQELTRICGRVYIQRPDLFGCALAHVGVMDMLRFHKFTIGSHAWTSDYGCADNEEEFHWLIKYSPLHNVRRPWEQKRAAAAATNGVPCVGRGCWGGQYPPTMLLTADHDDRVVPLHSLKLLATLQYELCTSVQEGNSPQTNPIIARIDTKAGHGSGRPTQKIIDEASDAYSFFAKMTNSNWID

Joint log likelihood of position 1: -5.18079
Joint log likelihood of position 2: -4.3151
Joint log likelihood of position 3: -4.3151
Joint log likelihood of position 4: -3.48226
Joint log likelihood of position 5: -4.19028
Joint log likelihood of position 6: -4.56485
Joint log likelihood of position 7: -4.3151
Joint log likelihood of position 8: -4.28526
Joint log likelihood of position 9: -4.64951
Joint log likelihood of position 10: -3.48226
Joint log likelihood of position 11: -4.12398
Joint log likelihood of position 12: -8.67578
Joint log likelihood of position 13: -8.46825
Joint log likelihood of position 14: -11.6524
Joint log likelihood of position 15: -11.6524
Joint log likelihood of position 16: -11.6524
Joint log likelihood of position 17: -12.8652
Joint log likelihood of position 18: -4.40917
Joint log likelihood of position 19: -4.30234
Joint log likelihood of position 20: -10.9124
Joint log likelihood of position 21: -10.9509
Joint log likelihood of position 22: -10.4304
Joint log likelihood of position 23: -11.9141
Joint log likelihood of position 24: -9.33363
Joint log likelihood of position 25: -10.828
Joint log likelihood of position 26: -8.68134
Joint log likelihood of position 27: -8.59038
Joint log likelihood of position 28: -10.7875
Joint log likelihood of position 29: -9.2159
Joint log likelihood of position 30: -15.7387
Joint log likelihood of position 31: -14.8451
Joint log likelihood of position 32: -16.8618
Joint log likelihood of position 33: -15.591
Joint log likelihood of position 34: -11.656
Joint log likelihood of position 35: -15.3844
Joint log likelihood of position 36: -13.7145
Joint log likelihood of position 37: -21.9622
Joint log likelihood of position 38: -19.4109
Joint log likelihood of position 39: -22.5935
Joint log likelihood of position 40: -14.9983
Joint log likelihood of position 41: -22.2804
Joint log likelihood of position 42: -21.6704
Joint log likelihood of position 43: -13.2106
Joint log likelihood of position 44: -13.783
Joint log likelihood of position 45: -21.172
Joint log likelihood of position 46: -14.0972
Joint log likelihood of position 47: -14.2344
Joint log likelihood of position 48: -21.3312
Joint log likelihood of position 49: -24.2396
Joint log likelihood of position 50: -22.0385
Joint log likelihood of position 51: -22.9824
Joint log likelihood of position 52: -19.949
Joint log likelihood of position 53: -17.5139
Joint log likelihood of position 54: -19.7923
Joint log likelihood of position 55: -9.89212
Joint log likelihood of position 56: -16.2459
Joint log likelihood of position 57: -19.3402
Joint log likelihood of position 58: -19.4557
Joint log likelihood of position 59: -20.7636
Joint log likelihood of position 60: -18.9569
Joint log likelihood of position 61: -25.3862
Joint log likelihood of position 62: -55.5931
Joint log likelihood of position 63: -27.9612
Joint log likelihood of position 64: -55.6531
Joint log likelihood of position 65: -71.8563
Joint log likelihood of position 66: -85.9764
Joint log likelihood of position 67: -99.115
Joint log likelihood of position 68: -14.1896
Joint log likelihood of position 69: -10.2198
Joint log likelihood of position 70: -18.2631
Joint log likelihood of position 71: -106.748
Joint log likelihood of position 72: -112.47
Joint log likelihood of position 73: -81.1844
Joint log likelihood of position 74: -27.7275
Joint log likelihood of position 75: -17.9852
Joint log likelihood of position 76: -19.2262
Joint log likelihood of position 77: -13.6612
Joint log likelihood of position 78: -16.0058
Joint log likelihood of position 79: -10.5157
Joint log likelihood of position 80: -16.2981
Joint log likelihood of position 81: -17.4222
Joint log likelihood of position 82: -17.9789
Joint log likelihood of position 83: -16.5242
Joint log likelihood of position 84: -8.79536
Joint log likelihood of position 85: -10.8111
Joint log likelihood of position 86: -11.3564
Joint log likelihood of position 87: -9.94373
Joint log likelihood of position 88: -9.89812
Joint log likelihood of position 89: -11.3478
Joint log likelihood of position 90: -10.2525
Joint log likelihood of position 91: -10.5205
Joint log likelihood of position 92: -12.4571
Joint log likelihood of position 93: -8.32581
Joint log likelihood of position 94: -59.4588
Joint log likelihood of position 95: -94.0701
Joint log likelihood of position 96: -4.98817
Joint log likelihood of position 97: -4.56485
Joint log likelihood of position 98: -4.28526
Joint log likelihood of position 99: -4.08325
Joint log likelihood of position 100: -4.19028
Joint log likelihood of position 101: -4.19028
Joint log likelihood of position 102: -4.12398
Joint log likelihood of position 103: -3.48226
Joint log likelihood of position 104: -4.10734
Joint log likelihood of position 105: -4.25171
Joint log likelihood of position 106: -4.56485
Joint log likelihood of position 107: -4.04419
Joint log likelihood of position 108: -3.48226
Joint log likelihood of position 109: -4.12398
Joint log likelihood of position 110: -4.12398
Joint log likelihood of position 111: -4.41219
Joint log likelihood of position 112: -4.48008
Joint log likelihood of position 113: -18.8248
Joint log likelihood of position 114: -120.766
Joint log likelihood of position 115: -57.7446
Joint log likelihood of position 116: -30.3301
Joint log likelihood of position 117: -4.8737
Joint log likelihood of position 118: -18.8342
Joint log likelihood of position 119: -66.4344
Joint log likelihood of position 120: -69.7321
Joint log likelihood of position 121: -47.0407
Joint log likelihood of position 122: -78.8586
Joint log likelihood of position 123: -36.0061
Joint log likelihood of position 124: -87.3172
Joint log likelihood of position 125: -29.4665
Joint log likelihood of position 126: -18.9568
Joint log likelihood of position 127: -17.6327
Joint log likelihood of position 128: -36.3051
Joint log likelihood of position 129: -112.372
Joint log likelihood of position 130: -60.1361
Joint log likelihood of position 131: -92.5957
Joint log likelihood of position 132: -13.3396
Joint log likelihood of position 133: -4.64556
Joint log likelihood of position 134: -4.98378
Joint log likelihood of position 135: -4.86892
Joint log likelihood of position 136: -18.9046
Joint log likelihood of position 137: -9.71133
Joint log likelihood of position 138: -4.63
Joint log likelihood of position 139: -38.7848
Joint log likelihood of position 140: -20.6016
Joint log likelihood of position 141: -44.2429
Joint log likelihood of position 142: -50.078
Joint log likelihood of position 143: -66.6542
Joint log likelihood of position 144: -22.8972
Joint log likelihood of position 145: -42.1156
Joint log likelihood of position 146: -24.7911
Joint log likelihood of position 147: -76.5038
Joint log likelihood of position 148: -12.4554
Joint log likelihood of position 149: -9.26532
Joint log likelihood of position 150: -78.3947
Joint log likelihood of position 151: -74.1548
Joint log likelihood of position 152: -12.617
Joint log likelihood of position 153: -41.8829
Joint log likelihood of position 154: -99.5532
Joint log likelihood of position 155: -15.7416
Joint log likelihood of position 156: -44.4335
Joint log likelihood of position 157: -69.4828
Joint log likelihood of position 158: -43.8222
Joint log likelihood of position 159: -17.3846
Joint log likelihood of position 160: -17.1377
Joint log likelihood of position 161: -86.8903
Joint log likelihood of position 162: -108.987
Joint log likelihood of position 163: -5.4273
Joint log likelihood of position 164: -4.29197
Joint log likelihood of position 165: -59.4844
Joint log likelihood of position 166: -67.9588
Joint log likelihood of position 167: -21.5919
Joint log likelihood of position 168: -72.4404
Joint log likelihood of position 169: -55.6876
Joint log likelihood of position 170: -14.4744
Joint log likelihood of position 171: -58.6918
Joint log likelihood of position 172: -73.3314
Joint log likelihood of position 173: -69.975
Joint log likelihood of position 174: -40.5611
Joint log likelihood of position 175: -29.1487
Joint log likelihood of position 176: -72.4359
Joint log likelihood of position 177: -48.2139
Joint log likelihood of position 178: -40.1048
Joint log likelihood of position 179: -11.4229
Joint log likelihood of position 180: -40.3429
Joint log likelihood of position 181: -4.65008
Joint log likelihood of position 182: -26.286
Joint log likelihood of position 183: -40.6509
Joint log likelihood of position 184: -89.8488
Joint log likelihood of position 185: -68.3642
Joint log likelihood of position 186: -4.65008
Joint log likelihood of position 187: -33.6261
Joint log likelihood of position 188: -52.8206
Joint log likelihood of position 189: -41.2334
Joint log likelihood of position 190: -29.4278
Joint log likelihood of position 191: -11.9039
Joint log likelihood of position 192: -71.8032
Joint log likelihood of position 193: -59.2137
Joint log likelihood of position 194: -32.7373
Joint log likelihood of position 195: -4.79842
Joint log likelihood of position 196: -48.203
Joint log likelihood of position 197: -31.6338
Joint log likelihood of position 198: -22.4103
Joint log likelihood of position 199: -5.22851
Joint log likelihood of position 200: -54.3465
Joint log likelihood of position 201: -4.20902
Joint log likelihood of position 202: -4.00058
Joint log likelihood of position 203: -19.0925
Joint log likelihood of position 204: -40.1568
Joint log likelihood of position 205: -10.7402
Joint log likelihood of position 206: -69.028
Joint log likelihood of position 207: -26.7819
Joint log likelihood of position 208: -4.00058
Joint log likelihood of position 209: -23.9721
Joint log likelihood of position 210: -51.8075
Joint log likelihood of position 211: -14.3513
Joint log likelihood of position 212: -41.7552
Joint log likelihood of position 213: -76.7493
Joint log likelihood of position 214: -26.7001
Joint log likelihood of position 215: -55.9214
Joint log likelihood of position 216: -60.1636
Joint log likelihood of position 217: -9.8841
Joint log likelihood of position 218: -4.04762
Joint log likelihood of position 219: -67.1623
Joint log likelihood of position 220: -66.4771
Joint log likelihood of position 221: -62.812
Joint log likelihood of position 222: -52.6008
Joint log likelihood of position 223: -13.9723
Joint log likelihood of position 224: -4.00058
Joint log likelihood of position 225: -4.88905
Joint log likelihood of position 226: -4.65008
Joint log likelihood of position 227: -25.2778
Joint log likelihood of position 228: -75.8202
Joint log likelihood of position 229: -46.3049
Joint log likelihood of position 230: -12.532
Joint log likelihood of position 231: -69.4625
Joint log likelihood of position 232: -4.88905
Joint log likelihood of position 233: -15.5788
Joint log likelihood of position 234: -4.9424
Joint log likelihood of position 235: -29.7868
Joint log likelihood of position 236: -34.6359
Joint log likelihood of position 237: -9.71464
Joint log likelihood of position 238: -52.8169
Joint log likelihood of position 239: -10.6635
Joint log likelihood of position 240: -20.4429
Joint log likelihood of position 241: -85.6379
Joint log likelihood of position 242: -97.59
Joint log likelihood of position 243: -54.3821
Joint log likelihood of position 244: -54.2759
Joint log likelihood of position 245: -4.84298
Joint log likelihood of position 246: -66.8282
Joint log likelihood of position 247: -34.1949
Joint log likelihood of position 248: -28.8663
Joint log likelihood of position 249: -69.0737
Joint log likelihood of position 250: -39.9519
Joint log likelihood of position 251: -36.1919
Joint log likelihood of position 252: -4.6211
Joint log likelihood of position 253: -13.6328
Joint log likelihood of position 254: -16.5004
Joint log likelihood of position 255: -39.1754
Joint log likelihood of position 256: -13.4136
Joint log likelihood of position 257: -64.2597
Joint log likelihood of position 258: -22.1075
Joint log likelihood of position 259: -4.20902
Joint log likelihood of position 260: -4.84298
Joint log likelihood of position 261: -4.88905
Joint log likelihood of position 262: -5.38997
Joint log likelihood of position 263: -47.1003
Joint log likelihood of position 264: -24.0851
Joint log likelihood of position 265: -20.8464
Joint log likelihood of position 266: -41.5011
Joint log likelihood of position 267: -34.7009
Joint log likelihood of position 268: -43.7317
Joint log likelihood of position 269: -89.0833
Joint log likelihood of position 270: -63.336
Joint log likelihood of position 271: -92.682
Joint log likelihood of position 272: -51.3714
Joint log likelihood of position 273: -55.111
Joint log likelihood of position 274: -121.49
Joint log likelihood of position 275: -71.9445
Joint log likelihood of position 276: -54.9786
Joint log likelihood of position 277: -65.1755
Joint log likelihood of position 278: -10.4975
Joint log likelihood of position 279: -64.6479
Joint log likelihood of position 280: -46.0555
Joint log likelihood of position 281: -86.9527
Joint log likelihood of position 282: -5.38997
Joint log likelihood of position 283: -16.5923
Joint log likelihood of position 284: -4.65418
Joint log likelihood of position 285: -4.79842
Joint log likelihood of position 286: -36.4536
Joint log likelihood of position 287: -62.0318
Joint log likelihood of position 288: -33.7902
Joint log likelihood of position 289: -47.1792
Joint log likelihood of position 290: -5.38997
Joint log likelihood of position 291: -13.6114
Joint log likelihood of position 292: -60.0597
Joint log likelihood of position 293: -11.5682
Joint log likelihood of position 294: -67.2988
Joint log likelihood of position 295: -43.7648
Joint log likelihood of position 296: -4.20845
Joint log likelihood of position 297: -4.79785
Joint log likelihood of position 298: -4.79785
Joint log likelihood of position 299: -4.98761
Joint log likelihood of position 300: -60.7856
Joint log likelihood of position 301: -4.87309
Joint log likelihood of position 302: -17.6918
Joint log likelihood of position 303: -4.6495
Joint log likelihood of position 304: -48.2187
Joint log likelihood of position 305: -4.6495
Joint log likelihood of position 306: -15.1596
Joint log likelihood of position 307: -12.321
Joint log likelihood of position 308: -86.4125
Joint log likelihood of position 309: -63.2985
Joint log likelihood of position 310: -57.9729
Joint log likelihood of position 311: -76.7474
Joint log likelihood of position 312: -114.273
Joint log likelihood of position 313: -78.5397
Joint log likelihood of position 314: -30.3706
Joint log likelihood of position 315: -19.2124
Joint log likelihood of position 316: -13.9222
Joint log likelihood of position 317: -35.7682
Joint log likelihood of position 318: -19.3265
Joint log likelihood of position 319: -4.9424
Joint log likelihood of position 320: -68.716
Joint log likelihood of position 321: -79.4554
Joint log likelihood of position 322: -16.3406
Joint log likelihood of position 323: -25.4
Joint log likelihood of position 324: -57.7839
Joint log likelihood of position 325: -31.8049
Joint log likelihood of position 326: -47.8466
Joint log likelihood of position 327: -32.3371
Joint log likelihood of position 328: -19.4813
Joint log likelihood of position 329: -12.5087
Joint log likelihood of position 330: -5.76028
Joint log likelihood of position 331: -73.1198
Joint log likelihood of position 332: -57.3926
Joint log likelihood of position 333: -4.20902
Joint log likelihood of position 334: -38.3892
Joint log likelihood of position 335: -58.9953
Joint log likelihood of position 336: -5.12469
Joint log likelihood of position 337: -29.8652
Joint log likelihood of position 338: -65.2237
Joint log likelihood of position 339: -4.88905
Joint log likelihood of position 340: -35.9757
Joint log likelihood of position 341: -12.4342
Joint log likelihood of position 342: -5.4273
Joint log likelihood of position 343: -5.38997
Joint log likelihood of position 344: -58.4879
Joint log likelihood of position 345: -10.5967
Joint log likelihood of position 346: -98.6108
Joint log likelihood of position 347: -43.9868
Joint log likelihood of position 348: -29.267
Joint log likelihood of position 349: -30.8055
Joint log likelihood of position 350: -38.4814
Joint log likelihood of position 351: -47.3771
Joint log likelihood of position 352: -71.8714
Joint log likelihood of position 353: -45.6758
Joint log likelihood of position 354: -66.5336
Joint log likelihood of position 355: -43.4771
Joint log likelihood of position 356: -101.003
Joint log likelihood of position 357: -16.577
Joint log likelihood of position 358: -21.3911
Joint log likelihood of position 359: -44.3172
Joint log likelihood of position 360: -4.88905
Joint log likelihood of position 361: -4.20902
Joint log likelihood of position 362: -31.326
Joint log likelihood of position 363: -21.6588
Joint log likelihood of position 364: -41.4448
Joint log likelihood of position 365: -53.123
Joint log likelihood of position 366: -15.9453
Joint log likelihood of position 367: -97.369
Joint log likelihood of position 368: -43.7478
Joint log likelihood of position 369: -106.957
Joint log likelihood of position 370: -42.0354
Joint log likelihood of position 371: -64.8283
Joint log likelihood of position 372: -16.8144
Joint log likelihood of position 373: -19.6016
Joint log likelihood of position 374: -30.5744
Joint log likelihood of position 375: -9.93914
Joint log likelihood of position 376: -5.22851
Joint log likelihood of position 377: -26.8293
Joint log likelihood of position 378: -35.8063
Joint log likelihood of position 379: -25.0377
Joint log likelihood of position 380: -35.4849
Joint log likelihood of position 381: -40.5042
Joint log likelihood of position 382: -20.2418
Joint log likelihood of position 383: -48.7777
Joint log likelihood of position 384: -53.7272
Joint log likelihood of position 385: -4.02297
Joint log likelihood of position 386: -86.4216
Joint log likelihood of position 387: -52.2443
Joint log likelihood of position 388: -50.6967
Joint log likelihood of position 389: -111.283
Joint log likelihood of position 390: -33.2679
Joint log likelihood of position 391: -41.1027
Joint log likelihood of position 392: -48.2411
Joint log likelihood of position 393: -44.3194
Joint log likelihood of position 394: -80.2599
Joint log likelihood of position 395: -9.66604
Joint log likelihood of position 396: -56.0544
Joint log likelihood of position 397: -80.6069
Joint log likelihood of position 398: -4.2027
Joint log likelihood of position 399: -4.31081
Joint log likelihood of position 400: -11.1079
Joint log likelihood of position 401: -120.616
Joint log likelihood of position 402: -120.209
Joint log likelihood of position 403: -3.67429
Joint log likelihood of position 404: -4.62653
Joint log likelihood of position 405: -113.973
Joint log likelihood of position 406: -68.9428
Joint log likelihood of position 407: -17.515
Joint log likelihood of position 408: -16.2673
Joint log likelihood of position 409: -4.79842
Joint log likelihood of position 410: -80.4942
Joint log likelihood of position 411: -17.0748
Joint log likelihood of position 412: -4.00058
Joint log likelihood of position 413: -39.8818
Joint log likelihood of position 414: -4.88905
Joint log likelihood of position 415: -98.9548
Joint log likelihood of position 416: -22.423
Joint log likelihood of position 417: -34.0722
Joint log likelihood of position 418: -12.3393
Joint log likelihood of position 419: -79.7995
Joint log likelihood of position 420: -14.2925
Joint log likelihood of position 421: -109.299
Joint log likelihood of position 422: -107.076
Joint log likelihood of position 423: -33.3799
Joint log likelihood of position 424: -11.0195
Joint log likelihood of position 425: -13.7507
Joint log likelihood of position 426: -20.8524
Joint log likelihood of position 427: -74.2738
Joint log likelihood of position 428: -52.3155
Joint log likelihood of position 429: -110.289
Joint log likelihood of position 430: -11.9329
Joint log likelihood of position 431: -12.9015
Joint log likelihood of position 432: -17.5342
Joint log likelihood of position 433: -55.1951
Joint log likelihood of position 434: -11.5441
Joint log likelihood of position 435: -10.4586
Joint log likelihood of position 436: -18.2277
Joint log likelihood of position 437: -40.5733
Joint log likelihood of position 438: -12.4126
Joint log likelihood of position 439: -11.2843
Joint log likelihood of position 440: -46.4013
Joint log likelihood of position 441: -18.713
Joint log likelihood of position 442: -4.65418
Joint log likelihood of position 443: -50.1523
Joint log likelihood of position 444: -42.7229
Joint log likelihood of position 445: -20.3637
Joint log likelihood of position 446: -18.4113
Joint log likelihood of position 447: -31.2504
Joint log likelihood of position 448: -44.3049
Joint log likelihood of position 449: -75.0395
Joint log likelihood of position 450: -70.7351
Joint log likelihood of position 451: -4.29685
Joint log likelihood of position 452: -11.1566
Joint log likelihood of position 453: -11.8878
Joint log likelihood of position 454: -100.306
Joint log likelihood of position 455: -113.457
Joint log likelihood of position 456: -4.08579
Joint log likelihood of position 457: -4.93036
Joint log likelihood of position 458: -5.38997
Joint log likelihood of position 459: -100.986
Joint log likelihood of position 460: -24.5543
Joint log likelihood of position 461: -27.2575
Joint log likelihood of position 462: -55.9588
Joint log likelihood of position 463: -105.916
Joint log likelihood of position 464: -4.63472
Joint log likelihood of position 465: -70.3668
Joint log likelihood of position 466: -61.2815
Joint log likelihood of position 467: -4.28738
Joint log likelihood of position 468: -3.65717
Joint log likelihood of position 469: -42.483
Joint log likelihood of position 470: -15.6836
Joint log likelihood of position 471: -4.76734
Joint log likelihood of position 472: -9.41056
Joint log likelihood of position 473: -50.4225
Joint log likelihood of position 474: -16.1072
Joint log likelihood of position 475: -11.4765
Joint log likelihood of position 476: -108.524
Joint log likelihood of position 477: -39.4573
Joint log likelihood of position 478: -14.5611
Joint log likelihood of position 479: -25.4162
Joint log likelihood of position 480: -88.1641
Joint log likelihood of position 481: -57.3237
Joint log likelihood of position 482: -45.143
Joint log likelihood of position 483: -34.9979
Joint log likelihood of position 484: -43.6698
Joint log likelihood of position 485: -52.783
Joint log likelihood of position 486: -76.5258
Joint log likelihood of position 487: -10.2788
Joint log likelihood of position 488: -26.5085
Joint log likelihood of position 489: -39.1419
Joint log likelihood of position 490: -4.88905
Joint log likelihood of position 491: -4.76734
Joint log likelihood of position 492: -10.6454
Joint log likelihood of position 493: -50.1698
Joint log likelihood of position 494: -40.8946
Joint log likelihood of position 495: -30.3863
Joint log likelihood of position 496: -25.9691
Joint log likelihood of position 497: -54.9865
Joint log likelihood of position 498: -11.924
Joint log likelihood of position 499: -24.9129
Joint log likelihood of position 500: -11.3889
Joint log likelihood of position 501: -88.0799
Joint log likelihood of position 502: -53.5311
Joint log likelihood of position 503: -4.20902
Joint log likelihood of position 504: -80.1584
Joint log likelihood of position 505: -41.7111
Joint log likelihood of position 506: -33.3001
Joint log likelihood of position 507: -51.7254
Joint log likelihood of position 508: -104.044
Joint log likelihood of position 509: -14.5187
Joint log likelihood of position 510: -26.2181
Joint log likelihood of position 511: -54.2529
Joint log likelihood of position 512: -28.4264
Joint log likelihood of position 513: -4.99154
Joint log likelihood of position 514: -4.20902
Joint log likelihood of position 515: -68.4823
Joint log likelihood of position 516: -10.9132
Joint log likelihood of position 517: -91.3886
Joint log likelihood of position 518: -51.3925
Joint log likelihood of position 519: -41.748
Joint log likelihood of position 520: -25.4528
Joint log likelihood of position 521: -45.3248
Joint log likelihood of position 522: -31.6064
Joint log likelihood of position 523: -11.7442
Joint log likelihood of position 524: -70.3634
Joint log likelihood of position 525: -28.678
Joint log likelihood of position 526: -92.1094
Joint log likelihood of position 527: -77.7794
Joint log likelihood of position 528: -74.1761
Joint log likelihood of position 529: -10.3479
Joint log likelihood of position 530: -63.1708
Joint log likelihood of position 531: -55.6305
Joint log likelihood of position 532: -11.2732
Joint log likelihood of position 533: -28.3147
Joint log likelihood of position 534: -23.0955
Joint log likelihood of position 535: -4.79378
Joint log likelihood of position 536: -3.99589
Joint log likelihood of position 537: -37.492
Joint log likelihood of position 538: -11.3482
Joint log likelihood of position 539: -18.4114
Joint log likelihood of position 540: -38.6588
Joint log likelihood of position 541: -22.9074
Joint log likelihood of position 542: -13.0318
Joint log likelihood of position 543: -64.7071
Joint log likelihood of position 544: -10.5513
Joint log likelihood of position 545: -38.942
Joint log likelihood of position 546: -14.9951
Joint log likelihood of position 547: -98.7955
Joint log likelihood of position 548: -4.16922
Joint log likelihood of position 549: -4.02297
Joint log likelihood of position 550: -101.346
Joint log likelihood of position 551: -91.9983
Joint log likelihood of position 552: -90.8747
Joint log likelihood of position 553: -16.2324
Joint log likelihood of position 554: -61.8802
Joint log likelihood of position 555: -53.676
Joint log likelihood of position 556: -53.9154
Joint log likelihood of position 557: -33.1543
Joint log likelihood of position 558: -18.7737
Joint log likelihood of position 559: -17.2309
Joint log likelihood of position 560: -9.47845
Joint log likelihood of position 561: -45.4496
Joint log likelihood of position 562: -103.763
Joint log likelihood of position 563: -31.1029
Joint log likelihood of position 564: -44.4062
Joint log likelihood of position 565: -31.3749
Joint log likelihood of position 566: -9.51392
Joint log likelihood of position 567: -25.0498
Joint log likelihood of position 568: -15.8381
Joint log likelihood of position 569: -46.9673
Joint log likelihood of position 570: -78.7415
Joint log likelihood of position 571: -4.79842
Joint log likelihood of position 572: -89.3754
Joint log likelihood of position 573: -33.8743
Joint log likelihood of position 574: -66.6599
Joint log likelihood of position 575: -5.12469
Joint log likelihood of position 576: -33.0045
Joint log likelihood of position 577: -15.7577
Joint log likelihood of position 578: -55.4549
Joint log likelihood of position 579: -69.8267
Joint log likelihood of position 580: -19.9627
Joint log likelihood of position 581: -17.453
Joint log likelihood of position 582: -4.88905
Joint log likelihood of position 583: -3.68427
Joint log likelihood of position 584: -38.0344
Joint log likelihood of position 585: -22.2868
Joint log likelihood of position 586: -46.1341
Joint log likelihood of position 587: -28.3281
Joint log likelihood of position 588: -4.65008
Joint log likelihood of position 589: -43.8382
Joint log likelihood of position 590: -4.79842
Joint log likelihood of position 591: -28.3975
Joint log likelihood of position 592: -26.2479
Joint log likelihood of position 593: -39.3507
Joint log likelihood of position 594: -66.7933
Joint log likelihood of position 595: -19.859
Joint log likelihood of position 596: -75.7978
Joint log likelihood of position 597: -42.522
Joint log likelihood of position 598: -125.725
Joint log likelihood of position 599: -37.0281
Joint log likelihood of position 600: -24.8571
Joint log likelihood of position 601: -13.9962
Joint log likelihood of position 602: -35.1093
Joint log likelihood of position 603: -24.2997
Joint log likelihood of position 604: -12.8944
Joint log likelihood of position 605: -25.6266
Joint log likelihood of position 606: -4.00058
Joint log likelihood of position 607: -11.1336
Joint log likelihood of position 608: -31.9682
Joint log likelihood of position 609: -23.462
Joint log likelihood of position 610: -4.98817
Joint log likelihood of position 611: -4.20902
Joint log likelihood of position 612: -4.20902
Joint log likelihood of position 613: -4.79842
Joint log likelihood of position 614: -26.1845
Joint log likelihood of position 615: -63.4477
Joint log likelihood of position 616: -18.3946
Joint log likelihood of position 617: -76.1371
Joint log likelihood of position 618: -4.9424
Joint log likelihood of position 619: -4.65008
Joint log likelihood of position 620: -80.9356
Joint log likelihood of position 621: -4.79842
Joint log likelihood of position 622: -17.2469
Joint log likelihood of position 623: -42.4062
Joint log likelihood of position 624: -60.2709
Joint log likelihood of position 625: -11.6579
Joint log likelihood of position 626: -64.8752
Joint log likelihood of position 627: -29.037
Joint log likelihood of position 628: -28.5884
Joint log likelihood of position 629: -76.6724
Joint log likelihood of position 630: -47.0255
Joint log likelihood of position 631: -25.0549
Joint log likelihood of position 632: -26.7628
Joint log likelihood of position 633: -16.38
Joint log likelihood of position 634: -87.0853
Joint log likelihood of position 635: -9.21835
Joint log likelihood of position 636: -63.6626
Joint log likelihood of position 637: -19.5745
Joint log likelihood of position 638: -59.4314
Joint log likelihood of position 639: -4.6211
Joint log likelihood of position 640: -5.22851
Joint log likelihood of position 641: -15.333
Joint log likelihood of position 642: -4.8737
Joint log likelihood of position 643: -4.20902
Joint log likelihood of position 644: -4.20902
Joint log likelihood of position 645: -4.20902
Joint log likelihood of position 646: -4.63472
Joint log likelihood of position 647: -4.98817
Joint log likelihood of position 648: -4.20902
Joint log likelihood of position 649: -15.3437
Joint log likelihood of position 650: -44.3945
Joint log likelihood of position 651: -5.38997
Joint log likelihood of position 652: -13.4453
Joint log likelihood of position 653: -20.2006
Joint log likelihood of position 654: -60.7987
Joint log likelihood of position 655: -4.20902
Joint log likelihood of position 656: -36.2657
Joint log likelihood of position 657: -12.3909
Joint log likelihood of position 658: -54.1237
Joint log likelihood of position 659: -70.3312
Joint log likelihood of position 660: -4.65418
Joint log likelihood of position 661: -17.8087
Joint log likelihood of position 662: -13.8491
Joint log likelihood of position 663: -16.6241
Joint log likelihood of position 664: -4.79842
Joint log likelihood of position 665: -4.88905
Joint log likelihood of position 666: -4.88905
Joint log likelihood of position 667: -4.79842
Joint log likelihood of position 668: -38.0275
Joint log likelihood of position 669: -32.6896
Joint log likelihood of position 670: -31.9745
Joint log likelihood of position 671: -65.7509
Joint log likelihood of position 672: -12.323
Joint log likelihood of position 673: -32.804
Joint log likelihood of position 674: -4.00058
Joint log likelihood of position 675: -28.7609
Joint log likelihood of position 676: -67.351
Joint log likelihood of position 677: -75.5518
Joint log likelihood of position 678: -4.20149
Joint log likelihood of position 679: -4.98072
Joint log likelihood of position 680: -4.93391
Joint log likelihood of position 681: -42.1194
Joint log likelihood of position 682: -40.9328
Joint log likelihood of position 683: -113.254
Joint log likelihood of position 684: -34.2265
Joint log likelihood of position 685: -10.8823
Joint log likelihood of position 686: -11.6527
Joint log likelihood of position 687: -15.215
Joint log likelihood of position 688: -4.62671
Joint log likelihood of position 689: -4.20149
Joint log likelihood of position 690: -37.126
Joint log likelihood of position 691: -4.83288
Joint log likelihood of position 692: -14.4973
Joint log likelihood of position 693: -11.8141
Joint log likelihood of position 694: -3.99719
Joint log likelihood of position 695: -3.99719
Joint log likelihood of position 696: -4.88712
Joint log likelihood of position 697: -4.92723
Joint log likelihood of position 698: -20.5354
Joint log likelihood of position 699: -10.5247
Joint log likelihood of position 700: -21.6135
Joint log likelihood of position 701: -51.2769
Joint log likelihood of position 702: -4.20348
Joint log likelihood of position 703: -3.65319
Joint log likelihood of position 704: -32.0922
Joint log likelihood of position 705: -21.1606
Joint log likelihood of position 706: -29.0523
Joint log likelihood of position 707: -63.7977
Joint log likelihood of position 708: -22.3542
Joint log likelihood of position 709: -9.54329
Joint log likelihood of position 710: -9.92124
Joint log likelihood of position 711: -8.68082
Joint log likelihood of position 712: -4.03316
Joint log likelihood of position 713: -4.51349
Joint log likelihood of position 714: -4.03316
Joint log likelihood of position 715: -3.43589
Joint log likelihood of position 716: -4.30561
Joint log likelihood of position 717: -4.26402
Joint log likelihood of position 718: -4.35923
Joint log likelihood of position 719: -4.88219
Joint log likelihood of position 720: -3.64806
Joint log likelihood of position 721: -4.26402
Joint log likelihood of position 722: -4.13759
Joint log likelihood of position 723: -11.5081
Joint log likelihood of position 724: -9.51703
Joint log likelihood of position 725: -13.1982
Joint log likelihood of position 726: -11.1469
Joint log likelihood of position 727: -4.64241
Joint log likelihood of position 728: -29.1374
Joint log likelihood of position 729: -3.99299
Joint log likelihood of position 730: -25.7839
Joint log likelihood of position 731: -4.20149
Joint log likelihood of position 732: -5.41994
Joint log likelihood of position 733: -10.6321
Joint log likelihood of position 734: -3.99299
Joint log likelihood of position 735: -12.1673
Joint log likelihood of position 736: -5.76028
Joint log likelihood of position 737: -4.76734
Joint log likelihood of position 738: -4.20902
Joint log likelihood of position 739: -4.76734
Joint log likelihood of position 740: -5.7519
Joint log likelihood of position 741: -4.88905
Joint log likelihood of position 742: -5.7519
Joint log likelihood of position 743: -4.00058
Joint log likelihood of position 744: -4.8737
Joint log likelihood of position 745: -9.86022
Joint log likelihood of position 746: -5.76028
Joint log likelihood of position 747: -12.9219
Joint log likelihood of position 748: -4.79842
Joint log likelihood of position 749: -4.9424
Joint log likelihood of position 750: -4.99154
Joint log likelihood of position 751: -4.20902
Joint log likelihood of position 752: -4.20395
Joint log likelihood of position 753: -11.1998
Joint log likelihood of position 754: -10.932
Joint log likelihood of position 755: -11.6144
Joint log likelihood of position 756: -33.5051
Joint log likelihood of position 757: -37.5749
Joint log likelihood of position 758: -17.5959
Joint log likelihood of position 759: -35.4243
Joint log likelihood of position 760: -4.20902
Joint log likelihood of position 761: -5.4273
Joint log likelihood of position 762: -25.6634
Joint log likelihood of position 763: -50.895
Joint log likelihood of position 764: -51.6428
Joint log likelihood of position 765: -35.5846
Joint log likelihood of position 766: -9.17645
Joint log likelihood of position 767: -15.871
Joint log likelihood of position 768: -4.79842
Joint log likelihood of position 769: -70.6766
Joint log likelihood of position 770: -25.1287
Joint log likelihood of position 771: -4.00058
Joint log likelihood of position 772: -24.8886
Joint log likelihood of position 773: -28.5277
Joint log likelihood of position 774: -9.81307
Joint log likelihood of position 775: -15.4659
Joint log likelihood of position 776: -4.65008
Joint log likelihood of position 777: -9.4578
Joint log likelihood of position 778: -5.76028
Joint log likelihood of position 779: -5.22851
Joint log likelihood of position 780: -4.76734
Joint log likelihood of position 781: -50.462
Joint log likelihood of position 782: -11.0066
Joint log likelihood of position 783: -4.65008
Joint log likelihood of position 784: -5.38997
Joint log likelihood of position 785: -13.9028
Joint log likelihood of position 786: -55.4544
Joint log likelihood of position 787: -4.06751
Joint log likelihood of position 788: -4.27414
Joint log likelihood of position 789: -4.00177
Joint log likelihood of position 790: -4.00177
Joint log likelihood of position 791: -4.00177
Joint log likelihood of position 792: -4.00177
Joint log likelihood of position 793: -4.00177
Joint log likelihood of position 794: -109.419
Joint log likelihood of position 795: -128.062
Joint log likelihood of position 796: -103.996
Joint log likelihood of position 797: -142.707
Joint log likelihood of position 798: -133.159
Joint log likelihood of position 799: -116.263
Joint log likelihood of position 800: -33.751
Joint log likelihood of position 801: -19.3183
Joint log likelihood of position 802: -18.0613
Joint log likelihood of position 803: -11.9331
Joint log likelihood of position 804: -11.8175
Joint log likelihood of position 805: -4.92014
Joint log likelihood of position 806: -3.64413
Joint log likelihood of position 807: -3.64413
Joint log likelihood of position 808: -18.3421
Joint log likelihood of position 809: -4.98817
Joint log likelihood of position 810: -4.65008
Joint log likelihood of position 811: -55.0886
Joint log likelihood of position 812: -33.0718
Joint log likelihood of position 813: -10.8748
Joint log likelihood of position 814: -16.731
Joint log likelihood of position 815: -4.00058
Joint log likelihood of position 816: -4.9424
Joint log likelihood of position 817: -4.6211
Joint log likelihood of position 818: -4.88905
Joint log likelihood of position 819: -5.76028
Joint log likelihood of position 820: -4.88905
Joint log likelihood of position 821: -4.88905
Joint log likelihood of position 822: -4.8737
Joint log likelihood of position 823: -4.76734
Joint log likelihood of position 824: -4.76734
Joint log likelihood of position 825: -4.65008
Joint log likelihood of position 826: -10.5658
Joint log likelihood of position 827: -5.76028
Joint log likelihood of position 828: -34.7693
Joint log likelihood of position 829: -17.8877
Joint log likelihood of position 830: -4.65418
Joint log likelihood of position 831: -14.8539
Joint log likelihood of position 832: -4.00058
Joint log likelihood of position 833: -4.6211
Joint log likelihood of position 834: -16.7145
Joint log likelihood of position 835: -40.0095
Joint log likelihood of position 836: -11.3291
Joint log likelihood of position 837: -55.6269
Joint log likelihood of position 838: -44.3038
Joint log likelihood of position 839: -4.00058
Joint log likelihood of position 840: -33.1181
Joint log likelihood of position 841: -51.1476
Joint log likelihood of position 842: -21.1673
Joint log likelihood of position 843: -85.3777
Joint log likelihood of position 844: -4.52135
Joint log likelihood of position 845: -59.1819
Joint log likelihood of position 846: -12.6951
Joint log likelihood of position 847: -88.3827
Joint log likelihood of position 848: -40.0261
Joint log likelihood of position 849: -52.9891
Joint log likelihood of position 850: -5.12469
Joint log likelihood of position 851: -27.7995
Joint log likelihood of position 852: -5.22851
Joint log likelihood of position 853: -18.2806
Joint log likelihood of position 854: -21.8646
Joint log likelihood of position 855: -39.1064
Joint log likelihood of position 856: -45.8161
Joint log likelihood of position 857: -12.1854
Joint log likelihood of position 858: -4.99154
Joint log likelihood of position 859: -43.1127
Joint log likelihood of position 860: -60.9024
Joint log likelihood of position 861: -18.7809
Joint log likelihood of position 862: -22.1347
Joint log likelihood of position 863: -4.20902
Joint log likelihood of position 864: -5.76028
Joint log likelihood of position 865: -14.1144
Joint log likelihood of position 866: -32.7651
Joint log likelihood of position 867: -4.20902
Joint log likelihood of position 868: -13.6284
Joint log likelihood of position 869: -9.71994
Joint log likelihood of position 870: -4.9424
Joint log likelihood of position 871: -53.212
Joint log likelihood of position 872: -4.65418
Joint log likelihood of position 873: -84.7375
Joint log likelihood of position 874: -4.99154
Joint log likelihood of position 875: -14.9326
Joint log likelihood of position 876: -18.5398
Joint log likelihood of position 877: -27.9741
Joint log likelihood of position 878: -23.4842
Joint log likelihood of position 879: -12.8807
Joint log likelihood of position 880: -36.1573
Joint log likelihood of position 881: -11.8624
Joint log likelihood of position 882: -69.8487
Joint log likelihood of position 883: -12.9137
Joint log likelihood of position 884: -42.6902
Joint log likelihood of position 885: -20.3843
Joint log likelihood of position 886: -32.7691
Joint log likelihood of position 887: -58.2178
Joint log likelihood of position 888: -45.1748
Joint log likelihood of position 889: -82.0407
Joint log likelihood of position 890: -42.2221
Joint log likelihood of position 891: -94.5743
Joint log likelihood of position 892: -5.38997
Joint log likelihood of position 893: -80.8634
Joint log likelihood of position 894: -45.7639
total log likelihood of joint reconstruction: -27834.9

++++++++++++++++++++++++ joing log likelihood +++++++++++++++++++++++++++++++

1,-5.18079
2,-4.3151
3,-4.3151
4,-3.48226
5,-4.19028
6,-4.56485
7,-4.3151
8,-4.28526
9,-4.64951
10,-3.48226
11,-4.12398
12,-8.67578
13,-8.46825
14,-11.6524
15,-11.6524
16,-11.6524
17,-12.8652
18,-4.40917
19,-4.30234
20,-10.9124
21,-10.9509
22,-10.4304
23,-11.9141
24,-9.33363
25,-10.828
26,-8.68134
27,-8.59038
28,-10.7875
29,-9.2159
30,-15.7387
31,-14.8451
32,-16.8618
33,-15.591
34,-11.656
35,-15.3844
36,-13.7145
37,-21.9622
38,-19.4109
39,-22.5935
40,-14.9983
41,-22.2804
42,-21.6704
43,-13.2106
44,-13.783
45,-21.172
46,-14.0972
47,-14.2344
48,-21.3312
49,-24.2396
50,-22.0385
51,-22.9824
52,-19.949
53,-17.5139
54,-19.7923
55,-9.89212
56,-16.2459
57,-19.3402
58,-19.4557
59,-20.7636
60,-18.9569
61,-25.3862
62,-55.5931
63,-27.9612
64,-55.6531
65,-71.8563
66,-85.9764
67,-99.115
68,-14.1896
69,-10.2198
70,-18.2631
71,-106.748
72,-112.47
73,-81.1844
74,-27.7275
75,-17.9852
76,-19.2262
77,-13.6612
78,-16.0058
79,-10.5157
80,-16.2981
81,-17.4222
82,-17.9789
83,-16.5242
84,-8.79536
85,-10.8111
86,-11.3564
87,-9.94373
88,-9.89812
89,-11.3478
90,-10.2525
91,-10.5205
92,-12.4571
93,-8.32581
94,-59.4588
95,-94.0701
96,-4.98817
97,-4.56485
98,-4.28526
99,-4.08325
100,-4.19028
101,-4.19028
102,-4.12398
103,-3.48226
104,-4.10734
105,-4.25171
106,-4.56485
107,-4.04419
108,-3.48226
109,-4.12398
110,-4.12398
111,-4.41219
112,-4.48008
113,-18.8248
114,-120.766
115,-57.7446
116,-30.3301
117,-4.8737
118,-18.8342
119,-66.4344
120,-69.7321
121,-47.0407
122,-78.8586
123,-36.0061
124,-87.3172
125,-29.4665
126,-18.9568
127,-17.6327
128,-36.3051
129,-112.372
130,-60.1361
131,-92.5957
132,-13.3396
133,-4.64556
134,-4.98378
135,-4.86892
136,-18.9046
137,-9.71133
138,-4.63
139,-38.7848
140,-20.6016
141,-44.2429
142,-50.078
143,-66.6542
144,-22.8972
145,-42.1156
146,-24.7911
147,-76.5038
148,-12.4554
149,-9.26532
150,-78.3947
151,-74.1548
152,-12.617
153,-41.8829
154,-99.5532
155,-15.7416
156,-44.4335
157,-69.4828
158,-43.8222
159,-17.3846
160,-17.1377
161,-86.8903
162,-108.987
163,-5.4273
164,-4.29197
165,-59.4844
166,-67.9588
167,-21.5919
168,-72.4404
169,-55.6876
170,-14.4744
171,-58.6918
172,-73.3314
173,-69.975
174,-40.5611
175,-29.1487
176,-72.4359
177,-48.2139
178,-40.1048
179,-11.4229
180,-40.3429
181,-4.65008
182,-26.286
183,-40.6509
184,-89.8488
185,-68.3642
186,-4.65008
187,-33.6261
188,-52.8206
189,-41.2334
190,-29.4278
191,-11.9039
192,-71.8032
193,-59.2137
194,-32.7373
195,-4.79842
196,-48.203
197,-31.6338
198,-22.4103
199,-5.22851
200,-54.3465
201,-4.20902
202,-4.00058
203,-19.0925
204,-40.1568
205,-10.7402
206,-69.028
207,-26.7819
208,-4.00058
209,-23.9721
210,-51.8075
211,-14.3513
212,-41.7552
213,-76.7493
214,-26.7001
215,-55.9214
216,-60.1636
217,-9.8841
218,-4.04762
219,-67.1623
220,-66.4771
221,-62.812
222,-52.6008
223,-13.9723
224,-4.00058
225,-4.88905
226,-4.65008
227,-25.2778
228,-75.8202
229,-46.3049
230,-12.532
231,-69.4625
232,-4.88905
233,-15.5788
234,-4.9424
235,-29.7868
236,-34.6359
237,-9.71464
238,-52.8169
239,-10.6635
240,-20.4429
241,-85.6379
242,-97.59
243,-54.3821
244,-54.2759
245,-4.84298
246,-66.8282
247,-34.1949
248,-28.8663
249,-69.0737
250,-39.9519
251,-36.1919
252,-4.6211
253,-13.6328
254,-16.5004
255,-39.1754
256,-13.4136
257,-64.2597
258,-22.1075
259,-4.20902
260,-4.84298
261,-4.88905
262,-5.38997
263,-47.1003
264,-24.0851
265,-20.8464
266,-41.5011
267,-34.7009
268,-43.7317
269,-89.0833
270,-63.336
271,-92.682
272,-51.3714
273,-55.111
274,-121.49
275,-71.9445
276,-54.9786
277,-65.1755
278,-10.4975
279,-64.6479
280,-46.0555
281,-86.9527
282,-5.38997
283,-16.5923
284,-4.65418
285,-4.79842
286,-36.4536
287,-62.0318
288,-33.7902
289,-47.1792
290,-5.38997
291,-13.6114
292,-60.0597
293,-11.5682
294,-67.2988
295,-43.7648
296,-4.20845
297,-4.79785
298,-4.79785
299,-4.98761
300,-60.7856
301,-4.87309
302,-17.6918
303,-4.6495
304,-48.2187
305,-4.6495
306,-15.1596
307,-12.321
308,-86.4125
309,-63.2985
310,-57.9729
311,-76.7474
312,-114.273
313,-78.5397
314,-30.3706
315,-19.2124
316,-13.9222
317,-35.7682
318,-19.3265
319,-4.9424
320,-68.716
321,-79.4554
322,-16.3406
323,-25.4
324,-57.7839
325,-31.8049
326,-47.8466
327,-32.3371
328,-19.4813
329,-12.5087
330,-5.76028
331,-73.1198
332,-57.3926
333,-4.20902
334,-38.3892
335,-58.9953
336,-5.12469
337,-29.8652
338,-65.2237
339,-4.88905
340,-35.9757
341,-12.4342
342,-5.4273
343,-5.38997
344,-58.4879
345,-10.5967
346,-98.6108
347,-43.9868
348,-29.267
349,-30.8055
350,-38.4814
351,-47.3771
352,-71.8714
353,-45.6758
354,-66.5336
355,-43.4771
356,-101.003
357,-16.577
358,-21.3911
359,-44.3172
360,-4.88905
361,-4.20902
362,-31.326
363,-21.6588
364,-41.4448
365,-53.123
366,-15.9453
367,-97.369
368,-43.7478
369,-106.957
370,-42.0354
371,-64.8283
372,-16.8144
373,-19.6016
374,-30.5744
375,-9.93914
376,-5.22851
377,-26.8293
378,-35.8063
379,-25.0377
380,-35.4849
381,-40.5042
382,-20.2418
383,-48.7777
384,-53.7272
385,-4.02297
386,-86.4216
387,-52.2443
388,-50.6967
389,-111.283
390,-33.2679
391,-41.1027
392,-48.2411
393,-44.3194
394,-80.2599
395,-9.66604
396,-56.0544
397,-80.6069
398,-4.2027
399,-4.31081
400,-11.1079
401,-120.616
402,-120.209
403,-3.67429
404,-4.62653
405,-113.973
406,-68.9428
407,-17.515
408,-16.2673
409,-4.79842
410,-80.4942
411,-17.0748
412,-4.00058
413,-39.8818
414,-4.88905
415,-98.9548
416,-22.423
417,-34.0722
418,-12.3393
419,-79.7995
420,-14.2925
421,-109.299
422,-107.076
423,-33.3799
424,-11.0195
425,-13.7507
426,-20.8524
427,-74.2738
428,-52.3155
429,-110.289
430,-11.9329
431,-12.9015
432,-17.5342
433,-55.1951
434,-11.5441
435,-10.4586
436,-18.2277
437,-40.5733
438,-12.4126
439,-11.2843
440,-46.4013
441,-18.713
442,-4.65418
443,-50.1523
444,-42.7229
445,-20.3637
446,-18.4113
447,-31.2504
448,-44.3049
449,-75.0395
450,-70.7351
451,-4.29685
452,-11.1566
453,-11.8878
454,-100.306
455,-113.457
456,-4.08579
457,-4.93036
458,-5.38997
459,-100.986
460,-24.5543
461,-27.2575
462,-55.9588
463,-105.916
464,-4.63472
465,-70.3668
466,-61.2815
467,-4.28738
468,-3.65717
469,-42.483
470,-15.6836
471,-4.76734
472,-9.41056
473,-50.4225
474,-16.1072
475,-11.4765
476,-108.524
477,-39.4573
478,-14.5611
479,-25.4162
480,-88.1641
481,-57.3237
482,-45.143
483,-34.9979
484,-43.6698
485,-52.783
486,-76.5258
487,-10.2788
488,-26.5085
489,-39.1419
490,-4.88905
491,-4.76734
492,-10.6454
493,-50.1698
494,-40.8946
495,-30.3863
496,-25.9691
497,-54.9865
498,-11.924
499,-24.9129
500,-11.3889
501,-88.0799
502,-53.5311
503,-4.20902
504,-80.1584
505,-41.7111
506,-33.3001
507,-51.7254
508,-104.044
509,-14.5187
510,-26.2181
511,-54.2529
512,-28.4264
513,-4.99154
514,-4.20902
515,-68.4823
516,-10.9132
517,-91.3886
518,-51.3925
519,-41.748
520,-25.4528
521,-45.3248
522,-31.6064
523,-11.7442
524,-70.3634
525,-28.678
526,-92.1094
527,-77.7794
528,-74.1761
529,-10.3479
530,-63.1708
531,-55.6305
532,-11.2732
533,-28.3147
534,-23.0955
535,-4.79378
536,-3.99589
537,-37.492
538,-11.3482
539,-18.4114
540,-38.6588
541,-22.9074
542,-13.0318
543,-64.7071
544,-10.5513
545,-38.942
546,-14.9951
547,-98.7955
548,-4.16922
549,-4.02297
550,-101.346
551,-91.9983
552,-90.8747
553,-16.2324
554,-61.8802
555,-53.676
556,-53.9154
557,-33.1543
558,-18.7737
559,-17.2309
560,-9.47845
561,-45.4496
562,-103.763
563,-31.1029
564,-44.4062
565,-31.3749
566,-9.51392
567,-25.0498
568,-15.8381
569,-46.9673
570,-78.7415
571,-4.79842
572,-89.3754
573,-33.8743
574,-66.6599
575,-5.12469
576,-33.0045
577,-15.7577
578,-55.4549
579,-69.8267
580,-19.9627
581,-17.453
582,-4.88905
583,-3.68427
584,-38.0344
585,-22.2868
586,-46.1341
587,-28.3281
588,-4.65008
589,-43.8382
590,-4.79842
591,-28.3975
592,-26.2479
593,-39.3507
594,-66.7933
595,-19.859
596,-75.7978
597,-42.522
598,-125.725
599,-37.0281
600,-24.8571
601,-13.9962
602,-35.1093
603,-24.2997
604,-12.8944
605,-25.6266
606,-4.00058
607,-11.1336
608,-31.9682
609,-23.462
610,-4.98817
611,-4.20902
612,-4.20902
613,-4.79842
614,-26.1845
615,-63.4477
616,-18.3946
617,-76.1371
618,-4.9424
619,-4.65008
620,-80.9356
621,-4.79842
622,-17.2469
623,-42.4062
624,-60.2709
625,-11.6579
626,-64.8752
627,-29.037
628,-28.5884
629,-76.6724
630,-47.0255
631,-25.0549
632,-26.7628
633,-16.38
634,-87.0853
635,-9.21835
636,-63.6626
637,-19.5745
638,-59.4314
639,-4.6211
640,-5.22851
641,-15.333
642,-4.8737
643,-4.20902
644,-4.20902
645,-4.20902
646,-4.63472
647,-4.98817
648,-4.20902
649,-15.3437
650,-44.3945
651,-5.38997
652,-13.4453
653,-20.2006
654,-60.7987
655,-4.20902
656,-36.2657
657,-12.3909
658,-54.1237
659,-70.3312
660,-4.65418
661,-17.8087
662,-13.8491
663,-16.6241
664,-4.79842
665,-4.88905
666,-4.88905
667,-4.79842
668,-38.0275
669,-32.6896
670,-31.9745
671,-65.7509
672,-12.323
673,-32.804
674,-4.00058
675,-28.7609
676,-67.351
677,-75.5518
678,-4.20149
679,-4.98072
680,-4.93391
681,-42.1194
682,-40.9328
683,-113.254
684,-34.2265
685,-10.8823
686,-11.6527
687,-15.215
688,-4.62671
689,-4.20149
690,-37.126
691,-4.83288
692,-14.4973
693,-11.8141
694,-3.99719
695,-3.99719
696,-4.88712
697,-4.92723
698,-20.5354
699,-10.5247
700,-21.6135
701,-51.2769
702,-4.20348
703,-3.65319
704,-32.0922
705,-21.1606
706,-29.0523
707,-63.7977
708,-22.3542
709,-9.54329
710,-9.92124
711,-8.68082
712,-4.03316
713,-4.51349
714,-4.03316
715,-3.43589
716,-4.30561
717,-4.26402
718,-4.35923
719,-4.88219
720,-3.64806
721,-4.26402
722,-4.13759
723,-11.5081
724,-9.51703
725,-13.1982
726,-11.1469
727,-4.64241
728,-29.1374
729,-3.99299
730,-25.7839
731,-4.20149
732,-5.41994
733,-10.6321
734,-3.99299
735,-12.1673
736,-5.76028
737,-4.76734
738,-4.20902
739,-4.76734
740,-5.7519
741,-4.88905
742,-5.7519
743,-4.00058
744,-4.8737
745,-9.86022
746,-5.76028
747,-12.9219
748,-4.79842
749,-4.9424
750,-4.99154
751,-4.20902
752,-4.20395
753,-11.1998
754,-10.932
755,-11.6144
756,-33.5051
757,-37.5749
758,-17.5959
759,-35.4243
760,-4.20902
761,-5.4273
762,-25.6634
763,-50.895
764,-51.6428
765,-35.5846
766,-9.17645
767,-15.871
768,-4.79842
769,-70.6766
770,-25.1287
771,-4.00058
772,-24.8886
773,-28.5277
774,-9.81307
775,-15.4659
776,-4.65008
777,-9.4578
778,-5.76028
779,-5.22851
780,-4.76734
781,-50.462
782,-11.0066
783,-4.65008
784,-5.38997
785,-13.9028
786,-55.4544
787,-4.06751
788,-4.27414
789,-4.00177
790,-4.00177
791,-4.00177
792,-4.00177
793,-4.00177
794,-109.419
795,-128.062
796,-103.996
797,-142.707
798,-133.159
799,-116.263
800,-33.751
801,-19.3183
802,-18.0613
803,-11.9331
804,-11.8175
805,-4.92014
806,-3.64413
807,-3.64413
808,-18.3421
809,-4.98817
810,-4.65008
811,-55.0886
812,-33.0718
813,-10.8748
814,-16.731
815,-4.00058
816,-4.9424
817,-4.6211
818,-4.88905
819,-5.76028
820,-4.88905
821,-4.88905
822,-4.8737
823,-4.76734
824,-4.76734
825,-4.65008
826,-10.5658
827,-5.76028
828,-34.7693
829,-17.8877
830,-4.65418
831,-14.8539
832,-4.00058
833,-4.6211
834,-16.7145
835,-40.0095
836,-11.3291
837,-55.6269
838,-44.3038
839,-4.00058
840,-33.1181
841,-51.1476
842,-21.1673
843,-85.3777
844,-4.52135
845,-59.1819
846,-12.6951
847,-88.3827
848,-40.0261
849,-52.9891
850,-5.12469
851,-27.7995
852,-5.22851
853,-18.2806
854,-21.8646
855,-39.1064
856,-45.8161
857,-12.1854
858,-4.99154
859,-43.1127
860,-60.9024
861,-18.7809
862,-22.1347
863,-4.20902
864,-5.76028
865,-14.1144
866,-32.7651
867,-4.20902
868,-13.6284
869,-9.71994
870,-4.9424
871,-53.212
872,-4.65418
873,-84.7375
874,-4.99154
875,-14.9326
876,-18.5398
877,-27.9741
878,-23.4842
879,-12.8807
880,-36.1573
881,-11.8624
882,-69.8487
883,-12.9137
884,-42.6902
885,-20.3843
886,-32.7691
887,-58.2178
888,-45.1748
889,-82.0407
890,-42.2221
891,-94.5743
892,-5.38997
893,-80.8634
894,-45.7639

++++++++++++++++++++++++ joint probs +++++++++++++++++++++++++++++++

1,0.00562354
2,0.0133653
3,0.0133653
4,0.0307379
5,0.015142
6,0.0104115
7,0.0133653
8,0.0137701
9,0.00956627
10,0.0307379
11,0.01618
12,0.000170669
13,0.000210032
14,8.69788e-06
15,8.69788e-06
16,8.69788e-06
17,2.58654e-06
18,0.0121653
19,0.0135368
20,1.82316e-05
21,1.75425e-05
22,2.95222e-05
23,6.69501e-06
24,8.84007e-05
25,1.98358e-05
26,0.000169724
27,0.000185885
28,2.0656e-05
29,9.94458e-05
30,1.46137e-07
31,3.57144e-07
32,4.75361e-08
33,1.694e-07
34,8.66693e-06
35,2.08272e-07
36,1.10625e-06
37,2.89689e-10
38,3.71492e-09
39,1.54083e-10
40,3.06422e-07
41,2.10742e-10
42,3.8786e-10
43,1.83104e-06
44,1.03304e-06
45,6.38465e-10
46,7.5448e-07
47,6.57767e-07
48,5.44459e-10
49,2.97096e-11
50,2.68415e-10
51,1.04444e-10
52,2.16902e-09
53,2.4764e-08
54,2.53693e-09
55,5.05715e-05
56,8.80001e-08
57,3.98728e-09
58,3.55212e-09
59,9.60453e-10
60,5.84973e-09
61,9.439e-12
62,7.18165e-25
63,7.18815e-13
64,6.76318e-25
65,6.2114e-32
66,4.58055e-38
67,9.01382e-44
68,6.87946e-07
69,3.64421e-05
70,1.17071e-08
71,4.36261e-47
72,1.42845e-49
73,5.52154e-36
74,9.08e-13
75,1.54576e-08
76,4.46869e-09
77,1.16684e-06
78,1.11882e-07
79,2.71062e-05
80,8.35235e-08
81,2.71427e-08
82,1.5555e-08
83,6.66207e-08
84,0.000151434
85,2.0175e-05
86,1.16941e-05
87,4.80279e-05
88,5.02692e-05
89,1.1796e-05
90,3.52684e-05
91,2.69767e-05
92,3.88984e-06
93,0.000242185
94,1.50439e-26
95,1.3992e-41
96,0.0068181
97,0.0104115
98,0.0137701
99,0.0168526
100,0.015142
101,0.015142
102,0.01618
103,0.0307379
104,0.0164516
105,0.0142398
106,0.0104115
107,0.0175239
108,0.0307379
109,0.01618
110,0.01618
111,0.0121286
112,0.0113325
113,6.67535e-09
114,3.56562e-53
115,8.35251e-26
116,6.72706e-14
117,0.007645
118,6.61325e-09
119,1.40573e-29
120,5.19681e-31
121,3.71967e-21
122,5.65133e-35
123,2.30531e-16
124,1.19844e-38
125,1.59535e-13
126,5.85015e-09
127,2.19906e-08
128,1.70965e-16
129,1.57578e-49
130,7.64243e-27
131,6.11207e-41
132,1.60947e-06
133,0.00960415
134,0.00684812
135,0.00768164
136,6.1637e-09
137,6.05928e-05
138,0.00975476
139,1.43216e-17
140,1.12939e-09
141,6.1034e-20
142,1.78394e-22
143,1.12837e-29
144,1.13727e-10
145,5.12199e-19
146,1.71152e-11
147,5.95418e-34
148,3.8968e-06
149,9.46506e-05
150,8.98663e-35
151,6.23716e-33
152,3.31509e-06
153,6.46352e-19
154,5.81541e-44
155,1.45715e-07
156,5.04394e-20
157,6.66792e-31
158,9.29566e-20
159,2.81808e-08
160,3.60732e-08
161,1.83654e-38
162,4.65332e-48
163,0.00439495
164,0.0136779
165,1.46634e-26
166,3.06114e-30
167,4.19541e-10
168,3.46367e-32
169,6.53406e-25
170,5.1744e-07
171,3.23963e-26
172,1.42096e-32
173,4.07605e-31
174,2.42406e-18
175,2.19229e-13
176,3.47944e-32
177,1.15077e-21
178,3.82579e-18
179,1.09416e-05
180,3.01505e-18
181,0.00956083
182,3.83831e-12
183,2.21593e-18
184,9.53109e-40
185,2.04077e-30
186,0.00956083
187,2.49095e-15
188,1.14891e-23
189,1.2375e-18
190,1.65826e-13
191,6.76419e-06
192,6.55049e-32
193,1.92223e-26
194,6.05887e-15
195,0.00824275
196,1.16332e-21
197,1.82642e-14
198,1.85065e-10
199,0.00536153
200,2.49805e-24
201,0.0148609
202,0.0183051
203,5.10791e-09
204,3.63183e-18
205,2.16559e-05
206,1.05084e-30
207,2.33763e-12
208,0.0183051
209,3.88175e-11
210,3.16442e-23
211,5.85198e-07
212,7.34444e-19
213,4.65812e-34
214,2.53674e-12
215,5.17167e-25
216,7.43484e-27
217,5.0979e-05
218,0.0174638
219,6.78846e-30
220,1.34694e-29
221,5.26138e-28
222,1.43142e-23
223,8.54861e-07
224,0.0183051
225,0.0075286
226,0.00956083
227,1.05192e-11
228,1.17955e-33
229,7.7634e-21
230,3.60931e-06
231,6.80478e-31
232,0.0075286
233,1.71477e-07
234,0.00713745
235,1.15814e-13
236,9.07436e-16
237,6.03927e-05
238,1.15323e-23
239,2.33836e-05
240,1.32361e-09
241,6.42605e-38
242,4.14203e-43
243,2.41076e-24
244,2.68083e-24
245,0.00788353
246,9.48147e-30
247,1.41037e-15
248,2.90749e-13
249,1.00382e-30
250,4.45775e-18
251,1.91448e-16
252,0.00984199
253,1.20042e-06
254,6.82273e-08
255,9.69082e-18
256,1.49464e-06
257,1.23698e-28
258,2.50521e-10
259,0.0148609
260,0.00788353
261,0.0075286
262,0.00456211
263,3.5044e-21
264,3.46731e-11
265,8.84135e-10
266,9.46875e-19
267,8.50341e-16
268,1.01761e-19
269,2.04929e-39
270,3.11534e-28
271,5.60702e-41
272,4.89413e-23
273,1.16304e-24
274,1.72778e-53
275,5.68702e-32
276,1.32774e-24
277,4.95034e-29
278,2.76066e-05
279,8.39045e-29
280,9.96245e-21
281,1.72559e-38
282,0.00456211
283,6.22394e-08
284,0.00952173
285,0.00824275
286,1.47374e-16
287,1.14798e-27
288,2.11407e-15
289,3.23833e-21
290,0.00456211
291,1.22643e-06
292,8.24896e-27
293,9.46218e-06
294,5.92224e-30
295,9.84411e-20
296,0.0148694
297,0.00824744
298,0.00824744
299,0.00682195
300,3.99178e-27
301,0.0076497
302,2.07277e-08
303,0.00956639
304,1.14521e-21
305,0.00956639
306,2.60768e-07
307,4.45729e-06
308,2.96165e-38
309,3.23462e-28
310,6.64808e-26
311,4.667e-34
312,2.35378e-50
313,7.77417e-35
314,6.45947e-14
315,4.53051e-09
316,8.9881e-07
317,2.92464e-16
318,4.04205e-09
319,0.00713745
320,1.43549e-30
321,3.11139e-35
322,8.00501e-08
323,9.30924e-12
324,8.03097e-26
325,1.5392e-14
326,1.66149e-21
327,9.04033e-15
328,3.46246e-09
329,3.69423e-06
330,0.00315023
331,1.75579e-32
332,1.1877e-25
333,0.0148609
334,2.1271e-17
335,2.39138e-26
336,0.00594806
337,1.07076e-13
338,4.7173e-29
339,0.0075286
340,2.37663e-16
341,3.98018e-06
342,0.00439495
343,0.00456211
344,3.97226e-26
345,2.49983e-05
346,1.49235e-43
347,7.88462e-20
348,1.94757e-13
349,4.18179e-14
350,1.93979e-17
351,2.65698e-21
352,6.11867e-32
353,1.45635e-20
354,1.273e-29
355,1.31259e-19
356,1.36402e-44
357,6.31948e-08
358,5.12832e-10
359,5.66633e-20
360,0.0075286
361,0.0148609
362,2.48468e-14
363,3.92366e-10
364,1.00176e-18
365,8.49102e-24
366,1.18864e-07
367,5.16633e-43
368,1.00136e-19
369,3.53971e-47
370,5.54933e-19
371,7.00499e-29
372,4.98405e-08
373,3.06998e-09
374,5.26866e-14
375,4.82485e-05
376,0.00536153
377,2.22932e-12
378,2.81525e-16
379,1.33745e-11
380,3.88224e-16
381,2.56608e-18
382,1.61844e-09
383,6.54795e-22
384,4.64038e-24
385,0.0178997
386,2.93479e-38
387,2.04444e-23
388,9.60934e-23
389,4.68344e-49
390,3.56392e-15
391,1.41039e-18
392,1.11981e-21
393,5.65361e-20
394,1.39172e-35
395,6.34003e-05
396,4.52763e-25
397,9.83746e-36
398,0.0149552
399,0.0134227
400,1.49935e-05
401,4.14242e-53
402,6.21871e-53
403,0.0253675
404,0.00978864
405,3.17767e-50
406,1.14423e-30
407,2.47369e-08
408,8.61411e-08
409,0.00824275
410,1.10106e-35
411,3.84141e-08
412,0.0183051
413,4.78137e-18
414,0.0075286
415,1.05797e-43
416,1.82725e-10
417,1.59459e-15
418,4.37613e-06
419,2.20558e-35
420,6.20623e-07
421,3.40301e-48
422,3.14452e-47
423,3.18622e-15
424,1.63785e-05
425,1.06694e-06
426,8.78867e-10
427,5.53739e-33
428,1.90401e-23
429,1.26447e-48
430,6.57092e-06
431,2.49431e-06
432,2.42657e-08
433,1.06928e-24
434,9.69261e-06
435,2.87003e-05
436,1.21283e-08
437,2.39462e-18
438,4.06696e-06
439,1.25684e-05
440,7.04972e-21
441,7.46507e-09
442,0.00952173
443,1.65622e-22
444,2.79039e-19
445,1.43269e-09
446,1.00945e-08
447,2.67989e-14
448,5.73595e-20
449,2.57494e-33
450,1.90602e-31
451,0.0136113
452,1.42814e-05
453,6.87358e-06
454,2.73827e-44
455,5.3262e-50
456,0.0168099
457,0.0072239
458,0.00456211
459,1.38729e-44
460,2.16868e-11
461,1.45285e-12
462,4.98222e-25
463,1.00319e-46
464,0.00970879
465,2.75484e-31
466,2.43097e-27
467,0.0137409
468,0.0258054
469,3.54698e-19
470,1.54426e-07
471,0.008503
472,8.1855e-05
473,1.26409e-22
474,1.01093e-07
475,1.03706e-05
476,7.39106e-48
477,7.30968e-18
478,4.74475e-07
479,9.15934e-12
480,5.13847e-39
481,1.27238e-25
482,2.48108e-20
483,6.31867e-16
484,1.08252e-19
485,1.19301e-23
486,5.82458e-34
487,3.43546e-05
488,3.07254e-12
489,1.00208e-17
490,0.0075286
491,0.008503
492,2.38103e-05
493,1.62749e-22
494,1.7366e-18
495,6.3593e-14
496,5.26922e-12
497,1.31718e-24
498,6.6297e-06
499,1.51512e-11
500,1.13206e-05
501,5.5894e-39
502,5.64606e-24
503,0.0148609
504,1.54048e-35
505,7.67522e-19
506,3.45118e-15
507,3.43514e-23
508,6.52073e-46
509,4.95022e-07
510,4.10776e-12
511,2.74316e-24
512,4.51391e-13
513,0.00679522
514,0.0148609
515,1.81348e-30
516,1.82167e-05
517,2.04381e-40
518,4.79198e-23
519,7.39733e-19
520,8.83043e-12
521,2.06866e-20
522,1.87728e-14
523,7.93551e-06
524,2.76418e-31
525,3.51013e-13
526,9.93973e-41
527,1.66272e-34
528,6.10581e-33
529,3.20614e-05
530,3.67495e-28
531,6.91785e-25
532,1.27092e-05
533,5.04757e-13
534,9.32715e-11
535,0.00828109
536,0.018391
537,5.21729e-17
538,1.17903e-05
539,1.00931e-08
540,1.62436e-17
541,1.12578e-10
542,2.18957e-06
543,7.90823e-29
544,2.61596e-05
545,1.22375e-17
546,3.074e-07
547,1.24069e-43
548,0.0154644
549,0.0178997
550,9.68719e-45
551,1.11081e-40
552,3.41674e-40
553,8.91978e-08
554,1.33589e-27
555,4.88452e-24
556,3.84441e-24
557,3.99267e-15
558,7.02557e-09
559,3.28632e-08
560,7.6482e-05
561,1.82598e-20
562,8.63878e-46
563,3.10573e-14
564,5.18335e-20
565,2.36633e-14
566,7.38168e-05
567,1.32132e-11
568,1.32306e-07
569,4.00273e-21
570,6.35329e-35
571,0.00824275
572,1.53016e-39
573,1.9434e-15
574,1.12193e-29
575,0.00594806
576,4.638e-15
577,1.43395e-07
578,8.24571e-25
579,4.72767e-31
580,2.13951e-09
581,2.63172e-08
582,0.0075286
583,0.0251155
584,3.03305e-17
585,2.09405e-10
586,9.20866e-21
587,4.98016e-13
588,0.00956083
589,9.14754e-20
590,0.00824275
591,4.64662e-13
592,3.98717e-12
593,8.132e-18
594,9.81803e-30
595,2.37332e-09
596,1.20621e-33
597,3.41145e-19
598,2.50254e-55
599,8.29655e-17
600,1.60216e-11
601,8.34706e-07
602,5.65212e-16
603,2.79761e-11
604,2.512e-06
605,7.42168e-12
606,0.0183051
607,1.46134e-05
608,1.30736e-14
609,6.46514e-11
610,0.0068181
611,0.0148609
612,0.0148609
613,0.00824275
614,4.24849e-12
615,2.7863e-28
616,1.02645e-08
617,8.59175e-34
618,0.00713745
619,0.00956083
620,7.08168e-36
621,0.00824275
622,3.23412e-08
623,3.83017e-19
624,6.67849e-27
625,8.65002e-06
626,6.68452e-29
627,2.45132e-13
628,3.83912e-13
629,5.03048e-34
630,3.77645e-21
631,1.31455e-11
632,2.3827e-12
633,7.69578e-08
634,1.51127e-38
635,9.92024e-05
636,2.24731e-28
637,3.15416e-09
638,1.54619e-26
639,0.00984199
640,0.00536153
641,2.19253e-07
642,0.007645
643,0.0148609
644,0.0148609
645,0.0148609
646,0.00970879
647,0.0068181
648,0.0148609
649,2.16936e-07
650,5.24438e-20
651,0.00456211
652,1.44807e-06
653,1.68646e-09
654,3.93948e-27
655,0.0148609
656,1.77839e-16
657,4.15628e-06
658,3.12172e-24
659,2.85465e-31
660,0.00952173
661,1.84403e-08
662,9.66937e-07
663,6.02898e-08
664,0.00824275
665,0.0075286
666,0.0075286
667,0.00824275
668,3.05388e-17
669,6.35431e-15
670,1.29906e-14
671,2.78451e-29
672,4.44835e-06
673,5.66787e-15
674,0.0183051
675,3.23077e-13
676,5.62135e-30
677,1.54265e-33
678,0.0149733
679,0.00686911
680,0.00719833
681,5.10233e-19
682,1.67148e-18
683,6.52547e-50
684,1.36658e-15
685,1.87876e-05
686,8.69517e-06
687,2.46722e-07
688,0.00978688
689,0.0149733
690,7.52305e-17
691,0.00796358
692,5.05691e-07
693,7.39985e-06
694,0.0183672
695,0.0183672
696,0.00754309
697,0.00724656
698,1.20669e-09
699,2.68644e-05
700,4.10553e-10
701,5.37934e-23
702,0.0149435
703,0.0259085
704,1.15482e-14
705,6.4574e-10
706,2.41399e-13
707,1.9634e-28
708,1.95749e-10
709,7.16804e-05
710,4.91202e-05
711,0.000169812
712,0.0177182
713,0.0109602
714,0.0177182
715,0.0321967
716,0.0134927
717,0.0140656
718,0.0127882
719,0.00758037
720,0.0260416
721,0.0140656
722,0.0159613
723,1.00481e-05
724,7.3588e-05
725,1.85391e-06
726,1.44204e-05
727,0.00963445
728,2.21712e-13
729,0.0184444
730,6.34134e-12
731,0.0149733
732,0.0044274
733,2.41297e-05
734,0.0184444
735,5.19752e-06
736,0.00315023
737,0.008503
738,0.0148609
739,0.008503
740,0.00317673
741,0.0075286
742,0.00317673
743,0.0183051
744,0.007645
745,5.2211e-05
746,0.00315023
747,2.44399e-06
748,0.00824275
749,0.00713745
750,0.00679522
751,0.0148609
752,0.0149365
753,1.36774e-05
754,1.78765e-05
755,9.03548e-06
756,2.81149e-15
757,4.80197e-17
758,2.28142e-08
759,4.12512e-16
760,0.0148609
761,0.00439495
762,7.15363e-12
763,7.88077e-23
764,3.73086e-23
765,3.51388e-16
766,0.000103447
767,1.28035e-07
768,0.00824275
769,2.02085e-31
770,1.22103e-11
771,0.0183051
772,1.55249e-11
773,4.07903e-13
774,5.47318e-05
775,1.91975e-07
776,0.00956083
777,7.80783e-05
778,0.00315023
779,0.00536153
780,0.008503
781,1.21515e-22
782,1.65911e-05
783,0.00956083
784,0.00456211
785,9.16425e-07
786,8.25005e-25
787,0.01712
788,0.013924
789,0.0182832
790,0.0182832
791,0.0182832
792,0.0182832
793,0.0182832
794,3.01841e-48
795,2.41641e-56
796,6.83763e-46
797,1.05511e-62
798,1.47846e-58
799,3.21832e-51
800,2.19852e-15
801,4.07524e-09
802,1.43237e-08
803,6.56961e-06
804,7.37462e-06
805,0.00729812
806,0.026144
807,0.026144
808,1.08172e-08
809,0.0068181
810,0.00956083
811,1.18944e-24
812,4.33605e-15
813,1.89298e-05
814,5.418e-08
815,0.0183051
816,0.00713745
817,0.00984199
818,0.0075286
819,0.00315023
820,0.0075286
821,0.0075286
822,0.007645
823,0.008503
824,0.008503
825,0.00956083
826,2.57823e-05
827,0.00315023
828,7.94145e-16
829,1.70392e-08
830,0.00952173
831,3.5402e-07
832,0.0183051
833,0.00984199
834,5.50801e-08
835,4.20821e-18
836,1.20175e-05
837,6.94272e-25
838,5.74268e-20
839,0.0183051
840,4.13987e-15
841,6.12152e-23
842,6.41455e-10
843,8.33531e-38
844,0.0108743
845,1.98448e-26
846,3.06617e-06
847,4.12953e-39
848,4.13894e-18
849,9.70783e-24
850,0.00594806
851,8.44987e-13
852,0.00536153
853,1.1504e-08
854,3.19381e-10
855,1.03828e-17
856,1.26567e-20
857,5.10453e-06
858,0.00679522
859,1.88963e-19
860,3.55154e-27
861,6.97491e-09
862,2.43799e-10
863,0.0148609
864,0.00315023
865,7.41669e-07
866,5.89226e-15
867,0.0148609
868,1.20573e-06
869,6.00735e-05
870,0.00713745
871,7.76839e-24
872,0.00952173
873,1.58114e-37
874,0.00679522
875,3.27233e-07
876,8.87726e-09
877,7.09617e-13
878,6.32327e-11
879,2.54678e-06
880,1.98187e-16
881,7.05025e-06
882,4.62475e-31
883,2.46413e-06
884,2.88324e-19
885,1.40343e-09
886,5.86869e-15
887,5.20397e-26
888,2.40338e-20
889,2.34515e-36
890,4.6045e-19
891,8.45113e-42
892,0.00456211
893,7.6115e-36
894,1.33346e-20

# created on Sat Jun 17 01:11:47 2017
name	parent  child
AmboTri_sc00001.180 N5     
Sevir.2G129800 N10    
Seita.2G124900 N10    
GRMZM2G015238 N12    
Sobic.008G103200 N12    
Pahal.B01682 N13    
Pavir.Ba03172 N13    
Brast04G309600 N15    
Bradi3g03185 N15    
Os01g01830 N14    
Os04g47360  N16    
Sobic.006G177800 N19    
GRMZM2G322819 N19    
Seita.7G198100 N21    
Sevir.7G209900  N21    
Pavir.Ga01030 N22    
Pahal.G01924 N22    
Bradi5g18277  N23    
Brast09G170900  N23    
Peinf101Scf00688g11016 N29    
Peaxi162Scf00400g00047 N29    
PGSC0003DMT400074279 N32    
Solyc08g022070 N32    
CA08g03740 N31    
NtmRNA_30606 N33    
Niben101Scf00837g01002 N34    
Niben101Scf02175g03015 N34    
Peinf101Scf01043g06027 N36    
Peaxi162Scf00174g00141 N36    
NtmRNA_104808 N38    
Niben101Scf05385g01018 N38    
PGSC0003DMT400025603 N40    
Solyc04g082120 N40    
CA04g22450 N39    
Migut.C00913 N26    
Eucgr.F03531 N44    
Ciclev10019028m N44    
Medtr3g115030 N46    
Phvul.009G020800 N47    
Glyma.04G019700 N47    
Medtr1g026380 N48    
Glyma.14G222700 N49    
Phvul.001G001700 N49    
Bostr.20129s0049 N54    
Carubv10021987m N54    
AT1G76140 N55    
AL2G36190 N55    
Thhalv10018135m N57    
Thhalv10018200m N57    
Brara.G03410 N56    
AT1G20380 N60    
AL1G33310 N60    
Bostr.7128s0637 N61    
Carubv10008428m N61    
Brara.F01452 N62    
Thhalv10006924m N62    
Rc30170.m014311 N65    
Manes.18G007900 N65    
Potri.005G247300 N67    
Potri.002G014000 N68    
SapurV1A.0016s0980 N68    
SapurV1A.0016s0970 N70    
Potri.002G013900 N70    
Potri.005G247400 N71    
SapurV1A.0573s0100 N71    
Caripap26.240 N63    
GSVIVT01008711001 N41    
Aqcoe6G232000 N24    
Selagmoell_77679 N4     
Sphfalx0015s0228  N72    
Pp3c2_14350V3  N72    
Sphfalx0333s0011  N2     
Pp3c22_7020V3  N1     
Pp3c1_430V3  N1     
N1  root! N2 Pp3c22_7020V3 Pp3c1_430V3
N2  N1      N3 Sphfalx0333s0011
N3  N2      N4 N72
N4  N3      N5 Selagmoell_77679
N5  N4      AmboTri_sc00001.180 N6
N6  N5      N7 N24
N7  N6      N8 N16
N8  N7      N9 N14
N9  N8      N10 N11
N10 N9      Sevir.2G129800 Seita.2G124900
N11 N9      N12 N13
N12 N11     GRMZM2G015238 Sobic.008G103200
N13 N11     Pahal.B01682 Pavir.Ba03172
N14 N8      N15 Os01g01830
N15 N14     Brast04G309600 Bradi3g03185
N16 N7      Os04g47360 N17
N17 N16     N18 N23
N18 N17     N19 N20
N19 N18     Sobic.006G177800 GRMZM2G322819
N20 N18     N21 N22
N21 N20     Seita.7G198100 Sevir.7G209900
N22 N20     Pavir.Ga01030 Pahal.G01924
N23 N17     Bradi5g18277 Brast09G170900
N24 N6      N25 Aqcoe6G232000
N25 N24     N26 N41
N26 N25     N27 Migut.C00913
N27 N26     N28 N35
N28 N27     N29 N30
N29 N28     Peinf101Scf00688g11016 Peaxi162Scf00400g00047
N30 N28     N31 N33
N31 N30     N32 CA08g03740
N32 N31     PGSC0003DMT400074279 Solyc08g022070
N33 N30     NtmRNA_30606 N34
N34 N33     Niben101Scf00837g01002 Niben101Scf02175g03015
N35 N27     N36 N37
N36 N35     Peinf101Scf01043g06027 Peaxi162Scf00174g00141
N37 N35     N38 N39
N38 N37     NtmRNA_104808 Niben101Scf05385g01018
N39 N37     N40 CA04g22450
N40 N39     PGSC0003DMT400025603 Solyc04g082120
N41 N25     N42 GSVIVT01008711001
N42 N41     N43 N50
N43 N42     N44 N45
N44 N43     Eucgr.F03531 Ciclev10019028m
N45 N43     N46 N48
N46 N45     Medtr3g115030 N47
N47 N46     Phvul.009G020800 Glyma.04G019700
N48 N45     Medtr1g026380 N49
N49 N48     Glyma.14G222700 Phvul.001G001700
N50 N42     N51 N63
N51 N50     N52 N58
N52 N51     N53 N56
N53 N52     N54 N55
N54 N53     Bostr.20129s0049 Carubv10021987m
N55 N53     AT1G76140 AL2G36190
N56 N52     N57 Brara.G03410
N57 N56     Thhalv10018135m Thhalv10018200m
N58 N51     N59 N62
N59 N58     N60 N61
N60 N59     AT1G20380 AL1G33310
N61 N59     Bostr.7128s0637 Carubv10008428m
N62 N58     Brara.F01452 Thhalv10006924m
N63 N50     N64 Caripap26.240
N64 N63     N65 N66
N65 N64     Rc30170.m014311 Manes.18G007900
N66 N64     N67 N69
N67 N66     Potri.005G247300 N68
N68 N67     Potri.002G014000 SapurV1A.0016s0980
N69 N66     N70 N71
N70 N69     SapurV1A.0016s0970 Potri.002G013900
N71 N69     Potri.005G247400 SapurV1A.0573s0100
N72 N3      Sphfalx0015s0228 Pp3c2_14350V3
