# Supplementary material for: Parallel evolution of the POQR prolyl oligo peptidase gene conferring plant quantitative disease resistance
Source: PLoS Genet. 2017 Dec 22;13(12):e1007143. doi: 10.1371/journal.pgen.1007143 (PMC5757927; doi:10.1371/journal.pgen.1007143)
Supplement: S7 File — (TXT) [file pgen.1007143.s007.txt]

>Solyc01g079450
CACACTTATTAGACAATAGATTTTTACTGATATCACTAGACAATAAGCATTGAACTCTTGTTTGAACTCTTATCTCCTCTCGATAGAGTTATAGACTTATAGCCATGGTAATAGTCTATAATGGCTAACATTTTTTGTTTTTTTACAATATAAAGGAATCTTGACTAACATCACAAGATAGTGATAAAAGAATTCGAATTTCAAGAGTACTTTTTTTTTCTTTTTAATTTTGAGTATTTTCCACTCCCACAAAAAAAAAATATCTTGACAAATCAGGGGGCATCTCATGCCTTGTTGAATAAAAAAGAAAAAAAAAACATTTACTTTGGAATCTGTCGAATGGATTTGATTGAATAATTGAAATGTATGAAGCGGTCGCCATGAGCCTTCCCAAAGTCTATCATCGTTTCTCTTTACTCTCTCTACACTCTACTACTTCTCCCATTCTTCCCAAAACCCTCTTCTTCTCATCGTATTCTCTCCGTCTCGCCGTCAAACGCCTCCATTCGCCGCCGTTGCTCCGTCCGCAATCTAGAAGATTCGTCGCCGGTAAGCGATTCCAGGCGAAATCCACTATGGCTTCCTCTAGATTTCACCATCTTGTCCCCGTCAACGCCCTTACTGCGGAGGACGGCGGAAATGGCACTGGCTCTAATGGCGCTGCTGATGCTACTGCTTCTGTTGCTTATGATGACGATGTAGAATCAGCATCAGCCACGGGATATCGTCTTCCTCCGTTTGAGATTAGAGATATTGTTGATGCTCCACCACTTCCAGCACTGTCATTCTCTCCATTAAGGGATAAAATACTGTTTCTTAAGCGGAGATCCTTGCCACCTTTGTCAGATTTAGCAAGACCGGAGGAGAAGCTTGCTGGAATCCGCATTGACGGGAAATGTAACTCCAGGAGTCGCATGTCTTTCTATACTGGCATAGCCATCCATCAGTTAATGGAAGATGGTAGCCTAGGACCGGAAAAAGAGATCCAGGGTCTCCCCAAAGGTGCTAAAATTAATTTTGTGATGTGGTCAAACAATGGTCAGCATTTAGCCTTCAGTGTCCGCCTTGATGAGGATGATGGCAGCAGCAGCAAACTGAGAGTATGGGTTGCTAATGTGGATACTGGGAAAGCCAGACCTCTTTTCGAGTCACCAGATGTATATGTAAATGCTGTTTTTGACAACTTTGTTTGGGTGAATGACTCAACTCTTTTGGTATGTACCATCCCGTTATCTCGTGGAGATCCACCAAGGAAACCTTTGGTCCCCTCTGGCCCCAAGATTCAATCTAATGAGCAAAAGAATGTTATTCAAGCTAGAACCTATCAGGATCTGCTCAAAGATGAATATGATGAAGATCTGTTTGAGTATTATGCTACCACACAACTGGTTTTGGCTTCTTTAGATGGGGAAATGAAGCCCTTTGGTCCACCAGCTATATACACTTCAATGGACCCTTCCCCAGACCAAACATACATTTTGATCTCCTCAACTCACAAGCCGTTTTCATTTGTTGTACCATGCGGAAGGTTTCCCAAAAAGGTTGAACTGTGGAAAGCCAATGGAGAATTTGTGAGAGAACTTTGTGATTTACCCCTTGCCGAAGATATTCCTATTGCATTCAATAGTGTGAGGAAAGGGATGCGATCAATCAATTGGAGAGCAGATAAGCCGTCGACTCTCTATTGGGTTGAGACACAAGATGGCGGTGATGCAAAAGTTGACGTTTCTCCACGTGACATAGTCTATACACAATCTCCTGCACCACATGACAATGAACAACCTAAAATTTTACATAAACTGGACCTTCGTTATGGAGGGATTTCCTGGTGTGATGATACACTTGCATTGGTTTACGAATCGTGGTACAAAACAAGGAAGGTGAGGACATGGGTTATATCTCCCGGATCAGAGGATGTAAATCCCCGGATACTATTTGATCGATCATCAGAAGATGTGTATTCTGATCCTGGTTCTCCCATGTCTCGGAGAACTCCTGCTGGAACATATGTTATTGCGAAGGTGAAGAAGGAAGATGATGGGGACACTTACATATTGTTAAATGGAAGTGGCGCTACCCCAGAAGGCAACATTCCGTTTCTCGATTTGTTTGACATAAATACAGGGAGTAAGGAACGAATATGGCAGAGTGACAAGGAAAAATATTTTGAGACTGTTGTTGCTTTGATGTCTGATCAGAAGGAAGGAGAGTTGTCAATAAATGAGTTGAAGATACTCACTTCTAAAGAATCCAAAACTGAAAACACTCAGTACTACCTTTTGAGCTGGCCTGAGAAAAGAGCATGTCAGATTACAAACTTCCCTCATCCTTACCCACAGTTGGAATCGTTGCAAAAAGAAATGATCAGATATCAGCGGAAAGATGGAGTTCAACTTACTGCGACCCTATATCTTCCACCAGGTTATGATCCCTCAAGAGATGGACCCCTTCCATGCCTTGTTTGGTCATACCCTGGAGAATTTAAGAGTAAAGAGGCAGCTAGCCAAGTTCGAGGTTCCCCTAATGAGTTTGCTGGAATTGGGCCAACATCCCCCCTCCTATGGTTAGCAAGGAGGTTTGCTGTCTTGTCAGGGCCGACAATCCCAATTATTGGAGAGGGTGATGAAGAGGCCAATGACAGGTACATAGAACAACTTGTTGCAAGCGCTGAGGCTGCAGTGGAAGAAGTTGTACGCCGTGGAGTGGCTGATCCAAAAAAAATTGCTGTTGGTGGTCACTCCTATGGGGCATTCATGACAGCAAACCTCCTTGCCCATGCACCTCATCTTTTCTGTTGTGGAATTGCTCGTTCTGGTGCTTATAACAGAACACTAACACCTTTTGGGTTCCAGAATGAGGAGAGAACACTTTGGGAGGCGACCAGTACTTATGTTGAGATGAGCCCTTTTATGTCAGCCAATAAGATTAAAAAGCCTATATTGCTTATCCATGGGGAGGAGGACAACAATCCAGGAACATTGACGATGCAGTCAGATCGTTTCTTCAATGCACTGAAAGGCCATGGTGCACTTTGTCGCCTTGTAATTCTACCATATGAGAGTCATGGTTATGGAGCACGGGAGAGTATAATGCATACACTCTGGGAGACTGATAGGTGGCTCCAAAAGCATTGCGTCTATTCTTCAAATGTCAAGGCAGATGGTAGCGTGTGCAAGGATAATGCAGAAGGCACAGTAGATTCACAAAGCAAAGCTGTTGGTGCTGCTGGAGGTGTTCAAGAGCTTGCCAATTTGGATGATGACCAATTTCACTCTATCAGAAGGTCTTTATTATTTTGAAGGTGACAAGCTAAGTTACCTTGGAGATGAAGCCAGGCGTCCCCAATTAGGTACATATGCTGACGACATATACAACAATTCTATTCAACGAATAAGAACCCTTATAAAGGAGTGCAGGTTGTGTATTTTCATAAAACGTTGTGCTTCTTTAATGTCATGGGTGTAATAGAGCGCTCTGCTTTGCGCGATTACATTTTGGAAGCGTAAAGCTATTGTTCATTAATTAGACGGGGAAGTTCATATTGGATATGCTAAACATCTTTGTACTCTGTACAACGATTAGAAATTGTTGATTCAGCAGTCAACTGTATTGCTAGGTTATGATTTTTGTGCAACTTTTTATGTTGTGCTCTTATTTGGTCCTACTTGGACATTTACCTCTGGGAGATTTAATAACTTAATGGTAAAATAAAAGGAAATAGTGGAAGTGTGAATTAAAGAGGTAGTAGAGGAAAAGAGACGAATAAAAAATACCCGATGGAAATTTAACATATTTCTTGTTGAGTTATCCTTTAAACTCTCCAAAACCAACTACTTTCAAGAATACACTGAAATGGTGCTAGTTATATGCACTTTCAAGATAGTTTTGAGGGACAATTGGA
>Solyc02g050240
ATGGGGAGGCAGTGGTATGAAAATGGGAAACTGTTGAAAAAGAAAAATACTTTCACAGATTTCATTGCTTGTGCAGAATATTTAATAGACAAGAAGTACTGTTCCAAGGAAAAGCTTTGTATCAACGGAAGAAGTGCAGGTGGATTGCTGATCGGTGCTGTTATTAACATGCGTCCTAATTTGTTCAAAGCCGCTGTTGCTGGGGTTCCTTTTGTAGATGTTGTAACTACAATGCTTGATCCAACTATTCCTTTAACAACTTCAGAGTGGGAGGAATGGGGTGATCCACGTCAGGAAGAATTCTATTCCTACATGAAGTCGTATTCCCCTGTTGATAATGTCAAAGCACAGAATTATCCAGACATTCTTGTTACAGCTGGCTTGAATGATCCACGTGTTATGTACTCTGAGCCTGCAAAGTTTGTGGCCAAGTTGAGAGAAATGAAGACGAATGATAATTTACTCTTGTTCAAATGTGAAATGGGTGCAGGACATTTTTCAAAATCTGGAAGATTTGAGAAGCTCCAGGAGGATGCCTTCACCTACACTTTCATACTCAAAGCTCTCAACATGCTAGGCTCTGAGCAACAATGATAAAATCATGTTGATATATTCCAATTTTCTCAACAATTCTTAACATGAACTATTGTCTTATTTATGGTTCAAAACCTGATCTTTGTACTCATTTTATTGACTTTGATTGGCTTCTACTATTTTGTTGAACACACGCTTTTATTGATCAGTTTTGGTTCCAAA
>Solyc02g090180
TTCTAACATCAAATACACTAAAAATATACTATCAATGAGTAGTCCCATTTACATCGCAACAGAAAAACTGATAATGGGAGGAATGAAGAGGCACAAATTACATAAAGGAAGTGGAAAGGCCAATGGTTGTTTGGATCAATTGTGTGGCTTTATAGTCTTTTATTGTGGAAAACTATAACATCAGTCAGGAAGATAACTAGCTCATCCATTGTATATGAAATTTATATAATATCGATAAATTTTCTTCGTTATAATTTAAATTTTTTTATCTAGATTAAGTTAAGGAGTATTTATTTTACTTCATTTTTGTCTTTTCTTTGATATTATATTTTGTGGGTATTGTAGGAAGCATTAGTTGTTTGGTGAAAGTGAACTTTTCATATTTTAAATTTTTTCTTGCTAGATTTTAATAAGTTTAGCATATCATTAGTTTTAAGGCAACAAATATTTTTTTTATATATTATGCATTTACTTGGTGATCATGGAATTGGAGTATCAGAATCATAAAAAGACAACGTAAAAATCTCCGATCAGACACATTATTTAATTTTTTAAAAAAAGATAATATACTCATTAATACGACGAGTTACACCATCTTTTAATAATAAGGTGAAGACTCCCCTACTTCATGAGCATTTTTAATCAAAAACTAAATGAAGGGCATTCTGGTCCTTTTGTATTCAATTTAATAAAAAGGTGATATAGTGCTTAAACCCTGAACCCCAATTTCTCCGCCACCACCATGCGCCACCTCCTGAGCTCTCTCCGCCGCAATCAGCTGAATCACCGCCGTATAACGCCGCGTATCCATTCCATCTTCTGTGCAAATTACAAGCCGCAGAAGCCTCAACCTCCGCCAGCACCACCATCTCCTCCAAAACCTCCTAAAAAGCCGGTGACTTTCACCCATCACGGCGAGTCATGGGAGGACCCTTACAGCTGGATGTCACAGCTCAATGACAAAGTAGCCATGCGCCATATGGATGTGTACATGGAACAGGAGGAGAAATACATTGAAGCCGTTATGTCCGATACCGAACGCCTCCAGTCCAAACTTCAGTCGGAAATGGGCTCTCGCTTGTCAAATGAACTCTCCACACCTCCCCTTCGTTGGGGTCCTTGGTTGTACTATAGGCGAGTGGAAGAAGGGAAGCAGTATCCAGTGCTGTGTAGAAGGTTAGCACGGGCAAATGAAGATTTCATTTCCAATAGATCTCCTTCAGCAGGTTTTGATTTTACTTCGGGGAAGAGAATTGAGCAGAAGCTTCTTGACTACAATGAAGAAGCTGAAAGATTTGGAGGTTATGCATATGAAGAATTATCAGAAGTGTCCCCTGATCACCGATATCTAGCTTACACAATGTATGATAAGGATAACGATTGCTTTAAATTGTCTGTGCGAGACTTAAATTTCGGTTCACTATGTAGTAAGCCCCAAGCAGATCGGGTTTCAAACATAGCTTGGGGGAAAGATGGACAAGCATTACTCTATGTTGTCACTGATCACTGTAAGAGGCCTTATAGAATCTACTGTAGTATGATTGGGTCTGAACAAGATGATGTGTCGCTTATAGAAGAGCCTAGCGAGAATGGCTATGTAAACATAAGACATACTAAGGATTTCCAGTTTCTAACAGTACATATATTCTCGACTACATCATCAAAGATCTTTCTGATAGATGCTGCTGATCCTTTGTCTGGTATGATACCTGTGTGGGAATGTGAGGCTCAAGCCCACTGTGTTGTCGAGCATCACCAAGGGTATCTTTACCTATTTACTGATGCGGCTAAAAATGGACAATTAGTTGATCACCATTATCTTTTACGTAGTCCAGTTAACTGCTCACTGAACAAAAGAAAGTGGGAGAATATATTCAGTGATGACTCGGAGTTCATAATTGAAGACGTCGATTTCAGTGACAAGCACTTGGTTCTCATTGTGCGGGACGGACGAAATTTTAGACTTTGTCCCATTTCTCTTCCTCTGCCAAGTACGAAGGAAGAGATTAAGCTCAAAGAGCTCAGTCCACAGTTTTTACCTCTTCCAAAGAATGTCTGTCAAATTAAGCCTGGAACTAATTATGACTTCTACTCCTCAACAATGCGATTCACAATATCATCCCCTTTGATGCCTGATGCAGTTGTCGATTATGACTTATCAAATGGAAAATGGAACATAGTACAGCAGCAAAACTTGCTTCATGAAAGAACAAGAGTATTGTACGGAACATCATCTTCAGCTAGTTTTATTCAGAGTGCGAGGAAAGTAGGCTCTAATAACGAAGTCAATCCTGAAAATCATTCTACATGGAATGATCTTTCTGAGTTCTATGCCTGTGAAGTTCACAATGTCAAGTCTTATGATGGTATTATTGTTCCTTTGACTGTTGTCTATTCTCCAAAGAGGAAAAAGCAAGCTGAGAATCCCGGATTACTTCATGGACATGGAGCTTATGGAGAGATACTGGACAAACGATGGCGCAGTGAGTTAAAAAGCCTTCTCGATCGTGGTTGGGTCATTGCATATGCTGATGTCAGAGGTGGAGGAGGTGGGGGGGAAAAGTGGCACCATGATGGCAGGCGAACAAAGAAGATCAATTCCATTTATGATTACATATCCTGTGCTAAATTCCTAATTGAGAGGGAAATTGTGCAAGATAACAAGCTCGCTGGGTGGGGTTACAGTGCTGGGGGGCTATTGGTGGCTTCAGCTATAAATTCTTGCCCAAGTCTATTGCGGGCAGCAGTTTTGGAGGTACCGTTTTTGGATCCAACAAACACTCTCCTCAATCCAATCTTACCACTTACACCTGCTGACTATGATGAGTTTGGGTACCCCGGGGACATTACTGACTTCCAGGCAATCCGCAAATATTCACCTTACGATAACATTCAAAAAGATCTTGTATATCCAGCTATTCTGGTGACATCTTCATTCAACACAAGGTTTGGAGTGTGGGAAGCTGCAAAATATGTTGCTCGGGTGCGTGAATGTTCCATTTATGATCCTAAACACCCAGTATTACTTAATTTGACAGCTGATATAGTTGAAGAAAATCGATACCTGCACTGCAAGGAGTCAGCGCTGGAGACAGCTTTCCTTATCAAGATGATGGAATCATAGCCATTTTCGCTTTGTTTATTAATTTCATGTATTTTGTAGAAAAGCTTATGTACCATATGATCTCAACTTATTTTTTCACCTTCCATATGAAGCCAGATTGTAGTAACACACTTTTAAGCAGTTAACAAATATTCTACTGATCTTGCCCTTTACAGCAAAGGTGTTCTCCATGAGGAGAAATTCTATAGTCTATACTTGCCACATTCTTGTCCAACTTATTAGAATTGTTCTTATTGAAAAGCGCAGTGCCTCTTGTTTTGGATGAATGACAGAGACTTGTCGAGAAGTGATTTGGTCTGATTGCATTCAAGAGCATTGCCTAGCTGTCGATAAAAGTTGCTTAACATTATGGAATACAAATCCATTTGGATTCACAAAAGAAAAAGAAGCTAGGTTATTTCTTTTCAATTGTCCATATGTCAACGGAATAGTTATGAGAAAATCTCATTGCTGGTGCCACTTGGATTTTGTTAGTGGAAGAGATTTAAGATAAATATTGTGTATTTATCTTATTGCTAAAGATAATGGTGACTGGTATACCATTGCTGGTGCCACTTGGATTTTGTTAATGTGTGTGTCTAAATTTGTCAACGCTTCAACTAACCTTCCAAATATGAAAATGTCTCTTCAACGAGGTTAGCTACCAAATTCTGTCAAACTCTTTGTCTGACGTGGCTACATCTTCACTATCATTGCATTTTTTTTATTTTTTGTAAGACCACAAATCCAGATTAATAATAACTAAAAAAAAAAAAAACCAGATAAAAGGAATACTTGCAACGTATTAGGAAGGATTTATACATGTACACACACATCATCAGTTTTGATCAGTTTATTTTTTAATATCGAAACAAGTCAAATAATTGATGTGGATGATTTCCATTTGTTGGGTGAAGTATAAAAAAATAGTCATAATTTGTGAATCCTCCGGACATATGTCAGAAACTCTTTTAGTT
>Solyc03g005340
TAATTAAAAAATATAACATTTGTGGAGTATGACTAATATACTTTCTCCCTTAGCTGCAATACGCACTCACTCAATCGTATCAGTTCTGCTGCACTCTCATCGATTTCCCCCACTTTCGTCTGAAACTCGACTTCTCAAGCAGCACAGGCCTATTTCCTGCAGACCCTTTTGGCTCACCAAACAGAGTTTCTCAGTTTTTTCCAAAATGGATTGTGTGGGAGCCAGCTCTCCTAAAGAATTTCCTTTGGGTTTGGATGCAAGTTTAGAGGAAGAATACTTTTCTCAATCTAGTTTGCTCCAAGATTTCACTAGTATCCCCAACATTGACAAGGCATGGACTTTCACATCTGACGGTGGTTCCCAAGGTATGTTCTCGATAAGCCAACCAAATCTTCTAGCCAACAAGAAGAGGAGATACATATTACCTTGTCATATTTCAAAAGAAAGCACAAATGCTGTAAGCTTTCAATGGGCTGCATTCCCTATTGAGATGTCCAATGTGTCTATGATGATTCCATCACCTTCAGGTTCAAAGCTTCTTGTAGTTAGAAATCCTGAAAATGATTCTCCGACCAAGTTTGAAATTTGGGGTTCATCTTTGGTGGAAAAGGAGTTTTATGTTCCTGCTTCTGTCCACGGCTCTGTATATTCAGATGGATGGTTTGAGGGAATATCATGGAACAGTGATGAAACTCTTATTGCTTATGTCGCTGAGGAGCCGGCTCCCTCGAAGCCCACATTTACTACTTTTGGTTATAAGAAAGATAATTCTACAGATAAGGAATGTGGGAGCTGGAAAGGTCAAGGGGACTGGGAAGAGGAGTGGGGGGAAACCTATGCTGGAAAAAGACAACCTGCTCTTTTCATCATTGATGTCAACAGTGGAGTAGTACGTCCTGTTGAAGGAATCGGGAAGTCACTGAGTGTTGGACAAGTTGTATGGGCTCCATCCCGTGAAGGCCTTGAACAATATCTGGTTTTTGTCGGGTGGCCATCAGATAATAGGAAGTTGGGTATAAAATATTGCTATAACAGGCCTTGTGCCCTGTATGCTGTTAAAGCTCCATTTTCAAAGGTAGAGGTCCATCAATCTGGAACTAATGCAGCCAAAGATGTTTCTCCAATTAAGCTGACACAAAGCATTAGTAGTGCTTTCTTTCCTCGTTTCAGCCCGGACGGAAAATTGCTTATTTTTTTGTCTGCTAGAAGTTCAGTAGATTCTTGGGCACATTCTGCAACTGATTCACTTCATAAGATTGATTGGTCATTCAGCGGAAAGCCAACTCCAGATGCTACAATTGTTGATGTGGTTCCTATTGTGATGTGTCCTGAAGATGGTTGCTTCCCTGGCCTTTACTGCTTCAGTGTTCTTAGTAGACCTTGGCTTTCTGATGGATATACTATGATTTTATCTTCTATCTGGGGCAGCACACAAGTAATAATTTCAGTAAATGTGATAAGTGGAAACATATCCCGGATCAGCCCTGGAGACTCTAACTTCTCATGGAATATGCTTGCACTAGATGGTGACAACATCATAGCTGTTTGTAGTAGTCCCGTTGATGTTCCTGCAATCAAGTATGGTTCCCTTGCTCGTAAGGCCTCCGCGGAGACCTCATGGAGTTGGTTAGATATTTCAAGCCCCATATCTAGATGCTCTGAAAAGGTTATATCTTTGCTGTCTTCGCGCCAATTTAGTATTTTGAAGATTCCTGTCAGGGATATCTCTGAGAACCTTACTAAAGGTGCCAGCAAGCCGTATGAGGCTATCTTTGTATCCTCCAAGACTCAGAGTCGTAACGTGTGTGATCCGCTGATTGTAGTCCTTCACGGGGGTCCTCATTCTGTTTCATTGTCAAGCTTCTCAAAGTCCTTGGCTTTCCTTTCTTCACTTGGTTATAGCTTGTTGATTGTAAATTACAGAGGCTCCTTGGGTTTTGGTGAGGAAGCAGTACAATCTCTTCCTGGGAAAATTGGATCACAGGATGTTAATGATGTGCTTGCTGCTCTAGATCATGTCATTGAAAAGGGACTTGCGGATCCATCTAAAATATCTGTGGTCGGTGGTTCCCATGGTGGATTTTTGACAACTCATTTGATTGGCCAGTTCTGCAGGCACCAGATAAGTTTGCAGCAGCAGTTGCAAGGAACCCTGTCTGCAACCTCGCTTTGATGGTCGGTACATCGGATATACCTGATTGGTGCTACGCAGAGACATTTGGAGAAAATGGAAAAACAAATTTTACAGAGGCTACTTCATCTGAACACCTTGACGCCTTTTACAGAAAATCACCAATTTTACACGTCTCTAAGGTCAGAACTCCTACACTTTTCTTGCTAGGTGCTAAGGACCTCCGTGTACCGATGTCTACTGGATTGCAATATGCACGTGCGTTGAAGGAGAAAGGAGGAGTGGAAGTTAAAGTGATCATGTTCCCTGAGGACACTCATGCACTTGATAGACCACAATCTGATTTTGAAAGCTTTCTAAACATTGGAGTGTGGTTTAAGAAGCACTGCAAATAGACTCATGTCTTCACCAAAAGTCACAATCCAACTTGAAGACGGGAGATTTGGTTTCGTAGTCCATATATGACCCTTTTCACAGCAGATCAGTAAAAAATAAACACAGGACATGAGGTTCATGGGGTCGTTTTTTCCTATTTAAATTGTAAGTGGTCATAAGAGATCGTTTCCTTTTTAAAGACTCGACTCTTCCACAATCAGTCACTAGTCAGAATGATTTATTGTACATCACAATTTACTAAATTGATCTCTTTTTATCTAATTCTAATATTTTAAAAAAAAAATCCTTGTGTCATGATATAC
>Solyc03g083330
TCTGTATAAAACATTTGTTTTGCAGTCAATTTTAAGTTTCCTTTGCAATCTGAAGAATCCAACAATATTGTTTTGGACCCAACAATCTCCGATTCTATTTTTCAGAAAAAAATAAAAATTTCTAAATAGAAACTAAAACCCAAATTTATGAATCCAAATCTTGCCCACTGAATCTAAAAAAGTGCCGATAGGATTTCCACTTTCAGAATTGTGAGATTGATTGGATCAATGTGTGAACTGTGGATGACTTAATCTGTAATGCAATCAATAAATTCGGGTGAAAAGAAGTGTTTGAAACGTTCGAGATCATTTTCAAGTGAGATGCCAGGGACTGATACAAATGTTGCAAAGCCTTTAGAGGATTGCGTCCTGTTTCCTGTTGAAGATATAGTGCAGTATCCTCTACCTGGTTGTGGTTCACCAACGTCTATAGGTTTTAGTCCAGATGATAGTTTAGTTACATATTTATATAGTCCAAACCAAAATCTATGTAGAAAGGTTTTTGTATTGGATCTCAAGAATGGAAGGCATGAATTGTTCTTTAGTCCACCAGATGGTGGACTCGATGAGAATAACTTATCTGCTGAAGAGAAGCTTAGAAGGGAGAGGTCAAGGGAACGTGGTTTAGGGGTAACACGATATGAGTGGGTTAAGGCAAGCGCCAGACGGAAAGTCATTATGGTACCACTACCTGCTGGAGTATACTTGAAGGATCAGAATGCAGAACCAGAACTTAAGATAGCAAGTACATCCTCCTCGCCAGTCTTGGATCCACATATTTCACCTGATGGTACCAGGCTTGCATATGTGAGAGATAATGAGTTGCATGTGTTAAACCTTTTGTACCATGAATCAAAGAAGTTAACAACAGGCGCCGATGACAATGTTATAACTCATGGTCTTGCTGAATACATTGCTCAGGAGGAGATGGAACGGAAAAATGGGTACTGGTGGTCATTGGACAGCAAATATATAGCATTCACACAGGTTGATTCATCTGGGATACCTTTATTCAGAATTATGCATCAAGGTAAAAGTTCCGTTGGTCCTGAGGCACAGGAAGACCACGCTTACCCTTTTGCTGGAGGGCCAAATGTCAAAATTCGCCTGGGAGTGGTTTCAGCTAACGGGGGTCAAATAACATGGATGGATCTTCTTTGTGGTGTAAAGGACAAAGCAAATGAGGACGAGGAATATTTGGCGAGAGTGAATTGGATGCATGGAAATATTCTGACTGCACAAGTCTTGAGTCGATCACAATCCAAACTGAAAATCATTAAATTTGATATCAAGACAGGGAAAAGGAGTGTAATATTGGTTGAAGAACATGATACATGGGTCAATCTTCACGATTGTTTTATACCTTTGGACAAAGGACTCAACAGAACTAATGGTGCATTTATTTGGGCCAGCGAGAAAACAGGGTTCAAACATTTGTATCTTCATGACACAAATGGAGTCTGTTTGGGACCGATAACTCAAGGTGATTGGTTGGTTGAACAAATTGCGGGTGTAAATGAAGTTACTGGCCTTGTATATTTTACAGGAACTTTGGATGGGCCTATGGAATCTCACCTTTACTGTGCTAAATTGTTCCCCGAAGCTAACGGTCCATTGCAGTCCCCTTTGAGATTGACTAATGGACATGGAAAACATGTCGTTGTGCTTGATCGTCAAATGCAAAGATTCATAGATATCCATGATTCCTTGGTCTCACCTCCCAGAATTTCACTCTGCTCCTTGCATGACGGAAACTTGATTATGCATTTATTTGATCAACCTGTCAGTATTCCACAATCCAGGAAACTCCATTTTGAATTACCAGAAATAATTCAGATACAGGCCAAGGATGGAACTACTTTGTATGGGGCATTATACAACCCAGATCCAATGAAGTTTGGACCTCCTCCATACAGAACTATGATTGAAGTGTATGGTGGTCCCAGTGTACAGCTTGTGTGTGACTCGTGGACAAACACGGTTGACATGAGAGCTCAGTATCTACGAAGCAAAGGCATCTTAGTATGGAAGATGGACAATAGAGGCACTGCTCGACGAGGACTCATGTTTGAGGGTGCACTCAAACATAAATTTGGCCTCGTTGACGTTGATGATCAATTGACAGGTGCTGAGTGGCTCCAGAAACAAGGGCTTGCTAAACAGGGCCACATTGGATTATATGGATGGAGCTACGGTGGGTATCTCTCAGCTATGGCGTTGGCAAGGTACCCTGAGGTATTCAAATGTGCTGTTTCTGGTGCTCCTGTTACATCATGGGACGGATATGATACATTTTACACAGAAAAGTATATGGGCCTACCATCTGAAAATCCATCAGTCTATCAAGAGGGCTCCGTAATGCACCACGTTGACAAGATCAAAGGGAAGCTTTTACTCGTGCATGGCATGATCGATGAAAATGTGCATTTTAGGCACACTGCTAGGCTTATTAACGCACTTGTGGCAGCCAGAAAGCCTTACGAGTTGTTAATATTCCCAGATGAACGTCACATGCCTCGGAGACTGAGAGATCGTATATACATGGAGGAGAGAATTTGGGAATTCATCGAGAGAAACTTGTGAATGGCCTACTCATTGTTCTAGCAATCGCTTATATGCCCTCGGCTCTCGGGTAGAGAAAATTTTGGGGCTCATTTCCAGGTCAACACAGCATGGTTCACTTGATTATAGAAGAAAAATTTGTACTATTCTCAGGCTAATAAAAGTTGTTTGTGTTAACTTAATCTGTGTTATAGCTGCCATGTACCATTAGTACCAGATGTACAAAAATAATGCAACACTCCATTTCCTGGGAAGAAATTAATTTGTTTTTCACCATCACTACTTTTGATTAATGGCATATCTAATGTATTGATATCGAGTTCATTTAAACTCAATATTTTTGTAATTGAATTCATCTGAAATTAG
>Solyc04g049630
TAGATTCGGGCCAGAGTGAATGGGTTTTTCAGGCATACCCGCTCTCACTCGTCACTATGCTTTCTGCTACTTTGCATCAGTATCACCATTCTCATCTTCACTCATTCACATTACTCCTTCAACAAAGCTACTCACCAGAAAATTCTCTCTTCCCATTAGAATGTCTTCTACAAATCCCAATGTGAAGAAACACATAGCACCCTATGGTTCTTGGAAGTCGCCCATCACCGCTGATATCGTTTCTGGATCCACTAAACGCCTCGGTGGCTTTTCGGTTGATTCACTTGGTCGTCTTTTCTGGCTAGAATCTCGACCTACAGAGTCCGGACGAGCGGTTATTGTGAAGGAACCAGGGAAACCAGGGGAAGACCCTATAGATGTAACTCCTAAAGATTTTGCTGTGAGGACGTTGGCTCAGGAGTATGGTGGTGGTGATTTTTGTATACAAGGAGACATTTTGATCTTCTCTAATTACAAGGATCAGAGACTATATAAACAGTCCATTTCGTCCTTAGATTCTGCTCCGTTGCCCCTCACTCCTGATTATGGCGGACGAAGTGTATGCTATGCTGATGGAGTGTTTGACTCTCGTTTTAACCGTTATGTGACAGTGAGAGAAGATCAACGTGAAAGTGGTATAAATGCGATTACCACAATTGTGTCTATTGCTCTGAGCAGTAACAGCGATCAAGAACCAAGGCTGTTAGTTGGGGGCAATGACTTTTATGCTTCTCCTCGGATTGACCCCAAAGGGGACCGTATCGCATGGATTGAATGGGGTCACCCAAATATGCCATGGGACAGATCGGAGCTTTGGGTTGGTTATATATCAGAGAATGGGGATGTGCAAAACCGCATATGTGTTGCTGGTGGTGATCCTACTATTGTGGAATCTCCTACTGAACCCCTATGGTCTTCTCAAGGGGAGCTGTACTTTGTAACTGACAGGAAAAGTGGGTTTTGGAATATTTACAAATGGGTAGAGTCTTCTAACGAGGTGCTACCAGTTTACTCTCTCGATGCTGAGTTTACAAGACCCTTATGGATATTTGGGATGAAGTCTTATGACTTTCTTAAGAACCACGACCAAGATACTTTAATTGCCTGCAGTTACAGGGAGAATGGGAAGTCATATCTTGGAGTTTTGGATGTCAACCTAGGCAAAATATCAGTGCTTGATATTCCTTTCACAGATATAAACAATATAACTTCTGGGGTTCATAGCTTGTATGTTGACGGAGCATCTGCTGTTCATCCATCGTCAATAGCTAAGGTTACTTTGGATGATCAGAGGACAGAAGTAATTGATTTCAAGATTATGTGGTCATCGTCATCTGTTAGTGAGATGTATAACTCCTATTACAGTCGGCCAGAGTTGATAAAGTTCCCAACAGATGTGCCGGGTCAATATGCATATGCATACTTTTATCCACCAACAAACACCGATTTTCAGGCTAGTCATGGAGAAACACCTCCATTGCTCTTGCGAAGTCATGGAGGTCCTACAGCTGAAGCACGGGGATGTTTAAATCTTACCATTCAATATTGGACCAGTCGTGGTTGGGCCTATGTGGATGTGAATTATGGTGGAAGCACTGGTTATGGCAGAGGATATAGAGAAAGGCTATTGGGAAATTGGGGAATCGTGGATGTTAATGACTGCTGCAATTGTGCCAAATTTTTGGTTGACAGCGGAAGGGTTGACGGTGAAAGACTTTGTATTACAGGGAGTTCAGCTGGTGGTTATACAACATTAGCGGCACTTGCATTTAAAGATGTGTTCAAGGCTGGAGCTTCCTTGTATGGTATTGGTGATCTGCAATTGCTGAGAGCAGAAACTCACAAGTTCGAATCTCACTATACTGACAATCTAGTTGGGGACGAAAAGGCATATTTTGAGAGGTCGCCTATCAATTTTGTAGACCACTTTTCCTGCCCCATTATTTTATTTCAGGGATTGGAGGACAAGGTAGTTTCACCTGATCAAGCACGGAAAATCTACCAAGCGTTGAAGGAAAAAGGATTGCCTGTTGCACTCGTTGAATATGAAGGAGAGCAGCATGGTTTCCGTAGGGCTGAAAACATTAAATTCACACTTGAACAACAGATGGTGTTCTTTGCGCGTTTGGTGGGACGTTTTGATGTGGCTGATGAAGTTACCCCAGTCAACATTGATAATTTTGAGTGAGGTATACAACCACCGGATGCTCTTTGCCATAATAGGTTGTTCAATACCTGTTTGCCGTAACTAGGAAAATTTTGATGATGGAGAGAGAAGAAACAAGATGATCTAATTTTCCGGGGTGGTAAATCGGCAATGATCAGAATTTAAAAGTACTAAATCATTCTAAAATAAGTTTAATAAGCATTAGAAGGAAATTAAAATTAAATTATGTATTTCACTTGTCTAAATCAATGTAAAA
>Solyc04g082120
ACGTCAAAGATTTCGAAAATTACCCTTTTAATTCACGTTAAATACCTTTTTTTAAAAAAAAATTATTATTACTACAAGAGATTTTATAATTTTGTGGTGAGAAATGGGTTCGCTTCCGGCTATCGATGAGCCGAGCTGGACATACCCATTTGCTCGTCGTGATGAATATGTCGTTGATAACTATCATGGTGTCGATGTTTCTGATCCTTATAGATGGCTTGAGGATCCAGACTCAAAGGAGACAAAAGAATTTGTTGAGAAACAAGTAATTTTGACCGAGTCAATACTCAAGACTTGTGAGACAAGAGAAAAGCTAAGTAAAAAACTCACAAAATTGTTCGATTTTCCCAAATACGATGTTCCTTTTAGGGCCGGTGATAAGTACTTCTACTTTCATAACACGGGCCTTCAACCTCAAAAAGTTCTTTACGTTCAGGATAGTTTAAATGGAAAATCAGAGATATTGCTTGATCCAAATACACTTAGTGAAGATGGAACAGAGTCATTGAGTATATATGCAATTAGTGATGACGCTAACTATTTAGCATATGGTATAAGTTCAAGTGGAAGTGATTGGGTAACTATCAAAGTTATGAGAGTGAAAGATAAACGCGATGAGCCTGATACAATTTTATGGGTTAAGTTCTCAAATGTTAGCTGGACTCGTGACAATAAAGGATTTTTCTACAGCCGTTATCCAACTCCCAAAAACGGTGAAAATTTGGACGTTGGAAGAGAGACAAATGCAAATTTACACCAGCAAGTATATTATCATAGATTGGGAACTGATCAATCTGATGATATATTGTGTTGGAAAGATCCAGAAAATCCAATGCATAGACATATAGTTTCAGTTACTGAAGATGGAAAGTATGTTCTGCTATACATTTTCAGGAACTGTGATACTGTCAACAAATTATACTATTGTGATTTATCTACACTACCAAATGGAATTGAAGGTTACAAAGGCAAGCGCGATGCGCTTCCCTTTAACAAGCTTGTTGATACATTTGATGCCTCGTATGATTACGTTGCACATAATGGCACAATTTTCACTTTTCAAACTAACAAGGATGCTCCAAAGTACAAATTAATCAGAGTAGACGTTGAAAATCCTGATTTTTGGTCTGACATAATCGAAGAGGACGAAAAGGATGTGTTACAATCAGCTGTTGCAGTAAATGAAAATCAACTTGTTGTGAGTTATTTGAGAGATGTGAAGAATGTTCTGCAGTTGAGAGATTTGGAAACAGGGGAATTGCTGCATTGTTTACCTATTGATATTGGCAGAGTTTCGGGGATTTCAGCTCGTCGAAAAGATGATTCCATTTTTATTGGATTCATGAACTTCTTGATCCCTGGATTGATATATCAGTGTAATCTCAAAGGTGAAGTTCCTGACCTTAAAGTATTTCGAGAAATCGTCGTGCCTGGATTTGATCGGACGGAGTTTCAAGTTAATCAGGTATTCGTGCCAAGTAAAGATGGTGTCAAGATACCTATGTTCATAGTGTCTAGAAAGGGTATTTCTCTTGATGGATGCAACCCTTGTTTATTATACGGATACGGAGGATTCAATGTTAGTATTACACCACATTTTTCTGCTGCTCGCGTTGTGCTCGCGAAACATTTAGGTGTTGTGTTTTGCATAGCAAATATTCGTGGTGGCGGAGAATATGGAGAAGAGTGGTATAAAGGTGGTGCTCTTAACAAAAAGCAAAATTGCTTTGATGACTTTATTTCTGCTGCTGAGTATCTTGTATGTGCTGGTTATACACAGCCACATAAGTTGTGTATTGAAGGTGGAAGCAATGGTGGACTTCTTGTTGGAGCCTGTGTAAATCAGAGACCTGATCTCTTTGGCTGTGCTCTTGCTCATGTTGGTGTTATGGATATGCTTAGATTCCACAAATTCACTATAGGCCATGCATGGACCTCTGATTTTGGTTGTTCTGATAAGGAGGAAGAATTTCAGTGGCTAATCAAGTATTCACCACTGCATAATGTGAGTAGGCCATGGGAAAAATCTGTCAATTTAGCATTTGTTCAATACCCTTCCATCATGCTATTGACTGCAGATCATGATGATAGAGTTGTTCCACTGCACTCATTGAAACTATTGGCTACCATGCAATACGTCCTGTGCACGAGCCAGGAGGGAAGTCCCCAGACCAACCCTATCGTTGGTAGGATCGAACGTAAGGCTGGTCATGGATGTGGACGTCCAACACAAAAACTCATTGATGAAGCTGCAGACAGATATGCATTCATGGCTAAAGAGTTGGGTGCTGCTTGGGTTGAGTAAAATTATGTTTGTACAAAGGTATAATATGGAAAATAGTGGAACACAAATAAGGTGGTCGGATTTTGATGTCCTCACAGTTGGTGCTTCATCATCCAATAAAAGGTATCTGCTTGCAAAAGAGTTATCGGAAATAACTACGCCTCAGTTCCAAACACGGATCGTCTATTTGGCTCAAGGATGCATGTAAAAAAATGTTAACAAGATGAACAATTTTTCATATAGGATAACCACTGATGATGCATTCCAGAATAATGATGTGTACATAATATTTATGTAAAAGGGAAATTGGTATATTTGGGTATTACCCTTTCCTCTTTTGTTGACAAAGAATGGTAAAATAATACTCCAAACCTTACAAA
>Solyc05g011820
AGTTTCATATTCAAGTGTAAAATTTTGTTGAAGTTCCAAAACTCTATTAAAAATTCATTAGAATGAAACTTATATCACTTTTAAAATTTAAGTGCAAAATCTTACTAAAATTTTAAATTTCATAAGTTGTATATAGGTTTCAAACCTTTATCGATACAAACTTCAGGTACGATTCATGAAATTCAAATCGATAAATATTTCTAAATTTTTTTTTTGACGCTTTATAATTAATATATTTATTTATGCATTAAAAATAACTAAACATTAAATAGTTTCCCAAATTGAAACACTCCAAAACTACAAGGACCAACTTGACTTTTTCACTTTTTAGCTCCACCCTACCCTCGCCGCCGGCGAATTCCGTTCGCCGGAATCACACTGCTCCTCCGCCGTTAACAATGGCTTCCTCAGCTTTCATCTCAATCAAAAGGACCAAAATACCCTTTTCTCGAAACTCATTCTCCATCACAAAATTTACCCTTTTCTCCACACTAATCAAGAATCATCACCAAAAAATTTCACCTCAAATTACTTCTCCACCAATGGCAAAAAAGCTTCCTTTTACTGTTTCTGCTCATGGGGTTACGTGGAATGATCCTTACCATTGGATGCGCAAAACCAACGACCCTGATTTCATCAACTATCTTCAGCAAGAAAATTTGTATGCTCAGTCTTTTATGAAGGATACTGAGAAAATGCAAAAGAGTTTGTTTTCTGAAATGATTAGTAGAATGCCTTCCAAGATTTCTACTCCACCTGAACTATGGGGTCCTTGGTTATACTACCAGTACATTCCAGAAGGGAAGGAGTTTCCAGTATTATGTAGGGAACTGGCTGCTGAGAGCAAAGGTTGGGTGAAGACTGTATCAAGTTATGTGATCAGCGTTGCTGGGAAGGAACAAATACTGCTTGACTGGAATGAAATTGCGGAAAGATATGGATATGTGCATGTGGGTACATGTCGAGTGTCTCCAGACCATAATTATCTTGCTTACACAATTGATGTTACTGGTAGTGAGCAGTTTGTGCTTCATATTAAAGACCTCCAAAATGACTGCGTTCTGCCAACCCTGAGAGTTGAAGGGGTTGTCAGTGTGGAATGGGCTCAAGATTCTTGTACTTTCTTCTATACATTATCCGACCAGAACCAACGCCCTTACAGGGTACATTGTGTAAAATTGGGATCAGATTCGGTTCATAATGTCCCATTGTTTGTAGAAAATGATTCCAGTTTCTGTGTGGATATAGCAAGTACAAAAGATGGAAAGTTTATTACTGTGAATTCTAATTCAAGAACTTCATCCGAGGTTTATGTCATCAATGCAACCAATTTGCAGACCGGTATTCAAAGATTTTGTAAGCGTGCGTCTGGTGTGCAATACTTTCTTGAACATCATCATGGCTTTTTCTATGTTCTCACTAATTCTCCAAATGCTGGTGAGGAATCACCTTTGAGTGGAGAGTATTATTTGGCTAGATGCCCTGTTGAGAACTTGCAGTCAACTTGTTTGCAGAATATTATAGAACCCAGTGAAGACGTTTTCATCCAAGATATGGACATGTTTAATGAACATCTGGTGCTTTTTCTCAACAAAGAGGGTTCCTCATCGATATGCTCTGTAGATATGCGAACGATCATCAATTGTAAGGAACAAATGAAGATTGATGAACTTAACCCATGGTTCTTTCCTCTTCCCTCTGATATGTGTACAATAGCTCCAGGATCAAATCATGATTTCACACGATCTGTATACCGTGCTGTTGTTTCTTCCCCAGTGATGCCTGATGTTATTGTTGACTATGATATGTCTAGAAGAACGTTCTCTGTCATTCATCAAGAAGAAGTAATTAACCACAATACAAAATACCTCTCTAACAATGGAGAGAGAAGCAGAAATGAGTTTCTGGGCACCCCTTTAAAGAAGGAACACAACATTCAGAATAATGGAGTACAGAGATGGAGTGACTTTGCTGAAATTTATTCCTGTCAAGAAAAACAAGTGATATCGCATGATGGTAAAAGGATTCCTTTAACTATTTTATTCTCTCTTAAAGCACATAAGAAGGGTCAGTCTCCTGGGCTTCTGCATGGATATGGAGCTTATGGAGAAGTGCTAGATAAAAGCTGGTGTGTTGACCGCCTGAGCTTACTTGATCGTGGTTGGGTGATTGCATTTGCTGATGTAAGAGGTGGTGGTGGTGGTCCAGATCCTTCATGGCACAAATCTGGGAGCGGAATGAACAAGTTGAACTCTGTAAGTGATTTTATATCATGTGGCAAGTATCTTGTCAGTGAGGGTTATGTTCATCAACATCGGCTGGGAGCTGTTGGTGTAAGTGCTGGAAGTCTTCTTGTCGCGGCAGCAATTAACATGCACCCTGAGCTTTTTCAAGCTGCAATTCTGAAGGTTCCTTTTCTTGATGTGTGCAGTAGCTTGTTGGATCCCACCTTGCCTCTCACTGTTTTAGACTACGAAGAATTCGGAAATCCTCAACTACATGCCCACTTTGAATATATTTTGAAGTATTCTCCTTATGACAATATTCCTGAAGGAGTTTGTTGTCCCCCGATGCTTGTGAAGGCTTCATTGAACGACTCCAGAGTTGGCGTTTGGGAAGCTGCAAAATGGGTGGCCAAGATACGAGATAAAACGTGCACTAGATGTTCTTCTTCAGTCATACTGCAGACAAACATGAGTGGTGGGCATTTTGGTGAAGGTGGTCGTTTTGGACAATGCGAGGAAGCAGCTCATGAATATGCTTTTCTGATGAAAGTTCTCGGGGAATCTTGAACTAAAATGCAGCTTCTGGATTTCGATGATGGAGGGTTGGTCTAGAGCTATTGTCCTAATGACAGAGAGGCTAGCTGGAAAACGTTCATCAACTATATCTCTGCATTAACCAAATGCACTCGGAAACTCCTCGTGTTGCAGAATAGCACGATTCATGTTGACTTCTGTCATTGTCGAGCT
>Solyc05g041530
AAGTGATTTTTTATGTGAGGGAGGAGTGATATTTTTTTTTGTTTGTTTATTAAAGCCAAACCAAGTTCCTGGTGTCTCTTCTTATCCATATACATGAGGGGCGCAGCAATGTTGGTGAGAGGCGTGGGATCCATATTGCAGATGCAGTTTGCCCAGCCATACGGCGGAGTTTCAAAAATTATGAACAAAATAATGGCAATTGATGCCGACAAACTCCGCTCTCAGTTTCTTCACCTCCTTCACACCCGTCGTACTCCACAAGTTCCACTCTGTGTGATACCTGGGAAACCTGTGAATGATCCATTATATCAGGAATTTCCAAAGCCAATATTCAGTGAGGTAATGTCATCTTGCCCTAAAGAAGATATTCCCAATATGAAGGAACTTATTCAGGAGCAAAATTTCTACTTGACCACAGAGGAAGGAGAGCAAGGACGGTTGCCTGTCTTGGTATTGAGCATGAAGGAAGCCACTAAGAAAAAGAGGCCAGCTATTGTCTTCCTGCATAGTACAAACAAATGTAAAGAGTGGTTACGGCCATTGCTTCAGGCATATGCTTCAAGGGGATACATAGCTGTAGCAATTGATTCTCGATACCATGGAGAACGTGCCACCAATACGACAACATATCGTGATGTAAGAACAGGTGCATTTGCTCTTTGCTTCTGTTCTTCTCTTGGATCCATTTTGTTGCGCCTGTACAAGTACTTCGCTTATTCGGAGTATAAACAATGTCGGAGAGCCCTTATATTGTCATGGAAAAAAGGTGATACAATGCCGTTCATATATGATACGGTGTGGGACTTGATAAAACTAGCGGATTATCTAACAGAGAGGGAAGATATTGACTCGTCAAGGATAGGAATTACTGGTGAATCACTTGGAGGTATGCATGCATGGTTTGCTGCATTTGCCGACACTCGTTTTTCAGTGGTTGTTCCTATAATCGGAGTTCAGGGATTTCGGTGGGCTATTGAGCATGATCGATGGCAGGCAAGAGTTGACAGTGTCAAAGATGTGTTTGAAGAAGCACGTTCCGATTTAGGCAAGAATGAAATTGACAAAGAAGTGGTTGAGAAGGTCTGGGACAGAATTGCTCCAGGTTTGGCTTCTCAATTTGATTCACCATACACCGTCCCAGTCATTGCCCCACGCCCTTTGCTGATTTTAAATGGAGAGGAAGATCCGCGTTGTCCAATTGCTGGCCTGGATATTCCAACGTCAACAGCCCAGGAAGTTTGTGCAGATGCTGACTGTCCACTTAATTTCAAGCTGACAGTTCAAGCTGGTATTGAGCATCAAATGACTCCATTGATGGTAAAGGAAGCTAGCAATTGGTTTGACAAGTTCCTTAGAATGAGTAACAAGAATGATCCAGTAGTGATGTGGCTAACAGGAGGGCCAGGTTGTAGCAGTGAATTGGCTTTGTTTTATGAAAATGGACCTTTTCAAATATCACATAATATGTCTCTTGTCTGGAATGAATTTGGCTGGGACAAGGTCTCAAATCTTATATATATTGATCAACCAACGGGGACTGGTTTCAGTTATACTTCTGATAATCGCGATATTCGTCACAATGAAACAGATATAAGCAATGACCTTTATGACTTCATACAGGCCTTCTTTAATGCGCATCCAGAGTATGTAAATAGTGATTTCTACATTACTGGAGAATCGTATGCAGGGCACTATATCCCTGCATTTGCTTCTCGTGTTCACCAAGGAAACAAAAAGAAAGAAGGAATTCACATAAACCTTAAGGGATTTGCCATCGGAAATGGAATGACAAATCCAGAAATCCAGTTCAAATCTTATACTGACTATGCTTTGGATATGAAATTGATCAATCAAACTGATTACCACAACATCAACAAATTATATCCGAAATGTCAACAGCAAATTAATTCTTGTGGAAATGGTGGTGAAGATGCTTGCTTGTATGCATTTCAAGATTGCACAAACATCTTCAGCAGTATAATGGACATTGTGGGTGATAAAAATTATTATGATACACGGAAGACTTGCGAAGGTAACCTTTGCTATGACTTCTCGAGGATGGAAACTTACCTCAACGACAACCAAGTTAAGCGTGCCCTTGGTGTTGGTGACATCGAGTTCGTGTCATGTAGTTCTATAGTTAAACAGGCGTTGGGTACGGATATGATGAAGAGTTTTGTAGTTGGTATTCCTCCACTTCTTGAGGATGGTATCAATCTACTCATTTACGCGGGAGAGTATGACCTTATGTGCAACTGGCTTGGGAACTCAAATTGGGTGCATGCAATGGAATGGTCTGGGAAAAGAGAATTTGGTGCTGCACCATCCATTAATTTTACAGTAGAAGGTGAGGATAAAGGAGTTCAAAAGAATCATGGACCTTTGACATTCCTCAAGGTTCATGATGCAGGTCATATGGTTCCAATGGACCAACCCAAGGCAGCATTGGCAATGCTCCAAAGATGGACACAAGGCAAATTGTCCAACACTTAAATAAAAAGATCAACAATTCGTTATTTATAGGTTGCATCTTGGGATCTAGAGGTGAACAAAATCAAATCGCAAGCTACTTCTAATCGAAAAATCAAAGCAAATCGCATAAAAATCGCACTTATATTTGATTTGATTTTGCATTGAGTTCTAAAAATCTGAACCAAATCAGCATATAAATATTATACTTTTTATGCAGGTTTTCAGTAGAAATCTCTAGAAATATTTGTGATTTTTGATGTAATATTTAATAGGAATATGTAGTAGAGTTCAATTTTATTTACTTTGAATAATGCTTGATACTACCATTTATTTTCACTTTTTAATCAATTGTTGATGAAATACTTCAATCTCATTTTTTTA
>Solyc07g041200
TAATTTAGAAATATTTAATTAAGTCTTAATGAAATAAAATATTGAAAATAAATAAAATGGTAGAAGCAGGAAAGTAACGCCGTGGTGGGATCGGTGGTGAAACAAAAAGGCATATCAGTGTAGACATGAGGAGTTAACAACCATTACACAAGAATTTCACTCATTTTCCTCCTCCAATTGCTACTGTCAATTCAAAAAAGCTTAGCTTGAGGGAACAGAAATGGTGTCGTACATGAGCTTGTTGCTGTACGGAGTGGGAGGAATAGTGGTCGCCGGGATGGCAATACTGGTCGCCTTTCAGGAAAAACTTGTATATGTTCCCGTCTTACCTGGACTCACTAAGGCATATCCAATTACTCCCGCTCGACTTCGACTCCTTTACGAAGATGTTTGGCTCAGATCTTCAGACGGTGTTCGTCTTCATGCTTGGTTCATCAAACTCTTCCCTGACTGCAGAGGTCCTACTATCATCTTTTTTCAAGAGAATGCAGGAAATATTGCACATCGTCTTGAAATGGTTCGCATAATGTTACAACGTTTGCAATGCAATGTTTTTATGCTTTCTTATCGAGGTTACGGAGCCAGTGATGGATACCCTTCTCAACATGGAATCACAAAGGATGCTCAGGCTGCACTGGATCATTTAGTTCAGAGGACCGATATTGACACATCAAGAATAGTAGTCTTTGGAAGGTCACTTGGAGGAGCTGTTGGCACTGTTCTTACCAAAAACAATCCTGACAAGGTAGCTGGGCTCATTTTGGAGAATACTTTCACCTCTATCCTGGATATGGCAGGAGTTCTCTTGCCATTCTTGAAGTGGGTCATTGGTGGCAGTGGCTCAAAGGGTTTCAAGCTTCTTAACTTTGTTGTTCGATCTCCATGGAATACCATTGATGTCATTGGTGAGATCAGGCAACCAATCCTCTTCCTATCTGGATTACAAGATGAGATGGTTCCACCATTCCACATGCAGATGCTGTATGCAAAGGCAGCGGCACGTAACAGGCAATGCTTATTTGTGGAATTTCCTAGTGGGATGCACATGGATACCTGGTTGGCAGGTGGTGATCATTATTGGAGGACAATTCAGAAATATTTGGAAGAAACTGTCCCAGAGAAGAAGGATGATGAATCAAAGAAGGATTCCGAACTGTCCTCTAAGCAAAATGTATCTTCAGATTTCGCTGCAAGCTGAAATGTTGAGTTTCAGGCAGTTCAAATGTAACTTTGGATTCGAGGATTCAAATACATTTCTTTTGATGTTGCAGTGATGAAGAGCAGTTTGTGATATCAAGGGAATGGAAGTGCATCCTTTCAAATATTTATTCTTCTGATGATATTTTTTGGTGTCCTATTTTCAGAAGGTAAAAAGATGTGAAGGGTCTTGATTTATACTGCATCTCACTAACAATACTAGGGTGTCGAAATATAGGTCCAGCTGAGTTGTTTTGTATGAATAAGGATCCAAACGTAAAATGGCAACTCTCTACTAGAGAGTGATAACAGGCGGAAGACATTCTTTCGTGTGAATGGCTTACTCTTTATTTTGGTGTGATGCTTTTTCTTCCAAAGGGAGTTATAATTTGTGAACTTCCAATCTATGTATTCAAAAACTTTCCTAAGTTATTACGTACACACCAGGATTTTCAGCTGAAGGACTTGTTCGTATTCAAATTTCAACTATAACTTGCATAATATACCATTTGAGGAAAACATCACGGCTTGTAATTTAATACAATACGTACTAATGTTTATTTAGTCTCGTTTGCAAATATGTCTAGGCTTCTTTTTAGCTATGGATTTTGAAGCTTCAAAGTTTGACTTTTTGTAGTATATTCCTTTAA
>Solyc08g022070
TATTTTAGTTCAACACTCCAACAACCGTCCCTTTGGTTAACATCTTCTTCCCCCTCCGCTCTCCTCTGTAATGGGATCCCTATCGCCTCTCGACGACCCTCTGCCCTACCCAACTGCTCGCCGTGATGAATCCGTTACAGATAACTACCATGGAGTTGACATTCCTGATCCGTATCGATGGCTTGAGGATCCCGACTCAGATGAGACCAAGAAGTTTGTGGAAAAACAGGTGAATCTAACGGACTCAATTCTCAAGACTTGTGAGACAAGAGAAAAGCTAAGGGAAAATATAACGGAGTTGTATGATTTTCCTAAATATGAAGCTCCTTTTAGGGCAGGAGATAAGTACTTTTACTTCCACAATACAGGACTGCAACCCCAAAAAGTCCTTTATGTGCAGGATAGCTTGGATGGAGAACCAGAGATCTTGCTTGATCCAAACACACTTAGTGAGGACGGGACAGTTGCACTGAGTATTTGTTCCATTAGCGAGGATGCTATGTTTTTGGCATATGGCATTAGTTCGAGCGGTAGTGATTGGGTGACTATTAAAATTATGCAGGTTGTTGCTAAGAGCGTCGAGCCTGATGTATTGTCGTGGGTTAAGTTTTCTGATGCTAGCTGGACCCATGATAGCAAAGGTTTTTTCTACAGCCGTTATCCCGCACCCAAAGATGGAGAAAGTTTGGATGCTGGAACAGAGACACATTCCAATTTATACCATGAAGTGTATTATCACCGCTTGGGTACTGATCAGTCTGATGATATCTTGTGCTGGAAAGATCCTGAAAATCCGAAGTGTACGCGTTCAGCTTCAGTTACACAAGATGGAAAGTATGTTCTCCTGTATACTTATGAGAACTGTGATCCAGTCAACCAAGTTTATTACTGTGATTTATCTGCACTTCCTGATTGGGTTGAAGGTTGTAAGGGGAGAAATGAATTGCTACCCTTTATCAAGCTTGTTGATAACTTTGTCGCCTCTTATGAGTATGTTGCAAATGATGGCTCTGCTCTCACTTTTCGGACCAATAAGGATGCTCCCAAGTATAAGTTAGTCAGAGTAGATCTGAAAGAGCCTGATTCTTGGTCTGATATCATCCAAGAAAATGAAAAGGATGTGCTCGAATCAGCTGTTGTTGTCAATAACAATCAACTTGTTGTGAATTATCTGAGTGACGTGAAAAATGTTTTGCAATTGAGAGATCTGAAAGCAGGAGCACTGCTTCATCATTTACCCATTGATATTGGCTCAGTGTCTGGAATTTCTGCTCGCCGCAAAGACGATACTTTTTTTATTGGATTTACAAACTTCCTAATCCCTGGAATTATATATGAGTGTAATCTCAATGAAGAGGTTCCGAATTTGAAAGTATTTCGAGAAACTGTTGTCCCTGGCTTTGATCATACTGATTTTCAAGTTAATCAGGTTTTTGTGCCCAGTAAGGACGGTGTCAAGATTCCTATGTTCATTGTGGCTGGAAAGGACATTTCCTTTGATGGATCACACCCATGTTTATTATATGGATATGGAGGATTTAATATTAGTATTACTCCGTACTTCTCTGTTGGTCGTGTAGTGATTGCGAAGCATTTAGGTGTTGTATTCTGCATTGCAAATATCCGTGGTGGTGGAGAATATGGAGAAGATTGGCATAAAGCTGGCTCCCTTTCCAAAAAGCAAAATTGCTTTGACGACTTCATTTCTGCTGCTGAGTATCTTGTGGAAGCTGGTTACACTCGGCCCAAAAAGTTGTGTATCGAAGGTGGAAGCAATGGTGGGCTTCTTGTTGGAGCCTGTATCAATCAGAGACCTGATCTCTTTGGCTGTGCCCTTGCACATGTTGGTGTTATGGATATGCTTAGGTTTCACAAGTTCACCATAGGTCACGCCTGGACCTCTGATTATGGCTGCTCAGAGAAGGAGGAAGAGTTTCAGTGGCTAATCAAGTACTCACCACTGCATAATGTCAGAAGGCCATGGGAACAATCTCCCAATCAAGAATCTCAATATCCGCCCACTATGCTATTGACAGCAGATCATGACGATCGAGTGGTGCCACTGCACTCTTTGAAATTATTGGCGACCATGCAATATGTCCTATGCACAAGCTTGGAGAAGAGTCCCCAGAGCAATCCCATCATTAGTAGGATCGAATGCAAGGCTGGTCATGGAGCTGGAAGACCAACACAAAAAGTGATTGATGAAGCTGCAGACAGATATGCGTTCATGGCTAAGGTTATGGGTGCATCTTGGGTTCAGTAAATGAAGTTGATGAAGGGCATTAGTAAAGCATATGCAAAGAAGACTGTGAAGGGTGAATTTACATCTTGTCTTGTGGTCATAATTTGTGCTGCCAATTCCAAATCAAGTACCTATCACTAGGCTCTCCTCATTGATGATCTCTTGGGAATCCTATGGTGTGAAGTGAAGCTGCACGAAAAGCTTAACAACATGATCAATTTTATGGTTCCGACAATATTATAGGGCACTTTTTGAAGCTCATATAAGATTGTGATGCATTGCATCTTTAATCCGTTCAACCCCCCCCCCCCCAACTATTCTATTTTTGCTCCCCTCCTGCATTTCTTTCCAGTATGAAAATGGTATTCATAATCACGGGTTTCTCATGTATTTTTGCCGATTCTGAGATCTCATATAAAGCTTATGATATTTTTTTAAAAAAACTTAATTTCAACTG
>Solyc09g083120
ATGTTTAAGGTTGCTAGTAGTGCTAGCCATGGTATCAGAGACTGTTCTCTTAGTTCTTTACTTCACCATCCTGTAACGGAGGCAATTGACTTGGATTATCCAAGTAAATATCCCAAAGACCATCGTTATCCTGTGATTGTGGGTTCTGTCAATGGATTGATTTGCCTTTCCATTAGTCTATTTAACGGAGTACAAGAATTGTATCTGTGGAATCCATCAATTAGAAAGTATAATAGACTGCCTAATTATAGAGTTCATCGACCCCGTGGTTACTGTTTGGAGGAACGCCGTGGTAAGTGCAACTTTGGTTTTGGATATGATGAGCTCAAAGATGATTACAAGGTAGTGGGCATTTTCCCTGTTTACAAACGTATGCAGCTGTGTCGTGTTGAGGTCCATATATATAGTCTAAGAAGTAATTCTTGGAGACGTATAAACGACTCTGCTTTGGATTTTTTGCATGTTTCGGGCAAGCTTGTGAATAGAAAACTTTATTGGCTTCAAACCTGCGGGAATATCAGTTCTATTGACTTGGGTAATGAGAAATGGACAGAGATAGAAAAGCCTTCCAATTTTAAGGAATATGGTCATTTCGTACTAGGAGTGCTTGGAAGTGATCTTTCTGTGTTGTGTAATTACAAGAATTGTCATGCAGATGTTTGGATTATGAAGGAGTGTGAAGTAAAAGCATCTTGGACAAAGATGCTTACTATCTGTGCTGAAAATGACGGTATGCTACATATACGTGAACCACCCTTGTTAGTGACAAATGAAGGGGAAAGGTTTGGCAAGATGACTCATCTAGTACCTGTTGTGTTAGTGAGAGATAGCATCATGCATGTACCCAATGAAATAGTTAAGGATACTTGCGTTGGTCGGTCTGAAGGATCCTTACTCTTTGTGGAGAGGCTCAACAGCTGGTTCAGGAGCGCACCTCCAGCCGTTATCACTATGAACAATTTGTCAGATTGCTCAGAAATGGAAAATGCTGAAGCCAGTCCTCTCAAAAGATCCCCTCGGGGTTTGGATGAAACCTCGGAGGAAGACTACTCTTCTCTGTCTAATCTACTCCAACATTTTGCTAGCATCCCTACTGTTGACAAGGCATGGACTTTCAAATCTACCAGTGGTGCTGAATGTCCCTCTTTTGCTTTTGCTGCACAAAAAGGTTCCCAGTGTATGTTCTCAATCAGCCAGCCAAATCTACTGGCCAACCAGAACAGGAGATACATATTATCTAGTCATATTTCGAAGGGAACAAATGGTGTAATCTTTGAGTGGGCTGCCTTCCCTATTGAGATGCCTAGCGGGTCTATAATGGTTCCATCACCTTCAGGTTCAAAGCTTCTTGTTGTTAGAAATCTTGAAAAAGATTCTCCAACCACATTCGAGATTTGGGGTCCATCTCGAGTTGAAAAGGAGTTCCATGTCTCGTCCTCTGTCCATGGCTCTGTATATTCAGATGGATGGTTTGAGGGAATTTCGTGGAATGATGATGAAACCTTTGTTGCATACGTCGCTGAGGAGCCAGCTTCCTCTAAACCCGTGTTCACGAATTCAGGCTACAAGAAAGGGAGTTCTTCAGATATGGAATGTGGTAGCTGGAAAGGTCAAGGGGATTGGGAAGAGGACTGGGGTGAAACCTACCCTGGAAAAAGAGAACCTGCAATTTTCGTGCTCAATGTTAACAGTGGAGAAGTACATCATGTTGAAGGAACAAATAATCTTAGTGTTGGACAAGTTATATGGGCTCCAGCTTCTAGAGGCTTGCAGCAATATCTGGTTTTCGTTGGTTGGCCATCAGATACTAGAAAGTTAGGCATTAAGTATTGCTATAACAGGCCGTGTGCCTTGTATGCTGTTAGAGCTCCATTTTCAAAATCAGAAGATCGTGAACCCGGAACAAATGCAATCAAAGAAGCATCTCCAGTTAAGCTGACAGAAAGAATAAGTAGCGCGTTCTTTCCTCGTTTCAGCCCAGATGGAAAGGCCCTTATGTTTCTGTCTGCAAAATGTTCTGTAGACACTTGGGCACATTCTGCAACTCAATCACTTCATAGAGTTGATTGGTCCATAGATGGAAAGCCCACCGCAGATGCTGACATTGTTGACGTGGTTCCTGTTGTGATGTGTCCTGAAGATGGATGCTTCCCTGGACTCTATAGTGTTAAGCTTCTAAGTAAACCTTGGCTTTCTGATGGATATACCATGATTTTTTCTTCTGTATGGGGCAGCACTGAAGTAATACTTTCAGTGAACATGTCGAGTAGCAGTCCCTCCGATGTTCCTGAAATCAAGTACGGTAGCATTGTTGGAAATTCATCTGCAGATGCCTTAGCAAGTTGGCAAAATATTTCAAGCCCCATATATAGATGCTCTGAAAAGGTCACTTCTCTACTGTCATCCCGCCAATCTAGTATTATCAAAATTCCAGTCAGGAATATCACTGAGAACCTTACTGCAGGTGCCAACAAGCCGTATGAGTCTGTCTTCATATCCTCCAAGCGTAAGAGCCATGATCTATGTGATCCGCTAATTGTAGTCCTTCATGGGGGTCCTCACTTCATTTCATTGTCAAGCTTCTCGAAATCCTTAGCTTTCCTTTCCTCAATCGGTTACAGCTTGTTGATTGTTAATTACAGAGGCTCCTTGGGTTTTGGTGAGGAAGCACTGCAATCTCTTCCGGGCAAAATTGGATCGCAGGATGTTAATGATGTACTAGCTGCTATAGATCATGTCATAGATATGGGACTTGCTGATCCATCTAAAATAACTGTCCTCGGTGGTTCCCATGGTGGATTCCTGACAACACACTTGATTGGCCAGGCACCCGATAAGTTTGCTGCTGCAGCTACTAGGAACCCTGTCTGCAGCCTTCCTTTGATGGTTGGAACAGCTGATATTCCTGATTGGTGCTATGCAGAGACGTTTGGACATCTCGGAAAATCAATGTATACTGAAGCCCCATCGTCTGAACACCTTGCTGTCTTTCACAGCAAATCACCAATAGCACACATCTCCAAGGTCTGCTCTAATAAACAAAATCTGGATTTGGAAAAGCTTTCCATTTTACGCAACTGTGTTCCCCGTCATAGTGAAGTCGTCAAAGTATTAAGTTTTTCTAGATTTCAAGGATCATGTCCCTATGGATGTCAAAACTCCTATACTCTTCTTGCTAGGTGCCAAGGACCTTCGTGTACCAATATGTACCGGCTTGCAAAACCATCAGCTCTGAACATGACTCACTACTGCCCCAATTATGGCCACAGTCTGATTTCGAAAGCTTTCTTAACATTGGAGTGTGGTTCAAGAAGCACTGCAAATAGACAGATACGATTCATTTCTTCACCAAGATTTCCAACAGTTTGCTTGCAAATGGAAAATTCTGGAGCAAGCCCTTTTAAAGATACTCCTGTTGGTTTAGATGCAAATTCAGAGGAAGAGTACTTTTCTCAGTCTACATTACTCAAAGAGTTTACTGAAATCCACACAATTGAGAAGGCATGGACTTTGAAATCTAACAGTGGAGCCTCACAGGTTATGTTCTCAATCAGTCAACCTAATATCCTGGAGAACAAGAAGAGGAGATATGTATCATTTAGTCACATTTCCAAAGAAAGAGATGATTCCGTGCAGTTTCGTTGGGATGCTTTCCCTATTGAGATGGGGACAACATCTTTGATGGTTCCCTCTCCATCAGGTTCAAAGCTTCTCGTTGTTCGAAATGCTGAAAAAGATTCTCCTACATGCTTCGAGATTTGGAGTTCATCTCAGGTGGAAAGGGAGTTTCATGTTCCTTCATCTATCCATGGATCTGTATATTCTGATGGATGGTTCGAGGGGATTTCCTGGAATTCCGATGAAACTTTGATTGCTTATATTGCTGAAGATCCTGTTTTTGCAAAACCAACATTTACATATTATGGCTACGAGAAAGGGAATTGTCCATATAAAGACAGTAATAGCTGGAAAGGACAAGGAGATTGGGAAGAGGGTTGGGGCGAAGCATACGATGGGAAAAGGCTACCTAAGCCTTTTGTCCTCAGCATTAACAGTGGAGAGGTACGCGCTGTAGATGGCATAGAAAAGTCACTGAGTGTTGGGCAAGTTATTTGGGCTCCATCAGCAAAAGACTCATTACAATGTCTAGTTTTTGTTGGATGGCCATCGGGCAACAGGAAGTTTGGTATCAAATACTGCACTAATAGACCTTGCTCTTTGTATGTTGTTAGAGCTCCTTGTTTCAGATATGAACCATGTCAATCTAGAACAGATACGAAACTATCAGCAGTTGTCCTGACAGAAAGCATAAGTAGTGCATTCTTCCCTCGTTTTAGCCCTGATGGAAAATTCCTGGTGTTTTTATCTTCAAAAAGTGCTGTAGATTCTGGAGCACATAATGCAACAGATTCACTTCATAGAATTGATTGGTCCATTGATGCAGAGCCATATCCGCGTAACAAAATTGTTGATGTGGTTCCCGTAGTGATGTGTGCTGAAGATGGAAGCTTCCCTGGGTTATACTGTTCAAATATTCTTAGTAACCCGTGGCTTTCTGATGGATGCACTATGATTTTATCATCTGCCTGGGGCAGCACCCTAGTTGTACTAACCGTGGATATCTTGAGTGGAGATGTATCGCGAATCAGCCCATGCACATCAGAGTTTTCATGGGATGTCCTTACGCTGGATGGTGACAATATCCTTGCAGTATGTAGCAGTCCAATCGATGTTCCTGAAATCAAGTATGGTCATCTTGTCAAAAATGCCTCCGATAACACCAAATGGAATTGGCTAGATATCTCAAGCCCCGTAACCAAATGCTCTGAAAAGGTGAGGCATTTTCTGTCATTTAAGGAGTTTTCTATAATGTCGATTCCTGTCAGAGACGCGTCGGAGAATCTCACAAAAGGTGCAAGCAAACCTTATGAAGCTATTTTTGCATCCTCCAAATCGAAGAAGCATGATGCATGTGACCCGATGATTGTAGTCCTTCATGGGGGTCCTCACTGTGTGTCATTGTCAAGCTTCTCAAAGTCTTCAGCTTTTCTTTGCTCACTTGGATTTAGCTTGCTTATTGTAAGTTATAGAGGTTCCTTGGGATTTGGTGAAGAAGCAGTGCAATCTCTTCCAGGGAGGGTGGGTTCACAGGACGTTAATGATGTACTTGCTGCAATAGACCATGTCATTGGTATGGGACTAGCAGATCAGTCCAAAATTGCTGCTGTTGGCATTTCTCATGGTGGATTTTTGACAACACACTTGATAGGCCAGGCACCAGACAAGTTTGCTGCTGCAGCTGCTAGGAACCCAGTCTGCAACTTTGCTCTAATGGTTGGTACTACTGATATACCTGATTGGTGTTATTTTGAGGCATTTGGAAGTGAAGCAAAATCAAGCTTTACAGCAGCACCTTCAGCTGAACACCTTGCTCTATTCTTCAACAAGTCTCCAATTTCACATGTATCAAAGGTCAAAACTCCCACACTCATGCTTTTAGGTGCTAAGGACCTTCGCGTGCCCATTACTGATGGATTACAGTATGCAAGAGCATTGAAGGAAAAAGGCGTAGAAGTAAAGGTGATGAGGTTTCCTGATGACATACATGAACTCGACAGACCGCGAACAGACTTTGAAAGCTTTCTTAACATTGGACTGTGGTTTAAGAAGCATTGCTCATAG
>Solyc10g050840
ATTTTTTGTCACCTTTAACTATTTCTTCTTCTATATCAAAGCCACGTTGACCATTCAGATTTGTTTCCCCGTTTGAGCTCCCATATACTCACTTTCACTACACATTTAACCTTAGATGATTGAAGATAGATACTATGGCTACTGCTGAAAAAAATAGGGCTCCATATGGATCATGGAAGTCACCTATCACTGCAGATATCGTCTCGGGTTCTGATAAACGCCTTGAAGGCTTCACTGTAGACTCTCATGGCCACTTAATATGGCTGGAGACTCGCCCTGCTGAGTCTGGACGAGCTGTGCTTGTTAAACAATCAGGGGAAGATATTACACCTAAAAACTTCAATGTTCGAAACACTGTTCATGAATATGGTGGTGGGTCTTTTGGGGTTTCTGGAGATGTACTTGTTTTCTCCAATTTTGATGACCAGAGATTGTACAAACAGATCCTCACCTCTTCAGATTTAGGTCCAGTGCCCATAACTCCAGATTATGTGGGACCTCATGTAAGATATGCTGATGGGGTCTTTGATAGTCGTTTAAACCGCTATATTGCTGTAAGAGAAGATCATCGAGGGGTTGATGCAAAGCCAACTAATGAGATTGTGAGTGTTACTCTTAATGATAACACCACTGAAGAACCAAAAGTCTTGATTAGTGGGAATGAATTCTATGCATTCCCACGGGTGGACGTGAAAGGGGAACGTTTGGCCTGGATAGAATGGAGCCACCCTAACATGCATTGGGATAAATCAGAGCTTTGGGTTGGGTATATATCTGAGAGCGGGTTGTTAACAATTGGTTTAATTAACTTACGTAGAGACATCGAGAAGCGAGTAGTAGTTGCTGGTGGCTGTCCTACTCTGGTGGAATCGCCAACTGAGCCTCTATGGTCGTCCAAAGGCAGGATAAGTTCTTATATTCTGCTGTTCACTCCTCATTCTCAAAAGCAGAATAACTGCCACCTTCAATATGACTTTGATTATCTGAAGCAGCCTCCTTTAATTATTGCAGGGGAATTGTTTTTCATAACAGACAGAAATACAGGGTTTTGGAACATATACAAATGGGTTGAAGATCAAAATGAGGTCCTTGCAATTTACTCTTTGAACGCTGAGTTCACAAGACCATTTTGGGTTTTTGGAAATCGATGTTATGACATCATTGAGCGGAAAGAGGAATCAACAATTATTGCGCAACATGGAAAGTCATATCTTGGTGTTATAAATCAAGCTAAGAACTCTTTCTGTTCAGTTGATATTCCATTCACTTACATATCAAATATTGTCGCAAGTGGACAGATCCTTTACATTGAGGGTGCATCTTCTGTTCTTCCTACTTCTTTAGCAAAGGTGATACTAGATGATCATATGTCAAATGTTGTAGATTTCAGTATCATGTGGTCATCTTCTTCAGACATTGACAAGTACATACCATATTTCAGCCACCCAGAGTTTATTGAATTTCCAACAGATGTGGCTGGTCAAAATGCCTATGCATACTTCTATCCTCCATGTAATCCAGAATATAATGGAGGGCCAACAGACGAGGCACGTGGAACCTTAAATCTTAGCATCCAATATTGGACTAGTCGAGGATGGGCATTTGTGGATGTCAACTATGGAGGAAGTACGGGTTATGGTAGGGCATACCGAGAACGCCTTTTGGGAAAGTGGGGAATCGTTGACATCAATGATTGTTGCTCTTGTGCTAAATATTTGGAAGATTTGTTGATTAAGGTGGATGAGGGGAAGGTTGATGGAAAGCGCCTTTGCATAACTGGGTGTTCTGCTGGCGGTTACACAACATTAGCCTCTCTTGCTTTCAGAGATACATTCAGAGCTGGCGCTTCTTTATTTGGAATTGCTGATTTGAAGTCATTGAGTGATCATATGCACAAATTTGAATCCCACTATATCATTAATCTTGCTGGTAATGAAATCGCTTTAAATGAGCGGTCTCCTATCAACTTTGTTGATCGATTCTCTTGCCCCATAATAGTGTTCCAAGGATTAGAAGACACGGTTGTCCAGCCAGAACAGGCCCGAAAAATCTACCAGGCCTTGAAGAAAAAGGGGTTACCTGTGGCTCTCGTGGAATATGAAGGAGAATCTCATGGATTTCGTAAGGCAGAAAGCATAAAATACACTCTTGAGCAACAAATGGTGTTCTTTGCTCGAACAGTTGGACATTTTGCAGTGGCTGATGATATAACTCCCACACACATTGACAACTTTGATTAAGTACAACCAGTATCGCGCTGTCCTCATGAGGTGAGAATGAGAACTCCAGTTGCCATTTCCATCAAATGTTGGATTCCGCCACTCAATAAGGAACTTGTAGTTCGCCCTTGTCCACATCTCCCTATAGATGGTGCTAAAGAATAAATACTTTGGACTATGGTGTGTTGTTAACCAGACAATAAACACAAATCCTTTTTTGTTGTTGGAGTTGAACCTGTGAATTCAATAAGGAATATGTTTAATACGAAGTCATTTGGATCTGATGTTCAGGTGAAAGTTCATATAGCATAAATACACATCAATCAACATGTACGAATAATGTTGTCATGAAATTCATGTGATTTGCAATGTTAGACTTCATTTGTATAAACGTAGTCAGGAATTCATGATGATAAATTGAATTTTCTAAATTCATCATTCGAACGAGAATTGCCAAATTG
>AT4G14570.1
AATATTAGATGGCGAGAATCTTTAGTCACTACCCAATAACTTGCTCCACCAATTTGGGATTTGACTTGAGCTCTTCTCATCGTCATCTTCGTCGCCTTCTTTTCCGATCTACTTTCATCACTCCTTCACTCACTCAGTCTCCTTACAAGAATTGGATTCGAAGATTTGTAGCTATGGATTCTTCTGGAACTGATTCGGCTAAAGAATTGCATGTTGGTTTGGACCCAACTACAGAGGAAGAGTATGCCACACAGTCAAAGTTACTTCAAGAGTTCATTAATATTCCCAGCATTGATAAAGCTTGGATTTTTAATTCTGATTCTGGTTCTCAGGCAATGTTTGCCTTGAGTCAAGCAAACCTTTTGGCTAATAAAAAGAAGAAGTTTATGTTGTCGGGTCATATTTCGAACGAAAGTAACCAATCTGTAAACTTTCACTGGGCGCCATTTCCCATCGAGATGACTGGTGCATCGGCTTTTGTCCCATCTCCATCGGGATTGAAGCTCCTTGTAATTCGAAATCCTGAAAATGAATCTCCTACAAAGTTTGAGATATGGAATTCTTCTCAGCTAGAGAAGGAGTTCCATATTCCACAGAAAGTTCATGGCTCTGTATACGTTGATGGATGGTTTGAAGGGATCTCTTGGGATTCAGATGAGACTCATGTTGCGTATGTCGCCGAGGAGCCATCTCGTCCCAAGCCTACATTTGATCATCTTGGTTATTACAAGAAAGAAAATTCTTTGGACAAGGGTATTGGAAGCTGGAAAGGTGAAGGGGATTGGGAAGAGGAATGGGGAGAAGCATACGCCGGAAAAAGGCAGCCTGCACTGTTTGTTATCAATGTTGACAGTGGAGAGGTCGAGCCAATCAAAGGAATTCCTAGATCAATAAGTGTTGGACAGGTTGTTTGGAGTCCAAACAGTAATGGATCAGCTCAATATTTGGTTTTTGCCGGTTGGTTAGGAGATAAAAGAAAGTTTGGTATTAAGTACTGCTACAACAGACCATGTGCCATATACGCAATTAAGTTCACATCGGATGAACCAAAAGATGATGACGCAAATGAATTCCCTATTCATAATTTGACTAAGAGCATAAGCAGCGGGTTTTGTCCTCGGTTCAGCAAAGATGGCAAATTTCTTGTGTTTGTATCCGCAAAGACCGCTGTTGATTCTGGGGCGCATTGGGCAACCGAGTCACTTCATAGGATTGACTGGCCAAGTGATGGGAAACTTCCTGAGTCAACAAATATCGTTGATGTGATTCAAGTTGTGAATTGTCCTAAGGACGGTTGTTTCCCTGGGCTCTATGTTACCGGCCTTCTGAGTGATCCATGGCTGTCAGATGGACATAGCCTTATGTTGTCTACCTACTGGCGCAGTTGTCGAGTTATACTCAGCGTAAATTTGCTAAGCGGTGAAGTGTCACGTGCCAGCCCTAGTGATTCAGATTATTCATGGAACGCTCTTGCGCTAGATGGTGATAGTATTGTTGCTGTGTCTAGCAGCCCGGTGAGTGTTCCTGAAATTAAGTATGGAAAGAAAGGTCTCGATTCAGCTGGGAAGCCTTCATGGCTCTGGTCGAATATCCAAAGCCCGATCAGATACTCTGAGAAGGTTATGGCAGGGCTTTCATCTCTTCAGTTTAAAATTCTAAAAGTACCAATTAGTGATGTTTCTGAAGGTCTTGCCGAAGGAGCCAAAAATCCTATTGAAGCAATATATGTATCGTCATCCAAGTCTAAGGAGAATGGGAAATGTGATCCCTTAATTGCTGTTCTTCATGGAGGTCCTCATTCTGTTTCACCATGCAGCTTCTCCAGGACTATGGCCTATCTCTCCTCAATTGGATATAGTCAGCTGATTATAAATTACAGGGGTTCATTAGGATATGGGGAAGATGCTTTGCAGTCTCTACCTGGCAAAGTTGGATCGCAGGACGTGAAAGATTGTCTCTTGGCTGTAGATCATGCCATTGAAATGGGAATTGCAGACCCGTCTAGAATAACCGTGCTAGGTGGTTCTCATGGTGGGTTTCTGACCACTCACTTGATTGGCCAGGCCCCGGATAAATTTGTGGCAGCAGCTGCAAGGAATCCCGTATGCAACATGGCATCAATGGTTGGGATTACAGATATACCTGATTGGTGTTTCTTTGAAGCCTATGGGGACCAGAGTCACTATACAGAAGCCCCCTCAGCCGAAGATCTCTCTCGGTTTCATCAAATGTCTCCTATATCACACATCTCAAAGGTGAAAACACCTACTTTGTTTCTTTTGGGAACTAAGGATCTCCGTGTTCCCATATCAAACGGATTTCAATACGTGAGGGCGTTGAAGGAGAAAGGAGTTGAGGTTAAAGTTCTTGTATTTCCCAATGACAATCATCCCTTAGATAGACCACAGACGGATTATGAAAGCTTTCTCAACATTGCTGTCTGGTTCAACAAGTACTGCAAGCTGTGAACACTTGATTTTTTTTCCGTATACTGAGTTTGTTTTCTTACAAAATTGGAGTTCGAAGAAATGAACGTTTAAAGAATAATCATTTGGTTCACCAATCTTAGTGCAATGAAAGACTGCCACTTTCTGGCATTTCAGTTCGTGTCATAAACGTTTTGAAATTAAAGTTCATAGGTTCTTTTCTGCAATCAAACGCATGAGTGAAAAAATAAATGAGCTGGTAAAAATTAAGGCTGGA
>AT1G76140.1
TTTTGACATATTAACGGCAATCTCGGGGAAGAAGAAGAAGCGGTAGAGAGAAAACCGATGCTCACAGCGTTTGCAAGTCACGCGCGTTCTCACGTTTTCGCGTTTGTTACCGTCCCAACAATCACGCGCCGCCTCCGTATAAATATCTTACGCCAATCACCTCTCTCCTCTTCTCTTCTCCTAAACGAAACCTTCTCCAATCGACCCAATTCTGTTTCTCGTCGTTGTTATTGTTCGAGCTCTGCGATAATGGGTTCTTCTTCGGTGTTTGGCGAGCAATTACAGTATCCTGCGACTCGGCGTGATGATTCCGTCGTCGATGACTATCACGGCGTCAAGATCGGAGATCCGTACCGTTGGTTAGAGGATCCTGATGCTGAAGAAGTGAAGGAGTTTGTGCAGAGCCAAGTGAAATTGACAGATTCTGTACTTGAAAAGTGTGAAACAAAGGAGAAGCTCCGTCAGAATATAACGAAACTTATTGATCATCCTCGTTACGATTCACCATTCAGGCAAGGGGATAAGTACTTTTACTTCCATAACACTGGTCTACAGGCTCAAAGTGTGCTTTATATGCAGGATAATCTGGATGCTGAGCCAGAGGTTTTGCTTGATCCGAACACTCTTAGTGATGATGGAACAGTGGCCTTAAACACCTTTTCTGTCAGCGAGGATGCTAAGTACTTGGCCTATGGTCTTAGTTCAAGTGGTAGCGACTGGGTGACGATTAAGCTGATGAAAATCGAGGATAAGAAAGTGGAGCCTGATACTTTATCATGGGTTAAGTTTACCGGCATTACATGGACGCACGACAGTAAAGGATTTTTCTATGGTCGCTACCCAGCTCCCAAAGAAGGAGAGGATATTGATGCTGGCACTGAGACTAATTCTAACCTTTATCATGAGCTGTATTACCATTTCATTGGGACGGATCAATCTCAAGATATCTTATGCTGGAGAGATAATGAGAATCCCAAATATATGTTCGGAGCTGAAGTCACTGACGATGGGAAGTATCTGATCATGAGCATTGGAGAGAGTTGTGACCCTGTCAACAAATTATACTACTGCGATATGACTTCATTGTCAGGAGGTCTTGAGAGTTTCAGAGGAAGCAGCAGTTTTCTTCCATTCATTAAGCTTGTTGACACATTTGACGCGCAATATAGTGTTATCTCAAATGATGAGACTCTGTTTACTTTCTTGACGAATAAAGATGCCCCTAAGTACAAATTAGTCCGGGTTGATCTAAAGGAACCAAACAGCTGGACTGATGTTGTTGAAGAACACGAAAAGGATGTCTTAGCATCAGCTTGTGCTGTCAATGGGAATCACCTGGTCGCATGCTACATGAGCGATGTAAAGCATATTCTGCAAATTAGGGACTTGAAATCTGGTTCATTGCTTCACCAATTACCTCTAGATATTGGTTCAGTATCTGATGTTTCTGCTCGGCGCAAGGACAATACCTTTTTCTTTAGCTTTACTAGCTTTCTCACTCCTGGTGTGATTTACAAGTGTGACTTAGCCAATGAATCTCCAGAAGTTAAGGTATTCCGGGAGGTTACTGTACCCGGATTTGACAGGGAAGCATTTCAAGCCATTCAGGTCTTCTATCCCAGCAAGGATGGAACAAAGATACCTATGTTTATTGTGGCGAAAAAGGATATTAAGCTTGATGGATCACACCCATGTTTGCTCTATGCATATGGTGGGTTTAACATAAGCATAACACCGTCTTTCAGTGCCAGCCGTATTGTGCTTAGCAAGCATCTCGGTGTTGTTTTCTGCTTTGCAAACATTCGGGGTGGTGGGGAGTATGGTGAGGAATGGCACAAAGCAGGTTCACTTGCCAAAAAGCAGAACTGTTTCGATGACTTTATCTCTGGGGCAGAGTATCTCGTGTCCGCTGGTTATACACAACCGAGCAAGCTGTGTATTGAAGGTGGCAGCAATGGTGGACTCCTTGTCGGTGCTTGCATAAATCAGAGACCGGACCTTTATGGTTGTGCTTTGGCTCATGTGGGCGTCATGGACATGCTACGGTTTCACAAATTCACTATAGGTCATGCCTGGACATCTGATTATGGTTGCTCTGAGAATGAAGAGGAGTTTCATTGGCTGATAAAGTACTCGCCTCTGCACAATGTGAAGAGGCCATGGGAGCAACAAACCGATCACTTAGTTCAGTATCCATCAACTATGCTACTGACTGCTGATCACGATGACAGAGTTGTGCCACTTCACTCTTTGAAGTTGCTTGCTACGTTGCAGCACGTGCTGTGCACAAGCTTAGACAATAGTCCTCAGATGAACCCCATAATTGGTCGTATTGAAGTCAAGGCTGGCCATGGTGCTGGTCGCCCAACCCAAAAGATGATTGATGAAGCGGCTGATCGGTATTCGTTCATGGCAAAGATGGTGAATGCTTCATGGACGGAGTAAAAAAAATTCCTTTATCTACAGGCACCAAATATCTTTTCTCAATATCTTCTGTCCAAACAAGGACGTTGTATGAGTTAGTGACAATTACATGTAAACACATGTTTCAGTTTTTTCTCAGGCTTTATGTTCCAGTTCATTGACACCCAAAAAGGATTTTCTTCAATGCATTTTGCTTCATCCGGCA
>AT1G20380.1
CGAAACTATTTCGACATAACGAGAGACTCAATGCATATCTGTCACGCGCGCTCTTAATTTCCATTTCTCCATGTTTCCTTTTTTTTTTTTAATGTCCCTATAAATACCCTATCAACACGGGTTATTATTTTTTCCGTTAGACTCCACAAAACTTAACGCCAACTACTTCGTCAAGTCTTTTTAGGTTTTCTTGTCGGAAATTTAAGGTTAGCTAATAGATAGAATGGGATCTCTCCCTGCGTTTGAAGAGCGGTTGCAGTATCCAACGGCGAGGCGTGATGAGTCCGTCGTTGAAGATTATCACGGCGTTAAAGTCTCCGATCCTTACCGCTGGTTGGAAGATCCTGACGCTGAAGAAGTGAAAGAATTTGTAGAGAAGCAAGTGCAATTGTCAGATTCAGTGCTCAAAAGTTGCGAAACGAAGGAAAAGCTTCATGACAAATTCACAAAGTTTATTGATTATCCTCGTTTCGATACGCCCTTTAAGCGAGGGAACAGCTACTTTTACTTCCATAACTCAGGTCTTCAAGCTCAGAGTGTGCTTCATGTTCAGGATGATTTGGAGTCTGAAGCAGAGATCTTGCTTGATCCTAATACTCTTAGTGATGATGGAACAGTTTCTTTAAACACTTTATCTATTAGTGAGGATGCTAAGTATTTGGCTTATGGCCTTAGCTCTAGTGGTAGTGATTGGGTTACTATTAAAGTGATGAAGATTGAAGATAAGAAAGTGGAACCTGATTCTTTATCTTGGGTTAAGTTTAGTGGGATCACATGGACACATGATGGGAAAGGTTTTTTCTACAGTCGCTATCCAGCTCCACGAGAGGGAGAGAAGATAGATGCTGGTACAGAGACTAATTCTAACCTTTACCATGAGTTATACTACCATTTCCTTGGGACTGATCAATCCGAAGATGTTTTGTGTTGGAGAGACCAAGATAATCCCAAACATATGTTCGGATCCAAAGTCACTGATGATGGGAAGTACTTAATCATGTCAATTGAAGAAGGTTGTGACCCTGTAAACAAGGTTTATCATTGTGATCTCTCATTACTTCCTAAAGGTCTAGAAGGTTTTAGAGGAAGCAACACTTTACTTCCATTTGTTAAGCTTATTGACACTTTTGACGCACAATACATTGCTATCGCAAACGACGAGACATTGTTTACTTTCTTAACCAACAAAGATGCCCCAAAGTACAAAGTAGTTCGGGTTGACTTGAAGGAACCGAGCAGTTGGACTGATGTTATCGCTGAACATGAAAAGGATGTTCTCTCAACAGCTTCTGCAGTTAATGGAGACCAACTGGTTGTTAGCTACATGAGTGATGTAAAACACATCCTGCAGATTAGGGACTTGAAATCCGGTTCCTTGCTTCATGGATTACCTGTAGATATTGGCTCGGTATGTGGAGTTTTTGCTCGGCGTAAAGACACCACGTTTTTCTTTAGGTTCACAAGCTTCCTTACACCTGGCGTCATTTACATATGTGACTTATCCCATGAAGCTCCAGAAGTAACGGTATTTCGTGAAATCGGTGTACCTGGATTCGATAGAACTGCATTTCAAGTCACTCAGGTCTTTTATCCGAGTAAGGACGGAACAGATATACCGATGTTTATAGTGGCTAGAAAAGATATAAAGCTAGATGGATCACACCCATGTTTGCTCTATGCATATGGAGGGTTTAGCATAAGCATGACGCCGTTTTTCAGCGCGACCCGTATTGTGCTTGGTAGGCATCTTGGTACCGTGTTCTGTTTTGCAAACATCCGTGGTGGTGGTGAGTATGGTGAGGAATGGCATAAATCTGGTGCTCTTGCCAATAAGCAGAATTGCTTCGATGATTTCATCTCCGGGGCTGAGTATCTGGTTTCAGCTGGTTATACACAACCGAGGAAACTTTGTATCGAAGGTGGTAGTAACGGTGGTATTCTAGTAGGGGCTTGCATTAATCAGAGACCGGATCTCTTTGGGTGTGCTCTGGCTCATGTTGGGGTCATGGACATGCTCCGGTTTCACAAGTTTACCATAGGACATGCTTGGACTTCTGAATTTGGTTGTTCTGACAAGGAAGAGGAGTTCCATTGGCTGATAAAGTATTCGCCTCTGCATAATGTGAAGAGGCCATGGGAACAGAAGACAGATCTGTTTTTTCAGTACCCATCAACCATGTTGTTAACTGCTGATCATGACGATAGAGTCGTCCCACTTCATTCTTACAAGTTGCTTGCGACAATGCAATATGAATTAGGTTTGAGTTTAGAGAATAGTCCACAGACGAACCCTATAATTGCTCGAATAGAAGTAAAAGCCGGGCATGGAGCAGGACGTCCAACGCAAAAGATGATTGATGAAGCGGCTGATAGATATTCGTTCATGGCGAAGATGGTGGATGCTTCATGGATCGACTAGAATTTACACAAAGAGATTAGCTTTTCTTTCTTGTTATGTTTTAGAGAGAGCTACTATATTATAATTATACAGTCCCTCCTCTTTTATAAAGAAAATGTACTAGAGTAAAAGTATCTTTGAGTTTTAATCTAATCTCTAAATCCACGATATTATTGTCCAAGAGATTCAAAATCGTATGCATATGCGACATGGAAA
>AT1G69020.1
ATGGCAGTAACATATCTTCTCCGGCGTTACAAGCCGGCGACAATATCATCAGTTTTGTCTTTCTCGACGAAATGTTTTGTTGGACGAACATCATCACTCTCTGTTCCAACGGAAGCTCCTCCGGTTCCAAAGAAGATCCCATTCGCAATCTCATCTCATGGGATCACAAGACAAGATCCTTTCCATTGGATGAAGAATACGGACGACACCGATTTCGTCGACTTCCTCAAGCGTGAGAACTCATACTCTCAAGCTTTCATGGCTGACACAGAAACCCTGAGGCGTGATTTATTCTCCGAGATGAAAACTCGTATTCCAGAAGAGATTTTCACTCCTCCTGAGCGTTGGGGACAATGGTTATATAGACAATACATACCCAAAGGAAAAGAGTATCCTCTTCTATGTAGGAGATTGGAGAAGGGTAAAACAAATTGGCTCTCTGGTCTTTTTCGTGGAGAAGAAGAAGAAGTTGTGCTTGACTGGAATCAAATTGCAGAGCAGTTTGGTTATGTTCATGTTGGAGTTTGTCGGGTTTCACCTGATCATAACTATCTGGCGTACACGGTTGATCCCGAAGGAGATGGAATCACCTTGTTTTACACTGTTACAGATGAAAACCAAAGACCTCACAGGGTTGTTGTCACAAATGTTGAATCAGATGGGAGAGATGATGCCGTAGTGTTTACCGAAAGAGATTCCAGTTTCTGTGTAGACATAACGACCACAAAAGATGGCAAGTTTGTTACTATCAATTCAAACTCAAGGACTTCATCCGAGGTTTATATTGTAAATGCTGATAAGCCAATGGCTGGTTTGCAAAGAACTCGCGAACGAGTTCCTGGCGTGCAGTGTTTTCTTGAACATCACAATGGGTTCTTTTACATTCTTACAAATTCTCCCTCAAATGCAATTAGTGAGTGGTCTGGTGAAGGCTACTATTTGACTAGATGCTTAGTAGAGGAAATTGAAGCATCTGACTGGCAGACTGTTTTCCGTCCAGATGATGATGTGGTTATACAAGATATGGACATGTTCAATGACTACTTAGTGCTTTATCTTAATAAGAAAGGCTTACCTATGCTCTGTTCCATTGATATGCCCATAAAAGCAAATACGAAGCATATGGATGATCTTGTTCCCTGGTATTTTCCACTTCCAGTTGATTCATGCAGTGTTGCCCCTGGTTCAAACCACGACTTCCAGAGCTCTATATACCGAGTGGTGCTTTCGTCTCCTGTGATTCCTGACACTATCGTTGACTATGACGTGTCAAGAAGATTGTTCTCAATTGTGCAGCAGGAGGGAGGGGTTGTAGATAATTCTGATAGTAGTAAGCCATGGTACACAGCAGATCGCTCTACAGAGAATAACGGTCAACTTAATGATAGAACCAGCGAGGGAGAAGATGGTCAGTTAGATTCTCGAATGCCTAAATGGGAGGACTTATCTGATACATATGTTTGTGAAAGACAAGAAGTTTCTTCACATGACGGAGTTGAAGTCCCTCTTACAATTCTGTATTCACGAGAAGCATGGAAGAAGAGTGAGTCACCGGGAATGTTGATAGGTTATGGCGCTTATGGAGAAGTTTTGGACAAAAGCTGGTGCACAAATCGATTGAGTATGCTTGATCGTGGTTGGGTGATTGCTTTTGCTGATGTGAGGGGAGGAGGCAGTGGGGAGTTTTCATGGCACAAATCCGGAACTAGATCGTTGAAACAAAATTCAATCCAAGATTTCATATACAGTGCTAAATATCTAGTCGAAAAAGGCTATGTGCATAGACATCATCTTGCTGCTGTTGGGTACAGTGCAGGAGCTATTCTTCCAGCTGCAGCTATGAATATGCACCCGAGTCTATTTCAAGCTGTGATTTTGAAGGTTCCTTTTGTAGATGTATTAAACACATTATCGGATCCAAATTTACCTCTCACACTCCTGGACCATGAAGAATTCGGGAACCCAGACAACCAAACTGACTTCGGATCGATCCTTAGCTATTCTCCATATGATAAGATACGAAAAGATGTTTGCTATCCGTCCATGCTTGTCACTACTTCGTTTCATGACTCAAGGGTTGGAGTATGGGAAGGTGCAAAATGGGTGGCTAAGATAAGGGATAGTACGTGCCACGACTGCTCCCGAGCTGTGATTCTGAAAACAAATATGAACGGAGGGCATTTTGGTGAAGGTGGTCGCTATGCTCAATGCGAAGAGACTGCCTTTGATTATGCTTTTCTTCTCAAAGTTATGGGTCATCACAACAATAGATAAAAGCATCACATCATCTTTGGTTTAGCATCAAATGATTTTATAATAGTCTTTCACTTTAAGGTT
>AT5G36210.1
CTCGTGTTGACTACGTCCATGCCCTTTGTACAAACAGTCCGTTGCTCCTACCGATTGAATGATCTGGTGAAGTGTTCGGATCGCGGCCACTTGGATGACCCAAAAAAACATATAATTCAAAAACCTATAGCGAAAACAAGCAAAGAGTGGATGAGTAAATAAATGGCATTGTTGTTGTTGACCTCACTCAATCACCTAGTCTCATTCTCACTCACTCGCTTGCCTTCTTCTTCCGCTCACAATCTCTTCCTTTCTCGTTCCTTCTCTTCTTCGATCAGACGATTCAATCGCTTCTCACTCAAACCACTTCGCTCCTTCGCATCCATGTCTTCTTCTTCCCCCGACGCTGCTCAGACTCCTCTAACCACCGCTCCTTATGGCTCCTGGAAATCTCCAATCACCGCCGACATCGTTTCCGGAGCTTCAAAGCGTCTTGGCGGCACCGCCGTCGATTCTCATGGCCGTCTCGTCTTGCTCGAGTCTCGCCCTAACGAATCCGGGAGAGGAGTTTTGGTGCTACAAGGAGAAACATCAATTGATATTACTCCAAAAGACTTCGCTGTGAGAACTTTAACACAAGAATACGGTGGTGGTGCTTTCCAGATTTCATCAGATGATACACTTGTGTTCTCTAATTACAAGGATCAGCGATTGTACAAGCAAGACATTACTGATAAAGATTCATCTCCAAAGCCAATTACTCCAGATTATGGTACACCAGCTGTTACTTATGCAGATGGAGTCTTTGATTCACGCTTTAACCGTTATGTTACTGTTAGGGAAGATGGTCGCCAGGATAGATCAAACCCAATTACAACAATCGTGGAGGTTAATCTAAGTGGAGAGACACTTGAAGAACCAAAAGTACTCGTAAGTGGCAATGATTTCTATGCATTTCCACGGTTGGATCCCAAGTGTGAGCGATTGGCATGGATTGAATGGAGTCACCCTAATATGCCATGGGATAAAGCAGAGCTGTGGGTTGGGTACATTTCCGAGGGCGGAAATATTGATAAGCGCGTATGTGTTGCTGGTTGTGATCCCAAATACGTCGAATCACCCACTGAGCCGAAGTGGTCATCAAGAGGGGAACTCTTTTTTGTAACTGACAGAAAGAATGGATGTTGGAATATTCATAAATGGATTGAGAGTACCAATGAGGTTGTTTCTGTATATCCTCTCGACGGTGAGTTTGCGAAACCACTATGGATTTTCGGTACTAACTCCTACGAGATAATCGAGTGTTCTGAAGAGAAGAACCTAATTGCATGCAGCTATAGGCAGAAAGGGAAGTCATATCTAGGCATTGTAGATGATTCACAGGGATCATGTTCTCTGCTCGATATTCCTTTAACGGATTTTGACAGCATTACATTGGGAAATCAGTGCCTTTATGTTGAGGGAGCATCAGCAGTTCTTCCACCATCAGTTGCCAGGGTAACACTGGATCAGCATAAGACGAAAGCACTCAGTTCTGAGATTGTTTGGTCGTCGTCACCCGATGTTTTGAAGTACAAGGCTTACTTCAGCGTGCCAGAGTTGATTGAATTTCCAACAGAGGTTCCTGGTCAGAACGCTTATGCATACTTTTATCCTCCAACCAATCCGCTCTACAATGCTAGCATGGAAGAGAAACCTCCGTTGTTAGTGAAGAGTCATGGAGGACCTACTGCTGAATCACGTGGATCCTTAAATCTGAATATCCAATACTGGACAAGTCGAGGTTGGGCATTTGTTGATGTCAATTATGGTGGAAGCACAGGTTATGGTCGAGAGTATCGAGAGCGGTTGTTAAGGCAGTGGGGAATAGTCGACGTTGATGACTGTTGTGGCTGTGCTAAATACTTGGTATCTTCTGGCAAGGCAGATGTTAAGCGGCTCTGTATATCTGGCGGTTCTGCAGGAGGTTACACAACTCTTGCATCATTGGCGTTCAGGGATGTTTTCAAAGCTGGAGCGTCCTTATACGGAGTGGCTGATTTAAAAATGTTGAAAGAAGAAGGTCATAAATTTGAATCCCGTTATATCGACAATCTTGTTGGAGATGAAAAAGATTTCTATGAGAGATCACCAATCAATTTCGTCGATAAGTTCTCTTGTCCCATCATCCTTTTCCAAGGACTAGAAGACAAGGTTGTAACTCCAGATCAATCACGTAAAATCTATGAAGCATTAAAGAAAAAAGGTCTGCCTGTTGCTCTTGTCGAGTACGAAGGAGAACAACACGGTTTTCGCAAGGCGGAAAACATCAAATACACACTTGAGCAACAGATGGTGTTCTTTGCCCGAGTGGTTGGAGGGTTCAAAGTTGCTGATGACATCACTCCTTTGAAAATTGACAACTTCGACACTTAGAAAACGATGCTTAAATAGATATGTTTGGAAAAGATTTGCTTTTTTTTTATTATTTAGAGAAAATACATGCTTGGACTAACGTTTTCGGATAATTTGTTCATCAAAAGTCCAAAACCTTCTATATTCACTAGAATGGGAATGCCTAGGAGGTGGCTCGGCAAATAACCACAGTGTTAAGGTCAATGTTGGTTTGGGCCAATGTTGCTTAACGTATGTCTTTTCAGCTTTAGTCATTATCATCGAAATGGTTGATGAAGCTGTCAGTGATATGATATCGGTAGTTGGTATTACAAATACGATATCAGTATGGGCCTTGTCTTCTTCGATGCACCATTCAGGACAAATCGTTAAGTCTTTGATCCTTGTTTGCTGCTAATTGCTCTCCAATACTTCGCCACAGGTTTACTACCGTTGAAGCAACAAAGTACTCCAAAATTGTATTCTTGCATGTAGTTGTAAGGGGTGATTGGCTACTGACTTTCAAGACTTTAAAAGTAGGCTGAAGTCTTTTTTTTTTGCCAATTAGGCTTTTTCTACTTAATTTTTTTTGTAAGTTCTCAAAGTCTTTTTTATTTTTTCTTCTTTATTCTCTTTCTTTTTTAAAGCCTCATAAACTAGATTTTCAATTTTTCTTATTTTTTCTCCTAATAAATTATTAAAAGTTTTTTTTAATCTTCTCCCCAAAACAATTAAAACTTCTCTACAAGTTTACATGTACTTTTT
>AT1G13610.1
GAGCATTTAAAAGGGAAATCTTAGCATCCATTTCTAACCATATTATGAAGAAATAATAAACAATATCAACAGCTTATAGCATCCATCAGTATTGCATAAGTCATTCTTGTCTTCTCAACAAAAAAATAAAAGAAAAGAAAAGTTTCTTGAGTGAAATGGGAATTGCGACGTCGACTATGGCGGCGAAGTTAGCATTCTTCCCACCAAATCCGCCGTCGTACACGGTGGTGACTGAAGAATCTACGGGGAAGATGATGATTTCTACGAACCTGCCGCATTACCTAAGAGATGAGAACATCGAAGTGGTGAAGATAAGGACAAAAAGAGGGAATGAGATTGTGGCCATGTATGTGAAGAATCCAACCGCTAAACTCACTGTTTTGTTTTCTCATGGCAACGCTTCCGATCTTGCTCAGATTTTCTACATCTTAGCGGAACTAATTCAACTCAATGTCAATCTCATGGGATACGATTATTCAGGATATGGGCAATCTTCTGGTAAGCCAAGCGAGCAAGATACGTACGCAGACATAGAAGCAGCTTACAATTGGCTAAGACAGACCTACGGTACAAAAGATGAACGTATCATTTTGTATGGACAATCCGTTGGAAGTGGACCGTCGCTTGAGCTTGCTTCTCGTCTTCCACGTCTCCGAGCACTTGTTCTCCATAGTCCTTTCTTGTCTGGTCTACGTGTTATGTACCCTGTCAAGCACTCCTTCCCGTTCGACATTTACAAGAATATTGACAAAATTCATCTCGTGGAGTGTCCTGTTCTTGTAATTCATGGAACAGATGACGATGTGGTGAATATTTCACATGGAAAACATTTATGGGGACTATGCAAAGAAAAATACGAACCCTTATGGCTTAAAGGAAGAGGCCATTCTGATATTGAGATGTCTCCTGAGTACTTACCTCACTTAAGAAAGTTCATTTCAGCCATTGAGAAGCTTCCAGTTCCAAAATTTCGACGCCAATCATTGGCTAATGACCACAAGAACGACAAATCAACGAAGAGTAGCTGGATTGGATCTAGACATAGCATAGAATGTGTTCCTCCTAGAGACAAATCAAGAAAGATAAGTATCGATCATCGGTTTGGGAAGCCGAGAAACAGCGTGGGTAGCTCTGATCGGGCTAGGAATAGCTTCGACAGGTTGGGTGAAATGGTGAGATCAGTTCGGTTGTGTAATGTTGATTGTGTGAAGAATGCAGTTGCAGAGGTTTGATGATTGTTGTCACAATATTGTTTTTTTTTCTTCTGATTCGTTTGTTAGATTATTTGGAAAAGAGAAACATCTTTTGTATCAACATATCTTCATTTTTCTTTCTAAAAGGTTGTAAACATATGTTCCCATTTGATACGATTTAGTTATCCAAATAAAATGATTAGTTTTTTGTTGACT
>AT1G50380.1
ATAATAAGGCGTGGACTCGTATCTCTCGGCACTCACTTTCTCGCGACTCGTAGTCGTCTTCTCCACTTCGATACTCCTCTCTCTTGCCTCGTTCCTCTTGTTCCTCGCCGCCGCTCTATTCTACGGCTGTCTTCTTCTTTTTCCTCTTCCTCTGAAACCGGAGCTGCGTCAGTGCGGTTGACATCACCGAGAGACATGGCGGAATCGAGATCCCCTCCTGTAGCGAAGAAGGTGGAGCATGTGATGGAGATGTTCGGTGACGTTAGGGTTGACAATTACTACTGGCTCCGTGACGATTCTCGCACCAATCCCGACATGCTTTCTTATCTTCGTGAAGAAAATCACTACACTGATTTCGTCATGTCTGGGACCAAGCAATTTGAGAATCAGCTGTTTGCTGAAATAAGAGGGAGGATCAAAGAAGATGATATATCTGCACCTCTACGCAAGGGTCCTTACTATTATTATGAGAAAAATCTTCAAGGAAAGGAATATATTCAGCACTGTAGACGTTTGATCACTGACAACAAAGCTGAGCCTTCTGTCTATGATACTATGCCAACTGGTCCAGATGCTCCTCCTGAGCATGTGATATTGGATGAGAATACCAAGGCTCAAGAGCATGACTACTACAGAATTGGGGCCTTCAAGGCGAGTCCCGATCATAAATTGGTGGCATATGCAGAGGACACAAAAGGTGATGAGATATATACAGTGAATGTCATCGACTCTGAAGCCCTAAAACCAGTGGGGCAACAGCTTAAAGGACTTACTTCTTATCTTGAATGGGCTGGTAATGATGCTTTGCTCTACATAACAATGGACGAAATCCTGCGACCTGATAAGGTTTGGTTACATAAATTAGGGACAGAGCAGAGCAGTGATGTATGCCTTTACCATGAGAAGGATGATATGTTTTCTCTTGAACTCCACGCTTCTGAGAGCCATAAGTATTTATTTGTTGCATCTGAAAGCAAAACTACAAGATTTGTCTTCTCGCTTGATGTGTCCAAGACTCAGGATGGACTCAGGGTGTTGACACCTCGTGTAGATGGAATTGATTCATCTGTCAGTCATCGTGGGAACCACTTTTTCATCCAGAGAAGGAGCACTGAATTTTACAACTCAGAACTGATCGCCTGTCCAGTTGATGACACATCAAAGACAACTGTTCTGCTTCCACATAGAGAAAGTGTAAAGATTCAGGAAATTCAGCTTTTCCGAGATCATCTTGCAGTCTTCGAGCGTGAAAACGGACTGCAGAAGATCACAGTTCATAGGCTTCCTGCTGAGGGACAGCCACTGGAAGGTCTCCAAGGTGGTCGTAATGTGAGCTTTGTTGACCCGGTCTATTCAGTTGACTCAACCGAGTCCGAATTTTCGTCCAGGGTTTTAAGGTTTAAATACTGCTCAATGAAAACACCTCCTTCTGTGTATGACTATGACATGGACAGTGGCACTTCCGTTGTCAAGAAGATTGACACAGTATTGGGAGGTTTTGATGCATCAAATTATGTTACAGAAAGAAAGTGGGTCGCTGCATCAGACGGAACTCAAATTCCAATGTCTATTGTGTATAACAAAAAACTTGCAAAGCTTGATGGATCTGATCCATTACTCCTTTATGGATATGGTTCATATGAGATTTCTGTGGATCCTTATTTCAAGGCATCAAGGTTGTCCCTGTTAGATCGTGGGTTTACCTTTGTAATTGCTCATGTTCGTGGGGGCGGTGAGATGGGGAGACAGTGGTATGAGAATGGGAAGCTGTTGAAGAAGAAAAACACATTCACTGATTTTATTGCTTGTGCTGAGCGTTTAATAGAACTAAAATATTGCTCGAAAGAAAAACTGTGCATGGAAGGGAGAAGTGCTGGTGGATTGCTGATGGGTGCTGTTGTTAATATGAGGCCTGACTTGTTCAAGGTGGTTATCGCTGGAGTTCCTTTTGTAGATGTCTTGACAACAATGCTGGACCCAACAATTCCGCTTACGACATCAGAGTGGGAGGAGTGGGGTGACCCCAGAAAGGAAGAATTTTACTTCTATATGAAGTCATATTCCCCTGTAGACAATGTAACGGCGCAGAATTATCCAAATATGCTTGTAACTGCTGGGTTAAATGATCCAAGAGTTATGTACTCTGAACCTGGCAAGTGGGTGGCAAAACTGAGAGAAATGAAGACCGACAACAACGTACTTCTGTTCAAATGCGAGCTTGGCGCAGGGCATTTCTCAAAATCTGGGAGATTCGAGAAGCTTCAAGAAGATGCATTTACGTTTGCATTCATGATGAAAGTTTTGGACATGATTCCTGCTTCTGGGTGAGTCCTCAAATTTAGCTACGTGATGATCAATTTATGATCTTCTTACGTTGTTGAGATGAGAAGTCTTTACAGTTTAGGTTTGAAGTTGTTTTCGTCCTTTTTTCGTCTTTTCTTTTAGCTCAGAGTAGACCTTTTTCTTTTTCTTTTTTGTTCGCGTTGCTAAAGACTTAAAAGAGCAAATCAAAAATCTTCAAGTTCACACAATCAATTGATCTTTTCTTGAATGTCTTTCAATCCTACAGTGTAAATTAGAACTCCAGTATTGCAGACCAATAAGTTTATGACTTGATCGTCAAGCATTTTACATATTCTTTTTCTTTTTTGTTCGCG
>AT2G47390.1
AAAAATACATACAGATACAGTCGTCGTTTTGATTAGTGAACCGTCGAATAGAAAAAGAGAGAATCATTCAGAGCACTTTAAAAAGGTTAAAAAAGTCAAGTATTAAAAAAAGATGATGCGCTTTCATAAAGCTTGTCATCGTTTCTCTCTTTCACCTCTCTGCCATTTATCTCCGCCGTCTCCGTCACCGGCTTCTTCTCTCCTTCTACTTCCCAAGCTTTCCGGATTCTCGACTCTGAGTACACGACGTTGCGTAAGAGTTCGCCGATTCTCCGAAAACCCGTTGACCACTGTCATGGCTTCACGTTCTGCTTCTAGGCTTCGTTCTCTCGCATCTGCCTGTTCTGGAGGTGCTGAAGACGGTGGTGGAACCTCTAATGGCTCCCTATCAGCCTCTGCTACTGCAACTGAAGATGATGAATTGGCTATAGGCACTGGATATCGTCTGCCTCCACCTGAGATCAGAGATATTGTAGATGCTCCACCAGTCCCGGCTTTATCATTTTCACCACATAGGGATAAGATATTGTTTCTCAAGCGGAGAGCATTGCCTCCGCTCGCAGATTTAGCTAGACCAGAGGAGAAGCTTGCTGGTGTTCGAATTGATGGATACTGCAATACCAGAAGCAGAATGTCATTCTATACTGGTTTAGGAATCCATCAGTTATTGCCTGATGGTACATTGAGTCCTGAGAAGGAGATCACTGGCATTCCAGATGGTGGTAAGATTAACTTTGTTACATGGTCCAATGACGGTAAGCATCTGGCTTTCAGCATCCGGGTCGATGAGAACGGAAATAGTAGTAAGCCAGTGGTATGGGTAGCTGATGTTGAGACTGGAGTAGCTAGACCATTGTTTAACTCGCAAGATATTTTTCTGAATGCGATTTTTGAGAGTTTTGTTTGGATTGATAATTCCACTTTGTTGGTGAGCACAATCCCTTCATCTCGTGGAGAACCACCAAAGAAACCTTTGGTGCCATCTGGTCCCAAAACTCTGTCAAACGAGACGAAGACTGTTGTCCAAGTTAGAACATTCCAAGATTTGCTTAAGGATGAGTATGATGCTGATTTATTTGACTACTACGCTTCATCACAACTAGTATTGGCTTCTTTGGATGGTACTGTGAAGGAAGTAGGGGTTCCTGCAGTGTATACATCGTTAGACCCTTCGACAGACCATAAGTACTTGTTGGTGTCATCACTTCACAGGCCATATTCCTTCATTGTACCTTGTGGTAGATTTCCAAAGAAGGTGGAAGTCTGGACAACTGATGGTAGATTTGTAAGACAGCTATGTGACTTGCCCTTGGCTGAAGATATCCCCATTGCCTCCAATAGTGTGCGGAAAGGAATGCGTTCAATAAACTGGCGAGCAGACAAGCCTTCAACCCTCTACTGGGCAGAAACACAAGATGGAGGTGATGCCAAAATGGAAGTTTCACCGCGTGATATAGTTTATATGCAGTCTGCTGAACCATTGGCAGGAGAAGAACCAGAAGTGTTACACAAGCTCGATCTTCGTTATGGAGGGATTTCTTGGTGTGATGATACATTAGCTCTGGTTTATGAATCATGGTATAAAACACGACGAACAAGGACGTGGGTTATCTCTCCTGGATCTAACGATGTCAGTCCACGCATCTTGTTTGATAGATCATCGGAAGATGTGTACTCAGACCCTGGCTCAACCATGCTGAGAAGGACCGATGCTGGAACGTATGTAATAGCAAAGATAAAGAAGGAAAATGATGAAGGCACTTATGTATTACTGAACGGAAGTGGGGCTACACCACAAGGGAATGTGCCCTTCCTTGACTTGTTTGACATAAATACAGGCAACAAAGAACGAATCTGGGAGAGCGACAAGGAAAAGTATTTCGAGACAGTTGTTGCCTTGATGTCTGACCAAAAAGAAGGGGATTTAAAAATGGAGGAGCTGAAAATTCTGACATCAAAGGAGTCTAAAACAGAAAACACCCAATATTCTCTCCAACTTTGGCCTGATAGGAAAGTGCAACAGATTACAAACTTTCCTCATCCGTATCCGCAATTGGCTTCGTTACAGAAAGAGATGATCAGGTATCAACGGAAAGACGGGGTTCAACTTACTGCAACACTATACCTACCACCAGGCTATGATCCATCAAAAGACGGTCCTCTTCCTTGTCTGTTTTGGTCTTATCCTGGTGAATTCAAGAGTAAAGATGCTGCTGGTCAAGTCCGTGGCTCGCCAAATGAATTTGCAGGCATTGGATCAACTTCTGCCCTTCTTTGGCTTGCTAGAAGGTTTGCTATATTATCTGGACCTACTATACCTATAATTGGTGAAGGTGATGAAGAGGCTAATGATAGGTATGTAGAGCAACTGGTGGCAAGTGCCGAAGCTGCTGTAGAGGAAGTCGTCAGGCGTGGAGTGGCTGATCGAAGCAAAATTGCAGTTGGGGGACACTCCTATGGAGCTTTTATGACTGCAAATCTTCTTGCTCATGCTCCTCATCTTTTCGCCTGCGGGATTGCCAGATCTGGGGCTTACAACAGAACACTCACGCCCTTTGGTTTCCAGAACGAGGACCGAACTCTGTGGGAAGCCACTAACGTCTATGTAGAGATGAGCCCATTCATGTCTGCTAATAAAATCAAGAAGCCAATCTTACTTATTCATGGTGAAGAAGACAATAACCCAGGAACTCTAACAATGCAGTCAGACCGATTCTTCAATGCACTAAAAGGCCACGGCGCTCTTTGCCGTCTTGTTGTTCTTCCTCACGAGAGCCACGGGTACTCAGCACGGGAAAGCATTATGCACGTTCTCTGGGAAACTGACCGTTGGCTTCAAAAATACTGTGTTCCAAACACATCAGATGCAGATACAAGTCCCGACCAGTCCAAAGAAGGGTCAGATTCTGCAGACAAAGTATCCACAGGCACAGGTGGTGGTAATCCGGAGTTTGGTGAGCATGAAGTTCACTCCAAGCTCAGGAGATCACTTCTCTGAGTTCCCAAAAGTGGTTCACTAGCCACATGCAGCATGCGAGTGCACTTGCAGAAACAGAGAGCACAAAAAAAGGCAGATGCAACACAAACTTATTTTTCATACAAAACATTGATTCATAATAATATGAAAAAAAGTTTTTGAATTACTTGAAATGCTGGAAACACTCTTTCAAGTGCAAAACTTCGATCAATAAGTTTCATAAATATTCACCTTTTGTAATTTCTCGAAACAAAACAAAAGAGATTATGTCTGAATGAACATCACATCTGAATTTGTTACAAATCCC
>AT5G20520.1
AACTCTGTCTCAATCCTTCTCACCTGTAAACTTAAAAAAAGAAACGAAGAAGCTCTTTTTCTCCCCTCTGAAGAAGAAAAGCAAAATCCACGAGAGAAACAGATAGAAAGTTGCAAAAGTGCGTTCGATTTTTGCTTCTTCTTCTGTTTCGGATTCGGATTTGGATTTGGAATCTGCTCCTTTAGCAGAACCAGAGGAAATGGTGACGTACGTGAGCGCGTTGTTCTACGGATTCGGAGGGATAGTCGTCGCCGGAGTGGCGCTGCTCGTGGCTTTCCAGGAGAAGCTTGTGTACGTCCCAGTGCTTCCGGGTTTAAGCAAGTCTTATCCGATCACTCCCGCTAGGCTCAATCTCATCTACGAAGATATTTGGCTTCAATCATCCGATGGTGTACGTCTCCACGCTTGGTTCATCAAGATGTTCCCTGAATGTCGAGGTCCAACCATTTTATTTTTCCAGGAGAACGCTGGAAACATCGCTCATCGTCTGGAGATGGTTCGCATCATGATACAAAAATTGAAGTGCAATGTATTCATGCTTTCATATCGCGGCTATGGGGCAAGTGAAGGCTATCCTTCACAACAAGGTATCATAAAAGATGCTCAGGCTGCATTGGATCACCTTTCTGGAAGGACTGACATTGATACATCTAGAATAGTTGTATTTGGAAGGTCCCTTGGGGGAGCTGTTGGAGCTGTGCTTACCAAAAACAATCCAGATAAGGTATCTGCATTGATTCTGGAAAATACTTTCACATCCATTCTTGATATGGCTGGCGTTTTGCTGCCGTTCTTGAAGTGGTTTATTGGAGGAAGTGGTACGAAAAGCCTGAAGCTTCTTAATTTTGTTGTACGTTCTCCCTGGAAAACAATTGATGCTATTGCTGAGATCAAACAACCAGTGCTTTTCCTCTCTGGACTGCAAGATGAGATGGTCCCTCCATTTCACATGAAAATGCTGTATGCGAAAGCGGCTGCCCGTAACCCTCAGTGCACATTTGTGGAGTTTCCAAGTGGGATGCATATGGATACATGGCTGTCTGGTGGTGAAGTTTACTGGAAAACAAACTTGCAATTTCTCGAAAAGTATGCGCCTGAGAAAAGGAAAGAAGATACAGGAAGGTAACGATCAACGATGCTGTGTTTAGAGGAAGATTCGACTCACTTATTTCCTATTGCAACCTGAAACGACGGTATTGTTTGTTATAAGCATGTGTATACGTATGTTGCATTTGGGAGTGACAGATACAACTTGTTCAGAGAGTGAGATATTGGACAGGAACTTTTGTAAGCAGAACCAGCTAGTGGAGATGGCAAGTGTAAGCTAATCAGATGCATTTGCTTCGTCTCAGTTTTCCTTCTTTTTTTTGGGTTATTTTTTTTCCAATTGTTGTTGGTGTTTCTCATCTGATCGTAACTATTTCCTCTGGATGATCATGGCTTTGTAGATGATTGAGAAAAGTGAAAAAAGACATGGTTATATGATTATATCTTGAATGTGTTGATTACGTCTGTCATTCATAATATTTATGAAATCTGTAGAGTAGTTTTTTTCCCGACAAACTTGATTATGTTTGAAAATGAGATAACACCAAACTAAACGCACGAAGACATTATTAATGTCCATTATTTATGTATTTTTATTTTTAAATAAGTGTTGTGACTAGACCGGGTCGGTCACTGTCCACGGGGCAACTTTTTAGTCTG
>AT5G66960.1
AGCTTAATGACAAAAATTTCCTGAGACGCAAAAACCCTGTAAACCCCCAAATAACCAACCGGAGGCAATGTTGAGCAATCTCTCTCGGACCTTTTCCCGTCATAATTGCCGTTTCCGGCGACAACAATGTCGCTGTTACAAGCCTCCGAAGTCTCCACCGCCTCCTCCACCACCACCAGCATTACCAAAACCGCCGAAGAAGCCGCAGAGTTTCACCTTCCACGACGCGACGTGGGAGGATCCATACAGTTGGATGTCTAAGCTGGAAGATAAAGTGGCGATGAGGCATATGGATATCTATATGGAGCAAGAGGAGAAGTATACCGAAGCCGTTTTGGCTGATACTGATCGGATTCAGACCAAGCTTCAGTCTGAAATGGCTTCTCGTTTGTCCTTTGAGCTCTCCACGCCTCCTCTTCGTTGGGGACCTTGGTTGTATTATAGAAGGGTTGAAGAAGGGAAGCAGTATCCAGTACTGTGTAGGAGGCTAGCGAGCTTGCACGAGGAGTTCATTTCTCATAAGTCTCCTGCTGCAGGGTTTGATTACACATCTGGGAAGAGGATTGAGCAGAAGCTGCTTGATTACAATCAGGAAGCTGAGAGATTTGGAGGTTATGCTTATGAGGAAATGTCAGAGATATCTCCTGACCATAAATTTCTAGCATATACTATGTATGATAAGGATAACGATTACTTTAAGTTGTGTGTGAGAAACTTGAATTCTGGAGCTTTATGTAGTAAGCCTCACGCAGATCGTGTCTCTAACATAGCGTGGGCAAAGAATGGGCAGGCTTTGCTCTATGTCGTTACTGATCAGAAAAAACGGCCATGCAGGATATATTGTAGCACGATCGGGTCAACGGATGAAGATGTTTTGCTTCACGAAGAATTCGAGGGCAATGTTCACGTTAACATAAGACATACAAAAGATTTCCACTTTGTAACTGTAAATACATTCTCTACTACGTTTTCAAAGGTCTTTCTGATAAATGCAGCTGACCCATTTTCTGGTTTGGCATTGGTTTGGGAACACAATGCTCCAGCCCACTGCATAATCGAGCATCATCAGGGATTCCTGTATTTATTTACAAATGCTTCCAATGACGGTGGAACAGTCGACCATCATTATCTTCTCCGAAGTCCTGTTCACTTCTCTTCCTGTCAAAGGATCTGGGAGACAGTTTTTATCAACGACCCTGAATTAATCATAGAGGATGTTGATTTCTGCAAAAAACATCTATCCCTTATTGTGAAGGAAATGCAGAGCTTTAAAATTTGTGTGGTTGATCTACCTCTTAAGACAAAGCGGGTACCTGTCCATCTGAGAGATATTAAACCTCGTTATCTTCCTCTTCCAAAGCATGTTTCTCAAATCTTTCCTGGCACAAACTACGACTTCAATTCTCCAACAATGCGGTTTACAATTTCTTCTCTGGTGATGCCTGATGCAGTGGTTGATTACGATCTATTAAATGGAAAATGGAATATAGTACAGCAGCAAAACATGCTTCACGAAAGAACACGGGTTTTATATGGCACTGCAAACTCCACCGAGAGCCCTAATATACCCTCAGGCACCAGAACTGTCAGTTTTGATACTGAGGATACTACTGCCGAGAATGACAACTTGTGGAATGACTTGACTGAGTTTTACGCTTGTGATTACCATGAAGTATCTTCTCATGATGGAGCCATGGTTCCATTAAGTATTGTTTACTCAAGAGCTCAGAAAGAGGAGAATCAAAAACCTGGTCTACTTCATGTTCATGGTGCTTACGGTGAAATGCTTGATAAGAGATGGCGTAGTGAACTTAAAAGCCTCCTAGATCGTGGCTGGGTACTCGCATATGCAGACGTTAGAGGTGGAGGTGGGAAAGGAAAGAAGTGGCATCAAGACGGAAGAGGCGCGAAGAAACTTAACTCCATTAAAGATTACATTCAATGTGCCAAGTACCTTGTTGAGAACAATATAGTAGAAGAAAACAAGCTTGCTGGTTGGGGATACAGTGCTGGAGGACTCGTTGTTGCTTCAGCTATCAATCATTGCCCCGATCTCTTCCAAGCTGCGGTTCTAAAGGTTCCTTTTCTTGATCCAACTCATACTCTAATATATCCAATACTACCATTAACGGCAGAAGATTACGAAGAGTTTGGATATCCAGGAGATATCAATGATTTTCACGCTATACGTGAATACTCACCTTATGACAACATTCCTAAGGATGTTCTTTATCCAGCTGTTTTAGTCACTTCCTCATTCAATACTAGATTTGGTGTTTGGGAAGCTGCGAAATGGGTTGCAAGAGTCCGTGACAATACCTTCAATGACCCTGAACGACCGGTCTTACTCAACTTGACGACTGACATTGTTGAAGAAAACCGGTTCTTACAGACTAAGGAATCTGCATTAGAAATCGCATTTCTCATAAAGATGATGGAATCTTGA
>AT5G24260.1
TGAATAAACACTTTATTATATATAAAAATTGAAAAACAAAGCAAGCCGAGGAATCTCTCTCTAATCTATCTCCAAGACGGACCAAACCAGTTTTAGTTCTATCTCTCAATCTCTCTGATCAGCTCCATTTCCAATTTTGTTGGAAAGTAGATACCTTTGAGAATCTAAAGGATCTCCCTTTATGGCGGATAAGGACGTTCCTTTTGGGGTTGAAGATATTGTTCAGACGCCTTTACCTGGTTATGTAGCTCCAACTGCAGTTAGCTTTAGTCCTGATGATTCTTTGATCACTTATTTGTTTAGCCCTGAAAAGAATTTGAAAAGGAGGGTGTATGCTTTTGATGTCAATAAAGGGGAATCTAATTTGGTTTTTAGTCCTCCTGATGGTGGAGTTGATGAGAGTAACATTTCACCTGAAGAGAAGTTGAGGAGGGAGAGGTTGCGGGAGCGTGGTTTAGGTGTAACTCGGTATGAATGGGTCAAGACTAACTCAAAGATGAGATTCATTGTGGTTCCTTTACCTGCCGGGGTGTATATGAAGGACCTTTCTTCATCACCAAATCCGGAGCTCATAGTTCCAAGTTCACCCACTTCTCCAATTATTGATCCTCGTCTATCTCCTAATGGCTTATTTCTTGCATACGTAAGAGAATCCGAGTTGCATGTCCTCAATTTGTTAAAAAACCAGACACAACAGTTAACTAGCGGTGCCAATGGAAGTACTTTGAGTCATGGCCTTGCTGAGTACATAGCTCAGGAGGAGATGGATCGGAGAAATGGGTATTGGTGGTCATTAGATAGCAAGTTTATCGCCTATACAGAAGTTGACTCCTCACAGATTCCTTTGTTCAGAATAATGCATCAGGGAAAACGTTCGGTTGGTTCAGAGGCGCAAGAAGATCATGCTTATCCTTTTGCAGGAGCTCTCAATTCTACACTTCGTCTCGGGGTAGTTTCTTCAGCTGGTGGTGGAAAGACGACTTGGATGAATCTTGTGTGCGGAGGAAGAGGCAATACAGAGGACGAGTATCTTGGTAGAGTCAACTGGCTGCCCGGGAATGTCCTCATAGTGCAGGTTCTGAATAGGTCGCAGAGTAAACTGAAAATCATCAGCTTTGACATAAACACTGGTCAAGGAAACGTACTGTTGACGGAAGAATCCGACACGTGGGTGACTTTACATGACTGTTTTACTCCTCTGGAGAAAGTCCCTTCATCGAGAGGTTCAGGAGGATTCATTTGGGCCAGTGAGAGGACTGGTTTTAGACATTTGTATCTTTATGAGTCTGATGGGACATGCCTTGGAGCTATTACTAGCGGTGAATGGATGGTTGAGCAAATAGCAGGTGTAAATGAGCCGATGAGTCTGGTGTATTTCACAGGAACCCTTGATGGACCACTTGAGACTAATCTTTACTGCGCAAAATTGGAAGCTGGGAATACATCTCGGTGTCAACCCATGAGACTTACACATGGGAAAGGAAAACATATCGTTGTGCTCGATCACCAGATGAAGAACTTCGTTGACATTCATGATTCAGTTGATTCGCCTCCGCGGGTTTCTCTTTGCTCTCTGAGTGACGGAACTGTACTCAAGATTCTCTACGAGCAGACATCTCCTATACAGATACTGAAAAGCCTTAAACTAGAGCCTCCAGAGTTTGTTCAAATACAAGCAAATGACGGAAAGACAACACTGTATGGCGCGGTTTACAAACCCGACAGTTCGAAATTTGGTCCTCCTCCATATAAAACAATGATTAACGTTTATGGAGGTCCCAGCGTTCAGTTGGTCTATGATTCTTGGATTAATACAGTCGACATGAGGACACAGTATCTGAGAAGCAGAGGCATCTTAGTTTGGAAGCTTGATAACAGAGGAACTGCACGGCGTGGGCTGAAATTTGAATCTTGGATGAAGCATAACTGTGGATATGTTGATGCAGAAGATCAAGTAACTGGGGCCAAATGGCTAATCGAGCAAGGTCTGGCTAAACCAGACCACATTGGAGTGTATGGTTGGAGTTACGGTGGGTACCTTTCAGCTACACTCTTGACCCGATACCCTGAGATCTTTAACTGCGCTGTCTCGGGTGCTCCTGTTACATCTTGGGATGGCTATGACTCGTTCTACACGGAGAAGTACATGGGTCTTCCCACGGAGGAGGAGCGCTACCTAAAGAGCTCGGTAATGCACCATGTCGGGAACTTGACCGATAAGCAGAAGCTGATGTTAGTACACGGAATGATCGATGAGAATGTGCATTTCAGACACACGGCTAGGCTTGTGAACGCGCTTGTTGAAGCGGGAAAGCGGTACGAGTTGTTGATATTTCCCGATGAACGGCATATGCCACGGAAGAAGAAAGACCGGATATATATGGAACAGAGGATTTGGGAGTTTATAGAGAAGAACTTATGAAGATACTTTCACAGAACCTGTTGTTGCTTTTGCTTTTTGTCACATTCTTTTTCATTTCTTTACATGGTATATAAATTATATATCATGCCTATTGAATTGGTTAACACTTTTTATTTTACAATCATACATGGTTCTTCTCGGTTTAGGTTTCTATTCAATTATCATTATGAGGCTTCATGAG


>AT5G24260.1
TGGTGAAAGGATATGCTGGGGCCAAAAATCGAGCAAGGTCTGGCTAAACCAGACCACATACGGTGGGATCTTTAACTGCG
ACATCTTGGGATGAAGGAGCGCTACCTAAAGAGCTCGGTAATTAGTACTGAGAATGTGCATTTCAGACGCTTGTTGAGGC
ATATGCCACGGAAGAAGATATATATGGACTTTCACAGA

>Solyc03g083330
CGACGAGGTCAAACACAGGTGCTGAGCCAGAAACAAGGGCTTGCTAAACAGGGCCACATACGGTGGGGTATTCAAATGTG
ACATCATGGGACGAAAGAGGGCTCCGTAATGCACCACGTTGCGTGCATTGAAAATGTGCATTTTAGGCACTTGTGGCGTC
ACATGCCTCGGAGACTGATATATACATATACTCATTGT

>Solyc05g041530
TGATGAAGACTTCTTACGCGGGAGAGTATGTGCAACTGGCTTGGGAACTCAAATTGGGTAAAGAGAAGGTGAGGATAAAG
GACCTTTGACATTCATTGGCAATGCTCCAAAGATGGACACACTTAAATTTATAGGTTGCATCTTGGGACAAATCGCAACT
TATATTTGATTTGATTTTCATTGAGTTATACTTTTTAT

>AT2G47390.1
TGAAGAGGTGGCAAGCTGCTGTAGAGCGTCAGGCGTGGAGTGGCTGATCGAAGCAAAATATGGAGCTCTTTTCGCCTGCG
CAGATCTGGGGCTAAACGTCTATGTAGAGATGAGCCCATTCTATTCATCGGCGCTCTTTGCCGTCTTGACGTTCTCTGAC
CAGTCCAAAGAAGGGTCATCTGCAGACGCACTCCAAGC

>Solyc01g079450
TGAAGAGGTTGCAAGCTGCAGTGGAATGTACGCCGTGGAGTGGCTGATCCAAAAAAAATATGGGGCTCTTTTCTGTTGTG
TCGTTCTGGTGCTAAGTACTTATGTTGAGATGAGCCCTTTTTATCCATTGGTGCACTTTGTCGCCTTGATACACTCTGTC
TATTCTTCAAATGTCAAGGATAATGCAGCAATTTGGAT

>AT1G50380.1
TGGGGAGAGAAGAAGCTTGTGCTGAGAATAGAACTAAAATATTGCTCGAAAGAAAAACTCTGGTGGCTTGTTCAAGGTGG
TTTTGTAGATGTCAAGTGGGGTGACCCCAGAAAGGAAGAATTGTAGACATATGCTTGTAACTGCTGGGGGGTGGCAACTT
CTGTTCAAATGCGAGCTTCATTTCTCAGCATTCATGAT

>AT5G36210.1
TGGGAGAGGAATAGTGCTGTGCTAAAGGTATCTTCTGGCAAGGCAGATGTTAAGCGGCTCAGGAGGTGTTTTCAAAGCTG
CTTATACGGAGTGTAATCCCGTTATATCGACAATCTTGTTGAATCAATTAAGTTCTCTTGTCCCATCATGTAACTCCGTC
GAGTACGAAGGAGAACAACGCAAGGCGGCCTTTGAAAA

>Solyc04g049630
TGGCAGAGGAAATTGATTGTGCCAAAGGTTGACAGCGGAAGGGTTGACGGTGAAAGACTCTGGTGGTGTGTTCAAGGCTG
CTTGTATGGTATTTAATCTCACTATACTGACAATCTAGTTGTATCAATCCACTTTTCCTGCCCCATTAAGTTTCACCGTT
GAATATGAAGGAGAGCAGCGTAGGGCTGTTGATGTGGC

>Solyc10g050840
TGGTAGGGGAAAGTGCTTGTGCTAAAGGTGGATGAGGGGAAGGTTGATGGAAAGCGCCTCTGGCGGTACATTCAGAGCTG
TTTATTTGGAATTTAATCCCACTATATCATTAATCTTGCTGTATCAACTCGATTCTCTTGCCCCATAATGTCCAGCCGTG
GAATATGAAGGAGAATCTCGTAAGGCAGTTGCAGTGGC

>AT5G66960.1
AGGAAAGAGAAGAAAAATGTGCCAAGTGTTGAGAACAATATAGTAGAAGAAAACAAGCTCTGGAGGTCTCTTCCAAGCTG
TTTTCTTGATCCAAAGTTTGGATATCCAGGAGATATCAATGTTATGACTTTTAGTCACTTCCTCATTCGGGTTGCAAGTC
TTACTCAACTTGACGACTGACATTGTTGCATTTCTCAT

>Solyc02g090180
GGGGGAAAAAAGAAGCCTGTGCTAAAAATTGAGAGGGAAATTGTGCAAGATAACAAGCTCTGGGGGTCTATTGCGGGCAG
GTTTTTGGATCCAAAGTTTGGGTACCCCGGGGACATTACTGTTACGATTTCTGGTGACATCTTCATTCATGTTGCTCGAT
ATAGTTGAAGAAAAAGTCTATCAAGATAGATCTCAACT

>AT1G69020.1
TGGGGAGTGTTGAAAACAGTGCTAAAAGTCGAAAAAGGCTATGTGCATAGACATCATCTCAGGAGCTCTATTTCAAGCTG
TTTTGTAGATGTAAAATTCGGGAACCCAGACAACCAAACTGATATGATTGCTTGTCACTACTTCGTTTGGGTGGCTAGTG
ATTCTGAAAACAAATATGCATTTTGGTGCTTTTCTTCT

>Solyc05g011820
TCCAGATCGAACAAGCATGTGGCAAGTGTCAGTGAGGGTTATGTTCATCAACATCGGCTCTGGAAGGCTTTTTCAAGCTG
TTTTCTTGATGTGAAATTCGGAAATCCTCAACTACATGCCCTTATGACTGCTTGTGAAGGCTTCATTGGGGTGGCCAGTC
ATACTGCAGACAAACATGCATTTTGGTGCTTTTCTGAT

>AT1G20380.1
TGGTGAGGCAATAAGCCGGGGCTGAGGGTTTCAGCTGGTTATACACAACCGAGGAAACTACGGTGGTCTCTTTGGGTGTG
TCATGTTGGGGTCCAATTTGGTTGTTCTGACAAGGAAGAGGTCTGCATCCATGTTGTTAACTGCTGATCAAGTTGCTATA
ATTGCTCGAATAGAAGTACATGGAGCAGCGTTCATGGC

>AT1G76140.1
TGGTGAGGCAAAAAGCTGGGGCAGAGCGTGTCCGCTGGTTATACACAACCGAGCAAGCTATGGTGGCCTTTATGGTTGTG
TCATGTGGGCGTCCATTATGGTTGCTCTGAGAATGAAGAGGTCTGCACCTATGCTACTGACTGCTGATGAAGTTGCTATA
ATTGGTCGTATTGAAGTCCATGGTGCTGCGTTCATGGC

>Solyc08g022070
TGGAGAAGCAAAAAGCTGCTGCTGAGTGTGGAAGCTGGTTACACTCGGCCCAAAAAGTTATGGTGGTCTCTTTGGCTGTG
ACATGTTGGTGTTCATTATGGCTGCTCAGAGAAGGAGGAAGACTGCATCTATGCTATTGACAGCAGATGAAATTATTATC
ATTAGTAGGATCGAATGCCATGGAGCTGCGTTCATGGC

>Solyc04g082120
TGGAGAAGCAAAAAGCTGCTGCTGAGTGTATGTGCTGGTTATACACAGCCACATAAGTTATGGTGGTCTCTTTGGCTGTG
TCATGTTGGTGTTCATTTTGGTTGTTCTGATAAGGAGGAAGACTGCATTCATGCTATTGACTGCAGATGAAACTATTATC
GTTGGTAGGATCGAACGTCATGGATGTGCATTCATGGC

>AT5G20520.1
TTATAAGCGAGTGACCTTGTTCAGAGATTGGACAGGAACTTTTGTAAGCAGAACCAGCTTAATCAGTTTTTTGGGTTATT
TGTTGTTGGTGTTAATCATGGCTTTGTAGATGATTGAGAAATGATTATATGTGTTGATTACGTCTGTCAGTTTTTTTATT
ATGTTTGAAAATGAGATACACCAAACTGTGTCCATTAT

>Solyc07g041200
TGATGAAGATATCAACTTCTGATGATTTTTGGTGTCCTATTTTCAGAAGGTAAAAAGATGTGAAGGTTTATACTGCATCT
ATACTAGGGTGTCCAGTTGTTTTGTATGAATAAGGATCCAATGTGAATTGATGCTTTTTCTTCCAAAGATGTATTCACTA
AGTTATTACGTACACACCTTTTCAGCTACTTGCATAAT

>AT1G13610.1
TAGAGACAAATCAAGGGGAAGCCGAGAAACAGCGTGGGTAGCTCTGATCGGGCTAGGAAATGGTGATCAGTTCGGTTGTG
TAATGTTGATTGTAAATGCAGTTGCAGAGGTTTGATGATTGTTGTCACTTGTTTTTTTTTCTTCTGATTCGTTTGTTATT
ATTTGGAAAAGAGAAACACATTTTTCTACCCATTTGAT

>AT4G14570.1
TGGGGAAGTACCTGGTGGCTGTAGATCATTGAAATGGGAATTGCAGACCCGTCTAGAATATGGTGGTAAATTTGTGGCAG
TGGCATCAATGGTCATTGGTGTTTCTTTGAAGCCTATGGGGGCCGAAGCTATATCACACATCTCAAAGGTTTCTTTTGAG
GGCGTTGAAGGAGAAAGGTGTATTTCCAGCTGTCTGGT

>Solyc02g050240
TGGGGAGGGAAAAAGCTTGTGCAGAAAATAGACAAGAAGTACTGTTCCAAGGAAAAGCTCAGGTGGTTTGTTCAAAGCCG
TTTTGTAGATGTTAAATGGGGTGATCCACGTCAGGAAGAATTGTTGATACATTCTTGTTACAGCTGGCTTGTGGCCACTC
TTGTTCAAATGTGAAATGCATTTTTCAGCTTTCATACT

>Solyc03g005340
TGGTGAGGTTCCTGGCTGCTCTAGATCATTGAAAAGGGACTTGCGGATCCATCTAAAATATGGTGGTAAGTTTGCAGCAG
TCGCTTTGATGGTCATTGGTGCTACGCAGAGACATTTGGAGTCTGAACTGACGCCTTTTACAGAAAATTTTCTTGCTACG
TGCGTTGAAGGAGAAAGGCATGTTCCCAGGAGTGTGGT

>Solyc09g083120
TGGTGAGGTTCCGGGCTGCTATAGATCATAGATATGGGACTTGCTGATCCATCTAAAATATGGTGGTAAGTTTGCTGCTG
TTCCTTTGATGGTCATTGGTGCTATGCAGAGACGTTTGGACTCTGAACCTGTGTTCCCCGTCATAGAGCTTCTTGCTATC
AGGTTCAAAGTGGAGAATTATATTGCTGCACTAATAGA


((AT1G13610.1:0.6912,((AT5G20520.1:0.6496,((Solyc02g050240:0.0909,AT1G50380.1:0.2114)0.98:0.2871,(((Solyc10g050840:0.1912,AT5G36210.1:0.3229)0.76:0.1382,Solyc04g049630:0.0693)1:0.705,((Solyc05g011820:0.2842,AT1G69020.1:0.179)0.85:0.1042,(Solyc02g090180:0.3424,AT5G66960.1:0.2388)0.9:0.1583)0.91:0.2088)0.8:0.1338)0.63:0.1583)0.89:0.1859,((Solyc04g082120:0.0899,Solyc08g022070:0.0692)0.76:0.084,(AT1G76140.1:0.07722,AT1G20380.1:0.1287)0.9:0.08844)0.96:0.2656)0.69:0.0452)0.64:0.0355,((Solyc03g083330:0.3076,AT5G24260.1:0.24)1:0.5758,(((Solyc05g041530:1.361,(Solyc09g083120:0.1226,(Solyc03g005340:0.09576,AT4G14570.1:0.351)0.93:0.1775)0.81:0.2366)0:0.1048,Solyc07g041200:0.8577)0.78:0.108,(Solyc01g079450:0.2244,AT2G47390.1:0.2499)0.99:0.47)0.79:0.1186)0.64:0.03244);
