# Supplementary material for: Parallel evolution of the POQR prolyl oligo peptidase gene conferring plant quantitative disease resistance
Source: PLoS Genet. 2017 Dec 22;13(12):e1007143. doi: 10.1371/journal.pgen.1007143 (PMC5757927; doi:10.1371/journal.pgen.1007143)
Supplement: S8 File — The tables include the output from DEseq2 differential expression analysis, including the log2 fold change of gene expression in S. sclerotiorum- vs mock-treated samples and adjusted p-values for differential expression. The QuantNormLFC column contains quantile normalized log2 fold changes, the “POP?” column indicates whether genes encode for prolyl-oligopeptidases (1) or not (0). (XLSX) [file pgen.1007143.s008.xlsx]

## Sheet: Athaliana
	baseMean	log2FoldChange	lfcSE	stat	pvalue	padj	QuantNormLFC	POP?
AT1G01010	74.6831	0.9452	0.6512	1.4515	0.1466	0.1803	0.8372	0
AT1G01020	86.9695	0.7324	0.2978	2.4591	0.0139	0.0211	0.6709	0
AT1G01030	54.0175	3.0007	0.4403	6.8156	0	0	2.4802	0
AT1G01040	539.017	-1.9846	0.2536	-7.8264	0	0	-1.4923	0
AT1G01046	0.0597	-0.1432	2.5028	-0.0572	0.9544	NA	0.0207	0
AT1G01050	374.993	-2.9817	0.3174	-9.3945	0	0	-2.3394	0
AT1G01060	4.2398	1.038	0.9913	1.0471	0.2951	0.3395	0.9112	0
AT1G01070	20.8173	-0.475	0.7053	-0.6734	0.5007	0.5459	-0.239	0
AT1G01073	0	NA	NA	NA	NA	NA	NA	0
AT1G01080	312.704	-1.3866	0.245	-5.6585	0	0	-0.9972	0
AT1G01090	1640.27	-0.5092	0.2148	-2.3704	0.0178	0.0264	-0.2679	0
AT1G01100	437.134	-0.5581	0.2565	-2.1755	0.0296	0.0423	-0.3063	0
AT1G01110	5.1783	-3.1727	1.4828	-2.1396	0.0324	0.0459	-2.503	0
AT1G01115	0	NA	NA	NA	NA	NA	NA	0
AT1G01120	5767.47	5.9114	0.5881	10.0515	0	0	5.0084	0
AT1G01130	9.7487	0.112	1.0373	0.108	0.914	0.9264	0.2423	0
AT1G01140	1834	-0.0368	0.3145	-0.1171	0.9068	0.9204	0.1291	0
AT1G01150	0.8953	-0.4312	2.0578	-0.2095	0.834	0.8557	-0.2047	0
AT1G01160	281.778	-0.9431	0.2831	-3.3311	0.0009	0.0016	-0.6261	0
AT1G01170	360.422	-6.4774	0.6092	-10.6321	0	0	-5.4828	0
AT1G01180	465.585	1.6509	0.2916	5.6623	0	0	1.3954	0
AT1G01183	0	NA	NA	NA	NA	NA	NA	0
AT1G01190	0.0582	-0.129	2.5029	-0.0516	0.9589	NA	0.0479	0
AT1G01200	0.2486	-1.3214	2.4873	-0.5313	0.5952	NA	-0.9418	0
AT1G01210	42.7449	-1.9765	0.5396	-3.6626	0.0002	0.0005	-1.4856	0
AT1G01220	181.072	-0.0345	0.2679	-0.1287	0.8976	0.9126	0.1308	0
AT1G01225	1.109	-0.8096	1.721	-0.4704	0.6381	0.6778	-0.5236	0
AT1G01230	506.578	1.9688	0.2577	7.6413	0	0	1.6603	0
AT1G01240	184.932	-0.7445	0.6655	-1.1187	0.2633	0.3058	-0.4748	0
AT1G01250	3.3308	-2.3714	1.4312	-1.6569	0.0975	0.125	-1.8184	0
AT1G01260	1150.23	3.5946	0.3052	11.776	0	0	3.0205	0
AT1G01270	0	NA	NA	NA	NA	NA	NA	0
AT1G01280	0.3319	2.9738	2.5047	1.1873	0.2351	NA	2.4399	0
AT1G01290	66.0636	-1.4711	0.3923	-3.7495	0.0002	0.0004	-1.0615	0
AT1G01300	228.318	-2.4831	0.4743	-5.2351	0	0	-1.9131	0
AT1G01305	0	NA	NA	NA	NA	NA	NA	0
AT1G01310	1.807	-3.4776	2.3405	-1.4858	0.1373	0.1701	-2.7586	0
AT1G01320	2709.83	-2.5538	0.4414	-5.7862	0	0	-1.976	0
AT1G01340	1052.72	2.9625	0.3056	9.6943	0	0	2.4047	0
AT1G01350	195.911	0.1101	0.2373	0.4641	0.6425	0.6818	0.2411	0
AT1G01355	2.664	-4.3242	2.1312	-2.029	0.0425	0.0586	-3.4832	0
AT1G01360	83.6353	-1.7475	0.3459	-5.0524	0	0	-1.2941	0
AT1G01370	6.5084	3.0791	1.166	2.6407	0.0083	0.013	2.5473	0
AT1G01380	0.2979	-1.7299	2.367	-0.7308	0.4649	NA	-1.2769	0
AT1G01390	46.8998	-4.5276	0.7647	-5.9204	0	0	-3.6732	0
AT1G01400	0	NA	NA	NA	NA	NA	NA	0
AT1G01410	0	NA	NA	NA	NA	NA	NA	0
AT1G01420	40.7317	-3.7797	0.7241	-5.2198	0	0	-3.0129	0
AT1G01430	143.599	-5.4338	0.6085	-8.9296	0	0	-4.5129	0
AT1G01440	738.322	2.6764	0.3206	8.347	0	0	2.1793	0
AT1G01448	161.297	-3.9397	0.4879	-8.0743	0	0	-3.1409	0
AT1G01450	3.0905	2.156	1.296	1.6635	0.0962	0.1235	1.8154	0
AT1G01453	0.2373	-1.2774	2.4898	-0.5131	0.6079	NA	-0.903	0
AT1G01460	10.3429	8.2377	1.8443	4.4665	0	0	7.1088	0
AT1G01470	447.575	-1.258	0.4518	-2.7842	0.0054	0.0087	-0.8852	0
AT1G01471	0	NA	NA	NA	NA	NA	NA	0
AT1G01480	1672.63	9.5279	0.7543	12.632	0	0	8.3249	0
AT1G01490	1919.62	1.0159	0.4838	2.1	0.0357	0.0502	0.8924	0
AT1G01500	265.945	1.65	0.3204	5.1503	0	0	1.3943	0
AT1G01510	124.55	-2.4901	0.4072	-6.1154	0	0	-1.9182	0
AT1G01520	0.3016	-1.5539	2.466	-0.6301	0.5286	NA	-1.131	0
AT1G01530	0	NA	NA	NA	NA	NA	NA	0
AT1G01540	373.773	-4.2653	0.3471	-12.2878	0	0	-3.4257	0
AT1G01550	4776.85	2.2765	0.2987	7.6211	0	0	1.8756	0
AT1G01560	903.291	6.0864	0.4907	12.4035	0	0	5.1467	0
AT1G01570	4.7952	-2.1771	1.3124	-1.6588	0.0971	0.1246	-1.6626	0
AT1G01580	3.5325	-4.7164	2.0795	-2.268	0.0233	0.034	-3.8386	0
AT1G01590	1.0943	-3.2973	2.2014	-1.4978	0.1342	0.1666	-2.6128	0
AT1G01600	1.9107	-3.9437	2.153	-1.8317	0.067	0.0887	-3.1434	0
AT1G01610	139.692	-6.1301	0.8175	-7.4982	0	0	-5.1538	0
AT1G01620	692.679	-6.42	0.4536	-14.1537	0	0	-5.4352	0
AT1G01630	107.547	-0.3227	0.2844	-1.1347	0.2565	0.2986	-0.1253	0
AT1G01640	15.989	-6.5346	1.943	-3.3632	0.0008	0.0014	-5.5362	0
AT1G01650	437.4	0.1608	0.2644	0.6081	0.5431	0.587	0.2813	0
AT1G01660	4.5438	-5.0171	2.0596	-2.4359	0.0149	0.0224	-4.1244	0
AT1G01670	16.118	-3.4506	0.911	-3.7878	0.0002	0.0003	-2.7381	0
AT1G01680	3.2342	-4.6089	2.0869	-2.2085	0.0272	0.0392	-3.7449	0
AT1G01690	6.4344	-3.4022	1.3408	-2.5375	0.0112	0.0172	-2.699	0
AT1G01695	0.8134	-0.2541	2.0461	-0.1242	0.9012	NA	-0.0729	0
AT1G01700	9.9708	-4.0505	1.2986	-3.1192	0.0018	0.0032	-3.2436	0
AT1G01710	910.86	1.8545	0.2763	6.7128	0	0	1.563	0
AT1G01720	1536.01	3.6429	0.2299	15.8474	0	0	3.0548	0
AT1G01725	73.4357	-0.7952	0.42	-1.8935	0.0583	0.0783	-0.5119	0
AT1G01730	348.558	0.4022	0.3042	1.3223	0.1861	0.2232	0.4628	0
AT1G01740	368.599	3.6409	0.3941	9.2384	0	0	3.0535	0
AT1G01750	6.5933	-1.1528	0.93	-1.2396	0.2151	0.2548	-0.8053	0
AT1G01760	23.4073	-1.4611	0.5549	-2.6331	0.0085	0.0133	-1.0537	0
AT1G01770	529.179	0.17	0.5273	0.3224	0.7472	0.7781	0.2882	0
AT1G01780	189.234	0.3264	0.4948	0.6597	0.5095	0.5545	0.406	0
AT1G01790	772.144	-2.9451	0.4033	-7.3021	0	0	-2.3101	0
AT1G01800	402.322	-1.0342	0.2388	-4.3311	0	0	-0.7084	0
AT1G01810	1.2809	-3.4893	2.1814	-1.5996	0.1097	0.139	-2.7694	0
AT1G01820	2020.74	1.5459	0.3317	4.6607	0	0	1.3168	0
AT1G01830	90.9354	-3.0016	0.4504	-6.6638	0	0	-2.3569	0
AT1G01840	1.4248	-3.5688	2.1961	-1.6251	0.1041	0.1326	-2.8367	0
AT1G01860	85.0529	-3.9468	0.5449	-7.2428	0	0	-3.1462	0
AT1G01870	0	NA	NA	NA	NA	NA	NA	0
AT1G01880	4.7722	-1.8557	1.2244	-1.5157	0.1296	0.1614	-1.3816	0
AT1G01890	0	NA	NA	NA	NA	NA	NA	0
AT1G01900	5.323	-2.3326	1.3991	-1.6672	0.0955	0.1227	-1.788	0
AT1G01910	560.409	1.7186	0.2166	7.9348	0	0	1.4476	0
AT1G01920	97.8839	-2.5355	0.4041	-6.2744	0	0	-1.9578	0
AT1G01930	152.638	0.3152	0.2879	1.0946	0.2737	0.3171	0.3983	0
AT1G01940	166.696	2.0612	0.3006	6.8579	0	0	1.7416	0
AT1G01950	127.101	-1.7785	0.4395	-4.0471	0.0001	0.0001	-1.3218	0
AT1G01960	574.675	-1.6972	0.2979	-5.6971	0	0	-1.2503	0
AT1G01970	79.5737	-3.2786	0.5415	-6.0549	0	0	-2.5969	0
AT1G01980	0.5349	3.366	2.4904	1.3516	0.1765	NA	2.8258	0
AT1G01990	380.521	0.9571	0.2706	3.5369	0.0004	0.0008	0.8469	0
AT1G02000	116.812	0.6445	0.2441	2.6401	0.0083	0.013	0.6016	0
AT1G02010	83.8211	-1.8091	0.3231	-5.5995	0	0	-1.3474	0
AT1G02020	124.45	-2.4127	0.3807	-6.3375	0	0	-1.8507	0
AT1G02030	1.6192	2.2375	1.472	1.5201	0.1285	0.1602	1.856	0
AT1G02040	0	NA	NA	NA	NA	NA	NA	0
AT1G02050	86.4799	-3.3364	0.5241	-6.3655	0	0	-2.6456	0
AT1G02060	91.503	-5.8701	0.8546	-6.8688	0	0	-4.9035	0
AT1G02065	0.3016	-1.5539	2.466	-0.6301	0.5286	NA	-1.131	0
AT1G02070	0.8345	-2.9699	2.232	-1.3306	0.1833	NA	-2.3314	0
AT1G02074	0	NA	NA	NA	NA	NA	NA	0
AT1G02080	1103.85	-0.2072	0.1919	-1.0801	0.2801	0.3239	-0.0406	0
AT1G02090	207.753	0.9454	0.244	3.8744	0.0001	0.0002	0.8382	0
AT1G02100	529.563	-0.1062	0.2652	-0.4006	0.6887	0.7249	0.074	0
AT1G02110	127.667	-2.8981	0.3586	-8.0828	0	0	-2.2663	0
AT1G02120	961.646	-0.6737	0.189	-3.5649	0.0004	0.0007	-0.3975	0
AT1G02130	189.108	-0.0966	0.2843	-0.3399	0.734	0.7665	0.0814	0
AT1G02140	436.328	-0.225	0.1975	-1.139	0.2547	0.2967	-0.053	0
AT1G02145	117.492	-2.3165	0.3285	-7.0524	0	0	-1.7738	0
AT1G02150	569.724	-3.674	0.3278	-11.2064	0	0	-2.9225	0
AT1G02160	83.8977	-0.8192	0.3212	-2.5508	0.0107	0.0166	-0.5308	0
AT1G02170	2121.56	3.8157	0.323	11.8143	0	0	3.1953	0
AT1G02180	11.7212	1.6933	0.91	1.8609	0.0628	0.0837	1.4301	0
AT1G02190	0.3319	2.9738	2.5047	1.1873	0.2351	NA	2.4399	0
AT1G02205	1.6111	0.7548	1.6048	0.4703	0.6381	0.6778	0.6877	0
AT1G02210	0	NA	NA	NA	NA	NA	NA	0
AT1G02220	1650.74	8.2389	0.5271	15.6293	0	0	7.1108	0
AT1G02230	92.406	7.8415	0.6757	11.6056	0	0	6.6936	0
AT1G02250	0.1269	-0.7275	2.4997	-0.291	0.771	NA	-0.4564	0
AT1G02260	272.281	-0.0551	0.1951	-0.2824	0.7777	0.8055	0.1155	0
AT1G02270	121.55	0.2483	0.2735	0.9079	0.3639	0.4103	0.3491	0
AT1G02280	378.928	-4.9342	0.3904	-12.6384	0	0	-4.0347	0
AT1G02290	29.9306	-5.6509	1.2261	-4.6089	0	0	-4.7013	0
AT1G02300	148.034	-5.3303	0.6434	-8.284	0	0	-4.4225	0
AT1G02305	990.62	-1.6267	0.3491	-4.6596	0	0	-1.1943	0
AT1G02310	351.806	11.7037	1.1021	10.6194	0	0	10.4815	0
AT1G02320	0	NA	NA	NA	NA	NA	NA	0
AT1G02330	229.115	1.0085	0.1968	5.1243	0	0	0.8865	0
AT1G02335	9.0172	-0.7497	1.0033	-0.7473	0.4549	0.501	-0.4782	0
AT1G02340	17.079	-6.2645	2.047	-3.0603	0.0022	0.0038	-5.2912	0
AT1G02350	12.5713	-2.9888	1.1337	-2.6364	0.0084	0.0132	-2.3473	0
AT1G02360	125.774	2.2595	0.3263	6.9241	0	0	1.8671	0
AT1G02370	31.0082	-4.9186	0.9901	-4.9677	0	0	-4.0205	0
AT1G02380	124.944	5.162	0.4275	12.0761	0	0	4.3209	0
AT1G02390	495.793	7.7432	0.4712	16.4342	0	0	6.6056	0
AT1G02391	0	NA	NA	NA	NA	NA	NA	0
AT1G02400	1190.72	5.3824	0.2519	21.3707	0	0	4.5191	0
AT1G02405	46.7916	5.5919	0.5114	10.9342	0	0	4.7333	0
AT1G02410	254.731	2.0782	0.3325	6.251	0	0	1.7584	0
AT1G02420	23.0659	-0.6108	0.4597	-1.3288	0.1839	0.2208	-0.3456	0
AT1G02430	13.8626	-0.2584	0.609	-0.4244	0.6713	0.7086	-0.0752	0
AT1G02440	0.1776	-1.0064	2.4985	-0.4028	0.6871	NA	-0.6795	0
AT1G02450	3.0273	-0.4926	1.6728	-0.2945	0.7684	0.797	-0.255	0
AT1G02460	27.1865	1.4125	0.5558	2.5415	0.011	0.017	1.2072	0
AT1G02470	194.847	2.5685	0.5861	4.3822	0	0	2.0935	0
AT1G02475	375.316	0.1648	0.2169	0.7598	0.4474	0.4936	0.284	0
AT1G02480	0	NA	NA	NA	NA	NA	NA	0
AT1G02490	0.3717	-1.9654	2.3494	-0.8366	0.4028	NA	-1.4765	0
AT1G02500	6136.63	1.9404	0.1583	12.2548	0	0	1.6335	0
AT1G02510	0	NA	NA	NA	NA	NA	NA	0
AT1G02520	17.8807	2.437	0.7318	3.3301	0.0009	0.0016	1.9832	0
AT1G02530	0.2964	-1.5155	2.4746	-0.6124	0.5403	NA	-1.0995	0
AT1G02540	0	NA	NA	NA	NA	NA	NA	0
AT1G02550	0	NA	NA	NA	NA	NA	NA	0
AT1G02560	1167.27	-1.3383	0.2398	-5.5804	0	0	-0.9608	0
AT1G02570	33.5351	6.8908	0.8173	8.431	0	0	5.8828	0
AT1G02575	0	NA	NA	NA	NA	NA	NA	0
AT1G02580	32.1589	7.7076	0.9843	7.8303	0	0	6.5786	0
AT1G02590	0	NA	NA	NA	NA	NA	NA	0
AT1G02600	0	NA	NA	NA	NA	NA	NA	0
AT1G02610	115.224	-0.1272	0.4022	-0.3163	0.7518	0.7823	0.0577	0
AT1G02620	21.8167	-6.844	1.9289	-3.5482	0.0004	0.0007	-5.8838	0
AT1G02630	0.0634	-0.1789	2.5026	-0.0715	0.943	NA	-0.0136	0
AT1G02640	74.0228	-5.2085	0.8696	-5.9897	0	0	-4.3082	0
AT1G02650	9.065	-1.5323	1.0695	-1.4328	0.1519	0.1861	-1.1142	0
AT1G02660	2461.09	4.0309	0.6864	5.8729	0	0	3.3897	0
AT1G02670	249.318	6.1196	0.4701	13.018	0	0	5.1755	0
AT1G02680	92.4071	-1.0273	0.3666	-2.802	0.0051	0.0083	-0.7013	0
AT1G02690	257.265	3.554	0.2952	12.0398	0	0	2.9886	0
AT1G02700	4.0273	-4.8221	2.0941	-2.3027	0.0213	0.0312	-3.9387	0
AT1G02710	5.511	-1.0855	1.0131	-1.0715	0.284	0.3278	-0.7552	0
AT1G02720	17.9645	-1.6177	0.7917	-2.0434	0.041	0.0569	-1.1858	0
AT1G02730	2.2041	-0.2524	1.4578	-0.1731	0.8626	0.8814	-0.0721	0
AT1G02740	46.1032	-1.5912	0.4174	-3.8125	0.0001	0.0003	-1.1653	0
AT1G02750	107.019	-0.553	0.2912	-1.899	0.0576	0.0774	-0.3022	0
AT1G02760	0	NA	NA	NA	NA	NA	NA	0
AT1G02770	3.2927	3.6276	1.4691	2.4693	0.0135	0.0206	3.0437	0
AT1G02780	2197.66	-0.1622	0.2414	-0.6717	0.5018	0.5469	0.0044	0
AT1G02790	0	NA	NA	NA	NA	NA	NA	0
AT1G02800	0.4972	-2.1105	2.4216	-0.8715	0.3835	NA	-1.6012	0
AT1G02810	0	NA	NA	NA	NA	NA	NA	0
AT1G02813	0	NA	NA	NA	NA	NA	NA	0
AT1G02816	121.684	1.0062	0.3741	2.6894	0.0072	0.0114	0.8854	0
AT1G02820	94.4921	6.4808	0.6655	9.7387	0	0	5.5115	0
AT1G02830	0	NA	NA	NA	NA	NA	NA	0
AT1G02840	1201.25	-1.1304	0.218	-5.1857	0	0	-0.7877	0
AT1G02850	439.337	-0.7753	0.4556	-1.7017	0.0888	0.1148	-0.4956	0
AT1G02860	129.428	-0.6643	0.3045	-2.1819	0.0291	0.0418	-0.3837	0
AT1G02870	106.301	-3.4783	0.4744	-7.3315	0	0	-2.7594	0
AT1G02880	764.935	3.7866	0.4057	9.3334	0	0	3.1684	0
AT1G02890	1998.7	0.9584	0.2497	3.8383	0.0001	0.0003	0.8478	0
AT1G02900	14.9588	0.1184	0.6003	0.1972	0.8436	0.8646	0.2467	0
AT1G02910	354.482	-0.4624	0.2933	-1.5765	0.1149	0.1449	-0.2288	0
AT1G02920	46659.1	6.5147	0.2922	22.2959	0	0	5.5431	0
AT1G02930	56192	6.2433	0.4375	14.2715	0	0	5.2782	0
AT1G02940	3.1835	1.5074	1.2376	1.2179	0.2232	0.2636	1.2877	0
AT1G02950	12.1929	1.3012	0.5583	2.3309	0.0198	0.0291	1.1195	0
AT1G02952	3.9742	2.6599	1.7255	1.5415	0.1232	0.1542	2.1652	0
AT1G02960	159.635	-2.236	0.3438	-6.5047	0	0	-1.7078	0
AT1G02965	0	NA	NA	NA	NA	NA	NA	0
AT1G02970	18.8793	6.7741	1.2049	5.6221	0	0	5.7775	0
AT1G02980	42.3838	10.0718	1.695	5.9421	0	0	8.8772	0
AT1G02990	292.094	1.3626	0.1867	7.2981	0	0	1.1677	0
AT1G03000	146.609	-3.4659	0.4238	-8.1784	0	0	-2.7494	0
AT1G03010	17.8396	-6.5252	1.977	-3.3006	0.001	0.0018	-5.5312	0
AT1G03020	0.8844	0.3713	2.2924	0.162	0.8713	0.8891	0.4388	0
AT1G03022	0	NA	NA	NA	NA	NA	NA	0
AT1G03030	97.824	-0.4689	0.2917	-1.6074	0.108	0.137	-0.234	0
AT1G03040	370.943	0.0014	0.2108	0.0068	0.9946	0.9954	0.1601	0
AT1G03050	10.185	8.0358	1.8991	4.2314	0	0.0001	6.9034	0
AT1G03055	7.3659	1.816	1.0328	1.7583	0.0787	0.1027	1.5323	0
AT1G03060	2586.29	2.4596	0.2827	8.7014	0	0	2.0014	0
AT1G03070	0.6867	1.105	2.0905	0.5286	0.5971	NA	0.9684	0
AT1G03080	2310.77	1.7351	0.2937	5.9078	0	0	1.4634	0
AT1G03090	3832.62	-3.1569	0.7044	-4.4818	0	0	-2.4884	0
AT1G03100	10.8409	-2.381	0.8621	-2.7617	0.0057	0.0093	-1.8276	0
AT1G03103	0	NA	NA	NA	NA	NA	NA	0
AT1G03106	5.5193	3.0551	0.915	3.339	0.0008	0.0015	2.5206	0
AT1G03110	41.768	0.7059	0.4885	1.445	0.1485	0.1824	0.6499	0
AT1G03120	0.1866	-1.042	2.4983	-0.4171	0.6766	NA	-0.7174	0
AT1G03130	538.464	-4.0903	0.4564	-8.9626	0	0	-3.2755	0
AT1G03140	598.572	-0.775	0.3801	-2.039	0.0415	0.0574	-0.4954	0
AT1G03150	132.008	-0.5491	0.4673	-1.175	0.24	0.2813	-0.2992	0
AT1G03160	397.313	-1.1908	0.2521	-4.7235	0	0	-0.8328	0
AT1G03170	5.5602	-0.4423	0.9357	-0.4727	0.6364	0.6762	-0.2134	0
AT1G03180	3.5366	0.505	1.1134	0.4536	0.6501	0.6888	0.5319	0
AT1G03190	69.89	-0.7943	0.383	-2.0738	0.0381	0.0533	-0.5104	0
AT1G03200	67.7337	-2.7608	0.5578	-4.9495	0	0	-2.1505	0
AT1G03210	176.655	-3.6892	0.4689	-7.868	0	0	-2.9367	0
AT1G03220	36527.1	9.3157	0.3385	27.5241	0	0	8.1278	0
AT1G03230	100.293	1.6195	0.5014	3.23	0.0012	0.0022	1.3732	0
AT1G03240	4.1521	-1.6502	1.1868	-1.3905	0.1644	0.1998	-1.2134	0
AT1G03250	518.602	2.7056	0.2946	9.1841	0	0	2.2037	0
AT1G03260	111.738	1.218	0.3331	3.6564	0.0003	0.0005	1.0551	0
AT1G03270	8.2163	-3.7737	1.308	-2.885	0.0039	0.0065	-3.0074	0
AT1G03280	277.411	-0.17	0.2214	-0.7679	0.4425	0.4888	-0.0015	0
AT1G03290	454.744	-0.3372	0.3899	-0.865	0.3871	0.4334	-0.135	0
AT1G03300	18.5246	-6.7096	1.9266	-3.4827	0.0005	0.0009	-5.7462	0
AT1G03310	54.4607	-4.8425	1.0062	-4.8127	0	0	-3.9575	0
AT1G03320	0.8307	-2.9271	2.2566	-1.2971	0.1946	NA	-2.2954	0
AT1G03330	190.458	0.7879	0.2387	3.3016	0.001	0.0018	0.7157	0
AT1G03340	9.3296	1.4967	0.8418	1.778	0.0754	0.0988	1.2775	0
AT1G03350	472.953	1.1723	0.2674	4.3837	0	0	1.0196	0
AT1G03360	31.7951	-3.9903	0.8275	-4.8224	0	0	-3.1896	0
AT1G03365	156.865	-1.4512	0.2676	-5.4228	0	0	-1.0464	0
AT1G03370	1619.86	2.615	0.2731	9.5764	0	0	2.1328	0
AT1G03380	595.624	-0.6424	0.2982	-2.1542	0.0312	0.0445	-0.3678	0
AT1G03390	0.9847	2.4356	1.7951	1.3568	0.1749	0.2112	1.9822	0
AT1G03400	237.239	-4.1685	0.5447	-7.6531	0	0	-3.3436	0
AT1G03410	171.397	-2.3744	0.3132	-7.5821	0	0	-1.8216	0
AT1G03430	68.6978	-1.2335	0.4516	-2.7316	0.0063	0.0101	-0.8653	0
AT1G03440	97.1167	-1.5969	0.5859	-2.7254	0.0064	0.0103	-1.1692	0
AT1G03445	0	NA	NA	NA	NA	NA	NA	0
AT1G03457	13.5766	-4.4423	1.3316	-3.3361	0.0008	0.0016	-3.5971	0
AT1G03470	55.4065	-5.7143	1.0842	-5.2706	0	0	-4.7542	0
AT1G03475	853.519	-0.1521	0.1984	-0.7669	0.4431	0.4894	0.0103	0
AT1G03490	0	NA	NA	NA	NA	NA	NA	0
AT1G03495	90.6182	0.7728	0.3297	2.3441	0.0191	0.0282	0.7044	0
AT1G03502	7.1754	-2.7165	1.0815	-2.5117	0.012	0.0184	-2.1145	0
AT1G03506	2.2137	1.0314	1.2838	0.8034	0.4218	0.4681	0.9044	0
AT1G03510	4.9572	-3.1373	1.3818	-2.2705	0.0232	0.0338	-2.4717	0
AT1G03515	0	NA	NA	NA	NA	NA	NA	0
AT1G03520	125.254	-3.1155	0.4316	-7.2191	0	0	-2.4554	0
AT1G03530	82.1165	-3.9925	0.5133	-7.7774	0	0	-3.1919	0
AT1G03540	11.1374	-1.6167	0.7444	-2.1716	0.0299	0.0427	-1.1845	0
AT1G03545	2.2283	1.5364	1.2936	1.1877	0.2349	0.2759	1.3083	0
AT1G03550	153.041	-2.8673	0.5131	-5.5886	0	0	-2.2416	0
AT1G03560	74.385	-1.2457	0.3925	-3.1737	0.0015	0.0027	-0.8735	0
AT1G03570	0	NA	NA	NA	NA	NA	NA	0
AT1G03590	253.724	-0.0806	0.2765	-0.2914	0.7707	0.7991	0.0953	0
AT1G03600	678.53	-6.4657	0.4933	-13.1063	0	0	-5.4738	0
AT1G03610	377.45	-0.6621	0.4515	-1.4664	0.1426	0.1758	-0.3818	0
AT1G03620	11.2097	-2.4293	0.8553	-2.8404	0.0045	0.0074	-1.8643	0
AT1G03630	169.727	-7.2026	1.1883	-6.0611	NA	NA	-6.2184	0
AT1G03640	0	NA	NA	NA	NA	NA	NA	0
AT1G03650	26.5945	-1.1475	0.5152	-2.2271	0.0259	0.0375	-0.8011	0
AT1G03660	0.9885	2.4142	1.7956	1.3446	0.1788	0.2154	1.9651	0
AT1G03670	0.8676	-0.381	2.1004	-0.1814	0.8561	0.8755	-0.1666	0
AT1G03680	924.682	-4.0666	0.2733	-14.8771	0	0	-3.2566	0
AT1G03687	40.6374	-2.9663	0.633	-4.6858	0	0	-2.3281	0
AT1G03700	0.3319	2.9738	2.5047	1.1873	0.2351	NA	2.4399	0
AT1G03710	1.3001	1.676	1.6194	1.035	0.3007	0.3452	1.4132	0
AT1G03720	0	NA	NA	NA	NA	NA	NA	0
AT1G03730	198.52	2.3637	0.3233	7.3101	0	0	1.9235	0
AT1G03740	2669.93	1.9875	0.4825	4.1191	0	0.0001	1.6744	0
AT1G03743	0	NA	NA	NA	NA	NA	NA	0
AT1G03746	0	NA	NA	NA	NA	NA	NA	0
AT1G03750	63.0169	-0.9846	0.4196	-2.3466	0.0189	0.0281	-0.6568	0
AT1G03760	134.144	-1.9646	0.3818	-5.1461	0	0	-1.4759	0
AT1G03770	107.824	2.5202	0.3355	7.5106	0	0	2.0518	0
AT1G03780	2.7755	1.4525	1.1124	1.3057	0.1916	0.2293	1.2398	0
AT1G03790	15.0462	4.4905	0.7235	6.2066	0	0	3.7818	0
AT1G03800	4.4021	1.7926	1.3103	1.368	0.1713	0.2074	1.5123	0
AT1G03810	0	NA	NA	NA	NA	NA	NA	0
AT1G03820	6.2782	-1.0707	1.1459	-0.9343	0.3501	0.3961	-0.7432	0
AT1G03830	27.1782	-7.1765	1.8825	-3.8123	0.0001	0.0003	-6.1973	0
AT1G03840	1.5475	-0.935	1.7413	-0.5369	0.5913	0.6335	-0.6208	0
AT1G03850	1075.98	6.8241	0.4411	15.4711	0	0	5.8149	0
AT1G03860	442.417	0.3695	0.2557	1.4452	0.1484	0.1823	0.4377	0
AT1G03870	152.853	-4.5052	0.6377	-7.0642	0	0	-3.6518	0
AT1G03880	0	NA	NA	NA	NA	NA	NA	0
AT1G03890	0	NA	NA	NA	NA	NA	NA	0
AT1G03900	1375.42	0.5986	0.1971	3.0372	0.0024	0.0041	0.5787	0
AT1G03905	141.777	4.139	0.362	11.4338	0	0	3.4809	0
AT1G03910	437.533	-1.5554	0.2505	-6.2092	0	0	-1.1327	0
AT1G03920	0.8158	-2.8186	2.3067	-1.2219	0.2217	NA	-2.2014	0
AT1G03930	456.354	0.7765	0.2257	3.4406	0.0006	0.0011	0.7073	0
AT1G03935	2.6878	-4.3874	2.1027	-2.0865	0.0369	0.0518	-3.5424	0
AT1G03940	30.0671	0.9896	0.4424	2.2368	0.0253	0.0367	0.8712	0
AT1G03950	152.6	0.7921	0.2761	2.8691	0.0041	0.0068	0.7189	0
AT1G03960	83.8413	-0.5951	0.3502	-1.6994	0.0892	0.1153	-0.3335	0
AT1G03970	258.163	-0.8245	0.3429	-2.4049	0.0162	0.0242	-0.5351	0
AT1G03980	1.3419	1.4932	1.5586	0.958	0.3381	0.3835	1.2737	0
AT1G03982	0	NA	NA	NA	NA	NA	NA	0
AT1G03990	51.1721	-1.7268	0.6194	-2.7878	0.0053	0.0086	-1.2742	0
AT1G04000	165.407	1.2263	0.4989	2.4581	0.014	0.0212	1.0606	0
AT1G04010	92.3459	-0.447	0.2705	-1.6524	0.0984	0.1261	-0.2168	0
AT1G04020	15.7953	5.076	0.8267	6.1404	0	0	4.261	0
AT1G04030	15.4858	-0.7512	0.638	-1.1775	0.239	0.2802	-0.479	0
AT1G04040	180.129	-4.2494	0.6249	-6.8005	0	0	-3.412	0
AT1G04050	6.9892	-3.5462	1.3213	-2.6839	0.0073	0.0116	-2.8176	0
AT1G04070	40.2373	1.2133	0.3893	3.117	0.0018	0.0032	1.0519	0
AT1G04080	742.694	-0.6519	0.1988	-3.2796	0.001	0.0019	-0.3753	0
AT1G04090	35.0668	5.4891	0.6113	8.9791	0	0	4.6199	0
AT1G04100	823.637	5.0774	0.4494	11.2981	0	0	4.2621	0
AT1G04110	3.3147	2.9736	1.3718	2.1676	0.0302	0.0431	2.4158	0
AT1G04120	368.453	0.0264	0.3048	0.0868	0.9309	0.941	0.1801	0
AT1G04130	24.5457	-1.293	0.6723	-1.9232	0.0545	0.0736	-0.9184	0
AT1G04140	1353.89	0.2059	0.221	0.9318	0.3514	0.3972	0.3158	0
AT1G04150	0	NA	NA	NA	NA	NA	NA	0
AT1G04160	46.9365	2.4212	0.6591	3.6737	0.0002	0.0005	1.9711	0
AT1G04170	531.21	-0.668	0.1973	-3.3857	0.0007	0.0013	-0.3876	0
AT1G04171	0	NA	NA	NA	NA	NA	NA	0
AT1G04180	4.6149	-4.672	2.2174	-2.107	0.0351	0.0494	-3.8021	0
AT1G04190	104.925	-1.3115	0.3293	-3.9821	0.0001	0.0001	-0.9326	0
AT1G04200	251.91	1.5153	0.3582	4.23	0	0.0001	1.2956	0
AT1G04210	515.034	0.4708	0.2318	2.0305	0.0423	0.0584	0.5148	0
AT1G04220	2.4725	-2.0497	1.8021	-1.1374	0.2554	0.2974	-1.5463	0
AT1G04230	72.8939	-0.7513	0.3199	-2.3486	0.0188	0.0279	-0.4791	0
AT1G04240	80.1087	-5.3054	0.8035	-6.6029	0	0	-4.398	0
AT1G04250	9.6379	-5.7286	2.072	-2.7648	0.0057	0.0092	-4.7712	0
AT1G04260	87.4918	0.192	0.2596	0.7395	0.4596	0.5053	0.3046	0
AT1G04270	6186.6	3.225	0.2876	11.2133	0	0	2.6593	0
AT1G04280	2432.62	4.5057	0.2974	15.152	0	0	3.7933	0
AT1G04290	87.8813	0.8356	0.4163	2.007	0.0447	0.0615	0.7516	0
AT1G04295	6.6916	2.8335	0.9305	3.0449	0.0023	0.004	2.3004	0
AT1G04300	2585.17	0.1914	0.3927	0.4875	0.6259	0.6663	0.3039	0
AT1G04310	145.909	-3.5396	0.833	-4.2492	0	0	-2.8129	0
AT1G04320	0	NA	NA	NA	NA	NA	NA	0
AT1G04330	0.6528	1.5721	2.1128	0.7441	0.4568	NA	1.3361	0
AT1G04340	136.189	1.0449	0.2736	3.8187	0.0001	0.0003	0.9165	0
AT1G04350	172.297	-2.4212	0.5314	-4.5566	0	0	-1.8577	0
AT1G04360	43.4827	2.4987	0.7185	3.4777	0.0005	0.001	2.0357	0
AT1G04370	52.9002	9.0749	1.1723	7.7411	0	0	7.867	0
AT1G04380	28.4491	6.672	0.829	8.0481	0	0	5.6909	0
AT1G04390	88.226	-1.6337	0.3999	-4.085	0	0.0001	-1.1994	0
AT1G04400	1234.4	-1.2395	0.268	-4.6243	0	0	-0.8691	0
AT1G04410	3706.85	-0.3679	0.2946	-1.2486	0.2118	0.2512	-0.1575	0
AT1G04420	297.731	-3.0067	0.309	-9.7313	0	0	-2.3627	0
AT1G04425	0.7979	-2.9121	2.2365	-1.3021	0.1929	NA	-2.2797	0
AT1G04430	667.771	-3.2538	0.3284	-9.909	0	0	-2.5746	0
AT1G04440	1071.98	0.9684	0.3017	3.21	0.0013	0.0024	0.8555	0
AT1G04445	0.5946	2.0891	2.3269	0.8978	0.3693	NA	1.7687	0
AT1G04450	0	NA	NA	NA	NA	NA	NA	0
AT1G04470	0	NA	NA	NA	NA	NA	NA	0
AT1G04480	3320.35	3.7278	0.296	12.5942	0	0	3.1205	0
AT1G04490	2.535	1.7532	1.6178	1.0837	0.2785	0.3221	1.4791	0
AT1G04500	13.3043	1.5062	0.9415	1.5997	0.1097	0.1389	1.287	0
AT1G04501	0	NA	NA	NA	NA	NA	NA	0
AT1G04510	387.403	-1.275	0.2587	-4.9293	0	0	-0.9001	0
AT1G04520	3.7524	-4.5968	2.1644	-2.1238	0.0337	0.0476	-3.7341	0
AT1G04530	171.454	-1.7261	0.461	-3.7442	0.0002	0.0004	-1.2732	0
AT1G04540	11.2556	2.3834	0.9159	2.6022	0.0093	0.0145	1.9405	0
AT1G04550	58.1469	-4.5526	0.7615	-5.9785	0	0	-3.6966	0
AT1G04555	41.872	0.5425	0.3459	1.5685	0.1168	0.1471	0.5506	0
AT1G04560	0	NA	NA	NA	NA	NA	NA	0
AT1G04570	4.8018	0.3565	0.9686	0.368	0.7128	0.7471	0.4273	0
AT1G04580	1.5305	5.6033	2.1858	2.5636	0.0104	0.0161	4.7406	0
AT1G04590	76.1081	-2.7688	0.4821	-5.7435	0	0	-2.1577	0
AT1G04600	6.5902	-0.071	1.0772	-0.0659	0.9475	0.9553	0.1025	0
AT1G04610	0	NA	NA	NA	NA	NA	NA	0
AT1G04620	388.263	-3.3215	0.3466	-9.5829	0	0	-2.6345	0
AT1G04625	23.8051	-3.2237	0.7186	-4.4863	0	0	-2.5494	0
AT1G04630	122.841	-0.0427	0.3297	-0.1296	0.8969	0.912	0.1246	0
AT1G04635	4.827	-0.2365	0.8969	-0.2636	0.7921	0.8183	-0.0607	0
AT1G04640	140.633	-5.1887	0.6415	-8.0877	0	0	-4.2901	0
AT1G04645	0	NA	NA	NA	NA	NA	NA	0
AT1G04650	1.6064	-0.2713	1.7646	-0.1538	0.8778	0.8951	-0.0855	0
AT1G04660	0	NA	NA	NA	NA	NA	NA	0
AT1G04670	0	NA	NA	NA	NA	NA	NA	0
AT1G04680	27.1462	-5.3025	1.4011	-3.7844	0.0002	0.0003	-4.3932	0
AT1G04684	0	NA	NA	NA	NA	NA	NA	0
AT1G04690	472.184	0.7694	0.2071	3.7149	0.0002	0.0004	0.7012	0
AT1G04700	2.5589	-0.1246	1.1687	-0.1066	0.9151	0.9271	0.0604	0
AT1G04710	100.691	0.113	0.4747	0.2381	0.8118	0.8362	0.2428	0
AT1G04720	0	NA	NA	NA	NA	NA	NA	0
AT1G04730	24.7499	3.7583	0.5696	6.5986	0	0	3.1418	0
AT1G04750	948.158	1.911	0.2062	9.2695	0	0	1.61	0
AT1G04760	0.3953	1.6362	2.4139	0.6778	0.4979	NA	1.3842	0
AT1G04770	56.3115	1.1319	0.5862	1.9308	0.0535	0.0724	0.9892	0
AT1G04778	0.1828	-1.0273	2.4984	-0.4112	0.6809	NA	-0.7006	0
AT1G04780	1352.88	1.9565	0.2672	7.3212	0	0	1.6501	0
AT1G04790	268.256	-0.0998	0.2655	-0.3759	0.707	0.7418	0.0789	0
AT1G04800	66.2134	-0.6698	0.7682	-0.872	0.3832	0.4298	-0.3941	0
AT1G04810	656.99	-0.3694	0.2609	-1.4163	0.1567	0.1913	-0.1594	0
AT1G04820	2787.14	3.5	0.4207	8.3194	0	0	2.9519	0
AT1G04830	250.207	-0.2397	0.3248	-0.7378	0.4606	0.5063	-0.0632	0
AT1G04840	5.6041	-1.5818	1.019	-1.5524	0.1206	0.1513	-1.1578	0
AT1G04850	683.211	-0.3968	0.2777	-1.4289	0.153	0.1873	-0.1799	0
AT1G04860	489.873	0.5363	0.1902	2.8192	0.0048	0.0079	0.5476	0
AT1G04870	133.413	-3.6787	0.4435	-8.2952	0	0	-2.9286	0
AT1G04880	0.1194	-0.6857	2.4999	-0.2743	0.7839	NA	-0.4154	0
AT1G04890	0	NA	NA	NA	NA	NA	NA	0
AT1G04900	32.249	-1.6826	0.5197	-3.2378	0.0012	0.0022	-1.2384	0
AT1G04910	223.848	-0.304	0.2615	-1.1627	0.2449	0.2865	-0.11	0
AT1G04920	4.4066	-0.6271	1.0653	-0.5887	0.5561	0.5996	-0.3571	0
AT1G04930	69.1099	1.2812	0.3778	3.3908	0.0007	0.0013	1.1042	0
AT1G04940	4.9405	0.7022	0.8641	0.8127	0.4164	0.4628	0.6474	0
AT1G04945	167.039	-2.7448	0.5706	-4.8105	0	0	-2.1373	0
AT1G04950	157.577	-5.0408	0.559	-9.0178	0	0	-4.1453	0
AT1G04960	1034	3.3204	0.2318	14.324	0	0	2.7729	0
AT1G04970	957.744	2.278	0.3349	6.8013	0	0	1.8763	0
AT1G04980	518.359	4.5029	0.54	8.3388	0	0	3.7913	0
AT1G04985	558.437	0.6269	0.1947	3.2196	0.0013	0.0023	0.5929	0
AT1G04990	314.304	1.5686	0.2784	5.6346	0	0	1.3333	0
AT1G05000	397.434	5.0962	0.4191	12.1598	0	0	4.2752	0
AT1G05010	13465.4	0.8436	0.4794	1.7597	0.0785	0.1024	0.7581	0
AT1G05020	65.9069	0.0553	0.6869	0.0805	0.9359	0.9454	0.202	0
AT1G05030	112.099	-2.3197	0.3901	-5.9462	0	0	-1.7758	0
AT1G05040	0	NA	NA	NA	NA	NA	NA	0
AT1G05055	31.2192	-2.0229	0.5225	-3.8718	0.0001	0.0002	-1.5271	0
AT1G05060	588.349	2.62	0.3623	7.2318	0	0	2.1371	0
AT1G05065	1.5758	-0.1821	1.4712	-0.1237	0.9015	0.916	-0.0215	0
AT1G05070	108.353	-5.517	0.6755	-8.1679	0	0	-4.5825	0
AT1G05080	0.0597	-0.1432	2.5028	-0.0572	0.9544	NA	0.0207	0
AT1G05085	0	NA	NA	NA	NA	NA	NA	0
AT1G05090	89.6297	-0.1225	0.3424	-0.3579	0.7204	0.7542	0.0615	0
AT1G05100	130.477	6.6887	0.4632	14.4407	0	0	5.7042	0
AT1G05120	363.007	1.0922	0.2785	3.9215	0.0001	0.0002	0.9574	0
AT1G05136	0	NA	NA	NA	NA	NA	NA	0
AT1G05140	172.245	-3.9834	0.5225	-7.6238	0	0	-3.1793	0
AT1G05150	181.579	-0.3128	0.2474	-1.2647	0.206	0.2451	-0.1167	0
AT1G05160	140.48	-4.3242	0.4912	-8.8029	0	0	-3.483	0
AT1G05170	111.289	1.8087	0.2905	6.226	0	0	1.5252	0
AT1G05180	188.124	-0.7997	0.2802	-2.8539	0.0043	0.0071	-0.5152	0
AT1G05190	1163.87	-4.2281	0.2891	-14.6249	0	0	-3.3923	0
AT1G05200	323.703	-2.6479	0.2439	-10.8555	0	0	-2.0557	0
AT1G05205	52.3255	0.8767	0.3663	2.3935	0.0167	0.0249	0.783	0
AT1G05210	2.5928	-2.1302	1.755	-1.2138	0.2248	0.2653	-1.6185	0
AT1G05220	1.5077	-0.9227	1.7723	-0.5206	0.6026	0.6442	-0.6118	0
AT1G05230	118.911	-0.728	0.3403	-2.1394	0.0324	0.0459	-0.4606	0
AT1G05240	0.1194	-0.6857	2.4999	-0.2743	0.7839	NA	-0.4154	0
AT1G05250	1.3654	1.4656	1.8663	0.7853	0.4323	0.4786	1.2516	0
AT1G05260	0.5932	2.1055	2.3269	0.9049	0.3655	NA	1.7833	0
AT1G05270	524.298	0.2156	0.3371	0.6394	0.5225	0.567	0.3235	0
AT1G05280	0.3319	2.9738	2.5047	1.1873	0.2351	NA	2.4399	0
AT1G05290	0	NA	NA	NA	NA	NA	NA	0
AT1G05291	0	NA	NA	NA	NA	NA	NA	0
AT1G05300	32.9261	-3.2455	0.7951	-4.0818	0	0.0001	-2.5688	0
AT1G05310	8.7598	-5.7369	2.0383	-2.8145	0.0049	0.008	-4.7781	0
AT1G05320	40.4086	-3.0344	0.5492	-5.5252	0	0	-2.3856	0
AT1G05330	1.35	5.3547	2.222	2.4099	0.016	0.0239	4.5016	0
AT1G05340	251.73	2.4747	0.4029	6.1419	0	0	2.014	0
AT1G05350	210.766	0.956	0.2936	3.2564	0.0011	0.002	0.8459	0
AT1G05360	105.337	0.9026	0.3261	2.7679	0.0056	0.0091	0.8018	0
AT1G05370	4.2133	-4.949	2.0543	-2.4091	0.016	0.024	-4.0479	0
AT1G05380	596.579	0.0931	0.2395	0.3887	0.6975	0.7329	0.2291	0
AT1G05385	92.7716	-3.134	0.4649	-6.7411	0	0	-2.4693	0
AT1G05390	0	NA	NA	NA	NA	NA	NA	0
AT1G05400	7.8996	0.2389	0.747	0.3199	0.7491	0.7798	0.3419	0
AT1G05410	126.866	-1.7596	0.3713	-4.7394	0	0	-1.3031	0
AT1G05420	0.1903	-1.0566	2.4983	-0.4229	0.6723	NA	-0.7298	0
AT1G05430	111.81	-0.5826	0.2628	-2.2171	0.0266	0.0384	-0.3257	0
AT1G05440	0.0597	-0.1432	2.5028	-0.0572	0.9544	NA	0.0207	0
AT1G05450	5.7231	2.6166	1.1693	2.2378	0.0252	0.0366	2.1338	0
AT1G05460	26.924	-7.0796	1.9116	-3.7036	0.0002	0.0004	-6.1218	0
AT1G05470	42.2402	0.2845	0.5302	0.5366	0.5915	0.6336	0.3754	0
AT1G05490	0.3953	1.6362	2.4139	0.6778	0.4979	NA	1.3842	0
AT1G05500	404.753	1.3599	0.1888	7.2039	0	0	1.1655	0
AT1G05510	0	NA	NA	NA	NA	NA	NA	0
AT1G05520	401.369	0.4502	0.1934	2.3272	0.02	0.0294	0.5001	0
AT1G05530	2.1246	2.7055	1.3034	2.0757	0.0379	0.053	2.2032	0
AT1G05540	8.6856	-3.8945	1.4368	-2.7105	0.0067	0.0108	-3.1021	0
AT1G05550	1.7207	1.1041	1.3397	0.8241	0.4099	0.4563	0.9675	0
AT1G05560	1162.67	1.4491	0.424	3.4174	0.0006	0.0012	1.2372	0
AT1G05562	26.9418	-0.6678	0.5364	-1.2449	0.2132	0.2527	-0.3875	0
AT1G05570	309.135	-4.7092	0.3857	-12.2087	0	0	-3.8332	0
AT1G05575	887.957	7.1061	0.2892	24.5727	0	0	6.0539	0
AT1G05577	0.1165	-0.6691	2.5	-0.2677	0.789	NA	-0.391	0
AT1G05580	0	NA	NA	NA	NA	NA	NA	0
AT1G05590	35.2841	-5.0612	1.0123	-4.9999	0	0	-4.1674	0
AT1G05600	43.9158	-7.7677	1.8303	-4.2438	0	0	-6.7487	0
AT1G05610	2.7782	1.0772	1.1681	0.9222	0.3564	0.4025	0.9445	0
AT1G05615	0	NA	NA	NA	NA	NA	NA	0
AT1G05620	801.884	6.3127	0.3111	20.2947	0	0	5.3565	0
AT1G05630	71.476	-0.49	0.5832	-0.8401	0.4009	0.4471	-0.2526	0
AT1G05640	10.5835	-2.1739	0.9876	-2.2013	0.0277	0.0399	-1.6596	0
AT1G05650	0	NA	NA	NA	NA	NA	NA	0
AT1G05660	0	NA	NA	NA	NA	NA	NA	0
AT1G05670	188.897	2.2045	0.2541	8.6748	0	0	1.8396	0
AT1G05675	1303.32	6.4262	0.6592	9.7481	0	0	5.4629	0
AT1G05680	999.705	9.9557	0.5793	17.1847	0	0	8.7676	0
AT1G05690	21.8929	-4.4195	1.0487	-4.2142	0	0.0001	-3.5718	0
AT1G05700	1.4187	-3.5602	2.1987	-1.6192	0.1054	0.1341	-2.8303	0
AT1G05710	302.781	3.5248	0.4881	7.222	0	0	2.9696	0
AT1G05720	95.2863	-2.0875	0.3304	-6.3181	0	0	-1.584	0
AT1G05730	4.826	0.772	0.8783	0.8789	0.3795	0.4259	0.7035	0
AT1G05740	0	NA	NA	NA	NA	NA	NA	0
AT1G05750	56.4429	-1.2401	0.4353	-2.8487	0.0044	0.0072	-0.8696	0
AT1G05760	10.8547	5.5773	1.0878	5.1274	0	0	4.714	0
AT1G05770	3.4697	1.4344	1.0212	1.4047	0.1601	0.1951	1.2263	0
AT1G05780	58.0264	0.8959	0.3633	2.4657	0.0137	0.0208	0.7963	0
AT1G05785	49.2754	1.0615	0.3574	2.9698	0.003	0.0051	0.9298	0
AT1G05790	421.103	-0.768	0.3102	-2.4761	0.0133	0.0202	-0.4909	0
AT1G05800	296.476	12.663	1.5299	8.277	0	0	11.5946	0
AT1G05805	656.921	-0.4988	0.3761	-1.3263	0.1847	0.2217	-0.2599	0
AT1G05810	87.6917	-3.8139	0.6444	-5.9184	0	0	-3.0437	0
AT1G05820	57.9446	1.989	0.5993	3.3185	0.0009	0.0017	1.6762	0
AT1G05830	346.725	-1.1336	0.2595	-4.3678	0	0	-0.7898	0
AT1G05835	2.1077	-0.5077	1.311	-0.3873	0.6985	0.7339	-0.267	0
AT1G05840	589.084	-1.2898	0.3894	-3.3127	0.0009	0.0017	-0.9138	0
AT1G05850	874.156	-2.7704	0.2638	-10.5032	0	0	-2.1595	0
AT1G05860	54.8363	-1.9013	0.5759	-3.3016	0.001	0.0018	-1.4212	0
AT1G05870	29.8525	-3.788	0.9686	-3.9106	0.0001	0.0002	-3.0202	0
AT1G05880	0.0582	-0.129	2.5029	-0.0516	0.9589	NA	0.0479	0
AT1G05890	2200.59	0.5853	0.2721	2.151	0.0315	0.0448	0.572	0
AT1G05894	8.7702	1.3303	0.837	1.5895	0.112	0.1415	1.1424	0
AT1G05900	85.3694	-0.581	0.3257	-1.7842	0.0744	0.0976	-0.3244	0
AT1G05910	208.817	1.2533	0.3056	4.1007	0	0.0001	1.0815	0
AT1G05920	0	NA	NA	NA	NA	NA	NA	0
AT1G05925	0	NA	NA	NA	NA	NA	NA	0
AT1G05930	0	NA	NA	NA	NA	NA	NA	0
AT1G05940	295.942	-0.128	0.1996	-0.6412	0.5214	0.566	0.0566	0
AT1G05950	16.3667	-4.7326	1.2997	-3.6413	0.0003	0.0005	-3.8553	0
AT1G05960	985.218	0.9838	0.2323	4.235	0	0.0001	0.8672	0
AT1G05970	40.7815	-2.7877	0.559	-4.9867	0	0	-2.1741	0
AT1G05980	0	NA	NA	NA	NA	NA	NA	0
AT1G05990	0	NA	NA	NA	NA	NA	NA	0
AT1G06000	81.7994	-1.8832	0.8483	-2.2201	0.0264	0.0382	-1.4047	0
AT1G06002	4.3344	0.9483	0.9603	0.9875	0.3234	0.3684	0.8404	0
AT1G06010	30.8267	-0.5445	0.4918	-1.107	0.2683	0.3112	-0.2945	0
AT1G06020	1.362	-0.7453	1.7385	-0.4287	0.6682	0.7055	-0.476	0
AT1G06030	2.1317	3.6874	1.5246	2.4187	0.0156	0.0234	3.0848	0
AT1G06040	235.131	-3.1294	0.422	-7.4161	0	0	-2.4652	0
AT1G06050	252.391	3.1496	0.2976	10.5817	0	0	2.6033	0
AT1G06060	208.81	0.7329	0.2468	2.97	0.003	0.0051	0.6712	0
AT1G06070	99.5265	-0.0738	0.3413	-0.2163	0.8287	0.8512	0.0997	0
AT1G06080	0.0582	-0.129	2.5029	-0.0516	0.9589	NA	0.0479	0
AT1G06090	0	NA	NA	NA	NA	NA	NA	0
AT1G06100	0	NA	NA	NA	NA	NA	NA	0
AT1G06110	276.673	-3.9285	0.3299	-11.9087	0	0	-3.1287	0
AT1G06120	0	NA	NA	NA	NA	NA	NA	0
AT1G06130	294.428	0.2417	0.2041	1.1844	0.2362	0.2772	0.3445	0
AT1G06135	32.8179	9.8029	1.6985	5.7715	0	0	8.5617	0
AT1G06137	86.7984	11.0569	1.6185	6.8315	0	0	9.8838	0
AT1G06140	7.2393	-0.2456	0.8138	-0.3018	0.7628	0.7921	-0.0673	0
AT1G06148	48.4641	2.5272	0.3694	6.8406	0	0	2.0567	0
AT1G06149	48.7072	2.6454	0.5829	4.5385	0	0	2.156	0
AT1G06150	263.577	-1.3101	0.3043	-4.3046	0	0	-0.9318	0
AT1G06160	333.607	2.524	0.409	6.171	0	0	2.0547	0
AT1G06170	0.1776	-1.0064	2.4985	-0.4028	0.6871	NA	-0.6795	0
AT1G06180	70.6814	0.9098	0.5503	1.6532	0.0983	0.1259	0.8071	0
AT1G06190	233.154	-3.4852	0.3198	-10.8981	0	0	-2.7661	0
AT1G06200	444.931	-0.3202	0.2688	-1.1914	0.2335	0.2744	-0.1232	0
AT1G06210	326.235	2.0173	0.2275	8.8657	0	0	1.7051	0
AT1G06220	337.56	-2.3442	0.2775	-8.4482	0	0	-1.7983	0
AT1G06225	0	NA	NA	NA	NA	NA	NA	0
AT1G06230	771.799	0.1915	0.2315	0.8271	0.4082	0.4545	0.3043	0
AT1G06240	43.584	-3.1511	0.6487	-4.8575	0	0	-2.4835	0
AT1G06250	18.0644	-2.1742	0.7391	-2.9417	0.0033	0.0055	-1.6599	0
AT1G06260	2.4018	1.7851	1.223	1.4596	0.1444	0.1778	1.5075	0
AT1G06265	122.057	-7.5372	1.1832	-6.3705	0	0	-6.549	0
AT1G06270	6.3099	-0.6055	0.8582	-0.7056	0.4804	0.5262	-0.342	0
AT1G06280	0	NA	NA	NA	NA	NA	NA	0
AT1G06290	1311.59	2.5086	0.2466	10.1737	0	0	2.0429	0
AT1G06310	0.5091	3.3037	2.4939	1.3247	0.1853	NA	2.742	0
AT1G06320	0	NA	NA	NA	NA	NA	NA	0
AT1G06330	0	NA	NA	NA	NA	NA	NA	0
AT1G06340	0	NA	NA	NA	NA	NA	NA	0
AT1G06350	0	NA	NA	NA	NA	NA	NA	0
AT1G06360	0	NA	NA	NA	NA	NA	NA	0
AT1G06380	34.9557	-1.3606	0.4965	-2.7402	0.0061	0.0099	-0.9783	0
AT1G06390	549.236	-1.1054	0.2189	-5.0504	0	0	-0.7697	0
AT1G06400	553.12	-0.8477	0.3483	-2.4338	0.0149	0.0225	-0.5552	0
AT1G06410	1007.64	0.4462	0.2739	1.6292	0.1033	0.1316	0.4965	0
AT1G06420	0	NA	NA	NA	NA	NA	NA	0
AT1G06430	794.327	-1.4839	0.2283	-6.5003	0	0	-1.0705	0
AT1G06440	7.1881	-3.657	1.3725	-2.6645	0.0077	0.0122	-2.9078	0
AT1G06450	11.2467	-1.7035	0.7586	-2.2456	0.0247	0.0359	-1.2558	0
AT1G06460	466.329	-4.0111	0.4189	-9.5745	0	0	-3.2111	0
AT1G06470	150.276	0.8127	0.2775	2.9283	0.0034	0.0057	0.7349	0
AT1G06475	1.0542	-2.9855	2.3427	-1.2744	0.2025	0.2413	-2.3428	0
AT1G06480	0	NA	NA	NA	NA	NA	NA	0
AT1G06490	8.5009	0.2376	0.7015	0.3388	0.7348	0.7672	0.3411	0
AT1G06500	50.1582	-3.2172	0.5216	-6.1684	0	0	-2.5414	0
AT1G06510	162.249	-0.237	0.2221	-1.067	0.2859	0.3299	-0.0611	0
AT1G06515	309.49	2.6672	0.3081	8.6575	0	0	2.1719	0
AT1G06520	15.2874	-0.298	0.7715	-0.3862	0.6993	0.7346	-0.1052	0
AT1G06530	642.382	0.0248	0.2324	0.1066	0.9151	0.9271	0.1786	0
AT1G06540	1.044	4.9064	2.2893	2.1432	0.0321	0.0455	4.1241	0
AT1G06550	133.381	0.5655	0.3139	1.8019	0.0716	0.0942	0.5622	0
AT1G06560	68.2135	-4.1586	0.5643	-7.3695	0	0	-3.3359	0
AT1G06570	2399.57	-2.1864	0.775	-2.821	0.0048	0.0078	-1.669	0
AT1G06580	19.4704	-2.3391	0.6749	-3.4656	0.0005	0.001	-1.7941	0
AT1G06590	55.9006	-0.7815	0.415	-1.8833	0.0597	0.0799	-0.5013	0
AT1G06610	0	NA	NA	NA	NA	NA	NA	0
AT1G06620	544.255	5.1907	0.4973	10.4372	0	0	4.3437	0
AT1G06630	281.982	-0.9397	0.231	-4.068	0	0.0001	-0.6239	0
AT1G06640	370.138	-0.0896	0.2681	-0.3341	0.7383	0.7702	0.0875	0
AT1G06645	126.891	-4.9122	0.5543	-8.8615	0	0	-4.0151	0
AT1G06650	332.339	-1.4932	0.3252	-4.5923	0	0	-1.0789	0
AT1G06660	0.0597	-0.1432	2.5028	-0.0572	0.9544	NA	0.0207	0
AT1G06670	304.76	-2.3744	0.4655	-5.1003	0	0	-1.8217	0
AT1G06680	5939.29	-6.011	0.3614	-16.6342	0	0	-5.0469	0
AT1G06690	203.068	-2.6998	0.3502	-7.7095	0	0	-2.0998	0
AT1G06700	873.092	-1.1499	0.2559	-4.4928	0	0	-0.8034	0
AT1G06710	38.9509	-3.124	0.6088	-5.1317	0	0	-2.4619	0
AT1G06720	235.581	-3.2023	0.3189	-10.0409	0	0	-2.5276	0
AT1G06730	59.7744	-1.2196	0.3653	-3.3388	0.0008	0.0015	-0.8533	0
AT1G06750	7.6585	-1.1146	0.8702	-1.2808	0.2002	0.2388	-0.7749	0
AT1G06760	855.07	-0.4707	0.4506	-1.0447	0.2962	0.3406	-0.236	0
AT1G06770	196.091	1.3671	0.3557	3.8432	0.0001	0.0003	1.1709	0
AT1G06780	164.47	1.5738	0.2197	7.1639	0	0	1.3376	0
AT1G06790	18.7058	-4.0894	1.0475	-3.9038	0.0001	0.0002	-3.2739	0
AT1G06800	874.552	3.9013	0.2723	14.3251	0	0	3.2909	0
AT1G06810	0.0582	-0.129	2.5029	-0.0516	0.9589	NA	0.0479	0
AT1G06820	202.988	-1.7415	0.3058	-5.6955	0	0	-1.2888	0
AT1G06830	34.6057	2.0851	0.7571	2.7542	0.0059	0.0095	1.7649	0
AT1G06840	613.729	1.7592	0.3463	5.0798	0	0	1.4845	0
AT1G06850	41.5874	1.9781	0.3416	5.7905	0	0	1.6661	0
AT1G06860	0	NA	NA	NA	NA	NA	NA	0
AT1G06870	271.911	2.6715	0.2311	11.5585	0	0	2.1755	0
AT1G06880	0	NA	NA	NA	NA	NA	NA	0
AT1G06890	407.144	-0.3226	0.2953	-1.0924	0.2746	0.3181	-0.125	0
AT1G06900	240.031	-2.1547	0.379	-5.6853	0	0	-1.6419	0
AT1G06910	20.3741	-3.7573	0.8934	-4.2057	0	0.0001	-2.9914	0
AT1G06920	0	NA	NA	NA	NA	NA	NA	0
AT1G06923	0	NA	NA	NA	NA	NA	NA	0
AT1G06925	0	NA	NA	NA	NA	NA	NA	0
AT1G06930	0	NA	NA	NA	NA	NA	NA	0
AT1G06950	726.529	-2.5753	0.2422	-10.6321	0	0	-1.9956	0
AT1G06960	41.5281	-2.8498	0.6308	-4.5181	0	0	-2.2268	0
AT1G06970	0	NA	NA	NA	NA	NA	NA	0
AT1G06980	5.9444	-5.2637	2.0729	-2.5392	0.0111	0.0171	-4.3625	0
AT1G06990	0	NA	NA	NA	NA	NA	NA	0
AT1G07000	2508.33	3.6703	0.2634	13.9356	0	0	3.0727	0
AT1G07010	172.967	-2.4492	0.588	-4.1652	0	0.0001	-1.8813	0
AT1G07020	157.615	1.4124	0.3274	4.3133	0	0	1.207	0
AT1G07025	0.5349	3.366	2.4904	1.3516	0.1765	NA	2.8258	0
AT1G07030	378.089	2.2714	0.2014	11.2807	0	0	1.8731	0
AT1G07040	1572.23	-0.5537	0.6797	-0.8146	0.4153	0.4617	-0.3029	0
AT1G07050	89.0432	-5.4949	0.8008	-6.8619	0	0	-4.5656	0
AT1G07051	0	NA	NA	NA	NA	NA	NA	0
AT1G07060	2.0649	3.043	1.4219	2.1401	0.0323	0.0459	2.5105	0
AT1G07070	28.7187	-2.2459	0.6077	-3.6955	0.0002	0.0004	-1.7156	0
AT1G07080	532.384	0.128	0.2188	0.5851	0.5585	0.602	0.2544	0
AT1G07090	189.252	-4.2901	0.5581	-7.6871	0	0	-3.4479	0
AT1G07100	0	NA	NA	NA	NA	NA	NA	0
AT1G07110	1798.33	-3.5819	0.2468	-14.5109	0	0	-2.8489	0
AT1G07119	1.7928	-3.8524	2.1673	-1.7775	0.0755	0.0989	-3.0733	0
AT1G07120	3.9153	-4.7558	2.1119	-2.2519	0.0243	0.0354	-3.8738	0
AT1G07128	187.151	2.3362	0.666	3.5078	0.0005	0.0009	1.9053	0
AT1G07130	315.038	2.2872	0.4287	5.3349	0	0	1.8808	0
AT1G07135	9003.78	8.7799	0.3346	26.2388	0	0	7.6241	0
AT1G07140	1865.06	2.2229	0.1754	12.6699	0	0	1.8488	0
AT1G07150	174.56	2.518	0.5376	4.6833	0	0	2.0498	0
AT1G07160	920.179	9.8702	0.515	19.1667	0	0	8.6573	0
AT1G07170	141.921	-0.6546	0.3655	-1.7912	0.0733	0.0963	-0.377	0
AT1G07175	0	NA	NA	NA	NA	NA	NA	0
AT1G07180	36.5476	0.1553	0.6462	0.2403	0.8101	0.8348	0.2754	0
AT1G07190	0	NA	NA	NA	NA	NA	NA	0
AT1G07200	412.52	-2.3558	0.345	-6.8292	0	0	-1.8069	0
AT1G07210	88.8254	-0.8517	0.3245	-2.6244	0.0087	0.0136	-0.558	0
AT1G07220	89.969	-1.2918	0.3554	-3.6346	0.0003	0.0005	-0.916	0
AT1G07230	347.832	-1.4437	0.2546	-5.6705	0	0	-1.0417	0
AT1G07240	932.664	0.335	0.4226	0.7928	0.4279	0.4743	0.4113	0
AT1G07250	329.222	-0.587	0.3157	-1.8597	0.0629	0.0839	-0.3287	0
AT1G07260	250.359	5.5214	0.6013	9.1818	0	0	4.6553	0
AT1G07270	1.1986	5.2552	2.2357	2.3506	0.0187	0.0278	4.4087	0
AT1G07280	618.6	-2.9645	0.2828	-10.4844	0	0	-2.3257	0
AT1G07290	7.3266	-2.7458	1.0911	-2.5165	0.0119	0.0182	-2.1383	0
AT1G07300	30.5061	0.0804	0.5524	0.1456	0.8842	0.9009	0.2204	0
AT1G07310	673.916	0.6131	0.3824	1.6031	0.1089	0.1381	0.5859	0
AT1G07320	1031.61	-6.6332	0.3676	-18.0464	0	0	-5.6623	0
AT1G07330	0.1762	-1.0006	2.4985	-0.4005	0.6888	NA	-0.6727	0
AT1G07340	0	NA	NA	NA	NA	NA	NA	0
AT1G07350	291.688	0.9555	0.2979	3.2074	0.0013	0.0024	0.8456	0
AT1G07360	267.388	0.4193	0.2361	1.7759	0.0758	0.0992	0.4767	0
AT1G07370	4.8808	3.175	1.3206	2.4042	0.0162	0.0243	2.6237	0
AT1G07380	53.5895	-2.766	0.6691	-4.1341	0	0.0001	-2.1555	0
AT1G07390	34.3789	-4.1421	0.8859	-4.6757	0	0	-3.3228	0
AT1G07400	82.915	5.5327	0.4447	12.44	0	0	4.6633	0
AT1G07410	21.1058	3.2339	0.5632	5.7415	0	0	2.6675	0
AT1G07420	109.616	-0.6789	0.2991	-2.2695	0.0232	0.0339	-0.407	0
AT1G07430	50.6535	3.2798	0.5594	5.8626	0	0	2.7112	0
AT1G07440	674.16	-7.3008	0.5509	-13.2527	0	0	-6.3218	0
AT1G07450	0.1903	-1.0566	2.4983	-0.4229	0.6723	NA	-0.7298	0
AT1G07460	0	NA	NA	NA	NA	NA	NA	0
AT1G07470	398.121	0.8047	0.2591	3.1059	0.0019	0.0033	0.7288	0
AT1G07473	0.5091	3.3037	2.4939	1.3247	0.1853	NA	2.742	0
AT1G07476	0	NA	NA	NA	NA	NA	NA	0
AT1G07480	374.13	0.3782	0.2804	1.3487	0.1774	0.214	0.4438	0
AT1G07485	1.9878	-3.9329	2.1794	-1.8045	0.0711	0.0938	-3.1334	0
AT1G07490	1.7429	-3.7562	2.2029	-1.7051	0.0882	0.114	-2.9905	0
AT1G07500	2.6553	4.5982	1.7123	2.6853	0.0072	0.0115	3.8631	0
AT1G07510	381.733	1.7222	0.2144	8.0328	0	0	1.4502	0
AT1G07520	137.695	0.8767	0.3212	2.7297	0.0063	0.0102	0.7829	0
AT1G07530	589.461	0.315	0.248	1.2702	0.204	0.2429	0.3981	0
AT1G07540	0	NA	NA	NA	NA	NA	NA	0
AT1G07550	0.6637	3.864	2.4523	1.5757	0.1151	NA	3.2496	0
AT1G07560	0	NA	NA	NA	NA	NA	NA	0
AT1G07570	94.6472	-0.7432	0.5515	-1.3476	0.1778	0.2143	-0.4737	0
AT1G07580	0	NA	NA	NA	NA	NA	NA	0
AT1G07590	2899.18	1.8845	0.3005	6.2718	0	0	1.5896	0
AT1G07600	3.0519	3.1513	1.4653	2.1506	0.0315	0.0449	2.605	0
AT1G07610	23.7395	3.8525	0.6724	5.7292	0	0	3.2315	0
AT1G07615	60.2901	-2.9917	0.4816	-6.2119	0	0	-2.3497	0
AT1G07620	1690.22	6.5968	0.3409	19.3492	0	0	5.6312	0
AT1G07630	1015.9	2.6623	0.2327	11.4394	0	0	2.167	0
AT1G07640	244.284	-0.7718	0.2798	-2.7587	0.0058	0.0094	-0.4933	0
AT1G07645	0	NA	NA	NA	NA	NA	NA	0
AT1G07650	415.798	-3.4995	0.5536	-6.3211	0	0	-2.7773	0
AT1G07660	9498.82	7.4256	0.2425	30.6211	0	0	6.333	0
AT1G07670	590.308	1.0679	0.1773	6.0216	0	0	0.9358	0
AT1G07680	0	NA	NA	NA	NA	NA	NA	0
AT1G07690	0	NA	NA	NA	NA	NA	NA	0
AT1G07700	173.928	-1.126	0.469	-2.4005	0.0164	0.0245	-0.7839	0
AT1G07702	0	NA	NA	NA	NA	NA	NA	0
AT1G07705	92.5588	-0.9359	0.3672	-2.5484	0.0108	0.0167	-0.6213	0
AT1G07710	1.5093	-0.8802	1.9091	-0.461	0.6448	0.6838	-0.581	0
AT1G07720	87.5791	-3.2131	0.6947	-4.6249	0	0	-2.5375	0
AT1G07725	84.6649	0.3319	0.7293	0.455	0.6491	0.6878	0.4094	0
AT1G07728	130.506	-1.0078	0.3155	-3.1941	0.0014	0.0025	-0.6817	0
AT1G07730	2.7991	3.428	1.4859	2.307	0.0211	0.0309	2.8933	0
AT1G07740	30.2006	-1.6044	0.5561	-2.8853	0.0039	0.0065	-1.1749	0
AT1G07745	120.938	0.4812	0.4261	1.1292	0.2588	0.3011	0.52	0
AT1G07747	0.8668	4.7423	2.3136	2.0498	0.0404	0.0561	3.9797	0
AT1G07750	79.582	-1.2069	0.3917	-3.0811	0.0021	0.0036	-0.8451	0
AT1G07760	0	NA	NA	NA	NA	NA	NA	0
AT1G07770	685.047	-1.0717	0.2749	-3.8991	0.0001	0.0002	-0.7441	0
AT1G07780	59.5421	-2.6847	0.5264	-5.1004	0	0	-2.0863	0
AT1G07790	102.93	0.4968	0.2922	1.7002	0.0891	0.1151	0.5278	0
AT1G07795	63.9359	9.3496	1.1563	8.0857	0	0	8.1645	0
AT1G07810	860.926	0.7732	0.3212	2.407	0.0161	0.0241	0.7046	0
AT1G07820	282.143	0.9235	0.2366	3.903	0.0001	0.0002	0.8179	0
AT1G07830	102.231	-4.3327	0.5097	-8.5005	0	0	-3.4925	0
AT1G07840	98.7498	-3.2723	0.4041	-8.097	0	0	-2.5911	0
AT1G07850	0.0582	-0.129	2.5029	-0.0516	0.9589	NA	0.0479	0
AT1G07860	0	NA	NA	NA	NA	NA	NA	0
AT1G07870	46.5397	0.2405	0.6542	0.3676	0.7132	0.7474	0.3435	0
AT1G07880	4.446	-0.4841	1.1434	-0.4234	0.672	0.7092	-0.2473	0
AT1G07885	0.636	1.3429	2.3266	0.5772	0.5638	NA	1.1519	0
AT1G07890	18632	3.8404	0.3318	11.5752	0	0	3.223	0
AT1G07900	19.2872	2.6946	0.8178	3.295	0.001	0.0018	2.1941	0
AT1G07901	8.7	-1.2927	0.9332	-1.3853	0.166	0.2016	-0.9182	0
AT1G07910	125.513	-2.259	0.3922	-5.7592	0	0	-1.726	0
AT1G07920	13808.8	2.7965	0.1877	14.8977	0	0	2.2739	0
AT1G07930	32554.9	4.2739	0.2657	16.0862	0	0	3.5957	0
AT1G07940	12458.2	3.1682	0.2978	10.6381	0	0	2.6169	0
AT1G07950	73.5658	-0.6496	0.3238	-2.0064	0.0448	0.0616	-0.3734	0
AT1G07960	214.557	1.3615	0.2791	4.8778	0	0	1.1668	0
AT1G07970	67.881	-5.5112	0.8205	-6.7171	0	0	-4.5786	0
AT1G07980	57.6186	-0.3782	0.352	-1.0744	0.2826	0.3265	-0.1649	0
AT1G07985	1.7694	-1.2502	1.6769	-0.7455	0.4559	0.502	-0.8772	0
AT1G07990	1117.05	1.7514	0.2539	6.8978	0	0	1.4781	0
AT1G08000	49.5674	-0.0009	0.3909	-0.0023	0.9981	0.9984	0.1583	0
AT1G08005	0.1747	-0.9947	2.4985	-0.3981	0.6906	NA	-0.6664	0
AT1G08010	84.3176	-0.2916	0.3039	-0.9596	0.3373	0.3827	-0.0998	0
AT1G08030	158.29	-0.3307	0.2553	-1.295	0.1953	0.2334	-0.1302	0
AT1G08032	0	NA	NA	NA	NA	NA	NA	0
AT1G08035	0.2344	-1.2659	2.4904	-0.5083	0.6112	NA	-0.8919	0
AT1G08040	114.081	0.5032	0.3748	1.3425	0.1794	0.2161	0.531	0
AT1G08050	183.538	2.8136	0.4985	5.6436	0	0	2.2864	0
AT1G08060	224.932	-0.2177	0.2524	-0.8628	0.3882	0.4345	-0.048	0
AT1G08065	0	NA	NA	NA	NA	NA	NA	0
AT1G08070	12.1229	-2.917	0.925	-3.1534	0.0016	0.0028	-2.2836	0
AT1G08080	0.0582	-0.129	2.5029	-0.0516	0.9589	NA	0.0479	0
AT1G08090	0.2941	-1.5293	2.4678	-0.6197	0.5354	NA	-1.1112	0
AT1G08100	0	NA	NA	NA	NA	NA	NA	0
AT1G08110	618.267	-4.2424	0.2769	-15.3205	0	0	-3.403	0
AT1G08115	20.6703	-0.7287	0.4969	-1.4664	0.1425	0.1758	-0.4615	0
AT1G08120	0.8106	-2.8487	2.2857	-1.2463	0.2127	NA	-2.2258	0
AT1G08125	103.8	-3.1807	0.5187	-6.1321	0	0	-2.5115	0
AT1G08130	129.647	1.2717	0.3438	3.6988	0.0002	0.0004	1.0972	0
AT1G08135	0	NA	NA	NA	NA	NA	NA	0
AT1G08140	0	NA	NA	NA	NA	NA	NA	0
AT1G08150	0	NA	NA	NA	NA	NA	NA	0
AT1G08160	9.3226	0.8971	0.7048	1.2728	0.2031	0.2419	0.7976	0
AT1G08165	5.3634	-5.2238	2.0426	-2.5575	0.0105	0.0163	-4.3234	0
AT1G08170	0.1194	-0.6857	2.4999	-0.2743	0.7839	NA	-0.4154	0
AT1G08180	28.1789	-3.5521	0.8754	-4.0579	0	0.0001	-2.8227	0
AT1G08190	736.41	0.9023	0.1808	4.9912	0	0	0.8013	0
AT1G08200	750.725	0.414	0.4598	0.9004	0.3679	0.4143	0.4718	0
AT1G08210	232.225	-0.461	0.3585	-1.2861	0.1984	0.2368	-0.2279	0
AT1G08220	27.6104	-0.2424	0.5267	-0.4602	0.6454	0.6844	-0.0652	0
AT1G08230	224.653	-1.5758	0.4247	-3.71	0.0002	0.0004	-1.1512	0
AT1G08240	0	NA	NA	NA	NA	NA	NA	0
AT1G08250	308.398	3.4362	0.3145	10.9262	0	0	2.9011	0
AT1G08260	27.8114	-0.0545	0.414	-0.1317	0.8952	0.9104	0.116	0
AT1G08270	11.0838	0.0103	0.7252	0.0142	0.9886	0.9902	0.1667	0
AT1G08280	95.8483	2.8839	0.5703	5.0567	0	0	2.3371	0
AT1G08290	59.8576	5.3456	0.6235	8.5736	0	0	4.4844	0
AT1G08300	90.4579	-0.2564	0.4108	-0.6242	0.5325	0.5769	-0.0742	0
AT1G08310	28.664	2.3508	0.7138	3.2934	0.001	0.0018	1.9145	0
AT1G08315	620.893	3.431	0.3201	10.7186	0	0	2.8958	0
AT1G08320	135.808	6.4598	0.5155	12.531	0	0	5.493	0
AT1G08340	3.6542	0.5873	1.0209	0.5752	0.5651	0.6082	0.5731	0
AT1G08350	52.0938	0.4259	0.3722	1.1442	0.2525	0.2945	0.4808	0
AT1G08360	856.721	-1.3445	0.2871	-4.6834	0	0	-0.9661	0
AT1G08370	327.219	0.794	0.2608	3.0448	0.0023	0.004	0.7204	0
AT1G08380	1150.42	-3.5064	0.6008	-5.8365	0	0	-2.7836	0
AT1G08390	8.6556	-1.7298	1.0032	-1.7243	0.0847	0.1099	-1.2766	0
AT1G08400	32.8861	-0.5847	0.5007	-1.1677	0.2429	0.2844	-0.3272	0
AT1G08410	91.8036	-2.2544	0.4306	-5.2351	0	0	-1.7219	0
AT1G08420	1076.94	1.1547	0.1962	5.8865	0	0	1.0048	0
AT1G08430	0.841	4.7189	2.3173	2.0364	0.0417	0.0576	3.9548	0
AT1G08440	0	NA	NA	NA	NA	NA	NA	0
AT1G08450	466.156	-3.7886	0.5889	-6.4338	0	0	-3.0208	0
AT1G08460	417.05	-2.1628	0.2985	-7.2445	0	0	-1.649	0
AT1G08465	36.7807	-0.6211	0.4422	-1.4045	0.1602	0.1952	-0.3531	0
AT1G08470	39.4835	-3.9987	0.7128	-5.6101	0	0	-3.1989	0
AT1G08480	358.004	0.9642	0.1946	4.9548	0	0	0.8531	0
AT1G08490	388.226	1.2569	0.2514	4.9997	0	0	1.0848	0
AT1G08500	1.6883	-3.8451	2.139	-1.7976	0.0722	0.095	-3.0672	0
AT1G08510	2603.26	2.6645	0.3413	7.808	0	0	2.169	0
AT1G08520	828.551	-3.0706	0.2692	-11.4085	0	0	-2.4139	0
AT1G08530	35.6744	-0.2153	0.5786	-0.3721	0.7098	0.7444	-0.0463	0
AT1G08540	257.088	-3.3325	0.3518	-9.4723	0	0	-2.6426	0
AT1G08550	393.197	-3.9496	0.359	-11.0017	0	0	-3.1491	0
AT1G08560	1.3482	-0.7445	1.6875	-0.4412	0.6591	0.6971	-0.4752	0
AT1G08570	854.479	-1.0998	0.2077	-5.2945	0	0	-0.7661	0
AT1G08580	61.1657	-1.7666	0.5056	-3.4941	0.0005	0.0009	-1.3092	0
AT1G08590	33.149	-5.0141	0.9742	-5.1471	0	0	-4.1217	0
AT1G08592	1.6474	-3.7901	2.1551	-1.7586	0.0786	0.1026	-3.0225	0
AT1G08600	161.968	-1.2891	0.2914	-4.4244	0	0	-0.9132	0
AT1G08610	34.1477	-4.9591	1.0178	-4.8724	0	0	-4.0633	0
AT1G08620	452.149	1.4417	0.2146	6.719	0	0	1.2308	0
AT1G08630	4197.61	1.5846	0.8454	1.8745	0.0609	0.0814	1.3462	0
AT1G08640	274.521	-1.006	0.2269	-4.4342	0	0	-0.6782	0
AT1G08650	74.9799	3.1119	0.5665	5.4936	0	0	2.5741	0
AT1G08660	160.736	-3.4654	0.3963	-8.7433	0	0	-2.749	0
AT1G08670	0	NA	NA	NA	NA	NA	NA	0
AT1G08680	259.858	-1.2195	0.3081	-3.958	0.0001	0.0002	-0.8532	0
AT1G08695	0	NA	NA	NA	NA	NA	NA	0
AT1G08700	91.3915	-1.5021	0.3719	-4.0387	0.0001	0.0001	-1.0857	0
AT1G08710	119.91	0.0803	0.2998	0.2678	0.7889	0.8156	0.2202	0
AT1G08720	315.704	-1.0344	0.3304	-3.1307	0.0017	0.0031	-0.7086	0
AT1G08730	1.9438	-3.984	2.1413	-1.8606	0.0628	0.0837	-3.1806	0
AT1G08750	51.3727	-2.1506	0.4312	-4.9874	0	0	-1.6378	0
AT1G08760	133.555	-0.7086	0.3686	-1.9224	0.0546	0.0737	-0.4387	0
AT1G08770	123.824	0.9367	0.2506	3.7382	0.0002	0.0004	0.8291	0
AT1G08780	63.3735	-0.2651	0.302	-0.8778	0.3801	0.4266	-0.0801	0
AT1G08790	0	NA	NA	NA	NA	NA	NA	0
AT1G08800	4224.34	5.0978	0.2827	18.0303	0	0	4.277	0
AT1G08810	74.7231	-4.4557	0.6749	-6.6016	0	0	-3.6104	0
AT1G08820	446.728	-0.1344	0.3241	-0.4148	0.6783	0.7153	0.0336	0
AT1G08830	5025.64	3.6824	0.2756	13.3601	0	0	3.0787	0
AT1G08840	39.1386	-1.0995	0.4492	-2.4478	0.0144	0.0217	-0.7659	0
AT1G08845	106.729	1.6011	0.4004	3.9982	0.0001	0.0001	1.3598	0
AT1G08860	762.17	13.8449	1.4867	9.3123	0	0	13.2184	0
AT1G08870	0	NA	NA	NA	NA	NA	NA	0
AT1G08880	404.719	0.6789	0.2549	2.663	0.0077	0.0123	0.6297	0
AT1G08890	414.358	3.6312	0.4363	8.3218	0	0	3.047	0
AT1G08900	427.336	0.1692	0.2554	0.6624	0.5077	0.5526	0.287	0
AT1G08910	133.685	-2.822	0.3415	-8.2633	0	0	-2.2042	0
AT1G08920	701.277	4.4159	0.4468	9.8838	0	0	3.7278	0
AT1G08930	4201.22	1.1252	0.3992	2.8187	0.0048	0.0079	0.9834	0
AT1G08940	3717.11	7.0878	0.3461	20.4786	0	0	6.0364	0
AT1G08950	0	NA	NA	NA	NA	NA	NA	0
AT1G08960	37.2602	0.1041	0.5456	0.1909	0.8486	0.8692	0.237	0
AT1G08970	261.125	0.1263	0.2108	0.599	0.5491	0.5929	0.253	0
AT1G08980	923.097	-4.955	0.3364	-14.7281	0	0	-4.0565	0
AT1G08985	0	NA	NA	NA	NA	NA	NA	0
AT1G08990	0	NA	NA	NA	NA	NA	NA	0
AT1G09000	5.9005	0.6206	0.8254	0.7518	0.4521	0.4983	0.5897	0
AT1G09010	597.905	-2.1895	0.3175	-6.8964	0	0	-1.6713	0
AT1G09020	389.148	1.1287	0.1779	6.3435	0	0	0.9855	0
AT1G09026	0	NA	NA	NA	NA	NA	NA	0
AT1G09030	0	NA	NA	NA	NA	NA	NA	0
AT1G09040	28.4242	-2.0637	0.5907	-3.4933	0.0005	0.0009	-1.5619	0
AT1G09050	24.119	-0.6604	0.4952	-1.3336	0.1823	0.2191	-0.3807	0
AT1G09060	304.921	-0.7634	0.2045	-3.7324	0.0002	0.0004	-0.4883	0
AT1G09070	9835.05	3.1959	0.2468	12.9515	0	0	2.6362	0
AT1G09080	324.755	5.4997	0.849	6.4781	0	0	4.6313	0
AT1G09090	36.2869	8.527	1.2136	7.0263	0	0	7.3795	0
AT1G09100	224.639	0.2567	0.3383	0.7587	0.448	0.4942	0.3549	0
AT1G09110	0	NA	NA	NA	NA	NA	NA	0
AT1G09130	1473.22	0.8485	0.1891	4.4871	0	0	0.7626	0
AT1G09140	986.257	-0.6346	0.2317	-2.7385	0.0062	0.0099	-0.3627	0
AT1G09150	140.293	-2.3613	0.3975	-5.9403	0	0	-1.812	0
AT1G09155	86.691	11.0203	1.6297	6.7623	0	0	9.8408	0
AT1G09157	0	NA	NA	NA	NA	NA	NA	0
AT1G09160	56.0836	-1.6167	0.4498	-3.5939	0.0003	0.0006	-1.1847	0
AT1G09170	0.8509	-3.0042	2.2212	-1.3525	0.1762	0.2127	-2.36	0
AT1G09176	0	NA	NA	NA	NA	NA	NA	0
AT1G09180	21.6087	5.9022	0.8833	6.6818	0	0	4.9941	0
AT1G09190	8.3977	-3.7869	1.3405	-2.8249	0.0047	0.0078	-3.0196	0
AT1G09195	100.637	-2.5437	0.3636	-6.9967	0	0	-1.9657	0
AT1G09200	4273.94	8.9886	0.3441	26.1225	0	0	7.7904	0
AT1G09210	873.069	2.1376	0.3367	6.349	0	0	1.8061	0
AT1G09220	7.6182	-2.6939	1.1016	-2.4454	0.0145	0.0219	-2.0934	0
AT1G09230	108.077	-1.668	0.3775	-4.4186	0	0	-1.2263	0
AT1G09240	20.0653	-0.5699	0.6184	-0.9215	0.3568	0.4028	-0.3162	0
AT1G09245	0	NA	NA	NA	NA	NA	NA	0
AT1G09250	165.095	-1.0124	0.5082	-1.9922	0.0463	0.0635	-0.6863	0
AT1G09260	0	NA	NA	NA	NA	NA	NA	0
AT1G09270	951.41	1.8063	0.2448	7.3788	0	0	1.5237	0
AT1G09280	198.675	-2.9534	0.3711	-7.9588	0	0	-2.316	0
AT1G09290	73.078	-4.2583	0.5771	-7.3782	0	0	-3.4196	0
AT1G09300	52.928	-1.8671	0.4184	-4.462	0	0	-1.3904	0
AT1G09310	454.293	-7.1882	0.9017	-7.9722	0	0	-6.2075	0
AT1G09320	96.146	-1.634	0.3406	-4.797	0	0	-1.1997	0
AT1G09330	461.419	2.7182	0.2501	10.8673	0	0	2.2123	0
AT1G09340	1485.68	-6.4722	0.5958	-10.8633	0	0	-5.4789	0
AT1G09350	0.7538	-2.5725	2.3883	-1.0771	0.2814	NA	-1.9931	0
AT1G09360	0	NA	NA	NA	NA	NA	NA	0
AT1G09370	0	NA	NA	NA	NA	NA	NA	0
AT1G09380	1.6372	3.8544	1.8437	2.0905	0.0366	0.0513	3.2337	0
AT1G09390	14.9565	-4.6454	1.2561	-3.6982	0.0002	0.0004	-3.7768	0
AT1G09400	2.532	-4.3211	2.106	-2.0518	0.0402	0.0559	-3.4789	0
AT1G09410	7.0165	-5.5472	2.0223	-2.7431	0.0061	0.0098	-4.6052	0
AT1G09415	153.09	-2.1221	0.4372	-4.8534	0	0	-1.6105	0
AT1G09420	325.547	-2.0647	0.5789	-3.5665	0.0004	0.0007	-1.5627	0
AT1G09421	1.3824	1.2236	1.6405	0.7459	0.4557	0.5018	1.059	0
AT1G09430	1843.1	-0.8146	0.4672	-1.7435	0.0812	0.1058	-0.5273	0
AT1G09440	18.6964	-4.1927	1.0814	-3.8769	0.0001	0.0002	-3.3613	0
AT1G09450	0.3509	-1.7006	2.4616	-0.6908	0.4897	NA	-1.2531	0
AT1G09460	9.9914	-1.6291	1.1411	-1.4277	0.1534	0.1877	-1.1962	0
AT1G09470	0.492	-2.1137	2.4162	-0.8748	0.3817	NA	-1.6033	0
AT1G09480	787.676	5.4106	0.3926	13.7831	0	0	4.5511	0
AT1G09483	0	NA	NA	NA	NA	NA	NA	0
AT1G09490	700.705	2.3729	0.3675	6.4562	0	0	1.9311	0
AT1G09500	2851.29	10.9585	0.4819	22.7422	0	0	9.7934	0
AT1G09510	1.8365	5.8559	2.1518	2.7213	0.0065	0.0104	4.958	0
AT1G09520	92.1354	-1.6088	0.3645	-4.4135	0	0	-1.1787	0
AT1G09530	179.023	-4.4373	0.7381	-6.0118	0	0	-3.5895	0
AT1G09540	2.0795	-0.1068	1.8016	-0.0593	0.9527	0.9599	0.0736	0
AT1G09550	17.1319	8.997	1.7609	5.1092	0	0	7.7981	0
AT1G09560	2042.43	3.707	0.3375	10.9844	0	0	3.1033	0
AT1G09570	1641.1	-2.8269	0.4712	-5.9998	0	0	-2.2087	0
AT1G09575	692.356	6.0743	0.314	19.3431	0	0	5.1336	0
AT1G09580	28.2298	1.8534	0.5648	3.2815	0.001	0.0019	1.5621	0
AT1G09590	622	1.3013	0.3746	3.4738	0.0005	0.001	1.1197	0
AT1G09600	0	NA	NA	NA	NA	NA	NA	0
AT1G09610	0.6165	-2.5868	2.2741	-1.1375	0.2553	NA	-2.0046	0
AT1G09620	991.553	-2.9348	0.2221	-13.2115	0	0	-2.3016	0
AT1G09625	0	NA	NA	NA	NA	NA	NA	0
AT1G09630	1179.76	5.0708	0.3051	16.6197	0	0	4.2578	0
AT1G09640	3515.22	0.8869	0.1718	5.163	0	0	0.7895	0
AT1G09645	410.329	2.2187	0.3342	6.6397	0	0	1.8467	0
AT1G09650	1.9767	-0.3145	1.408	-0.2234	0.8232	0.8464	-0.1185	0
AT1G09660	90.137	-4.6276	0.6407	-7.2227	0	0	-3.7606	0
AT1G09665	0	NA	NA	NA	NA	NA	NA	0
AT1G09680	11.0502	-3.4347	1.069	-3.2128	0.0013	0.0024	-2.7266	0
AT1G09690	812.653	-0.1043	0.3781	-0.2759	0.7826	0.8102	0.0754	0
AT1G09700	44.4922	-2.6967	0.5445	-4.9526	0	0	-2.0961	0
AT1G09710	83.6037	-2.2585	0.4509	-5.009	0	0	-1.7253	0
AT1G09720	0	NA	NA	NA	NA	NA	NA	0
AT1G09730	404.705	0.4094	0.2451	1.6702	0.0949	0.122	0.4686	0
AT1G09740	478.642	3.0912	0.2961	10.4414	0	0	2.5549	0
AT1G09750	112.017	-6.6595	1.0301	-6.4651	0	0	-5.684	0
AT1G09760	153.418	-1.5386	0.287	-5.3607	0	0	-1.1199	0
AT1G09770	1566.21	-1.7572	0.286	-6.1446	0	0	-1.3016	0
AT1G09780	433.721	0.674	0.2722	2.4762	0.0133	0.0202	0.6255	0
AT1G09790	0	NA	NA	NA	NA	NA	NA	0
AT1G09794	57.1897	2.7738	0.3233	8.5801	0	0	2.2565	0
AT1G09795	357.736	-1.7478	0.2771	-6.3072	0	0	-1.2944	0
AT1G09800	12.4212	-1.3446	0.7195	-1.8689	0.0616	0.0823	-0.9661	0
AT1G09810	99.6555	-0.1072	0.4422	-0.2424	0.8085	0.8335	0.0733	0
AT1G09812	1.4541	-0.0019	1.5088	-0.0012	0.999	0.9992	0.1577	0
AT1G09815	421.005	2.7279	0.2854	9.5578	0	0	2.2189	0
AT1G09820	12.0051	-2.8888	0.9655	-2.9919	0.0028	0.0047	-2.2595	0
AT1G09830	127.588	-2.2861	0.3587	-6.3725	0	0	-1.7494	0
AT1G09840	172.396	-2.1054	0.2964	-7.1044	0	0	-1.5974	0
AT1G09850	174.084	-0.7193	0.3804	-1.8909	0.0586	0.0787	-0.4493	0
AT1G09860	0	NA	NA	NA	NA	NA	NA	0
AT1G09870	167.27	-0.3301	0.2585	-1.2772	0.2015	0.2401	-0.1299	0
AT1G09880	0.3953	1.6362	2.4139	0.6778	0.4979	NA	1.3842	0
AT1G09890	0.9389	-3.006	2.2794	-1.3188	0.1873	0.2245	-2.3614	0
AT1G09900	62.2818	-5.8722	0.9812	-5.9849	0	0	-4.9056	0
AT1G09910	342.312	-3.5132	0.4445	-7.9031	0	0	-2.7895	0
AT1G09920	700.288	2.6382	0.287	9.1914	0	0	2.1507	0
AT1G09930	7.2669	4.6326	1.097	4.2228	0	0.0001	3.8944	0
AT1G09932	1413.44	6.2834	0.7663	8.1998	0	0	5.3242	0
AT1G09935	69.2832	10.7791	1.6323	6.6037	0	0	9.6042	0
AT1G09940	6370.08	5.4387	0.279	19.4952	0	0	4.5746	0
AT1G09950	2.5172	-0.3645	1.3918	-0.2619	0.7934	0.8195	-0.1547	0
AT1G09960	33.2612	-0.2684	0.4853	-0.553	0.5803	0.6226	-0.0834	0
AT1G09970	4644.96	1.5542	0.2988	5.2016	0	0	1.3229	0
AT1G09980	310.814	1.4137	0.2007	7.0448	0	0	1.2091	0
AT1G09995	55.2148	1.5806	0.3913	4.0396	0.0001	0.0001	1.3428	0
AT1G10000	2.149	-4.1185	2.1249	-1.9382	0.0526	0.0713	-3.3014	0
AT1G10010	0	NA	NA	NA	NA	NA	NA	0
AT1G10020	140.823	-1.0736	0.38	-2.8256	0.0047	0.0077	-0.7456	0
AT1G10030	14.0902	-2.1019	0.7485	-2.8082	0.005	0.0081	-1.5945	0
AT1G10040	4367.76	9.8425	0.3324	29.6081	0	0	8.6046	0
AT1G10050	1175.3	4.4018	0.2837	15.518	0	0	3.7182	0
AT1G10060	72.8129	-0.176	0.4947	-0.3557	0.722	0.7556	-0.0063	0
AT1G10070	3143.97	0.4429	0.5818	0.7612	0.4465	0.4927	0.4948	0
AT1G10090	439.627	0.2167	0.3016	0.7186	0.4724	0.5182	0.3248	0
AT1G10095	52.6026	-3.032	0.5625	-5.39	0	0	-2.383	0
AT1G10100	0.4163	-1.8862	2.4484	-0.7704	0.4411	NA	-1.4075	0
AT1G10110	0.9977	-0.6128	1.7271	-0.3548	0.7227	0.7562	-0.3476	0
AT1G10120	51.5717	-5.635	0.9847	-5.7224	0	0	-4.6846	0
AT1G10130	206.654	-1.6344	0.2354	-6.9433	0	0	-1.2003	0
AT1G10140	4378.6	5.816	0.5083	11.4429	0	0	4.9126	0
AT1G10150	529.586	2.5661	0.3281	7.822	0	0	2.0905	0
AT1G10155	16.1865	0.7179	0.8002	0.8972	0.3696	0.416	0.659	0
AT1G10170	1104.92	0.7881	0.2861	2.7549	0.0059	0.0095	0.7158	0
AT1G10180	65.9018	-3.7773	0.5367	-7.0385	0	0	-3.0102	0
AT1G10190	0	NA	NA	NA	NA	NA	NA	0
AT1G10200	417.251	-2.6345	0.3482	-7.5655	0	0	-2.0454	0
AT1G10210	98.5077	-5.1018	0.657	-7.7652	0	0	-4.206	0
AT1G10220	264.435	6.2875	0.6809	9.2344	0	0	5.3282	0
AT1G10230	20.5506	-0.1555	0.5336	-0.2914	0.7708	0.7991	0.0086	0
AT1G10240	54.2014	-1.5492	0.4928	-3.1435	0.0017	0.0029	-1.1274	0
AT1G10250	0	NA	NA	NA	NA	NA	NA	0
AT1G10270	50.7213	-2.0532	0.4942	-4.1546	0	0.0001	-1.5513	0
AT1G10280	26.9933	0.4037	0.5971	0.6761	0.499	0.5442	0.464	0
AT1G10290	1661.76	2.1975	0.2465	8.9138	0	0	1.8361	0
AT1G10300	122.874	9.1118	0.8205	11.1057	0	0	7.9054	0
AT1G10310	90.7019	0.0027	0.2974	0.0091	0.9928	0.9939	0.1612	0
AT1G10320	120.551	-2.7047	0.3753	-7.2075	0	0	-2.1037	0
AT1G10330	3.8396	-4.8313	2.0651	-2.3395	0.0193	0.0286	-3.9464	0
AT1G10340	59.0621	-6.5592	1.2388	-5.2948	0	0	-5.5746	0
AT1G10350	44.4325	-2.1678	0.574	-3.7769	0.0002	0.0003	-1.6538	0
AT1G10360	162.872	-5.3051	0.7884	-6.7287	0	0	-4.3975	0
AT1G10370	42.3298	1.4607	1.6619	0.8789	0.3795	0.4259	1.2466	0
AT1G10380	11.8958	-4.3149	1.2755	-3.3828	0.0007	0.0013	-3.4704	0
AT1G10385	0	NA	NA	NA	NA	NA	NA	0
AT1G10390	1140.73	0.2819	0.2104	1.3396	0.1804	0.217	0.3738	0
AT1G10400	1.2311	3.5964	1.8799	1.9131	0.0557	0.0752	3.0214	0
AT1G10410	1627.13	3.9651	0.2172	18.2553	0	0	3.3376	0
AT1G10417	6.048	2.4182	0.87	2.7796	0.0054	0.0088	1.9684	0
AT1G10430	227.24	-0.2654	0.2859	-0.9286	0.3531	0.399	-0.081	0
AT1G10440	0	NA	NA	NA	NA	NA	NA	0
AT1G10450	438.751	-0.5487	0.2257	-2.4314	0.015	0.0227	-0.2987	0
AT1G10455	0	NA	NA	NA	NA	NA	NA	0
AT1G10460	0.7212	-2.7571	2.2706	-1.2143	0.2247	NA	-2.1465	0
AT1G10470	548.21	-0.6107	0.4034	-1.5139	0.1301	0.1619	-0.3453	0
AT1G10480	0	NA	NA	NA	NA	NA	NA	0
AT1G10490	131.819	-4.9163	0.6376	-7.7103	0	0	-4.0183	0
AT1G10500	863.836	1.8291	0.1544	11.8427	0	0	1.5421	0
AT1G10510	191.236	-1.6119	0.3176	-5.0759	0	0	-1.1807	0
AT1G10520	1.5272	-3.7064	2.1588	-1.7169	0.086	0.1114	-2.9542	0
AT1G10522	51.6971	-3.6899	0.5951	-6.2008	0	0	-2.937	0
AT1G10530	1.6919	0.0234	1.3834	0.0169	0.9865	0.9884	0.1777	0
AT1G10540	0.1776	-1.0064	2.4985	-0.4028	0.6871	NA	-0.6795	0
AT1G10550	2.1115	-3.9354	2.2093	-1.7813	0.0749	0.0981	-3.1364	0
AT1G10560	9.3243	-1.3281	1.148	-1.1569	0.2473	0.289	-0.9515	0
AT1G10570	203.075	-1.9904	0.3126	-6.3679	0	0	-1.4984	0
AT1G10580	712.903	1.9089	0.2458	7.766	0	0	1.6085	0
AT1G10585	882.722	8.4016	0.3628	23.1549	0	0	7.2686	0
AT1G10586	49.6792	8.3152	0.9515	8.7395	0	0	7.1896	0
AT1G10588	0	NA	NA	NA	NA	NA	NA	0
AT1G10590	1560.99	1.6482	0.2213	7.4483	0	0	1.3929	0
AT1G10600	131.163	-1.8951	0.4583	-4.1349	0	0.0001	-1.4159	0
AT1G10610	100.65	-4.1609	0.5479	-7.5936	0	0	-3.3379	0
AT1G10620	0.1231	-0.7068	2.4998	-0.2827	0.7774	NA	-0.4362	0
AT1G10630	1072	3.2782	0.2605	12.5819	0	0	2.7101	0
AT1G10640	0.0634	-0.1789	2.5026	-0.0715	0.943	NA	-0.0136	0
AT1G10650	1464.27	5.1917	0.3463	14.9935	0	0	4.346	0
AT1G10652	0.3319	2.9738	2.5047	1.1873	0.2351	NA	2.4399	0
AT1G10657	14.5899	-2.1287	0.9743	-2.1848	0.0289	0.0415	-1.6172	0
AT1G10660	352.525	-0.7672	0.2614	-2.9346	0.0033	0.0056	-0.4905	0
AT1G10670	1818.78	1.8875	0.2241	8.4224	0	0	1.5926	0
AT1G10680	0	NA	NA	NA	NA	NA	NA	0
AT1G10682	84.1734	1.0767	0.2703	3.9841	0.0001	0.0001	0.9439	0
AT1G10690	35.3399	1.7086	0.7239	2.3604	0.0183	0.0271	1.4406	0
AT1G10700	7480.09	7.1809	0.2514	28.5603	0	0	6.1126	0
AT1G10710	1.2343	1.9526	1.9467	1.003	0.3158	0.3607	1.6451	0
AT1G10717	0	NA	NA	NA	NA	NA	NA	0
AT1G10720	251.684	1.2208	0.3162	3.8611	0.0001	0.0002	1.057	0
AT1G10730	74.5531	-0.1261	0.4207	-0.2998	0.7643	0.7934	0.0585	0
AT1G10740	596.371	2.1412	0.3625	5.9067	0	0	1.8079	0
AT1G10745	0	NA	NA	NA	NA	NA	NA	0
AT1G10747	6.7214	7.4076	1.9754	3.75	0.0002	0.0004	6.3123	0
AT1G10750	0.9911	-3.1091	2.2523	-1.3804	0.1675	0.2032	-2.4508	0
AT1G10760	1806.86	-5.0339	0.3424	-14.6998	0	0	-4.1401	0
AT1G10770	3.635	-1.4002	1.2469	-1.123	0.2615	0.3039	-1.0082	0
AT1G10780	2.1592	-1.8977	1.5668	-1.2112	0.2258	0.2663	-1.4173	0
AT1G10790	0.2344	-1.2659	2.4904	-0.5083	0.6112	NA	-0.8919	0
AT1G10800	0.3031	-1.7608	2.3549	-0.7477	0.4546	NA	-1.3047	0
AT1G10810	1.2502	-3.4558	2.1883	-1.5792	0.1143	0.1442	-2.7427	0
AT1G10820	67.4706	-3.0045	0.4501	-6.6744	0	0	-2.3604	0
AT1G10830	89.154	0.4836	0.3255	1.4856	0.1374	0.1701	0.5213	0
AT1G10840	961.383	-1.3149	0.2149	-6.1196	0	0	-0.9349	0
AT1G10850	11.8949	-4.2853	1.3162	-3.2559	0.0011	0.002	-3.4447	0
AT1G10865	270.541	-0.0624	0.2149	-0.2906	0.7714	0.7996	0.1089	0
AT1G10870	60.5972	-1.3514	0.3944	-3.4268	0.0006	0.0011	-0.9714	0
AT1G10880	0	NA	NA	NA	NA	NA	NA	0
AT1G10890	1000.58	-0.4821	0.1934	-2.4921	0.0127	0.0194	-0.2451	0
AT1G10900	234.25	1.4905	0.4059	3.672	0.0002	0.0005	1.2712	0
AT1G10910	303.336	-4.3646	0.392	-11.1343	0	0	-3.5239	0
AT1G10920	110.479	-3.7794	0.4355	-8.679	0	0	-3.0118	0
AT1G10930	27.0536	0.871	0.649	1.3421	0.1796	0.2162	0.7791	0
AT1G10940	884.209	0.8116	0.2409	3.3683	0.0008	0.0014	0.7338	0
AT1G10950	747.908	-0.4506	0.2297	-1.9618	0.0498	0.0678	-0.2199	0
AT1G10960	266.147	-4.9345	0.5804	-8.5019	0	0	-4.0351	0
AT1G10970	18.4734	-4.9335	1.2549	-3.9314	0.0001	0.0002	-4.0338	0
AT1G10980	0	NA	NA	NA	NA	NA	NA	0
AT1G10990	316.729	4.876	0.4094	11.9087	0	0	4.0883	0
AT1G11000	18.1648	-1.5122	0.7249	-2.086	0.037	0.0519	-1.0975	0
AT1G11010	0	NA	NA	NA	NA	NA	NA	0
AT1G11020	115.431	0.1728	0.36	0.4801	0.6311	0.6711	0.2906	0
AT1G11030	0	NA	NA	NA	NA	NA	NA	0
AT1G11040	96.84	11.1687	1.619	6.8987	0	0	9.9803	0
AT1G11050	1578.46	4.9813	0.2508	19.8607	0	0	4.1874	0
AT1G11060	147.993	-0.3094	0.2688	-1.1511	0.2497	0.2914	-0.1142	0
AT1G11070	3.0674	-4.5536	2.088	-2.1809	0.0292	0.0419	-3.6975	0
AT1G11080	3.7537	3.5213	1.3383	2.6311	0.0085	0.0134	2.967	0
AT1G11090	36.9856	0.1379	0.4208	0.3278	0.7431	0.7744	0.2624	0
AT1G11100	148.445	5.9147	0.4283	13.8089	0	0	5.0142	0
AT1G11110	2.8805	6.6367	2.0115	3.2994	0.001	0.0018	5.6659	0
AT1G11112	0.3319	2.9738	2.5047	1.1873	0.2351	NA	2.4399	0
AT1G11120	0.4844	-2.3275	2.2841	-1.019	0.3082	NA	-1.7814	0
AT1G11125	0.4703	-2.0689	2.4191	-0.8552	0.3924	NA	-1.5669	0
AT1G11130	10.3781	-5.8446	2.0535	-2.8461	0.0044	0.0073	-4.8782	0
AT1G11145	0	NA	NA	NA	NA	NA	NA	0
AT1G11160	0.536	-2.4049	2.3031	-1.0442	0.2964	NA	-1.8448	0
AT1G11170	7.7612	-2.2612	0.9975	-2.267	0.0234	0.0341	-1.7287	0
AT1G11175	113.946	-2.1328	0.463	-4.6065	0	0	-1.6209	0
AT1G11180	247.086	1.1722	0.3173	3.6942	0.0002	0.0004	1.0191	0
AT1G11185	1.0565	-0.7223	1.7589	-0.4106	0.6813	0.7182	-0.4509	0
AT1G11190	83.8838	5.4694	0.5733	9.541	0	0	4.5956	0
AT1G11200	748.585	4.2457	0.2789	15.2227	0	0	3.5681	0
AT1G11210	100.388	-4.2388	0.9094	-4.6613	0	0	-3.3999	0
AT1G11220	0.671	-2.7169	2.2463	-1.2095	0.2265	NA	-2.1149	0
AT1G11230	0	NA	NA	NA	NA	NA	NA	0
AT1G11240	188.412	-0.9907	0.2413	-4.105	0	0.0001	-0.6622	0
AT1G11250	0.4314	-2.1568	2.3199	-0.9297	0.3525	NA	-1.6434	0
AT1G11260	4789.02	-5.3682	0.5125	-10.4744	0	0	-4.4558	0
AT1G11270	552.869	2.9969	0.2643	11.3376	0	0	2.4774	0
AT1G11280	106.696	-1.7806	0.3794	-4.6934	0	0	-1.3242	0
AT1G11290	18.7046	-4.1948	1.0573	-3.9674	0.0001	0.0002	-3.3633	0
AT1G11300	29.3626	-0.8627	0.6829	-1.2632	0.2065	0.2456	-0.5672	0
AT1G11310	11535.5	4.2333	0.3153	13.4269	0	0	3.558	0
AT1G11320	22.3785	0.7691	0.5392	1.4264	0.1537	0.188	0.701	0
AT1G11330	192.626	-1.1341	0.3032	-3.7398	0.0002	0.0004	-0.7904	0
AT1G11340	34.568	-2.9381	0.598	-4.9135	0	0	-2.3042	0
AT1G11350	402.469	-2.471	0.3347	-7.3819	0	0	-1.9	0
AT1G11360	126.49	-3.1232	0.5336	-5.8527	0	0	-2.4613	0
AT1G11362	2.3854	-1.7046	1.6741	-1.0182	0.3086	0.3534	-1.257	0
AT1G11370	2.565	3.8396	1.524	2.5194	0.0118	0.0181	3.2222	0
AT1G11380	67.4845	-3.9641	0.6904	-5.7419	0	0	-3.1611	0
AT1G11390	208.214	1.4663	0.2906	5.045	0	0	1.2524	0
AT1G11400	302.702	0.6471	0.2693	2.4024	0.0163	0.0244	0.6031	0
AT1G11410	77.55	0.4845	0.7401	0.6547	0.5126	0.5574	0.5217	0
AT1G11420	3.6529	-4.7656	2.0713	-2.3008	0.0214	0.0314	-3.8847	0
AT1G11430	291.645	-2.0613	0.3551	-5.8052	0	0	-1.5602	0
AT1G11440	54.0233	-2.3832	0.562	-4.2403	0	0.0001	-1.8297	0
AT1G11450	1.092	-3.3154	2.1895	-1.5142	0.13	0.1618	-2.63	0
AT1G11460	0	NA	NA	NA	NA	NA	NA	0
AT1G11470	0	NA	NA	NA	NA	NA	NA	0
AT1G11475	92.0309	-1.7097	0.3903	-4.3805	0	0	-1.2611	0
AT1G11480	1036.48	0.3902	0.2755	1.4162	0.1567	0.1914	0.4534	0
AT1G11490	0.1179	-0.6775	2.4999	-0.271	0.7864	NA	-0.4032	0
AT1G11500	0.7633	-0.0911	1.8724	-0.0486	0.9612	NA	0.0858	0
AT1G11510	0	NA	NA	NA	NA	NA	NA	0
AT1G11520	6.6319	0.4463	0.8871	0.5031	0.6149	0.6558	0.4969	0
AT1G11530	129.577	-4.9456	0.5419	-9.1256	0	0	-4.0443	0
AT1G11540	8.9355	5.715	1.2688	4.5044	0	0	4.8198	0
AT1G11545	8.1134	-2.0182	1.2633	-1.5976	0.1101	0.1395	-1.5232	0
AT1G11550	0	NA	NA	NA	NA	NA	NA	0
AT1G11560	0	NA	NA	NA	NA	NA	NA	0
AT1G11570	1.8316	1.5214	1.4127	1.077	0.2815	0.3254	1.2989	0
AT1G11572	5.6323	7.544	1.8949	3.9811	0.0001	0.0001	6.4303	0
AT1G11580	322.846	0.933	0.6092	1.5316	0.1256	0.1569	0.8261	0
AT1G11590	0	NA	NA	NA	NA	NA	NA	0
AT1G11592	39.5427	-3.5133	0.6375	-5.5109	0	0	-2.7897	0
AT1G11593	0	NA	NA	NA	NA	NA	NA	0
AT1G11600	0	NA	NA	NA	NA	NA	NA	0
AT1G11608	0	NA	NA	NA	NA	NA	NA	0
AT1G11610	21.9003	9.2362	1.7583	5.2529	0	0	8.0529	0
AT1G11620	0	NA	NA	NA	NA	NA	NA	0
AT1G11630	70.6435	0.0371	0.2884	0.1286	0.8977	0.9126	0.1888	0
AT1G11640	0	NA	NA	NA	NA	NA	NA	0
AT1G11650	5027.32	0.4299	0.3654	1.1765	0.2394	0.2806	0.4844	0
AT1G11655	0	NA	NA	NA	NA	NA	NA	0
AT1G11660	431.381	1.1491	0.2134	5.3836	0	0	1	0
AT1G11670	17.3557	1.1292	0.9302	1.2139	0.2248	0.2653	0.986	0
AT1G11680	290.173	-2.1809	0.3234	-6.7438	0	0	-1.6653	0
AT1G11684	0	NA	NA	NA	NA	NA	NA	0
AT1G11690	0	NA	NA	NA	NA	NA	NA	0
AT1G11700	82.2216	-2.6644	0.5875	-4.5352	0	0	-2.0688	0
AT1G11710	19.5219	-1.3483	0.6315	-2.1353	0.0327	0.0464	-0.9688	0
AT1G11720	181.248	-1.7185	0.6799	-2.5277	0.0115	0.0177	-1.2673	0
AT1G11730	0.9158	-3.0926	2.2139	-1.3969	0.1624	0.1977	-2.4332	0
AT1G11735	3.5103	-4.6751	2.0958	-2.2307	0.0257	0.0372	-3.8061	0
AT1G11740	2.9232	-4.2507	2.2101	-1.9233	0.0544	0.0736	-3.4137	0
AT1G11750	388.607	-2.2748	0.2201	-10.3349	0	0	-1.7398	0
AT1G11755	43.6811	-2.517	0.4953	-5.0815	0	0	-1.9409	0
AT1G11760	55.6862	-0.1058	0.3408	-0.3105	0.7562	0.7862	0.0744	0
AT1G11765	0	NA	NA	NA	NA	NA	NA	0
AT1G11770	0	NA	NA	NA	NA	NA	NA	0
AT1G11780	56.1728	0.1311	0.3504	0.3741	0.7083	0.743	0.2571	0
AT1G11785	9.1423	-1.5075	0.9052	-1.6653	0.0959	0.1231	-1.0917	0
AT1G11790	51.6797	1.4219	0.8073	1.7613	0.0782	0.1021	1.2155	0
AT1G11800	60.92	1.0294	0.3596	2.8623	0.0042	0.007	0.9031	0
AT1G11810	0	NA	NA	NA	NA	NA	NA	0
AT1G11820	193.044	-3.8464	0.4418	-8.7067	0	0	-3.0681	0
AT1G11840	497.95	-0.0405	0.3249	-0.1248	0.9007	0.9153	0.1262	0
AT1G11850	4.2073	-1.552	1.402	-1.107	0.2683	0.3112	-1.1297	0
AT1G11860	3138.59	-6.6397	0.4615	-14.3881	0	0	-5.6701	0
AT1G11870	122.26	-2.1485	0.3338	-6.4369	0	0	-1.6355	0
AT1G11880	16.1034	-1.7305	0.6754	-2.5622	0.0104	0.0161	-1.2774	0
AT1G11890	666.608	2.6229	0.2414	10.8634	0	0	2.1401	0
AT1G11900	15.0349	-0.5478	0.6781	-0.8079	0.4192	0.4655	-0.2975	0
AT1G11905	203.306	3.436	0.3446	9.9714	0	0	2.9004	0
AT1G11910	5806.41	-1.1904	0.3626	-3.2833	0.001	0.0019	-0.8325	0
AT1G11915	0.25	-1.327	2.487	-0.5336	0.5936	NA	-0.9496	0
AT1G11920	0	NA	NA	NA	NA	NA	NA	0
AT1G11925	829.963	7.8266	0.5787	13.5254	0	0	6.6814	0
AT1G11930	456.159	-0.5397	0.2405	-2.2445	0.0248	0.036	-0.2914	0
AT1G11940	114.317	4.2054	0.3632	11.5774	0	0	3.5345	0
AT1G11950	39.5401	-4.0285	0.7052	-5.7129	0	0	-3.223	0
AT1G11960	127.226	-2.758	0.4226	-6.527	0	0	-2.1471	0
AT1G11970	0	NA	NA	NA	NA	NA	NA	0
AT1G11980	0	NA	NA	NA	NA	NA	NA	0
AT1G11990	0.2359	-1.2852	2.4864	-0.5169	0.6052	NA	-0.9097	0
AT1G12000	89.158	-0.98	0.4678	-2.0949	0.0362	0.0508	-0.6529	0
AT1G12010	72.3972	-5.5717	0.9391	-5.9332	0	0	-4.6287	0
AT1G12013	0.1165	-0.6691	2.5	-0.2677	0.789	NA	-0.391	0
AT1G12015	0	NA	NA	NA	NA	NA	NA	0
AT1G12020	89.3921	-4.5479	0.5597	-8.1261	0	0	-3.6904	0
AT1G12030	3.0692	1.3862	1.2588	1.1012	0.2708	0.3139	1.185	0
AT1G12040	0	NA	NA	NA	NA	NA	NA	0
AT1G12050	295.85	-1.8586	0.3741	-4.9677	0	0	-1.384	0
AT1G12060	15.4582	-0.1732	0.6297	-0.275	0.7833	0.8108	-0.0038	0
AT1G12064	0	NA	NA	NA	NA	NA	NA	0
AT1G12070	0.0634	-0.1789	2.5026	-0.0715	0.943	NA	-0.0136	0
AT1G12080	32.9773	-2.8348	0.5974	-4.7456	0	0	-2.214	0
AT1G12090	404.696	-7.5373	0.8805	-8.5599	0	0	-6.5499	0
AT1G12100	0	NA	NA	NA	NA	NA	NA	0
AT1G12110	4067.22	1.7333	0.3497	4.9572	0	0	1.4609	0
AT1G12120	337.562	-0.919	0.2109	-4.3583	0	0	-0.6098	0
AT1G12130	0	NA	NA	NA	NA	NA	NA	0
AT1G12140	263.704	0.3514	0.2546	1.3801	0.1676	0.2033	0.4241	0
AT1G12150	5.6626	-2.4343	1.1467	-2.1229	0.0338	0.0477	-1.8677	0
AT1G12160	3.2009	-4.513	2.1294	-2.1194	0.0341	0.0481	-3.6569	0
AT1G12170	0	NA	NA	NA	NA	NA	NA	0
AT1G12180	0	NA	NA	NA	NA	NA	NA	0
AT1G12190	0	NA	NA	NA	NA	NA	NA	0
AT1G12200	747.145	3.1946	0.2998	10.6545	0	0	2.6348	0
AT1G12210	43.4446	-0.0081	0.4027	-0.0201	0.984	0.9863	0.152	0
AT1G12211	0	NA	NA	NA	NA	NA	NA	0
AT1G12220	143.509	-1.3942	0.3069	-4.543	0	0	-1.0023	0
AT1G12230	854.619	-2.5922	0.3114	-8.3243	0	0	-2.0108	0
AT1G12240	2116.25	-0.1615	0.5912	-0.2732	0.7847	0.812	0.0049	0
AT1G12244	9.9182	-3.2698	1.2126	-2.6964	0.007	0.0112	-2.589	0
AT1G12250	168.898	-5.6828	0.6112	-9.2973	0	0	-4.7285	0
AT1G12260	2.0412	-4.0563	2.1298	-1.9045	0.0568	0.0765	-3.2478	0
AT1G12270	212.838	-1.8738	0.2905	-6.4511	0	0	-1.3962	0
AT1G12280	142.623	-1.9578	0.396	-4.9438	0	0	-1.4697	0
AT1G12290	78.8043	-2.1018	0.4155	-5.0588	0	0	-1.5943	0
AT1G12294	0.5091	3.3037	2.4939	1.3247	0.1853	NA	2.742	0
AT1G12300	12.6379	-3.5764	1.0481	-3.4121	0.0006	0.0012	-2.842	0
AT1G12310	856.861	2.2146	0.2645	8.3735	0	0	1.8447	0
AT1G12320	280.635	4.5795	0.3193	14.3442	0	0	3.8505	0
AT1G12330	49.6559	-5.0279	0.8556	-5.8766	0	0	-4.1352	0
AT1G12340	1.4393	3.8055	1.7334	2.1954	0.0281	0.0405	3.1891	0
AT1G12350	124.58	-0.9684	0.3577	-2.7069	0.0068	0.0109	-0.6437	0
AT1G12360	2744.2	2.3371	0.2843	8.2215	0	0	1.9059	0
AT1G12370	7.2071	-3.6131	1.5163	-2.3829	0.0172	0.0256	-2.871	0
AT1G12380	8.4959	-5.5997	2.0796	-2.6927	0.0071	0.0113	-4.6509	0
AT1G12390	95.4063	0.2454	0.2933	0.8367	0.4028	0.4491	0.3469	0
AT1G12400	23.8303	-0.126	0.4596	-0.2742	0.7839	0.8113	0.0587	0
AT1G12410	772.046	-1.262	0.2041	-6.1837	0	0	-0.8892	0
AT1G12411	0	NA	NA	NA	NA	NA	NA	0
AT1G12420	70.8158	-0.8879	0.4251	-2.0885	0.0368	0.0516	-0.5869	0
AT1G12423	0	NA	NA	NA	NA	NA	NA	0
AT1G12430	171.259	-5.8877	0.6946	-8.4763	0	0	-4.925	0
AT1G12440	1248.17	-1.665	0.4312	-3.8618	0.0001	0.0002	-1.2241	0
AT1G12450	38.5668	0.209	0.3781	0.5527	0.5805	0.6228	0.3181	0
AT1G12451	0	NA	NA	NA	NA	NA	NA	0
AT1G12460	61.5495	0.0922	0.3266	0.2823	0.7777	0.8055	0.2281	0
AT1G12470	587.426	1.8111	0.2319	7.8104	0	0	1.5292	0
AT1G12480	57.2569	-0.9725	0.5026	-1.9349	0.053	0.0718	-0.6467	0
AT1G12490	2.0018	1.4963	1.5757	0.9496	0.3423	0.3879	1.277	0
AT1G12500	86.5488	-3.0981	0.5233	-5.9197	0	0	-2.4396	0
AT1G12510	0	NA	NA	NA	NA	NA	NA	0
AT1G12520	773.749	1.449	0.1955	7.4111	0	0	1.237	0
AT1G12530	47.102	-1.0922	0.3703	-2.9496	0.0032	0.0054	-0.7601	0
AT1G12540	0	NA	NA	NA	NA	NA	NA	0
AT1G12550	12.6505	-1.2769	0.729	-1.7516	0.0799	0.1041	-0.9014	0
AT1G12560	0	NA	NA	NA	NA	NA	NA	0
AT1G12570	0	NA	NA	NA	NA	NA	NA	0
AT1G12580	393.165	-0.7238	0.2363	-3.0632	0.0022	0.0038	-0.4518	0
AT1G12590	0	NA	NA	NA	NA	NA	NA	0
AT1G12600	12.4368	3.4878	0.8421	4.1418	0	0.0001	2.9429	0
AT1G12610	0	NA	NA	NA	NA	NA	NA	0
AT1G12620	29.6426	-1.4454	0.5319	-2.7172	0.0066	0.0105	-1.0427	0
AT1G12630	1.5142	-0.9373	1.6254	-0.5767	0.5642	0.6073	-0.622	0
AT1G12640	789.167	1.3013	0.3351	3.8833	0.0001	0.0002	1.1198	0
AT1G12650	140.722	-0.6779	0.371	-1.8273	0.0677	0.0895	-0.4063	0
AT1G12660	0	NA	NA	NA	NA	NA	NA	0
AT1G12663	0	NA	NA	NA	NA	NA	NA	0
AT1G12665	0.1165	-0.6691	2.5	-0.2677	0.789	NA	-0.391	0
AT1G12672	0.0597	-0.1432	2.5028	-0.0572	0.9544	NA	0.0207	0
AT1G12680	258.611	0.9444	0.318	2.9697	0.003	0.0051	0.8361	0
AT1G12700	22.5087	-2.1897	0.6322	-3.4635	0.0005	0.001	-1.6719	0
AT1G12710	131.083	1.743	0.4929	3.5365	0.0004	0.0008	1.4708	0
AT1G12730	41.7721	-3.6203	0.6186	-5.8525	0	0	-2.8772	0
AT1G12740	0	NA	NA	NA	NA	NA	NA	0
AT1G12750	141.751	-1.1803	0.3618	-3.2625	0.0011	0.002	-0.8258	0
AT1G12760	1587.64	2.47	0.239	10.3337	0	0	2.0107	0
AT1G12770	205.336	-3.4809	0.3459	-10.0631	0	0	-2.7626	0
AT1G12775	8.9205	-3.1193	1.092	-2.8565	0.0043	0.0071	-2.4577	0
AT1G12780	1280.35	-2.3692	0.4685	-5.0574	0	0	-1.8168	0
AT1G12790	140.608	-0.1566	0.5713	-0.2742	0.7839	0.8113	0.008	0
AT1G12800	325.39	-4.6745	0.514	-9.0947	0	0	-3.8049	0
AT1G12805	0	NA	NA	NA	NA	NA	NA	0
AT1G12810	291.105	0.7943	0.1891	4.2012	0	0.0001	0.7205	0
AT1G12820	294.805	-1.922	0.2669	-7.201	0	0	-1.4371	0
AT1G12830	67.5368	-0.4613	0.3891	-1.1856	0.2358	0.2767	-0.2284	0
AT1G12840	1173.52	1.2739	0.2002	6.3623	0	0	1.0987	0
AT1G12845	1.4069	-3.6053	2.169	-1.6622	0.0965	0.1238	-2.8644	0
AT1G12850	117.74	-1.9962	0.3489	-5.7216	0	0	-1.5035	0
AT1G12855	0.4149	-1.9134	2.4365	-0.7853	0.4323	NA	-1.4299	0
AT1G12860	65.0219	-2.3915	0.4899	-4.8813	0	0	-1.8356	0
AT1G12870	0	NA	NA	NA	NA	NA	NA	0
AT1G12880	39.831	0.3846	0.35	1.0989	0.2718	0.315	0.4492	0
AT1G12890	0.3319	2.9738	2.5047	1.1873	0.2351	NA	2.4399	0
AT1G12900	1887.48	-7.3463	0.5771	-12.7306	0	0	-6.3606	0
AT1G12910	213.495	-1.5364	0.3429	-4.4812	0	0	-1.118	0
AT1G12920	1069.7	0.2259	0.1919	1.1772	0.2391	0.2803	0.3325	0
AT1G12930	176.47	-4.3317	0.4629	-9.3574	0	0	-3.4915	0
AT1G12938	0	NA	NA	NA	NA	NA	NA	0
AT1G12940	4.9037	-5.1317	2.0418	-2.5134	0.012	0.0183	-4.2387	0
AT1G12950	0.25	-1.327	2.487	-0.5336	0.5936	NA	-0.9496	0
AT1G12960	3.2866	6.7592	1.993	3.3914	0.0007	0.0013	5.765	0
AT1G12970	153.39	0.9306	0.2887	3.2238	0.0013	0.0023	0.8241	0
AT1G12980	0	NA	NA	NA	NA	NA	NA	0
AT1G12990	37.1903	-7.5496	1.8521	-4.0763	0	0.0001	-6.5596	0
AT1G13000	251.533	0.6629	0.2135	3.1046	0.0019	0.0033	0.6168	0
AT1G13010	0	NA	NA	NA	NA	NA	NA	0
AT1G13020	287.511	0.218	0.2536	0.8598	0.3899	0.4361	0.3258	0
AT1G13030	33.3999	-4.4623	0.8397	-5.3142	0	0	-3.6162	0
AT1G13040	22.6987	-1.7064	0.5801	-2.9414	0.0033	0.0055	-1.2581	0
AT1G13050	24.6891	-1.1589	0.5421	-2.1377	0.0325	0.0461	-0.8097	0
AT1G13060	674.465	0.3964	0.164	2.4167	0.0157	0.0235	0.4578	0
AT1G13080	36.2492	-3.6908	1.0042	-3.6754	0.0002	0.0005	-2.9384	0
AT1G13090	252.583	-2.4075	0.5434	-4.4305	0	0	-1.8472	0
AT1G13100	65.8015	-3.7872	0.6587	-5.7498	0	0	-3.0198	0
AT1G13110	4866.27	2.0939	0.3133	6.6823	0	0	1.7737	0
AT1G13120	150.381	-0.4595	0.2392	-1.9206	0.0548	0.074	-0.2267	0
AT1G13130	0	NA	NA	NA	NA	NA	NA	0
AT1G13140	2.5885	-4.3629	2.096	-2.0816	0.0374	0.0524	-3.5224	0
AT1G13150	17.5719	-6.6375	1.9355	-3.4292	0.0006	0.0011	-5.6664	0
AT1G13160	195.319	-0.3885	0.346	-1.1229	0.2615	0.3039	-0.1738	0
AT1G13170	35.4923	-3.5409	0.7273	-4.8683	0	0	-2.8142	0
AT1G13180	193.906	2.6179	0.294	8.9046	0	0	2.1355	0
AT1G13190	549.136	0.13	0.2315	0.5616	0.5744	0.6169	0.2561	0
AT1G13195	264.713	2.2314	0.26	8.5836	0	0	1.853	0
AT1G13200	0.5389	-2.4556	2.272	-1.0808	0.2798	NA	-1.8855	0
AT1G13210	13765.7	5.2714	0.3267	16.1339	0	0	4.4216	0
AT1G13220	141.206	-1.1987	0.2831	-4.2341	0	0.0001	-0.8386	0
AT1G13230	0.8484	0.5145	2.0649	0.2492	0.8032	0.8285	0.5367	0
AT1G13240	0	NA	NA	NA	NA	NA	NA	0
AT1G13245	2156.31	3.4086	0.4146	8.2205	0	0	2.8805	0
AT1G13250	9.1731	-3.9901	1.3754	-2.901	0.0037	0.0062	-3.1888	0
AT1G13260	346.231	0.5766	0.4371	1.3191	0.1871	0.2244	0.5677	0
AT1G13270	136.813	-2.3995	0.331	-7.2493	0	0	-1.841	0
AT1G13280	52.9106	-3.0456	0.5633	-5.4068	0	0	-2.3942	0
AT1G13290	0	NA	NA	NA	NA	NA	NA	0
AT1G13300	4.9172	7.1772	1.965	3.6524	0.0003	0.0005	6.1086	0
AT1G13310	1.9789	3.4662	1.7383	1.994	0.0461	0.0632	2.9269	0
AT1G13320	606.724	0.9987	0.1782	5.6046	0	0	0.8792	0
AT1G13330	15.0363	2.3192	0.613	3.7833	0.0002	0.0003	1.897	0
AT1G13340	5606.63	8.5824	0.4707	18.2321	0	0	7.4252	0
AT1G13350	822.14	0.9449	0.2125	4.4475	0	0	0.8369	0
AT1G13360	3260.93	3.3267	0.204	16.3042	0	0	2.7763	0
AT1G13370	5694.06	12.4204	0.4517	27.4984	0	0	11.3383	0
AT1G13380	118.301	-5.9224	0.734	-8.0687	0	0	-4.9528	0
AT1G13390	927.255	0.6671	0.3363	1.9836	0.0473	0.0647	0.6205	0
AT1G13400	0	NA	NA	NA	NA	NA	NA	0
AT1G13410	8.7719	-1.0525	0.9445	-1.1144	0.2651	0.3078	-0.7258	0
AT1G13420	0.3319	2.9738	2.5047	1.1873	0.2351	NA	2.4399	0
AT1G13430	0.2344	-1.2659	2.4904	-0.5083	0.6112	NA	-0.8919	0
AT1G13440	2919.18	-3.021	0.1842	-16.3982	0	0	-2.3731	0
AT1G13448	16.483	-6.5033	1.9622	-3.3142	0.0009	0.0017	-5.5126	0
AT1G13450	373.917	-1.0407	0.3628	-2.8683	0.0041	0.0068	-0.7162	0
AT1G13460	444.615	3.0176	0.2748	10.9826	0	0	2.4895	0
AT1G13470	31.3296	-2.7135	1.1146	-2.4344	0.0149	0.0225	-2.1113	0
AT1G13480	6.2553	2.7035	0.8536	3.1672	0.0015	0.0027	2.2015	0
AT1G13485	0	NA	NA	NA	NA	NA	NA	0
AT1G13490	35.5374	9.887	1.6964	5.8283	0	0	8.6871	0
AT1G13500	0.5349	3.366	2.4904	1.3516	0.1765	NA	2.8258	0
AT1G13510	0.841	4.7189	2.3173	2.0364	0.0417	0.0576	3.9548	0
AT1G13520	13908.3	12.8295	0.3751	34.2037	0	0	11.7563	0
AT1G13530	0.3651	-1.7729	2.4461	-0.7248	0.4686	NA	-1.315	0
AT1G13540	0.5597	-2.2594	2.4047	-0.9396	0.3474	NA	-1.7269	0
AT1G13550	1.9975	0.0757	1.5908	0.0476	0.962	0.9679	0.2172	0
AT1G13560	244.446	-1.6998	0.3387	-5.0188	0	0	-1.2519	0
AT1G13570	103.456	-0.9178	0.4042	-2.2708	0.0232	0.0338	-0.609	0
AT1G13580	33.2626	1.5804	0.4038	3.9136	0.0001	0.0002	1.3425	0
AT1G13590	0	NA	NA	NA	NA	NA	NA	0
AT1G13600	0.1851	-1.0364	2.4984	-0.4148	0.6783	NA	-0.7119	0
AT1G13605	0	NA	NA	NA	NA	NA	NA	0
AT1G13607	0	NA	NA	NA	NA	NA	NA	0
AT1G13608	0	NA	NA	NA	NA	NA	NA	0
AT1G13609	0	NA	NA	NA	NA	NA	NA	0
AT1G13610	0	NA	NA	NA	NA	NA	NA	1
AT1G13620	0	NA	NA	NA	NA	NA	NA	0
AT1G13630	17.8866	-2.0703	0.7218	-2.8682	0.0041	0.0068	-1.5682	0
AT1G13635	0	NA	NA	NA	NA	NA	NA	0
AT1G13640	713.889	-3.6903	0.3866	-9.5461	0	0	-2.9374	0
AT1G13650	1.3743	-3.5797	2.1716	-1.6484	0.0993	0.127	-2.8458	0
AT1G13670	2.7208	-4.3306	2.1395	-2.0241	0.043	0.0592	-3.4898	0
AT1G13680	0	NA	NA	NA	NA	NA	NA	0
AT1G13690	117.017	-0.4033	0.314	-1.2844	0.199	0.2374	-0.1851	0
AT1G13700	35.4712	-5.032	1.08	-4.6594	0	0	-4.1386	0
AT1G13710	0.1269	-0.7275	2.4997	-0.291	0.771	NA	-0.4564	0
AT1G13720	0	NA	NA	NA	NA	NA	NA	0
AT1G13730	42.7369	-3.807	0.8012	-4.7518	0	0	-3.0384	0
AT1G13740	49.3139	-0.6462	0.4358	-1.4828	0.1381	0.171	-0.3706	0
AT1G13750	55.9525	-1.7836	0.5004	-3.5641	0.0004	0.0007	-1.3262	0
AT1G13755	0.5349	3.366	2.4904	1.3516	0.1765	NA	2.8258	0
AT1G13760	0	NA	NA	NA	NA	NA	NA	0
AT1G13770	55.6406	-2.7177	0.4811	-5.6491	0	0	-2.1166	0
AT1G13780	40.09	0.213	0.4008	0.5315	0.5951	0.637	0.3219	0
AT1G13790	9.501	-1.0494	0.8334	-1.2591	0.208	0.2471	-0.7235	0
AT1G13800	23.1182	-3.519	0.8045	-4.3742	0	0	-2.7952	0
AT1G13810	20.9407	-2.7627	0.6985	-3.9553	0.0001	0.0002	-2.152	0
AT1G13820	72.9899	-3.4094	0.4913	-6.94	0	0	-2.7047	0
AT1G13830	159.667	4.5336	0.5307	8.5433	0	0	3.8147	0
AT1G13840	0	NA	NA	NA	NA	NA	NA	0
AT1G13850	0	NA	NA	NA	NA	NA	NA	0
AT1G13860	25.2553	-4.1026	1.1193	-3.6654	0.0002	0.0005	-3.2879	0
AT1G13870	104.972	0.6949	0.2944	2.3603	0.0183	0.0271	0.6433	0
AT1G13880	284.863	1.2789	0.3797	3.3681	0.0008	0.0014	1.102	0
AT1G13890	0	NA	NA	NA	NA	NA	NA	0
AT1G13900	351.53	2.0719	0.295	7.0228	0	0	1.7536	0
AT1G13910	55.8582	1.5922	0.4038	3.9429	0.0001	0.0002	1.3531	0
AT1G13920	15.6543	1.0195	0.7083	1.4393	0.1501	0.1841	0.8963	0
AT1G13930	633.556	-4.4317	0.6869	-6.4518	0	0	-3.585	0
AT1G13940	170.014	-2.1177	0.3793	-5.5826	0	0	-1.6069	0
AT1G13950	34.8478	-0.8483	0.639	-1.3275	0.1844	0.2213	-0.5558	0
AT1G13960	557.633	-0.0099	0.3704	-0.0268	0.9786	0.9822	0.1504	0
AT1G13970	1.4779	-3.6409	2.1767	-1.6727	0.0944	0.1214	-2.894	0
AT1G13980	396.992	-1.4587	0.2145	-6.8013	0	0	-1.052	0
AT1G13990	1886.46	2.2145	0.4229	5.2368	0	0	1.8446	0
AT1G14000	1876.1	3.0401	0.209	14.5438	0	0	2.5074	0
AT1G14010	476.308	2.4784	0.2351	10.5408	0	0	2.0182	0
AT1G14020	265.634	3.0343	0.3309	9.1692	0	0	2.5029	0
AT1G14030	61.121	-3.2644	0.6489	-5.0304	0	0	-2.5848	0
AT1G14040	2170.53	8.249	0.3757	21.9567	0	0	7.1249	0
AT1G14048	0	NA	NA	NA	NA	NA	NA	0
AT1G14060	287.036	2.859	0.2832	10.0959	0	0	2.3212	0
AT1G14070	283.041	2.6029	0.2298	11.3289	0	0	2.1227	0
AT1G14071	0.3619	-1.7308	2.4596	-0.7037	0.4816	NA	-1.2776	0
AT1G14080	0.7722	0.8156	2.0692	0.3942	0.6935	NA	0.7371	0
AT1G14100	0.4172	-2.134	2.3159	-0.9214	0.3568	NA	-1.6228	0
AT1G14110	0	NA	NA	NA	NA	NA	NA	0
AT1G14120	0	NA	NA	NA	NA	NA	NA	0
AT1G14130	208.53	2.4334	0.3983	6.1088	0	0	1.9791	0
AT1G14140	45.6764	-2.6735	0.5826	-4.5885	0	0	-2.0766	0
AT1G14150	200.744	-5.0965	0.6258	-8.1439	0	0	-4.1975	0
AT1G14160	0.1165	-0.6691	2.5	-0.2677	0.789	NA	-0.391	0
AT1G14170	2940.91	6.1124	0.2958	20.6621	0	0	5.1679	0
AT1G14180	5.4867	-1.6746	1.081	-1.5492	0.1213	0.1521	-1.2326	0
AT1G14185	0.5484	-2.2391	2.4058	-0.9307	0.352	NA	-1.7101	0
AT1G14190	2.2718	-1.9482	1.7233	-1.1305	0.2583	0.3005	-1.4595	0
AT1G14200	421.979	3.2652	0.3302	9.889	0	0	2.6968	0
AT1G14205	14.0386	-4.5991	1.2896	-3.5662	0.0004	0.0007	-3.7382	0
AT1G14210	119.587	-2.5772	0.5141	-5.0134	0	0	-1.9967	0
AT1G14220	0.3319	2.9738	2.5047	1.1873	0.2351	NA	2.4399	0
AT1G14225	0	NA	NA	NA	NA	NA	NA	0
AT1G14230	117.527	-0.2798	0.3295	-0.8492	0.3958	0.4419	-0.0909	0
AT1G14240	0.1179	-0.6775	2.4999	-0.271	0.7864	NA	-0.4032	0
AT1G14250	7.9708	-1.8493	2.3394	-0.7905	NA	NA	-1.3769	0
AT1G14260	922.605	8.2681	0.5204	15.8879	0	0	7.1406	0
AT1G14270	149.529	-4.4303	0.4642	-9.5445	0	0	-3.5817	0
AT1G14280	240.447	-8.401	1.2072	-6.9588	0	0	-7.4569	0
AT1G14290	219.25	0.9203	0.4284	2.1481	0.0317	0.0451	0.8156	0
AT1G14300	252.923	1.4925	0.3382	4.4134	0	0	1.2728	0
AT1G14310	62.9687	0.0494	0.3246	0.1523	0.879	0.8961	0.1981	0
AT1G14315	0.0597	-0.1432	2.5028	-0.0572	0.9544	NA	0.0207	0
AT1G14320	5294.02	2.4411	0.2939	8.3062	0	0	1.986	0
AT1G14330	2538.19	6.6377	0.2712	24.4786	0	0	5.6672	0
AT1G14340	62.5404	-2.4202	0.4527	-5.3459	0	0	-1.8567	0
AT1G14345	74.3223	-6.8188	1.3091	-5.2087	0	0	-5.8514	0
AT1G14350	24.6778	-0.0997	0.4753	-0.2097	0.8339	0.8557	0.0792	0
AT1G14360	541.598	3.6023	0.5309	6.7857	0	0	3.0242	0
AT1G14370	906.788	2.8111	0.3182	8.8341	0	0	2.2848	0
AT1G14380	88.3413	-1.1697	0.4263	-2.7437	0.0061	0.0098	-0.8177	0
AT1G14390	1.5277	2.5525	1.6321	1.5639	0.1178	0.1483	2.0785	0
AT1G14400	1732.01	0.867	0.2363	3.6687	0.0002	0.0005	0.7746	0
AT1G14410	40.403	-7.6645	1.8391	-4.1676	0	0.0001	-6.677	0
AT1G14420	3.6028	2.3428	1.1908	1.9674	0.0491	0.067	1.9087	0
AT1G14430	29.8208	3.0262	0.647	4.6771	0	0	2.4959	0
AT1G14440	3.3389	-4.6486	2.0837	-2.231	0.0257	0.0372	-3.7798	0
AT1G14450	350.193	1.7285	0.2498	6.919	0	0	1.4558	0
AT1G14455	0.0634	-0.1789	2.5026	-0.0715	0.943	NA	-0.0136	0
AT1G14460	32.7372	-1.8089	0.6263	-2.8881	0.0039	0.0065	-1.3473	0
AT1G14470	9.6642	-5.9375	1.9958	-2.975	0.0029	0.005	-4.9661	0
AT1G14480	11.9464	-3.5002	1.0282	-3.4043	0.0007	0.0012	-2.7779	0
AT1G14490	3.5793	-1.7067	1.2555	-1.3594	0.174	0.2103	-1.2585	0
AT1G14500	0	NA	NA	NA	NA	NA	NA	0
AT1G14510	448.198	-0.2977	0.2779	-1.0714	0.284	0.3279	-0.1049	0
AT1G14518	0	NA	NA	NA	NA	NA	NA	0
AT1G14520	18.2466	-0.9297	0.6773	-1.3727	0.1698	0.2058	-0.6175	0
AT1G14530	194.86	2.5661	0.2165	11.8508	0	0	2.09	0
AT1G14540	5663.52	9.9932	0.7667	13.0341	0	0	8.8153	0
AT1G14549	0	NA	NA	NA	NA	NA	NA	0
AT1G14550	286.641	12.5678	1.5468	8.1251	0	0	11.4688	0
AT1G14560	112.584	0.4728	0.2575	1.836	0.0664	0.088	0.5158	0
AT1G14570	461.568	-0.2052	0.2371	-0.8656	0.3867	0.4331	-0.0386	0
AT1G14580	62.3944	-4.5004	0.8957	-5.0246	0	0	-3.6465	0
AT1G14590	47.5095	-1.5316	0.4568	-3.3525	0.0008	0.0015	-1.1135	0
AT1G14600	124.244	3.0061	0.3654	8.2266	0	0	2.4831	0
AT1G14610	622.571	-2.4214	0.2666	-9.0827	0	0	-1.8579	0
AT1G14620	54.1581	-4.2434	0.6806	-6.2346	0	0	-3.4052	0
AT1G14630	0.6217	-2.5599	2.2968	-1.1145	0.2651	NA	-1.9824	0
AT1G14640	819.246	3.8382	0.2916	13.1637	0	0	3.2182	0
AT1G14642	25.1929	3.236	0.4585	7.0573	0	0	2.6694	0
AT1G14650	1678.96	0.8535	0.232	3.6792	0.0002	0.0005	0.7659	0
AT1G14660	39.673	-2.4184	0.4986	-4.8504	0	0	-1.8557	0
AT1G14670	571.508	0.6236	0.2835	2.1997	0.0278	0.0401	0.5912	0
AT1G14680	9.3196	-1.0079	0.7356	-1.3703	0.1706	0.2066	-0.6819	0
AT1G14685	307.667	0.6212	0.2626	2.3653	0.018	0.0268	0.59	0
AT1G14686	0.841	4.7189	2.3173	2.0364	0.0417	0.0576	3.9548	0
AT1G14687	11.2428	-2.7891	0.9109	-3.0619	0.0022	0.0038	-2.1755	0
AT1G14688	0.0582	-0.129	2.5029	-0.0516	0.9589	NA	0.0479	0
AT1G14690	234.739	-3.2878	0.41	-8.0198	0	0	-2.6043	0
AT1G14700	30.3551	-7.2967	1.8752	-3.8911	0.0001	0.0002	-6.3069	0
AT1G14710	300.487	-0.8154	0.1957	-4.166	0	0.0001	-0.5281	0
AT1G14720	213.827	-0.8334	0.3044	-2.7383	0.0062	0.0099	-0.5441	0
AT1G14730	8.4729	-0.2812	0.7025	-0.4002	0.689	0.7251	-0.0916	0
AT1G14740	1697.73	-0.7265	0.3281	-2.2144	0.0268	0.0387	-0.4532	0
AT1G14750	0.3045	-1.7651	2.3547	-0.7496	0.4535	NA	-1.3083	0
AT1G14755	0	NA	NA	NA	NA	NA	NA	0
AT1G14760	0.722	2.5956	2.2491	1.1541	0.2485	NA	2.1167	0
AT1G14770	29.2884	-3.6017	0.7398	-4.8684	0	0	-2.8617	0
AT1G14780	11.7275	-2.5085	0.8795	-2.8522	0.0043	0.0072	-1.9342	0
AT1G14790	117.228	-5.416	0.6997	-7.741	0	0	-4.4986	0
AT1G14800	2.746	3.8859	1.5267	2.5453	0.0109	0.0169	3.282	0
AT1G14810	1314.53	1.5079	0.2012	7.4943	0	0	1.2885	0
AT1G14820	59.0561	-3.0633	0.543	-5.6413	0	0	-2.4087	0
AT1G14830	1045.84	2.0271	0.1854	10.932	0	0	1.7139	0
AT1G14840	49.2439	-5.4064	1.0892	-4.9638	0	0	-4.4878	0
AT1G14850	267.595	-1.4706	0.2645	-5.5599	0	0	-1.0611	0
AT1G14860	4.3851	-4.9231	2.0875	-2.3584	0.0184	0.0272	-4.0247	0
AT1G14870	14741.9	7.8457	0.2273	34.5157	0	0	6.7049	0
AT1G14880	271.287	-2.0129	0.7882	-2.5537	0.0107	0.0165	-1.5183	0
AT1G14890	48.9394	-2.1981	0.5285	-4.1591	0	0.0001	-1.6784	0
AT1G14900	8.4272	-2.9564	1.0768	-2.7456	0.006	0.0097	-2.319	0
AT1G14910	297.334	-2.2703	0.3301	-6.8787	0	0	-1.7365	0
AT1G14920	207.208	-3.7018	0.3792	-9.7612	0	0	-2.9492	0
AT1G14930	0.1179	-0.6775	2.4999	-0.271	0.7864	NA	-0.4032	0
AT1G14940	0	NA	NA	NA	NA	NA	NA	0
AT1G14950	0	NA	NA	NA	NA	NA	NA	0
AT1G14960	0	NA	NA	NA	NA	NA	NA	0
AT1G14970	8.3769	-2.9508	1.0908	-2.7051	0.0068	0.0109	-2.315	0
AT1G14980	253.834	0.8572	0.3688	2.3245	0.0201	0.0296	0.768	0
AT1G14990	45.7089	0.7078	0.3851	1.8381	0.066	0.0877	0.6515	0
AT1G15000	44.6935	-5.4035	0.9895	-5.4609	0	0	-4.4846	0
AT1G15002	0.2434	-1.315	2.4845	-0.5293	0.5966	NA	-0.9354	0
AT1G15010	17.5527	-0.5388	0.7793	-0.6914	0.4893	0.535	-0.2906	0
AT1G15015	0.1747	-0.9947	2.4985	-0.3981	0.6906	NA	-0.6664	0
AT1G15020	167.767	-0.9905	0.3502	-2.8282	0.0047	0.0077	-0.6617	0
AT1G15030	342.332	-0.2969	0.2477	-1.1986	0.2307	0.2715	-0.1045	0
AT1G15040	1961.32	5.7139	1.3164	4.3405	0	0	4.8179	0
AT1G15045	0	NA	NA	NA	NA	NA	NA	0
AT1G15050	2.9053	2.636	1.3092	2.0134	0.0441	0.0607	2.1495	0
AT1G15060	274.226	0.9996	0.2778	3.5986	0.0003	0.0006	0.8796	0
AT1G15080	3.7011	-2.7039	1.4642	-1.8466	0.0648	0.0862	-2.1028	0
AT1G15090	0	NA	NA	NA	NA	NA	NA	0
AT1G15100	113.604	0.2748	0.3476	0.7908	0.4291	0.4754	0.3687	0
AT1G15110	118.149	1.4528	0.3144	4.6206	0	0	1.2401	0
AT1G15120	910.184	2.1193	0.2438	8.6936	0	0	1.7968	0
AT1G15125	3261.4	-2.9239	0.4834	-6.0487	0	0	-2.2924	0
AT1G15130	1298.22	1.4987	0.2501	5.993	0	0	1.2802	0
AT1G15140	1318.25	2.9347	0.3509	8.3643	0	0	2.3806	0
AT1G15150	0.5531	-2.466	2.2806	-1.0813	0.2796	NA	-1.8956	0
AT1G15160	19.3284	-0.9194	0.5613	-1.6378	0.1015	0.1295	-0.6099	0
AT1G15165	24.5199	-1.8419	0.601	-3.0649	0.0022	0.0038	-1.3715	0
AT1G15170	362.664	0.8913	0.2676	3.3309	0.0009	0.0016	0.7932	0
AT1G15175	9.6394	-2.4148	1.0293	-2.346	0.019	0.0281	-1.8524	0
AT1G15180	214.068	-3.9021	0.4992	-7.8163	0	0	-3.1063	0
AT1G15190	18.0014	5.0245	0.8378	5.9973	0	0	4.2206	0
AT1G15200	495.723	-1.7155	0.2501	-6.8582	0	0	-1.2651	0
AT1G15210	0	NA	NA	NA	NA	NA	NA	0
AT1G15215	28.8931	-7.2666	1.8706	-3.8847	0.0001	0.0002	-6.2828	0
AT1G15220	51.1132	-3.212	0.5299	-6.0621	0	0	-2.5364	0
AT1G15230	169.196	-1.681	0.3755	-4.4771	0	0	-1.2365	0
AT1G15240	493.13	-0.416	0.2714	-1.5329	0.1253	0.1566	-0.1938	0
AT1G15250	58.1818	-3.3597	0.6339	-5.3002	0	0	-2.6641	0
AT1G15260	94.8655	-7.2179	1.1998	-6.0157	0	0	-6.2358	0
AT1G15270	901.846	0.9619	0.1869	5.1465	0	0	0.8509	0
AT1G15280	563.297	-1.3093	0.2053	-6.3785	0	0	-0.931	0
AT1G15290	681.257	-6.4288	0.5501	-11.686	0	0	-5.4439	0
AT1G15310	32.536	1.949	0.5906	3.2999	0.001	0.0018	1.6423	0
AT1G15320	0	NA	NA	NA	NA	NA	NA	0
AT1G15330	1.7387	-3.8062	2.177	-1.7483	0.0804	0.1047	-3.0373	0
AT1G15340	548.14	-1.8229	0.2773	-6.5739	0	0	-1.3587	0
AT1G15350	743.679	0.4215	0.4116	1.0242	0.3057	0.3505	0.4781	0
AT1G15360	0	NA	NA	NA	NA	NA	NA	0
AT1G15370	406.477	1.3759	0.2417	5.6919	0	0	1.1773	0
AT1G15380	2154.05	4.1202	0.5985	6.8847	0	0	3.4672	0
AT1G15385	508.364	13.3701	1.4959	8.9379	0	0	12.3548	0
AT1G15390	411.886	2.4107	0.2721	8.8604	0	0	1.9622	0
AT1G15400	1811.92	1.9463	0.3255	5.9799	0	0	1.6401	0
AT1G15405	33.6201	1.6815	0.5334	3.1526	0.0016	0.0029	1.419	0
AT1G15410	156.199	-3.7014	0.5005	-7.3952	0	0	-2.9481	0
AT1G15415	1379.51	9.5197	0.3663	25.9861	0	0	8.3172	0
AT1G15420	146.758	-1.5413	0.2665	-5.7834	0	0	-1.1218	0
AT1G15430	1621.36	5.2335	0.2469	21.195	0	0	4.3784	0
AT1G15440	150.735	-3.7647	0.4398	-8.5608	0	0	-2.9996	0
AT1G15450	0	NA	NA	NA	NA	NA	NA	0
AT1G15460	0	NA	NA	NA	NA	NA	NA	0
AT1G15470	85.3018	0.0626	0.2896	0.2162	0.8288	0.8513	0.2079	0
AT1G15480	29.8818	-3.5783	0.7148	-5.0057	0	0	-2.845	0
AT1G15490	64.955	-0.8849	0.4331	-2.043	0.0411	0.0569	-0.5842	0
AT1G15500	1299.09	-4.6545	0.2932	-15.8728	0	0	-3.7856	0
AT1G15510	57.6535	-5.2699	0.848	-6.2144	0	0	-4.3687	0
AT1G15520	156100	12.4806	0.6141	20.3223	0	0	11.3762	0
AT1G15530	1531.82	3.9367	0.3356	11.7291	0	0	3.313	0
AT1G15540	506.898	11.1026	0.8149	13.6242	0	0	9.9235	0
AT1G15550	15.207	-6.4111	1.9703	-3.2539	0.0011	0.0021	-5.4238	0
AT1G15570	2.1302	-3.9616	2.1992	-1.8013	0.0716	0.0943	-3.1583	0
AT1G15580	23.766	6.6137	1.1082	5.9679	0	0	5.6473	0
AT1G15590	0	NA	NA	NA	NA	NA	NA	0
AT1G15600	0	NA	NA	NA	NA	NA	NA	0
AT1G15610	0.0634	-0.1789	2.5026	-0.0715	0.943	NA	-0.0136	0
AT1G15620	0	NA	NA	NA	NA	NA	NA	0
AT1G15630	0	NA	NA	NA	NA	NA	NA	0
AT1G15640	0.5091	3.3037	2.4939	1.3247	0.1853	NA	2.742	0
AT1G15650	0	NA	NA	NA	NA	NA	NA	0
AT1G15660	44.9897	-1.2525	0.4463	-2.8062	0.005	0.0082	-0.8793	0
AT1G15670	517.792	-0.2871	0.5499	-0.522	0.6016	0.6432	-0.0954	0
AT1G15680	0	NA	NA	NA	NA	NA	NA	0
AT1G15690	3588.4	-2.0424	0.2708	-7.5411	0	0	-1.5411	0
AT1G15700	23.0431	-2.1133	0.6587	-3.2082	0.0013	0.0024	-1.6029	0
AT1G15710	71.7843	0.4075	0.3276	1.2438	0.2136	0.2532	0.4673	0
AT1G15720	9.7814	-0.882	0.8858	-0.9957	0.3194	0.3644	-0.5824	0
AT1G15730	296.252	-2.5358	0.2489	-10.1877	0	0	-1.9584	0
AT1G15740	804.324	-1.6847	0.3153	-5.3435	0	0	-1.2409	0
AT1G15750	2797.29	-0.1953	0.2391	-0.8167	0.4141	0.4605	-0.031	0
AT1G15757	0	NA	NA	NA	NA	NA	NA	0
AT1G15760	0.776	-0.1854	2.3313	-0.0795	0.9366	NA	-0.0236	0
AT1G15770	0	NA	NA	NA	NA	NA	NA	0
AT1G15772	0	NA	NA	NA	NA	NA	NA	0
AT1G15780	1480.29	2.5544	0.226	11.3051	0	0	2.0801	0
AT1G15790	79.1112	0.0432	0.3507	0.1232	0.902	0.9163	0.1936	0
AT1G15800	84.7308	-0.6647	0.4445	-1.4956	0.1348	0.1673	-0.3842	0
AT1G15810	98.035	-3.4188	0.4487	-7.6201	0	0	-2.7111	0
AT1G15820	1039.95	-3.659	0.4069	-8.9916	0	0	-2.9103	0
AT1G15825	6.5617	-3.5166	1.429	-2.4608	0.0139	0.021	-2.7931	0
AT1G15830	18.6272	-1.5849	0.6712	-2.3613	0.0182	0.027	-1.1601	0
AT1G15840	1.927	-3.995	2.1309	-1.8748	0.0608	0.0813	-3.1941	0
AT1G15850	0	NA	NA	NA	NA	NA	NA	0
AT1G15860	723.436	2.9043	0.1965	14.7806	0	0	2.3528	0
AT1G15870	1.2899	-3.4724	2.1948	-1.5821	0.1136	0.1434	-2.7549	0
AT1G15880	525.561	0.1771	0.3027	0.585	0.5585	0.602	0.2943	0
AT1G15885	20.722	-4.3043	1.0044	-4.2856	0	0	-3.4611	0
AT1G15890	98.4336	0.6915	0.405	1.7074	0.0877	0.1135	0.6404	0
AT1G15900	12.5607	-0.2054	0.8838	-0.2324	0.8162	0.8398	-0.0389	0
AT1G15910	147.532	-2.7775	0.4275	-6.4972	0	0	-2.1649	0
AT1G15920	304.644	1.4388	0.2634	5.4631	0	0	1.2286	0
AT1G15930	500.623	-1.0185	0.3002	-3.3929	0.0007	0.0013	-0.6925	0
AT1G15940	225.561	-1.3798	0.3102	-4.4484	0	0	-0.993	0
AT1G15950	520.142	0.3958	0.2505	1.5804	0.114	0.1439	0.4572	0
AT1G15960	61.9778	-2.773	0.6974	-3.9761	0.0001	0.0001	-2.1612	0
AT1G15970	42.9231	-1.6129	0.4513	-3.5735	0.0004	0.0007	-1.1816	0
AT1G15980	287.412	-6.7807	0.8872	-7.6431	0	0	-5.8059	0
AT1G15990	0.1851	-1.0364	2.4984	-0.4148	0.6783	NA	-0.7119	0
AT1G16000	37.2913	0.3052	0.5101	0.5984	0.5496	0.5934	0.3914	0
AT1G16010	280.54	-0.0718	0.2848	-0.2523	0.8008	0.8266	0.102	0
AT1G16020	53.1566	-2.0652	0.4938	-4.1827	0	0.0001	-1.5634	0
AT1G16022	0.2993	-1.7498	2.3556	-0.7428	0.4576	NA	-1.2954	0
AT1G16025	0.25	-1.327	2.487	-0.5336	0.5936	NA	-0.9496	0
AT1G16030	489.759	4.1122	0.311	13.2244	0	0	3.4605	0
AT1G16040	45.9851	-0.8139	0.407	-1.9998	0.0455	0.0625	-0.5266	0
AT1G16060	194.132	4.8617	0.5253	9.2555	0	0	4.0752	0
AT1G16070	0.5349	3.366	2.4904	1.3516	0.1765	NA	2.8258	0
AT1G16080	183.658	-4.6061	0.5181	-8.8904	0	0	-3.7428	0
AT1G16090	4729.29	7.2108	0.2914	24.7477	0	0	6.1381	0
AT1G16100	0	NA	NA	NA	NA	NA	NA	0
AT1G16110	69.5983	-4.2824	0.7159	-5.9818	0	0	-3.442	0
AT1G16120	0.2382	-1.2809	2.4896	-0.5145	0.6069	NA	-0.9058	0
AT1G16130	113.467	0.2307	0.6695	0.3446	0.7304	0.7634	0.3362	0
AT1G16150	6.7425	1.4726	1.1272	1.3064	0.1914	0.2291	1.2563	0
AT1G16160	0.3319	2.9738	2.5047	1.1873	0.2351	NA	2.4399	0
AT1G16170	67.5172	0.2104	0.362	0.5813	0.561	0.6044	0.3198	0
AT1G16180	3745.23	2.659	0.2216	11.9985	0	0	2.1646	0
AT1G16190	43.4471	-2.9294	0.6194	-4.7293	0	0	-2.2974	0
AT1G16210	781.486	1.2912	0.2304	5.6032	0	0	1.112	0
AT1G16220	6.5754	-1.4378	0.9821	-1.464	0.1432	0.1765	-1.0368	0
AT1G16225	0.3172	-1.4758	2.4969	-0.591	0.5545	NA	-1.0646	0
AT1G16230	1.8591	5.7598	2.167	2.658	0.0079	0.0124	4.8712	0
AT1G16240	1188.21	0.2156	0.3762	0.5731	0.5666	0.6095	0.3238	0
AT1G16250	127.352	-1.3766	0.3877	-3.551	0.0004	0.0007	-0.9907	0
AT1G16260	152.821	-3.7511	0.5993	-6.2588	0	0	-2.9853	0
AT1G16270	282.65	0.1866	0.233	0.8007	0.4233	0.4696	0.3009	0
AT1G16280	57.5513	-1.9014	0.5167	-3.6801	0.0002	0.0005	-1.4215	0
AT1G16290	0	NA	NA	NA	NA	NA	NA	0
AT1G16300	563.578	5.3435	0.3148	16.9745	0	0	4.4817	0
AT1G16310	76.2852	2.9482	0.4199	7.0212	0	0	2.3916	0
AT1G16320	357.865	-2.7542	0.2708	-10.1699	0	0	-2.1445	0
AT1G16330	0	NA	NA	NA	NA	NA	NA	0
AT1G16340	27.6694	-4.7184	1.0103	-4.6702	0	0	-3.8408	0
AT1G16350	162.551	-4.2925	0.4144	-10.358	0	0	-3.4504	0
AT1G16360	0.3083	-1.7606	2.3651	-0.7444	0.4566	NA	-1.3037	0
AT1G16370	2.8745	0.541	1.1687	0.4629	0.6434	0.6826	0.5499	0
AT1G16380	0	NA	NA	NA	NA	NA	NA	0
AT1G16390	2.6552	-4.3821	2.0996	-2.0871	0.0369	0.0517	-3.5374	0
AT1G16400	27.8868	-1.0839	0.5575	-1.9441	0.0519	0.0704	-0.7538	0
AT1G16410	129.077	-8.2739	1.9571	-4.2276	0	0.0001	-7.3248	0
AT1G16420	1028.98	8.5191	0.694	12.276	0	0	7.3668	0
AT1G16430	20.0088	0.6011	0.4982	1.2066	0.2276	0.2682	0.58	0
AT1G16440	0.1269	-0.7275	2.4997	-0.291	0.771	NA	-0.4564	0
AT1G16445	23.6404	-1.7763	0.7436	-2.3887	0.0169	0.0252	-1.3181	0
AT1G16450	0	NA	NA	NA	NA	NA	NA	0
AT1G16460	247.735	-3.5495	0.4031	-8.805	0	0	-2.8211	0
AT1G16470	539.016	1.5616	0.2303	6.7811	0	0	1.328	0
AT1G16480	38.8755	1.5242	0.4434	3.4374	0.0006	0.0011	1.3	0
AT1G16489	0.1231	-0.7068	2.4998	-0.2827	0.7774	NA	-0.4362	0
AT1G16490	7.1265	-2.6938	1.0919	-2.4671	0.0136	0.0207	-2.0932	0
AT1G16500	51.5022	-1.281	0.4457	-2.8739	0.0041	0.0067	-0.9061	0
AT1G16510	54.676	-1.0092	0.4378	-2.3052	0.0212	0.0311	-0.6826	0
AT1G16515	1.7744	-1.295	1.5829	-0.8181	0.4133	0.4598	-0.9204	0
AT1G16520	150.181	1.9361	0.3825	5.0613	0	0	1.6301	0
AT1G16530	0.4262	-2.171	2.3024	-0.9429	0.3457	NA	-1.6568	0
AT1G16540	533.28	3.1072	0.2475	12.5566	0	0	2.5696	0
AT1G16560	427.973	0.9365	0.2442	3.8354	0.0001	0.0003	0.8287	0
AT1G16570	87.2711	-0.697	0.3269	-2.1319	0.033	0.0467	-0.4259	0
AT1G16590	27.7935	-3.2114	0.6892	-4.6595	0	0	-2.5349	0
AT1G16610	296.373	-0.4517	0.2031	-2.2233	0.0262	0.0379	-0.2209	0
AT1G16630	0.0582	-0.129	2.5029	-0.0516	0.9589	NA	0.0479	0
AT1G16635	0.0582	-0.129	2.5029	-0.0516	0.9589	NA	0.0479	0
AT1G16640	5.255	0.7218	0.8772	0.8228	0.4106	0.4571	0.6619	0
AT1G16650	128.527	0.6876	0.4309	1.5959	0.1105	0.1399	0.636	0
AT1G16670	1683.53	4.7057	0.281	16.7482	0	0	3.9431	0
AT1G16680	106.427	-4.0008	0.4858	-8.2354	0	0	-3.201	0
AT1G16690	21.738	-2.3603	0.6212	-3.7995	0.0001	0.0003	-1.8103	0
AT1G16700	526.511	2.1917	0.2045	10.7199	0	0	1.8332	0
AT1G16705	0	NA	NA	NA	NA	NA	NA	0
AT1G16710	360.128	-0.7011	0.3035	-2.31	0.0209	0.0307	-0.4316	0
AT1G16720	617.021	-5.7277	0.561	-10.2105	0	0	-4.7704	0
AT1G16730	9.3013	-5.8725	2.0069	-2.9261	0.0034	0.0058	-4.9078	0
AT1G16740	92.9234	-0.5109	0.3151	-1.6215	0.1049	0.1335	-0.2695	0
AT1G16750	41.8924	-2.4412	0.5357	-4.5569	0	0	-1.8747	0
AT1G16760	0	NA	NA	NA	NA	NA	NA	0
AT1G16770	2.1992	-1.9307	1.529	-1.2627	0.2067	0.2457	-1.4463	0
AT1G16780	28.1837	-3.4704	0.8026	-4.3239	0	0	-2.7532	0
AT1G16790	33.7867	-0.4506	0.4027	-1.1189	0.2632	0.3057	-0.2197	0
AT1G16800	37.9018	-3.087	0.5705	-5.4109	0	0	-2.427	0
AT1G16810	381.305	-1.0229	0.2224	-4.5988	0	0	-0.6964	0
AT1G16820	17.2507	-4.0381	1.0094	-4.0007	0.0001	0.0001	-3.2338	0
AT1G16825	17.1157	-0.0151	0.5145	-0.0293	0.9766	0.9805	0.1457	0
AT1G16830	5.5237	-3.1475	1.4097	-2.2328	0.0256	0.037	-2.4806	0
AT1G16840	429.809	0.7524	0.2069	3.6371	0.0003	0.0005	0.686	0
AT1G16850	4.154	-2.8073	1.6762	-1.6748	0.094	0.1209	-2.1919	0
AT1G16858	47.6184	-2.6824	0.5373	-4.9925	0	0	-2.0844	0
AT1G16860	52.6236	-1.9576	0.4385	-4.4648	0	0	-1.4696	0
AT1G16870	147.177	-0.219	0.2776	-0.789	0.4301	0.4764	-0.0487	0
AT1G16880	1302.4	-4.7265	0.4416	-10.7038	0	0	-3.8499	0
AT1G16890	1450.95	1.1756	0.2058	5.7116	0	0	1.0228	0
AT1G16900	44.3508	-1.5804	0.4119	-3.8369	0.0001	0.0003	-1.1559	0
AT1G16905	0	NA	NA	NA	NA	NA	NA	0
AT1G16910	0.3523	-1.7313	2.4512	-0.7063	0.48	NA	-1.2783	0
AT1G16916	36.3727	-2.8887	0.5658	-5.1054	0	0	-2.259	0
AT1G16920	48.4322	-5.4439	1.029	-5.2903	0	0	-4.5214	0
AT1G16930	22.8656	-2.4686	0.7152	-3.4517	0.0006	0.0011	-1.8979	0
AT1G16940	0	NA	NA	NA	NA	NA	NA	0
AT1G16950	1.4017	5.3828	2.2179	2.4269	0.0152	0.0229	4.5231	0
AT1G16960	64.8708	-0.4241	0.5264	-0.8056	0.4205	0.4668	-0.1989	0
AT1G16970	76.2809	-0.4217	0.3176	-1.3279	0.1842	0.2211	-0.1967	0
AT1G16980	110.611	2.0323	0.8659	2.3471	0.0189	0.028	1.7186	0
AT1G17000	0	NA	NA	NA	NA	NA	NA	0
AT1G17010	0	NA	NA	NA	NA	NA	NA	0
AT1G17020	305.45	6.4948	0.5162	12.5809	0	0	5.5199	0
AT1G17030	6.9699	3.6273	0.9394	3.8614	0.0001	0.0002	3.0414	0
AT1G17040	42.1904	-2.2493	0.4797	-4.6889	0	0	-1.7176	0
AT1G17050	92.6522	-1.4182	0.5561	-2.5504	0.0108	0.0166	-1.0213	0
AT1G17060	105.717	2.152	0.5754	3.74	0.0002	0.0004	1.8133	0
AT1G17070	132.757	0.8525	0.2671	3.1918	0.0014	0.0025	0.765	0
AT1G17080	797.672	1.8728	0.2575	7.2737	0	0	1.5797	0
AT1G17090	88.7363	4.1396	0.5656	7.319	0	0	3.4813	0
AT1G17100	464.511	-3.9283	0.5847	-6.7185	0	0	-3.1283	0
AT1G17110	414.236	-0.691	0.2317	-2.9822	0.0029	0.0049	-0.4209	0
AT1G17120	125.213	-1.9089	0.2993	-6.3785	0	0	-1.4269	0
AT1G17130	336.984	1.2881	0.2112	6.0997	0	0	1.11	0
AT1G17140	45.7753	-4.4926	0.8175	-5.4952	0	0	-3.6398	0
AT1G17145	327.53	0.2402	0.3832	0.6269	0.5307	0.5751	0.3431	0
AT1G17147	1139.81	6.0405	0.4016	15.0426	0	0	5.1015	0
AT1G17150	29.9629	9.695	1.7038	5.6903	0	0	8.4707	0
AT1G17160	487.355	-0.1002	0.3834	-0.2613	0.7938	0.8199	0.0787	0
AT1G17170	5433.78	10.4853	0.3034	34.5616	0	0	9.265	0
AT1G17180	432.264	11.9936	1.0904	10.9998	0	0	10.8081	0
AT1G17190	1.8472	-1.6566	1.5791	-1.0491	0.2941	0.3386	-1.218	0
AT1G17200	118.77	-7.5388	1.1699	-6.4439	0	0	-6.5516	0
AT1G17210	488.865	-2.8582	0.2632	-10.8588	0	0	-2.2339	0
AT1G17220	1066.71	-4.127	0.3738	-11.0413	0	0	-3.3073	0
AT1G17230	80.0761	-3.1395	0.5517	-5.6901	0	0	-2.4739	0
AT1G17232	1.2127	1.0851	1.5894	0.6827	0.4948	0.5402	0.9511	0
AT1G17235	0.1165	-0.6691	2.5	-0.2677	0.789	NA	-0.391	0
AT1G17240	27.899	1.7818	0.5515	3.2309	0.0012	0.0022	1.5033	0
AT1G17250	15.3018	4.0555	0.8414	4.8199	0	0	3.4125	0
AT1G17255	56.4572	-1.1626	0.5689	-2.0435	0.041	0.0568	-0.8127	0
AT1G17260	10.1947	-0.5131	0.6927	-0.7407	0.4589	0.5046	-0.2709	0
AT1G17270	45.2935	0.266	0.3396	0.7832	0.4335	0.4798	0.3621	0
AT1G17280	545.113	1.55	0.2211	7.0101	0	0	1.3189	0
AT1G17285	0.1851	-1.0364	2.4984	-0.4148	0.6783	NA	-0.7119	0
AT1G17290	14032.1	4.267	0.2871	14.8633	0	0	3.5897	0
AT1G17300	2.7775	6.5157	2.0291	3.2111	0.0013	0.0024	5.5501	0
AT1G17310	20.564	9.1996	1.7439	5.2754	0	0	8.0057	0
AT1G17330	836.055	3.1289	0.2881	10.861	0	0	2.5872	0
AT1G17340	736.466	2.0056	0.2487	8.063	0	0	1.6905	0
AT1G17345	1.3396	-2.8307	2.4556	-1.1528	0.249	0.2908	-2.2111	0
AT1G17350	23.121	-2.9456	0.6994	-4.2116	0	0.0001	-2.3105	0
AT1G17360	205.688	1.4181	0.6782	2.0908	0.0365	0.0513	1.2123	0
AT1G17370	274.971	-2.4625	0.3148	-7.8225	0	0	-1.8925	0
AT1G17380	2203.68	6.8356	0.7918	8.6329	0	0	5.8241	0
AT1G17400	0.179	-1.0123	2.4984	-0.4052	0.6854	NA	-0.6854	0
AT1G17410	97.3986	-0.8953	0.3419	-2.6189	0.0088	0.0138	-0.5921	0
AT1G17420	1204.1	3.8541	0.5919	6.5109	0	0	3.2325	0
AT1G17430	21.7509	-4.4026	1.1135	-3.9539	0.0001	0.0002	-3.555	0
AT1G17440	419.354	0.6128	0.2109	2.9058	0.0037	0.0061	0.5858	0
AT1G17450	143.253	-0.4534	0.284	-1.5963	0.1104	0.1398	-0.2222	0
AT1G17455	28.7374	-3.8522	0.7944	-4.8491	0	0	-3.0729	0
AT1G17460	15.133	-3.3656	1.0145	-3.3176	0.0009	0.0017	-2.6691	0
AT1G17470	550.43	-1.832	0.233	-7.8611	0	0	-1.3646	0
AT1G17480	3.4637	-4.695	2.0793	-2.2579	0.024	0.0349	-3.821	0
AT1G17490	58.2877	-0.5589	0.3229	-1.7305	0.0835	0.1085	-0.3074	0
AT1G17500	209.62	0.4423	0.3036	1.457	0.1451	0.1786	0.4943	0
AT1G17510	16.851	-2.6486	0.8295	-3.193	0.0014	0.0025	-2.0562	0
AT1G17520	179.471	0.0678	0.2696	0.2516	0.8014	0.8271	0.2113	0
AT1G17530	360.305	-0.8917	0.3032	-2.9413	0.0033	0.0055	-0.5898	0
AT1G17540	0.1179	-0.6775	2.4999	-0.271	0.7864	NA	-0.4032	0
AT1G17545	0	NA	NA	NA	NA	NA	NA	0
AT1G17550	1790.15	3.7942	0.5158	7.3566	0	0	3.1767	0
AT1G17560	2.4983	-4.2948	2.1121	-2.0335	0.042	0.058	-3.4523	0
AT1G17570	0	NA	NA	NA	NA	NA	NA	0
AT1G17580	538.797	0.0995	0.2917	0.3413	0.7329	0.7655	0.2337	0
AT1G17590	19.4005	-0.2594	0.5122	-0.5064	0.6126	0.6535	-0.0756	0
AT1G17600	51.1396	-0.5169	0.4944	-1.0455	0.2958	0.3402	-0.2736	0
AT1G17610	19.9525	-4.1353	1.1138	-3.7127	0.0002	0.0004	-3.317	0
AT1G17615	1.0182	4.3921	2.3929	1.8355	0.0664	0.088	3.7024	0
AT1G17620	84.612	0.9288	0.4992	1.8604	0.0628	0.0838	0.8221	0
AT1G17630	9.3923	-2.5723	0.9336	-2.7551	0.0059	0.0095	-1.9928	0
AT1G17640	60.8282	-1.9078	0.549	-3.4747	0.0005	0.001	-1.4264	0
AT1G17650	80.9206	-4.2658	0.5706	-7.4757	0	0	-3.4262	0
AT1G17660	0	NA	NA	NA	NA	NA	NA	0
AT1G17665	96.688	-2.5608	0.3726	-6.8729	0	0	-1.9833	0
AT1G17670	0	NA	NA	NA	NA	NA	NA	0
AT1G17680	245.496	-1.0535	0.289	-3.6458	0.0003	0.0005	-0.7265	0
AT1G17690	207.217	0.5447	0.2205	2.4697	0.0135	0.0206	0.5518	0
AT1G17700	1.7422	-3.8784	2.1386	-1.8135	0.0698	0.0921	-3.0905	0
AT1G17710	6.7212	3.5059	1.0004	3.5045	0.0005	0.0009	2.956	0
AT1G17720	908.919	1.9365	0.1734	11.1699	0	0	1.6314	0
AT1G17730	430.041	1.9903	0.2232	8.9167	0	0	1.6772	0
AT1G17744	1.8796	2.0661	1.4498	1.4251	0.1541	0.1885	1.7476	0
AT1G17745	5943.11	5.2178	0.5419	9.6281	0	0	4.3666	0
AT1G17750	385	6.5024	0.7364	8.8299	0	0	5.5313	0
AT1G17760	147.986	-3.1768	0.4599	-6.9069	0	0	-2.5082	0
AT1G17770	0	NA	NA	NA	NA	NA	NA	0
AT1G17780	164.274	-1.0023	0.3601	-2.7833	0.0054	0.0087	-0.6752	0
AT1G17790	93.611	0.8202	0.3335	2.4589	0.0139	0.0211	0.7408	0
AT1G17800	0	NA	NA	NA	NA	NA	NA	0
AT1G17810	3.6685	-1.7541	1.4592	-1.2021	0.2293	0.2701	-1.2992	0
AT1G17820	354.977	2.0765	0.2357	8.8093	0	0	1.7564	0
AT1G17830	24.4056	3.9984	0.7351	5.4395	0	0	3.3658	0
AT1G17840	181.901	-4.6523	0.528	-8.8103	0	0	-3.7841	0
AT1G17850	36.3915	-5.9031	1.2501	-4.722	0	0	-4.9393	0
AT1G17860	201.106	1.4778	0.421	3.5105	0.0004	0.0009	1.2597	0
AT1G17870	10.1245	-1.2419	0.7944	-1.5634	0.118	0.1484	-0.8712	0
AT1G17880	527.933	-1.5014	0.2258	-6.6504	0	0	-1.085	0
AT1G17890	263.604	2.0589	0.3236	6.3621	0	0	1.7402	0
AT1G17910	0	NA	NA	NA	NA	NA	NA	0
AT1G17920	6.1518	-3.4235	1.4458	-2.368	0.0179	0.0266	-2.7148	0
AT1G17930	60.6164	-1.0456	0.4005	-2.6108	0.009	0.0141	-0.7213	0
AT1G17940	82.5148	-1.5241	0.4651	-3.2773	0.001	0.0019	-1.1066	0
AT1G17950	0	NA	NA	NA	NA	NA	NA	0
AT1G17960	3.5638	-2.4887	1.4104	-1.7645	0.0776	0.1014	-1.9167	0
AT1G17970	68.8453	-4.5674	0.6275	-7.2786	0	0	-3.7071	0
AT1G17980	255.936	-1.7188	0.2991	-5.747	0	0	-1.2677	0
AT1G17990	611.922	0.0744	0.3105	0.2396	0.8106	0.8352	0.2161	0
AT1G18000	181.697	-3.4922	0.5534	-6.3103	0	0	-2.7715	0
AT1G18010	20.5746	-1.1828	0.5447	-2.1712	0.0299	0.0428	-0.8274	0
AT1G18020	26.6547	3.3641	0.4616	7.288	0	0	2.8087	0
AT1G18030	105.209	-1.5297	0.4517	-3.3866	0.0007	0.0013	-1.1121	0
AT1G18040	28.9991	0.0655	0.4818	0.1359	0.8919	0.9074	0.2094	0
AT1G18050	0.0582	-0.129	2.5029	-0.0516	0.9589	NA	0.0479	0
AT1G18060	90.0992	-4.9929	0.6628	-7.533	0	0	-4.0993	0
AT1G18070	1207.73	1.0191	0.1875	5.4348	0	0	0.8951	0
AT1G18075	4.7731	-0.3106	1.2988	-0.2391	0.811	0.8356	-0.1148	0
AT1G18080	1285.09	-0.1722	0.2383	-0.7227	0.4698	0.5156	-0.0033	0
AT1G18090	23.4874	-0.5318	0.6479	-0.8208	0.4117	0.4583	-0.2847	0
AT1G18100	0.7234	2.578	2.2493	1.1461	0.2517	NA	2.101	0
AT1G18130	0	NA	NA	NA	NA	NA	NA	0
AT1G18140	0	NA	NA	NA	NA	NA	NA	0
AT1G18150	171.683	0.46	0.3166	1.453	0.1462	0.1799	0.5087	0
AT1G18160	834.193	-0.3017	0.2985	-1.0108	0.3121	0.357	-0.1077	0
AT1G18170	171.91	-3.3152	0.3902	-8.4965	0	0	-2.6295	0
AT1G18180	16.9287	1.6508	0.5636	2.9289	0.0034	0.0057	1.3949	0
AT1G18190	149.294	1.3881	0.2446	5.6756	0	0	1.1875	0
AT1G18200	72.9792	1.4265	0.4956	2.8787	0.004	0.0066	1.2187	0
AT1G18210	1952.04	2.2596	0.2387	9.468	0	0	1.8672	0
AT1G18220	0	NA	NA	NA	NA	NA	NA	0
AT1G18250	0.492	-2.1137	2.4162	-0.8748	0.3817	NA	-1.6033	0
AT1G18260	518.686	0.0576	0.2319	0.2482	0.804	0.8292	0.2037	0
AT1G18265	10.4604	-3.3394	1.2736	-2.622	0.0087	0.0137	-2.6482	0
AT1G18270	2234.55	0.7706	0.4466	1.7255	0.0844	0.1096	0.7025	0
AT1G18280	0.5673	2.0642	2.3367	0.8834	0.377	NA	1.7456	0
AT1G18290	15.3242	4.7817	0.8535	5.6024	0	0	4.0049	0
AT1G18300	5112.54	7.8437	0.3599	21.7966	0	0	6.7026	0
AT1G18310	0.939	0.1058	1.8139	0.0583	0.9535	0.9605	0.238	0
AT1G18320	4.7513	-1.0237	1.2826	-0.7982	0.4248	0.4711	-0.697	0
AT1G18330	49.1727	-6.3012	1.2613	-4.9959	0	0	-5.325	0
AT1G18335	30.3789	0.2818	0.4198	0.6712	0.5021	0.5472	0.3734	0
AT1G18340	17.6259	-1.3982	0.6257	-2.2347	0.0254	0.0369	-1.0059	0
AT1G18350	13.0092	-1.4688	1.313	-1.1187	0.2633	0.3058	-1.0599	0
AT1G18360	25.6481	-0.3245	0.5011	-0.6476	0.5172	0.5621	-0.1264	0
AT1G18370	0.9899	2.4057	1.7958	1.3397	0.1804	0.217	1.9583	0
AT1G18382	1.1507	1.2808	1.7185	0.7453	0.4561	0.5021	1.1033	0
AT1G18390	1520.12	4.5083	0.3504	12.8672	0	0	3.7947	0
AT1G18400	25.2217	-7.0334	1.9082	-3.686	0.0002	0.0005	-6.058	0
AT1G18410	11.2171	4.9321	0.9792	5.0371	0	0	4.1515	0
AT1G18415	19.9786	-3.2078	0.8116	-3.9524	0.0001	0.0002	-2.5329	0
AT1G18420	2.1631	-0.8306	1.3931	-0.5962	0.551	0.5946	-0.5415	0
AT1G18430	0	NA	NA	NA	NA	NA	NA	0
AT1G18440	75.065	0.128	0.4214	0.3038	0.7613	0.7907	0.2543	0
AT1G18450	314.826	-3.8095	0.3699	-10.2994	0	0	-3.0397	0
AT1G18460	242.074	-2.3668	0.3639	-6.5039	0	0	-1.8155	0
AT1G18470	520.144	0.6753	0.2006	3.3669	0.0008	0.0014	0.6267	0
AT1G18480	545.813	3.5926	0.2653	13.5408	0	0	3.0195	0
AT1G18485	99.605	-1.2296	0.3485	-3.5281	0.0004	0.0008	-0.8622	0
AT1G18486	0	NA	NA	NA	NA	NA	NA	0
AT1G18490	41.3032	-4.1187	0.808	-5.0975	0	0	-3.3017	0
AT1G18500	2146.43	1.0236	0.3486	2.9362	0.0033	0.0056	0.8997	0
AT1G18510	0	NA	NA	NA	NA	NA	NA	0
AT1G18520	0	NA	NA	NA	NA	NA	NA	0
AT1G18530	1.1037	3.2436	1.9566	1.6577	0.0974	0.1248	2.6787	0
AT1G18540	733.629	-0.1586	0.3139	-0.5053	0.6134	0.6543	0.0071	0
AT1G18550	3.3889	-4.6447	2.0943	-2.2178	0.0266	0.0384	-3.7753	0
AT1G18560	29.211	0.3025	0.4909	0.6163	0.5377	0.5818	0.3895	0
AT1G18570	5930.14	5.5824	0.2624	21.2712	0	0	4.7188	0
AT1G18580	94.5938	-0.4593	0.3731	-1.2312	0.2182	0.2582	-0.2265	0
AT1G18590	2018.26	5.3897	0.312	17.2769	0	0	4.5322	0
AT1G18600	258.588	3.0702	0.2337	13.1373	0	0	2.5371	0
AT1G18610	77.5612	-3.1177	0.4591	-6.7908	0	0	-2.4569	0
AT1G18620	512.886	-5.103	0.5497	-9.2834	0	0	-4.2086	0
AT1G18630	63.196	1.4983	0.4064	3.6864	0.0002	0.0005	1.2798	0
AT1G18640	283.62	1.8416	0.2408	7.647	0	0	1.552	0
AT1G18650	39.7823	-6.0385	1.2187	-4.9549	0	0	-5.0738	0
AT1G18660	278.59	-2.3882	0.4812	-4.9633	0	0	-1.8333	0
AT1G18670	35.1029	-5.0917	1.0021	-5.0809	0	0	-4.1943	0
AT1G18680	47.3364	-0.2213	0.3947	-0.5606	0.575	0.6176	-0.0505	0
AT1G18690	81.2346	-1.4065	0.4988	-2.8195	0.0048	0.0079	-1.0122	0
AT1G18700	280.32	-2.2572	0.342	-6.5991	0	0	-1.7244	0
AT1G18710	23.4409	-5.2277	1.2789	-4.0876	0	0.0001	-4.327	0
AT1G18720	1272.97	1.6879	0.2684	6.2891	0	0	1.4229	0
AT1G18730	318.695	-5.3102	0.6378	-8.3259	0	0	-4.4001	0
AT1G18735	0.1814	-1.1793	2.4253	-0.4863	0.6268	NA	-0.8245	0
AT1G18740	3568	5.6642	0.3439	16.4683	0	0	4.7836	0
AT1G18745	30.0981	-0.391	0.4693	-0.8333	0.4047	0.4509	-0.1759	0
AT1G18750	46.8186	-2.4311	0.4918	-4.9433	0	0	-1.8657	0
AT1G18760	0	NA	NA	NA	NA	NA	NA	0
AT1G18770	0	NA	NA	NA	NA	NA	NA	0
AT1G18773	62.172	-4.6808	0.6734	-6.9508	0	0	-3.8097	0
AT1G18780	0	NA	NA	NA	NA	NA	NA	0
AT1G18790	0	NA	NA	NA	NA	NA	NA	0
AT1G18800	192.198	-1.1742	0.2796	-4.1999	0	0.0001	-0.8212	0
AT1G18810	29.9593	-3.0934	0.846	-3.6563	0.0003	0.0005	-2.4345	0
AT1G18820	0	NA	NA	NA	NA	NA	NA	0
AT1G18830	1.4707	1.8611	1.4728	1.2637	0.2063	0.2454	1.5705	0
AT1G18835	3.5245	0.4465	1.4026	0.3183	0.7502	0.7809	0.4971	0
AT1G18840	28.6476	-2.9989	0.6792	-4.415	0	0	-2.3547	0
AT1G18850	54.8123	-2.5465	0.4965	-5.1291	0	0	-1.9686	0
AT1G18860	75.1641	9.5605	1.1633	8.2187	0	0	8.3474	0
AT1G18870	5.3991	2.66	1.1319	2.35	0.0188	0.0278	2.1653	0
AT1G18871	0	NA	NA	NA	NA	NA	NA	0
AT1G18879	0	NA	NA	NA	NA	NA	NA	0
AT1G18880	5.998	-1.2513	0.9899	-1.2641	0.2062	0.2453	-0.8781	0
AT1G18890	1468.99	3.2612	0.3558	9.1657	0	0	2.6935	0
AT1G18900	1265.31	3.837	0.3009	12.7499	0	0	3.2171	0
AT1G18910	34.6442	-1.1139	0.4624	-2.409	0.016	0.024	-0.7746	0
AT1G18940	8.6424	1.429	0.6902	2.0705	0.0384	0.0536	1.2209	0
AT1G18950	440.968	0.8963	0.2638	3.3981	0.0007	0.0013	0.7966	0
[truncated: 26,643 more rows]

## Sheet: Slycopersicum
	baseMean	log2FoldChange	lfcSE	stat	pvalue	padj	QuantNormLFC	POP?
Solyc03g020010	20298	10.522	0.3392	31.0189	0	0	11.596	0
Solyc00g247300	25593.8	9.9812	0.3417	29.2127	0	0	11.122	0
Solyc10g081980	12729	10.5258	0.4111	25.6069	0	0	11.6112	0
Solyc04g072280	23626.3	14.8308	0.5878	25.2293	0	0	14.8698	0
Solyc03g119240	1496.16	6.3356	0.2589	24.4674	0	0	7.4958	0
Solyc06g065060	19162.3	13.2288	0.5579	23.7132	0	0	13.8129	0
Solyc03g026230	1086.74	6.6992	0.2847	23.5303	0	0	7.903	0
Solyc08g068630	2573.68	8.9126	0.3815	23.3645	0	0	10.1148	0
Solyc01g107090	3521.64	7.2129	0.3147	22.921	0	0	8.4356	0
Solyc03g116510	2118.61	8.158	0.3617	22.5571	0	0	9.3793	0
Solyc09g075700	10422.4	13.8546	0.6154	22.5145	0	0	14.2845	0
Solyc11g006540	6874.48	7.6534	0.3431	22.3038	0	0	8.8362	0
Solyc02g087210	5165.78	6.7601	0.3037	22.2602	0	0	7.9516	0
Solyc00g072400	726.369	7.6728	0.3465	22.1416	0	0	8.8587	0
Solyc04g082960	3467.68	6.9222	0.3129	22.1231	0	0	8.1118	0
Solyc10g083890	787.568	7.1641	0.3331	21.5092	0	0	8.3944	0
Solyc02g070110	4703.57	8.5497	0.3988	21.4372	0	0	9.681	0
Solyc02g070090	3618.57	12.5765	0.5977	21.0406	0	0	13.2073	0
Solyc07g056510	4721.35	12.7157	0.6084	20.9016	0	0	13.3157	0
Solyc03g118000	2274.06	7.573	0.3628	20.872	0	0	8.7634	0
Solyc07g054720	5567.98	10.5295	0.5055	20.8299	0	0	11.6198	0
Solyc08g068670	3387.37	8.2773	0.3975	20.8244	0	0	9.4871	0
Solyc12g057140	1935.63	5.9301	0.2848	20.8233	0	0	7.0664	0
Solyc11g073060	1782.97	9.7698	0.4749	20.5702	0	0	10.9488	0
Solyc02g094190	1737.89	4.9396	0.2412	20.4769	0	0	5.9762	0
Solyc11g005670	15261.9	5.1554	0.2527	20.3978	0	0	6.2363	0
Solyc10g076210	3472.69	7.6246	0.3813	19.9988	0	0	8.8026	0
Solyc12g005340	2310.75	5.2033	0.2602	19.9991	0	0	6.2832	0
Solyc04g025530	15386.3	11.2043	0.5604	19.9942	0	0	12.1992	0
Solyc03g034320	766.088	7.4305	0.3719	19.9782	0	0	8.653	0
Solyc10g018340	935.658	9.7018	0.4893	19.8287	0	0	10.8981	0
Solyc08g078180	1333.15	10.2913	0.5224	19.6995	0	0	11.3975	0
Solyc01g086730	1164.49	6.5908	0.3369	19.5632	0	0	7.7897	0
Solyc07g005090	4541.25	5.04	0.2581	19.5243	0	0	6.1072	0
Solyc10g078550	15415.5	4.4086	0.2267	19.4468	0	0	5.3632	0
Solyc03g026370	636.147	8.3551	0.43	19.4306	0	0	9.5385	0
Solyc09g005830	2414.28	12.0071	0.6196	19.3783	0	0	12.8034	0
Solyc11g005840	2100.02	9.9463	0.5148	19.3188	0	0	11.0628	0
Solyc10g081970	6892.15	9.6509	0.5022	19.2164	0	0	10.8535	0
Solyc03g005480	463.966	6.34	0.3302	19.1988	0	0	7.5026	0
Solyc06g035620	2934.57	5.3177	0.2776	19.1574	0	0	6.4368	0
Solyc04g071600	5263.94	12.6247	0.6594	19.1453	0	0	13.256	0
Solyc07g040710	2481.58	9.2147	0.4815	19.1392	0	0	10.3833	0
Solyc03g119080	4540.97	-5.2257	0.2734	-19.1137	0	0	-6.2065	0
Solyc01g086680	823.838	8.7415	0.4604	18.9859	0	0	9.9226	0
Solyc01g007000	480.325	6.7811	0.3583	18.9257	0	0	7.9727	0
Solyc01g099660	1183.7	8.7151	0.4608	18.9115	0	0	9.8857	0
Solyc07g041940	1844.02	10.1416	0.5381	18.8463	0	0	11.2652	0
Solyc12g008960	7063.54	7.609	0.4051	18.7812	0	0	8.7886	0
Solyc09g090990	417.716	6.7002	0.3574	18.7462	0	0	7.908	0
Solyc03g111510	509.89	8.5706	0.4577	18.7248	0	0	9.7294	0
Solyc10g011910	800.542	6.5689	0.3537	18.574	0	0	7.7691	0
Solyc02g062390	1612.27	11.2443	0.6076	18.5074	0	0	12.295	0
Solyc02g080850	1823.48	10.7778	0.5845	18.4379	0	0	11.8731	0
Solyc01g107170	3498.95	6.8553	0.3722	18.4164	0	0	8.0424	0
Solyc02g078650	4482.47	13.2423	0.719	18.4174	0	0	13.9243	0
Solyc12g056600	2332.4	5.9349	0.3227	18.3903	0	0	7.0705	0
Solyc04g072000	10572.1	8.9353	0.486	18.3867	0	0	10.1362	0
Solyc06g061210	4142.68	12.3233	0.6726	18.323	0	0	13.054	0
Solyc02g065090	1536.99	10.573	0.5787	18.2691	0	0	11.6526	0
Solyc12g057080	6224.87	4.5461	0.2491	18.247	0	0	5.5213	0
Solyc03g098740	14070.3	10.7055	0.5882	18.1993	0	0	11.7708	0
Solyc04g005050	10142.1	7.3072	0.404	18.0851	0	0	8.5506	0
Solyc09g011520	1256.85	10.6961	0.5917	18.0779	0	0	11.7487	0
Solyc11g005640	1481.19	4.7495	0.2658	17.8671	0	0	5.7277	0
Solyc07g052370	10185.5	7.7613	0.4392	17.6701	0	0	8.96	0
Solyc01g080010	8092.36	7.5871	0.4297	17.6582	0	0	8.7715	0
Solyc02g087350	3248.16	8.8246	0.5009	17.6174	0	0	10.0109	0
Solyc06g009290	14754.7	5.276	0.3005	17.5551	0	0	6.3842	0
Solyc02g068680	2594.35	6.7987	0.3896	17.4488	0	0	7.9928	0
Solyc01g095100	985.359	4.8394	0.2792	17.3329	0	0	5.8439	0
Solyc05g054650	716.738	9.3807	0.5422	17.2997	0	0	10.5559	0
Solyc01g107080	2798.39	4.7702	0.2771	17.2154	0	0	5.7642	0
Solyc01g014210	1067.81	11.0592	0.6452	17.1405	0	0	12.1077	0
Solyc01g005390	310.627	7.7466	0.4533	17.0894	0	0	8.9514	0
Solyc07g056500	2300.42	6.299	0.3687	17.0842	0	0	7.4657	0
Solyc01g109120	2546.22	8.7787	0.5186	16.9289	0	0	9.9699	0
Solyc09g082270	9636.76	11.5782	0.6849	16.9044	0	0	12.528	0
Solyc04g074830	783.451	9.4984	0.5632	16.8657	0	0	10.6632	0
Solyc06g072330	697.044	4.8926	0.2914	16.7873	0	0	5.9127	0
Solyc09g066350	846.534	10.5168	0.6292	16.7154	0	0	11.5752	0
Solyc02g070580	2681.61	4.5896	0.2746	16.7143	0	0	5.5592	0
Solyc02g086270	802.232	5.9281	0.3547	16.7114	0	0	7.0634	0
Solyc09g098160	5000.64	7.9548	0.4764	16.6976	0	0	9.1533	0
Solyc02g080840	3493.81	13.1821	0.7922	16.6388	0	0	13.736	0
Solyc07g056000	4749.88	9.1198	0.5481	16.6391	0	0	10.2953	0
Solyc01g095620	16924.7	4.4228	0.2662	16.6159	0	0	5.3769	0
Solyc07g042550	18027.1	6.1927	0.3738	16.5677	0	0	7.3293	0
Solyc05g054890	811.669	10.0891	0.6105	16.5259	0	0	11.1842	0
Solyc12g007030	5261.84	3.0598	0.1858	16.4711	0	0	3.7574	0
Solyc07g047850	13070.8	-6.5781	0.3994	-16.468	0	0	-7.5484	0
Solyc10g038080	1090.81	5.027	0.3053	16.4636	0	0	6.0984	0
Solyc10g007880	1265.09	6.0555	0.3681	16.4495	0	0	7.1768	0
Solyc11g068440	1544.75	4.5259	0.2752	16.4469	0	0	5.4925	0
Solyc09g005560	1083.68	9.4634	0.5764	16.419	0	0	10.6102	0
Solyc01g087980	2944.33	7.4829	0.4571	16.3711	0	0	8.6801	0
Solyc05g008210	3668.05	7.5702	0.4637	16.3249	0	0	8.7575	0
Solyc05g025600	2230.87	-6.5469	0.4011	-16.3242	0	0	-7.4852	0
Solyc07g064660	1099.4	10.3417	0.6364	16.2491	0	0	11.4485	0
Solyc09g090970	189.909	6.8284	0.4213	16.2062	0	0	8.0306	0
Solyc09g090980	3873.47	4.0968	0.254	16.1289	0	0	4.9998	0
Solyc05g006390	1332.77	6.4746	0.4022	16.0997	0	0	7.6299	0
Solyc02g094000	1054.86	9.1122	0.5671	16.0684	0	0	10.2865	0
Solyc12g057060	9725.04	3.9945	0.2501	15.9718	0	0	4.8836	0
Solyc02g091130	531.029	10.0924	0.6322	15.9646	0	0	11.2022	0
Solyc06g069130	1001.44	7.7179	0.4843	15.9348	0	0	8.9226	0
Solyc05g056080	172.339	5.4633	0.3453	15.8224	0	0	6.6004	0
Solyc04g074360	6909.08	4.2539	0.269	15.8148	0	0	5.2066	0
Solyc06g006080	5017.74	-6.4002	0.4048	-15.8096	0	0	-7.3492	0
Solyc03g116530	208.276	6.5395	0.4137	15.8063	0	0	7.712	0
Solyc03g115900	10476.4	-7.4991	0.4751	-15.7827	0	0	-8.299	0
Solyc05g052410	256.06	4.8731	0.3088	15.7832	0	0	5.8881	0
Solyc08g068610	13955.8	8.3591	0.53	15.773	0	0	9.5441	0
Solyc08g006330	3994.32	3.9272	0.2492	15.761	0	0	4.8222	0
Solyc11g069220	342.335	5.1694	0.328	15.7605	0	0	6.2556	0
Solyc05g005700	781.067	4.9125	0.3119	15.7522	0	0	5.9298	0
Solyc10g078230	2160.59	9.7874	0.6215	15.749	0	0	10.9722	0
Solyc11g069640	319.771	5.4975	0.3497	15.721	0	0	6.6364	0
Solyc09g097960	1056.14	8.8503	0.5646	15.6743	0	0	10.0672	0
Solyc06g076020	9198.44	4.9911	0.3194	15.6269	0	0	6.0429	0
Solyc01g009160	1285.91	6.8875	0.4412	15.6116	0	0	8.0671	0
Solyc10g076240	12916	7.3905	0.4743	15.5835	0	0	8.618	0
Solyc12g099080	1809.44	3.8736	0.2491	15.5476	0	0	4.7329	0
Solyc09g011590	10623.9	6.3217	0.4068	15.5402	0	0	7.4893	0
Solyc08g078510	1845.43	3.5059	0.226	15.5153	0	0	4.3533	0
Solyc11g011780	1194.62	3.2473	0.2094	15.5099	0	0	4.0345	0
Solyc12g087800	302.026	5.7353	0.3709	15.4644	0	0	6.8467	0
Solyc01g106390	1678.11	4.8847	0.3172	15.397	0	0	5.9015	0
Solyc08g006470	3357.54	5.4489	0.3539	15.3964	0	0	6.5793	0
Solyc01g097390	1123.35	6.5382	0.4256	15.3607	0	0	7.7084	0
Solyc07g040960	1789.37	5.7582	0.3749	15.358	0	0	6.8785	0
Solyc03g116700	11789	5.3953	0.3514	15.3555	0	0	6.5295	0
Solyc04g025520	385.407	7.8982	0.5146	15.3496	0	0	9.0966	0
Solyc04g083140	6774.99	7.4756	0.4871	15.3464	0	0	8.6744	0
Solyc11g011330	1563.28	9.6499	0.6293	15.3337	0	0	10.8384	0
Solyc08g062680	628.847	4.7888	0.3129	15.3049	0	0	5.7939	0
Solyc03g063680	274.263	3.8983	0.2548	15.3016	0	0	4.7733	0
Solyc02g093520	3217.1	4.3835	0.2877	15.235	0	0	5.3413	0
Solyc03g083690	617.504	10.5528	0.6944	15.1965	0	0	11.6335	0
Solyc01g096930	5063.99	5.1496	0.3392	15.1825	0	0	6.2313	0
Solyc08g068390	9332.53	4.9095	0.3236	15.1693	0	0	5.9275	0
Solyc08g059710	466.111	8.4721	0.56	15.128	0	0	9.6411	0
Solyc10g076190	3357.72	7.5231	0.4979	15.1087	0	0	8.7228	0
Solyc07g019460	4899.48	3.0112	0.1994	15.0998	0	0	3.7017	0
Solyc03g013440	1194.33	7.8122	0.5177	15.0905	0	0	9.0053	0
Solyc07g064160	16683.9	-7.7528	0.5152	-15.0487	0	0	-8.6062	0
Solyc01g104770	3434.75	3.9653	0.2637	15.0392	0	0	4.859	0
Solyc01g097380	823.005	9.267	0.6162	15.0384	0	0	10.4901	0
Solyc01g008130	304.523	3.8523	0.2567	15.0096	0	0	4.7155	0
Solyc07g007590	2063.94	4.3498	0.2909	14.9515	0	0	5.3048	0
Solyc11g065070	1103.45	3.0902	0.2072	14.9156	0	0	3.8073	0
Solyc08g068730	16244	9.0339	0.606	14.9084	0	0	10.2171	0
Solyc11g015900	1141.45	5.3543	0.3592	14.9075	0	0	6.4862	0
Solyc01g095080	18884.4	9.9684	0.6721	14.8311	0	0	11.112	0
Solyc02g080890	5336.66	7.6379	0.5151	14.8281	0	0	8.8151	0
Solyc09g056430	298.114	5.3633	0.3617	14.8284	0	0	6.5002	0
Solyc02g068460	369.029	8.8197	0.5964	14.7889	0	0	10.0062	0
Solyc05g009550	759.07	7.9695	0.5397	14.7674	0	0	9.1705	0
Solyc02g090030	5358.8	-6.9009	0.4676	-14.7592	0	0	-7.8567	0
Solyc08g080860	852.848	6.984	0.4738	14.741	0	0	8.1692	0
Solyc09g091000	291.483	6.9836	0.4739	14.7369	0	0	8.1666	0
Solyc08g014010	2185.13	8.5518	0.5806	14.7291	0	0	9.6851	0
Solyc03g025720	13609.2	4.5379	0.3083	14.7208	0	0	5.5056	0
Solyc08g007790	4504.2	4.3678	0.2972	14.6962	0	0	5.3272	0
Solyc04g024780	1026.78	8.455	0.5758	14.6834	0	0	9.6273	0
Solyc01g096430	7040.74	5.1204	0.3492	14.6612	0	0	6.1944	0
Solyc01g105050	6037.44	-7.009	0.4802	-14.5951	0	0	-7.9464	0
Solyc03g120260	4100	3.5771	0.2451	14.5946	0	0	4.4267	0
Solyc02g064940	973.857	-6.9002	0.4735	-14.5724	0	0	-7.8392	0
Solyc06g010030	1856.27	5.2605	0.3611	14.568	0	0	6.3694	0
Solyc12g006470	3423.11	-5.1328	0.3525	-14.5627	0	0	-6.098	0
Solyc01g007730	1624.39	3.0139	0.207	14.5581	0	0	3.7037	0
Solyc01g104740	1254.3	5.4664	0.376	14.5398	0	0	6.6042	0
Solyc08g081680	201.946	7.8645	0.5409	14.5385	0	0	9.0416	0
Solyc01g101190	7789.84	8.8482	0.6097	14.5133	0	0	10.0573	0
Solyc09g018460	232.116	7.3114	0.504	14.507	0	0	8.5551	0
Solyc06g073760	222.847	6.6967	0.4619	14.4986	0	0	7.8979	0
Solyc01g105280	2637.79	3.4375	0.2372	14.4909	0	0	4.2491	0
Solyc04g016000	3137.96	10.1482	0.7013	14.4714	0	0	11.2812	0
Solyc06g075780	484.319	6.0632	0.4199	14.4392	0	0	7.1892	0
Solyc08g074260	2449.44	8.7254	0.6055	14.4102	0	0	9.8937	0
Solyc07g066150	7268.99	-6.4333	0.4485	-14.3441	0	0	-7.4009	0
Solyc12g006280	503.739	8.9594	0.6249	14.3377	0	0	10.1657	0
Solyc09g009840	1777.92	3.6832	0.257	14.3323	0	0	4.5393	0
Solyc04g071070	6608.42	7.4925	0.523	14.327	0	0	8.6946	0
Solyc04g005670	2738.58	4.44	0.3102	14.3157	0	0	5.4009	0
Solyc06g053260	5778.97	4.8771	0.3407	14.3152	0	0	5.8941	0
Solyc01g056940	11075.3	3.7105	0.2594	14.3033	0	0	4.5744	0
Solyc12g036560	1473.06	6.1979	0.4342	14.2759	0	0	7.3393	0
Solyc05g012510	1451.56	-4.3592	0.3055	-14.2674	0	0	-5.3366	0
Solyc01g096420	2951.45	3.4492	0.242	14.255	0	0	4.2669	0
Solyc03g005770	29174.3	-6.3869	0.4497	-14.2027	0	0	-7.3308	0
Solyc12g088330	423.886	8.0458	0.5677	14.1732	0	0	9.2688	0
Solyc08g078190	1556.33	6.6026	0.466	14.1684	0	0	7.8014	0
Solyc08g068710	15620.7	8.0072	0.5675	14.1088	0	0	9.2402	0
Solyc03g005780	9556.06	-8.1265	0.5773	-14.076	0	0	-8.8599	0
Solyc05g053150	472.231	9.0182	0.641	14.0694	0	0	10.2054	0
Solyc09g008020	500.7	3.7393	0.2658	14.0672	0	0	4.6103	0
Solyc11g044620	2837.87	3.5191	0.2502	14.0646	0	0	4.3763	0
Solyc01g108350	191.496	8.2482	0.5868	14.0573	0	0	9.4681	0
Solyc03g113120	472.268	8.773	0.6243	14.0526	0	0	9.966	0
Solyc04g074390	5506.95	4.2023	0.2991	14.0501	0	0	5.1439	0
Solyc11g010210	828.755	7.0761	0.5054	14.0005	0	0	8.2639	0
Solyc01g097880	4251.03	3.619	0.2586	13.9951	0	0	4.4803	0
Solyc01g073720	839.64	9.5347	0.6818	13.984	0	0	10.7008	0
Solyc08g068770	9937.38	4.9394	0.3532	13.9837	0	0	5.9755	0
Solyc11g051150	1026.82	4.7892	0.3431	13.9592	0	0	5.797	0
Solyc08g078970	178.426	3.7966	0.2722	13.9495	0	0	4.6657	0
Solyc03g119690	587.044	-4.1575	0.2982	-13.9439	0	0	-5.1266	0
Solyc12g056610	534.361	5.4802	0.3939	13.9128	0	0	6.6191	0
Solyc10g078220	1439.81	9.685	0.6967	13.9011	0	0	10.877	0
Solyc04g005040	645.198	5.0481	0.3633	13.8938	0	0	6.1258	0
Solyc03g111290	172.826	7.7844	0.5605	13.8886	0	0	8.9822	0
Solyc11g044610	2439.85	3.1595	0.2275	13.8869	0	0	3.9066	0
Solyc11g005650	2359.09	4.4557	0.3211	13.8758	0	0	5.4222	0
Solyc10g077120	8037.18	-6.317	0.456	-13.8542	0	0	-7.276	0
Solyc08g079480	217.457	5.7416	0.4146	13.8501	0	0	6.8517	0
Solyc03g116900	2332.53	4.0534	0.2929	13.8365	0	0	4.9545	0
Solyc02g030170	2082.08	-4.9685	0.3592	-13.8317	0	0	-5.9407	0
Solyc02g069460	7914.58	-6.0004	0.4352	-13.7891	0	0	-7.005	0
Solyc01g065590	146.761	3.924	0.285	13.7683	0	0	4.8191	0
Solyc08g078550	289.438	7.2595	0.5293	13.7151	0	0	8.4999	0
Solyc01g010430	1516.35	4.7838	0.3489	13.711	0	0	5.7834	0
Solyc01g005160	535.94	9.6048	0.7008	13.7049	0	0	10.7831	0
Solyc05g010120	5834.53	4.913	0.3587	13.6952	0	0	5.9317	0
Solyc01g007040	388.206	7.6444	0.5588	13.6793	0	0	8.8278	0
Solyc12g013690	2023.47	3.1918	0.2335	13.672	0	0	3.9554	0
Solyc05g053610	619.702	7.2542	0.531	13.6619	0	0	8.4732	0
Solyc10g007690	10984	-6.8081	0.4983	-13.662	0	0	-7.7419	0
Solyc12g036390	623.901	6.4024	0.47	13.622	0	0	7.5531	0
Solyc05g039950	1337.84	12.8309	0.9433	13.6016	0	0	13.4868	0
Solyc01g005800	398.586	8.5824	0.6313	13.5953	0	0	9.7532	0
Solyc01g107400	235.382	7.9178	0.5826	13.5915	0	0	9.1254	0
Solyc04g054710	15103	4.5858	0.3375	13.589	0	0	5.5522	0
Solyc04g077980	5296.33	5.3441	0.3941	13.5619	0	0	6.4782	0
Solyc08g022240	289.367	7.4292	0.5479	13.5602	0	0	8.6474	0
Solyc05g041920	2402.13	5.6634	0.4178	13.5564	0	0	6.7904	0
Solyc04g074470	3320.6	7.3384	0.5415	13.551	0	0	8.5754	0
Solyc08g082440	1710.22	5.0643	0.3741	13.5364	0	0	6.1377	0
Solyc05g005160	13819.5	5.546	0.4098	13.5343	0	0	6.6952	0
Solyc08g075320	469.033	8.4489	0.6243	13.5328	0	0	9.6189	0
Solyc04g071590	2294.7	12.7938	0.9457	13.528	0	0	13.3681	0
Solyc11g027670	347.239	7.8757	0.5823	13.5247	0	0	9.0525	0
Solyc04g078660	1539.35	6.4147	0.4744	13.5209	0	0	7.5749	0
Solyc05g010140	987.446	3.2199	0.2385	13.4994	0	0	3.9811	0
Solyc02g071030	33760.6	-7.2739	0.5389	-13.4982	0	0	-8.1667	0
Solyc06g075610	1440.15	3.4398	0.255	13.489	0	0	4.2545	0
Solyc03g044180	4195.09	10.2922	0.763	13.4884	0	0	11.411	0
Solyc06g076300	1883.85	5.871	0.4363	13.4567	0	0	7.0108	0
Solyc02g083810	9051.64	-6.0408	0.449	-13.455	0	0	-7.0374	0
Solyc04g072800	1898.54	7.7002	0.5723	13.4552	0	0	8.8905	0
Solyc09g011550	1547.16	7.4086	0.5508	13.4502	0	0	8.6361	0
Solyc01g091590	704.35	8.25	0.6136	13.4459	0	0	9.4758	0
Solyc09g005840	148.029	6.6045	0.4914	13.4394	0	0	7.8032	0
Solyc09g011860	699.843	5.3568	0.3988	13.4326	0	0	6.4909	0
Solyc07g066550	2891.57	6.2762	0.4676	13.4222	0	0	7.4395	0
Solyc08g078070	4911.75	4.1885	0.3121	13.4192	0	0	5.1272	0
Solyc07g032230	1492	2.598	0.1939	13.4004	0	0	3.2181	0
Solyc03g082530	2234.27	8.1304	0.6069	13.3957	0	0	9.3547	0
Solyc06g074530	3814.39	4.252	0.3176	13.3864	0	0	5.2016	0
Solyc05g056070	8208.27	-6.559	0.49	-13.3848	0	0	-7.5107	0
Solyc03g071850	300.046	7.1318	0.5332	13.3755	0	0	8.3449	0
Solyc02g084650	1126.29	3.287	0.2458	13.3736	0	0	4.0742	0
Solyc08g068330	1195.09	3.2115	0.2404	13.3604	0	0	3.9769	0
Solyc01g065530	1255.14	4.143	0.3106	13.3374	0	0	5.0647	0
Solyc02g063520	918.022	5.2161	0.3923	13.2951	0	0	6.3113	0
Solyc03g117980	19147.1	4.2355	0.3186	13.2925	0	0	5.1801	0
Solyc12g040790	1623.09	-7.5454	0.5678	-13.2879	0	0	-8.3901	0
Solyc01g005500	229.531	8.6465	0.6522	13.2574	0	0	9.8208	0
Solyc08g067640	260.033	7.1154	0.5367	13.2564	0	0	8.3163	0
Solyc04g081960	362.239	5.4538	0.4117	13.2476	0	0	6.5858	0
Solyc09g011740	4058.9	4.5277	0.3418	13.2457	0	0	5.4956	0
Solyc02g062320	215.506	8.5862	0.6488	13.2339	0	0	9.7634	0
Solyc08g075550	8158.62	6.9066	0.5221	13.2272	0	0	8.0909	0
Solyc09g009190	1371.96	-5.1276	0.3877	-13.2269	0	0	-6.0947	0
Solyc03g123690	200.271	8.4994	0.6434	13.21	0	0	9.6587	0
Solyc09g066400	5996.84	9.7632	0.7394	13.2047	0	0	10.929	0
Solyc04g080740	537.426	2.8231	0.2139	13.1997	0	0	3.4814	0
Solyc10g055820	414.813	5.3169	0.4034	13.1816	0	0	6.4313	0
Solyc06g054260	10612.6	-5.6556	0.4292	-13.1759	0	0	-6.6298	0
Solyc08g068690	13676	6.1591	0.4685	13.1475	0	0	7.2828	0
Solyc03g111300	509.701	10.9966	0.8367	13.1429	0	0	12.0601	0
Solyc08g008370	1093.55	3.8376	0.2921	13.1401	0	0	4.699	0
Solyc05g025820	924.861	3.8797	0.2956	13.1258	0	0	4.7498	0
Solyc11g071990	402.816	7.0178	0.5359	13.0955	0	0	8.1964	0
Solyc12g094620	15515.2	-4.2587	0.3259	-13.0691	0	0	-5.2317	0
Solyc12g005980	2780.97	3.17	0.2428	13.0537	0	0	3.922	0
Solyc05g009470	1204.67	-3.836	0.2939	-13.0517	0	0	-4.7999	0
Solyc01g067750	1913.27	2.9825	0.2286	13.0488	0	0	3.6712	0
Solyc02g089900	1604.13	3.8597	0.2959	13.0458	0	0	4.7222	0
Solyc02g092990	2750.38	4.7106	0.3614	13.0333	0	0	5.6921	0
Solyc02g038740	8348.38	5.9534	0.4576	13.0104	0	0	7.0801	0
Solyc03g114500	6470.29	5.3323	0.4105	12.989	0	0	6.4638	0
Solyc06g053380	1708.77	7.2177	0.5559	12.983	0	0	8.4446	0
Solyc12g055710	508.577	6.3961	0.4945	12.9337	0	0	7.5467	0
Solyc09g011630	3911.8	4.3194	0.3343	12.9194	0	0	5.2833	0
Solyc10g086490	188.597	4.0986	0.3173	12.9192	0	0	5.0007	0
Solyc01g079470	2933.01	-7.5094	0.5813	-12.9182	0	0	-8.3188	0
Solyc08g006930	6712.03	-5.7638	0.4462	-12.9162	0	0	-6.7782	0
Solyc08g013670	6372.39	-6.4649	0.5011	-12.902	0	0	-7.4148	0
Solyc02g064830	5071.13	9.3952	0.7284	12.8975	0	0	10.5751	0
Solyc04g054380	436.767	10.7882	0.8368	12.8925	0	0	11.9081	0
Solyc10g008740	1586.7	-5.0616	0.3932	-12.8726	0	0	-6.0331	0
Solyc02g080540	3990.31	-5.8408	0.4543	-12.8578	0	0	-6.8524	0
Solyc03g098670	298.53	9.2196	0.7195	12.8142	0	0	10.4063	0
Solyc02g068540	171.283	4.1922	0.3282	12.7743	0	0	5.1326	0
Solyc11g069700	12617.9	3.2302	0.2531	12.7603	0	0	4.0059	0
Solyc02g036480	9176.53	7.2668	0.5696	12.7571	0	0	8.5129	0
Solyc03g044850	609.934	11.1542	0.8751	12.7468	0	0	12.1451	0
Solyc04g072920	219.117	3.9307	0.3087	12.7344	0	0	4.8273	0
Solyc02g071000	8538.89	-7.4312	0.5844	-12.7167	0	0	-8.2346	0
Solyc07g056140	3453.47	-4.9099	0.3868	-12.6936	0	0	-5.8748	0
Solyc05g016060	5426.39	5.2074	0.4104	12.689	0	0	6.291	0
Solyc03g083480	3391.96	5.6484	0.4454	12.6806	0	0	6.7737	0
Solyc12g015860	3101.79	3.0807	0.2432	12.6679	0	0	3.7936	0
Solyc09g013150	10731.2	9.9543	0.7862	12.6617	0	0	11.0843	0
Solyc00g006800	3378.69	3.098	0.2449	12.6478	0	0	3.8158	0
Solyc02g071350	768.381	3.5264	0.2791	12.6368	0	0	4.3832	0
Solyc05g018180	913.714	3.887	0.3082	12.6116	0	0	4.76	0
Solyc06g069170	820.208	-4.2276	0.3355	-12.6011	0	0	-5.2047	0
Solyc05g012660	1908.67	9.9529	0.7907	12.5868	0	0	11.076	0
Solyc06g071790	2647.95	-5.6746	0.4512	-12.576	0	0	-6.6477	0
Solyc04g058170	267.987	8.3031	0.6605	12.5715	0	0	9.5065	0
Solyc02g078530	296.501	4.6787	0.3724	12.5629	0	0	5.6459	0
Solyc07g039570	350.379	6.6348	0.5282	12.5607	0	0	7.8296	0
Solyc09g011540	268.786	6.2454	0.4973	12.5592	0	0	7.3954	0
Solyc12g056590	5972.57	6.5245	0.52	12.5468	0	0	7.6961	0
Solyc07g063700	240.217	6.503	0.5196	12.515	0	0	7.6613	0
Solyc02g067780	115.609	6.8012	0.5439	12.5043	0	0	7.998	0
Solyc04g074680	2109.32	8.5533	0.6851	12.4848	0	0	9.6901	0
Solyc11g007460	303.448	6.5648	0.5263	12.4735	0	0	7.7615	0
Solyc10g006660	1608.55	5.8592	0.4705	12.4529	0	0	6.9998	0
Solyc08g007230	370.313	5.2948	0.4256	12.441	0	0	6.4022	0
Solyc12g099650	1012.79	-6.1187	0.4924	-12.425	0	0	-7.1229	0
Solyc04g074430	703.792	5.6984	0.4586	12.4243	0	0	6.8182	0
Solyc06g053140	927.951	-5.4157	0.436	-12.4211	0	0	-6.395	0
Solyc05g053600	13271.5	4.4415	0.3576	12.42	0	0	5.4043	0
Solyc04g077180	416.752	6.9412	0.5589	12.419	0	0	8.1311	0
Solyc06g066230	1458.9	12.7267	1.026	12.4044	0	0	13.3376	0
Solyc09g007860	335.895	4.7304	0.3814	12.404	0	0	5.7122	0
Solyc02g076690	2115.26	-7.0559	0.5693	-12.3947	0	0	-7.9985	0
Solyc09g091990	1375.01	4.3967	0.355	12.3868	0	0	5.3531	0
Solyc11g072140	323.357	6.381	0.5152	12.3844	0	0	7.536	0
Solyc01g009370	486.797	9.5901	0.7745	12.3824	0	0	10.7631	0
Solyc06g073750	102.926	6.1728	0.4991	12.3676	0	0	7.2965	0
Solyc11g073260	2643.93	6.2542	0.5058	12.365	0	0	7.4046	0
Solyc02g082450	5870.3	6.7786	0.5487	12.3549	0	0	7.9684	0
Solyc05g052030	988.884	-4.9646	0.4022	-12.3438	0	0	-5.938	0
Solyc12g007040	582.248	9.3391	0.7569	12.3393	0	0	10.5292	0
Solyc06g075530	97.0132	4.2634	0.3465	12.3047	0	0	5.216	0
Solyc03g119810	295.039	3.5529	0.2892	12.2867	0	0	4.3992	0
Solyc04g073950	1057.8	4.9353	0.4018	12.2828	0	0	5.9703	0
Solyc05g051050	867.699	4.2974	0.3499	12.282	0	0	5.2573	0
Solyc03g111730	114.593	4.8029	0.3912	12.2773	0	0	5.8108	0
Solyc05g005560	835.644	-4.7788	0.39	-12.2527	0	0	-5.7419	0
Solyc07g008920	312.123	4.6089	0.3762	12.2512	0	0	5.5799	0
Solyc11g071460	637.166	-3.1616	0.2583	-12.2392	0	0	-4.0592	0
Solyc10g080770	2924.55	3.1315	0.2563	12.2183	0	0	3.8658	0
Solyc02g072080	1796.82	3.5945	0.2942	12.2167	0	0	4.4545	0
Solyc02g092670	597.586	-5.2862	0.4329	-12.21	0	0	-6.2712	0
Solyc06g063090	1206.5	4.6745	0.383	12.2053	0	0	5.643	0
Solyc03g114360	1276.13	3.6937	0.3029	12.1925	0	0	4.5542	0
Solyc11g071480	228.896	7.7353	0.6345	12.192	0	0	8.9439	0
Solyc07g041720	2945.47	-7.6074	0.6242	-12.188	0	0	-8.4552	0
Solyc01g102530	564.787	3.3948	0.2786	12.187	0	0	4.1896	0
Solyc06g061170	997.67	4.1332	0.3394	12.1788	0	0	5.0526	0
Solyc12g057150	1278.11	6.2459	0.5135	12.1644	0	0	7.3971	0
Solyc09g092010	532.158	4.6975	0.3863	12.1593	0	0	5.6687	0
Solyc01g105630	502.651	7.9003	0.6498	12.1577	0	0	9.1036	0
Solyc03g098100	5459	8.6595	0.7124	12.1559	0	0	9.8314	0
Solyc02g091840	683.198	-3.7565	0.3091	-12.1548	0	0	-4.7053	0
Solyc10g077040	3275.99	-5.6446	0.4646	-12.1506	0	0	-6.6243	0
Solyc01g107740	507.324	3.2532	0.2679	12.1453	0	0	4.0385	0
Solyc10g006230	20850.6	-6.4729	0.5331	-12.1421	0	0	-7.4217	0
Solyc11g008600	276.928	7.8974	0.6505	12.1401	0	0	9.0845	0
Solyc06g084370	201.923	5.7451	0.4734	12.135	0	0	6.8615	0
Solyc06g074620	271.858	5.4819	0.4519	12.1297	0	0	6.623	0
Solyc09g011500	2682.65	6.3068	0.5202	12.1247	0	0	7.478	0
Solyc11g007500	3235.62	7.4009	0.6107	12.1179	0	0	8.6236	0
Solyc01g007020	441.822	4.2004	0.3467	12.1149	0	0	5.1421	0
Solyc03g112340	4556.96	5.8707	0.4847	12.1122	0	0	7.0071	0
Solyc03g025390	760.541	-3.4902	0.2887	-12.0888	0	0	-4.3979	0
Solyc02g080830	491.927	9.6195	0.7964	12.0788	0	0	10.8033	0
Solyc09g066190	1327.4	12.5205	1.0375	12.0685	0	0	13.1733	0
Solyc12g009000	619.798	6.4122	0.5331	12.0279	0	0	7.5684	0
Solyc09g082230	578.726	3.4624	0.2879	12.0257	0	0	4.2949	0
Solyc01g100660	610.794	2.4609	0.205	12.0041	0	0	3.0445	0
Solyc05g005480	736.272	-4.4241	0.3686	-12.0016	0	0	-5.4086	0
Solyc01g007700	7048.41	2.6452	0.2206	11.9895	0	0	3.2545	0
Solyc02g079440	8454.54	5.9887	0.5005	11.9651	0	0	7.1169	0
Solyc03g117950	7005.97	2.1896	0.183	11.9629	0	0	2.7467	0
Solyc01g081310	1808.43	4.6865	0.3919	11.9581	0	0	5.654	0
Solyc04g015750	2672.26	-6.5019	0.5439	-11.9541	0	0	-7.4481	0
Solyc09g061620	2185.11	4.272	0.3575	11.9494	0	0	5.2347	0
Solyc07g007130	1333.22	3.1717	0.2655	11.9444	0	0	3.9307	0
Solyc11g068780	124.034	4.7019	0.3937	11.9424	0	0	5.676	0
Solyc05g052600	3979.29	-5.8479	0.4906	-11.9204	0	0	-6.8831	0
Solyc09g063130	5621.63	-5.6648	0.4752	-11.9202	0	0	-6.6436	0
Solyc09g005260	1404.73	-4.4021	0.37	-11.8986	0	0	-5.3817	0
Solyc03g115980	4569.47	-6.6992	0.5631	-11.8962	0	0	-7.6421	0
Solyc06g035610	88.4609	5.1083	0.4299	11.8815	0	0	6.1787	0
Solyc09g098080	687.841	11.2135	0.9449	11.8669	0	0	12.272	0
Solyc08g007160	930.083	5.8299	0.4914	11.8646	0	0	6.9737	0
Solyc00g068970	4840.32	3.8722	0.3266	11.8567	0	0	4.7318	0
Solyc11g065990	143.022	4.1311	0.349	11.8357	0	0	5.0507	0
Solyc01g102500	817.127	2.8092	0.2374	11.8316	0	0	3.461	0
Solyc06g076160	9442.8	7.6427	0.6476	11.8022	0	0	8.8219	0
Solyc08g006320	3731.76	3.4572	0.293	11.7985	0	0	4.2849	0
Solyc06g068890	256.168	8.9917	0.7624	11.7935	0	0	10.1912	0
Solyc12g056830	3728.4	-4.76	0.4037	-11.7914	0	0	-5.7274	0
Solyc07g063940	1750.57	3.9702	0.3367	11.7909	0	0	4.8629	0
Solyc12g042210	71.3773	6.2343	0.5296	11.7711	0	0	7.381	0
Solyc03g118470	871.005	4.1425	0.3522	11.7632	0	0	5.064	0
Solyc11g010270	1383.87	-3.4672	0.2948	-11.7623	0	0	-4.3687	0
Solyc03g113070	406.218	3.6808	0.3132	11.7538	0	0	4.5367	0
Solyc11g073010	132.505	4.5891	0.3905	11.7508	0	0	5.5584	0
Solyc12g011450	7174.49	-6.8776	0.5856	-11.7442	0	0	-7.7938	0
Solyc04g045600	1092.4	3.0882	0.2633	11.7287	0	0	3.8035	0
Solyc03g098730	15055.6	5.807	0.4953	11.7233	0	0	6.9405	0
Solyc01g008140	1358.74	2.5983	0.2218	11.7133	0	0	3.219	0
Solyc09g009390	11767.9	2.6231	0.2241	11.7074	0	0	3.2435	0
Solyc02g072210	96.4142	7.0803	0.6049	11.7056	0	0	8.2697	0
Solyc01g087780	394.34	-5.9518	0.5085	-11.7041	0	0	-6.9793	0
Solyc06g053230	632.494	2.789	0.2384	11.7005	0	0	3.4325	0
Solyc10g008730	540.593	6.2987	0.5398	11.6688	0	0	7.4641	0
Solyc02g093740	111.283	3.6839	0.3158	11.6648	0	0	4.5404	0
Solyc01g105370	2901.94	4.0606	0.3483	11.6585	0	0	4.9618	0
Solyc07g063600	3834.44	-8.1477	0.6993	-11.6517	0	0	-9.0059	0
Solyc08g061480	583.269	4.1412	0.356	11.6332	0	0	5.0604	0
Solyc02g079530	679.122	5.5919	0.4814	11.6152	0	0	6.7265	0
Solyc06g072650	778.962	5.9706	0.5142	11.6122	0	0	7.0959	0
Solyc02g079510	179.528	7.772	0.6693	11.6114	0	0	8.9735	0
Solyc01g017050	1863.84	2.9941	0.2584	11.5889	0	0	3.6888	0
Solyc06g071060	978.139	3.8483	0.3332	11.5508	0	0	4.7119	0
Solyc08g076290	1753.84	-4.6716	0.4045	-11.5486	0	0	-5.6463	0
Solyc03g082370	2679.38	5.7915	0.5017	11.5428	0	0	6.9247	0
Solyc07g043320	15493.1	3.396	0.2944	11.5348	0	0	4.1902	0
Solyc03g007530	6560.48	4.7266	0.4098	11.5325	0	0	5.7084	0
Solyc07g053020	296.432	-4.6711	0.405	-11.5323	0	0	-5.6454	0
Solyc11g007490	4668.05	6.7072	0.5819	11.527	0	0	7.9124	0
Solyc03g097030	407.028	3.6199	0.3142	11.5204	0	0	4.4816	0
Solyc05g056370	580.456	-4.2631	0.3701	-11.5194	0	0	-5.2367	0
Solyc07g048060	588.004	8.0794	0.7018	11.5124	0	0	9.3072	0
Solyc06g005750	359.512	-3.4968	0.3041	-11.5001	0	0	-4.407	0
Solyc03g096670	715.924	5.8324	0.5072	11.4991	0	0	6.9775	0
Solyc07g055050	1328.32	-5.9096	0.5141	-11.4949	0	0	-6.9301	0
Solyc02g077370	2898.56	8.9398	0.7787	11.4806	0	0	10.148	0
Solyc06g071530	4523.61	3.4461	0.3005	11.4696	0	0	4.261	0
Solyc07g056080	138.01	8.1561	0.7115	11.4627	0	0	9.3659	0
Solyc10g074740	5228.15	4.7709	0.4165	11.4559	0	0	5.7651	0
Solyc02g024050	3227.24	3.5654	0.3113	11.455	0	0	4.4135	0
Solyc06g061070	2030.66	-4.8966	0.4276	-11.4501	0	0	-5.8673	0
Solyc02g093310	900.318	5.6563	0.4943	11.4434	0	0	6.7833	0
Solyc10g086710	863.503	6.747	0.5898	11.4397	0	0	7.9367	0
Solyc08g083060	1164.64	-3.3577	0.2936	-11.4379	0	0	-4.248	0
Solyc05g016310	2257.45	6.4599	0.5655	11.4244	0	0	7.6186	0
Solyc02g070770	328.954	-3.8196	0.3352	-11.3945	0	0	-4.7786	0
Solyc01g087960	416.767	11.2106	0.984	11.3927	0	0	12.2444	0
Solyc04g082010	2793.47	-5.456	0.4798	-11.3718	0	0	-6.4219	0
Solyc02g078900	3113.72	4.9431	0.4351	11.36	0	0	5.985	0
Solyc01g106610	777.011	5.2837	0.4653	11.3554	0	0	6.3886	0
Solyc03g114450	1424.18	-5.4987	0.4846	-11.3471	0	0	-6.4586	0
Solyc12g057160	415.876	5.2909	0.4663	11.347	0	0	6.3947	0
Solyc03g114000	1066.8	4.386	0.3867	11.3409	0	0	5.3464	0
Solyc05g016690	320.409	10.2605	0.9049	11.3392	0	0	11.373	0
Solyc04g074950	1622.08	5.5753	0.4919	11.3349	0	0	6.7157	0
Solyc09g014520	10534.8	-5.9054	0.5213	-11.3289	0	0	-6.9193	0
Solyc08g083050	616.798	4.5369	0.4005	11.327	0	0	5.5039	0
Solyc03g114150	2458.37	-3.5312	0.3118	-11.3266	0	0	-4.4399	0
Solyc03g097840	12562.9	6.2419	0.5519	11.3108	0	0	7.3935	0
Solyc08g016150	184.272	6.2283	0.5508	11.3087	0	0	7.3755	0
Solyc10g076510	22898.3	6.9997	0.6192	11.3036	0	0	8.179	0
Solyc12g088940	905.23	4.7046	0.4164	11.2985	0	0	5.6845	0
Solyc01g101170	2415.33	6.2318	0.5521	11.2871	0	0	7.3791	0
Solyc02g063160	801.076	2.5767	0.2285	11.2763	0	0	3.1986	0
Solyc06g082940	6706.21	-5.9088	0.5242	-11.2719	0	0	-6.9248	0
Solyc08g080310	697.553	12.6875	1.1258	11.2703	0	0	13.2958	0
Solyc09g007730	505.427	3.8359	0.3405	11.2651	0	0	4.6972	0
Solyc06g024210	6802.46	3.7863	0.3362	11.2625	0	0	4.6537	0
Solyc06g065990	1381.25	-6.3121	0.5605	-11.2617	0	0	-7.2626	0
Solyc03g116100	223.304	3.1176	0.2769	11.2601	0	0	3.8449	0
Solyc08g075970	618.773	4.3261	0.3845	11.2514	0	0	5.2881	0
Solyc12g014140	749.325	-6.0105	0.5344	-11.2474	0	0	-7.0127	0
Solyc07g064870	408.832	4.9313	0.4385	11.2468	0	0	5.9625	0
Solyc12g062940	157.798	7.3468	0.6533	11.2464	0	0	8.5853	0
Solyc07g005070	191.165	8.5812	0.7631	11.245	0	0	9.7385	0
Solyc10g052880	2846.77	2.9166	0.2597	11.2325	0	0	3.5949	0
Solyc01g066940	442.368	4.4895	0.3997	11.2315	0	0	5.4529	0
Solyc07g063730	712.803	7.1205	0.6341	11.2301	0	0	8.3243	0
Solyc08g080050	1600.51	-5.4991	0.4901	-11.2205	0	0	-6.4602	0
Solyc05g008220	5986.31	8.2091	0.7325	11.2067	0	0	9.4368	0
Solyc11g016930	140.789	3.7349	0.3337	11.1911	0	0	4.6081	0
Solyc11g006500	1148.55	2.8169	0.2518	11.1863	0	0	3.471	0
Solyc09g083190	723.59	-6.0706	0.5427	-11.1852	0	0	-7.0832	0
Solyc01g106890	652.407	4.0715	0.3643	11.177	0	0	4.9813	0
Solyc04g081510	2315.62	4.1461	0.3717	11.1554	0	0	5.0823	0
Solyc11g021150	1108.36	3.2425	0.2907	11.1522	0	0	4.0232	0
Solyc04g074420	327.732	5.597	0.502	11.1491	0	0	6.7352	0
Solyc02g062380	156.663	6.3825	0.5726	11.1463	0	0	7.5392	0
Solyc01g109680	229.89	3.1646	0.2841	11.1404	0	0	3.9152	0
Solyc10g044520	6309.22	-4.9248	0.4427	-11.1232	0	0	-5.8845	0
Solyc10g045420	1762.48	4.4504	0.4001	11.1233	0	0	5.4126	0
Solyc02g087110	4466.33	4.03	0.3623	11.122	0	0	4.9379	0
Solyc11g063520	143.363	3.5901	0.3229	11.1199	0	0	4.4446	0
Solyc07g065090	2908.62	3.7721	0.3399	11.0975	0	0	4.6381	0
Solyc02g077880	953.967	-4.8129	0.4338	-11.0952	0	0	-5.7836	0
Solyc02g071780	1582.67	3.4367	0.3098	11.0936	0	0	4.2467	0
Solyc10g018300	5734.93	-7.0653	0.6371	-11.0892	0	0	-8.0161	0
Solyc09g015820	370.015	2.6659	0.2405	11.084	0	0	3.27	0
Solyc02g078320	1198.57	3.8602	0.3484	11.0795	0	0	4.7241	0
Solyc07g063710	277.779	5.2481	0.4746	11.0576	0	0	6.3458	0
Solyc01g109040	1182.41	-5.6773	0.5139	-11.0466	0	0	-6.6536	0
Solyc03g083680	1122.21	6.749	0.6111	11.0441	0	0	7.9448	0
Solyc03g082520	1357.22	6.967	0.6316	11.0308	0	0	8.1477	0
Solyc01g006940	386.631	-4.28	0.3882	-11.0255	0	0	-5.2523	0
Solyc11g010730	185.567	2.9725	0.2697	11.023	0	0	3.6616	0
Solyc03g118240	545.677	-5.3177	0.4826	-11.0192	0	0	-6.2981	0
Solyc04g080170	489.097	2.8232	0.2563	11.0175	0	0	3.4818	0
Solyc02g088090	3262.92	7.1395	0.6481	11.0165	0	0	8.3695	0
Solyc12g043120	3687.28	2.6225	0.2381	11.0131	0	0	3.2431	0
Solyc06g060230	2636.59	2.806	0.2548	11.0125	0	0	3.4575	0
Solyc10g079100	101.708	6.1089	0.555	11.0079	0	0	7.2324	0
Solyc10g085010	14515	7.4854	0.68	11.0079	0	0	8.6833	0
Solyc01g102400	2336.17	4.7769	0.4343	10.9994	0	0	5.7719	0
Solyc05g008950	189.112	-5.0973	0.4637	-10.9933	0	0	-6.0667	0
Solyc03g053110	1285.05	-3.4171	0.3109	-10.9925	0	0	-4.3174	0
Solyc08g006750	5782.52	7.3188	0.6661	10.9881	0	0	8.5596	0
Solyc08g077880	1012.92	-3.7123	0.3379	-10.9873	0	0	-4.6622	0
Solyc03g113080	419.238	3.6091	0.3289	10.9729	0	0	4.4716	0
Solyc01g100460	187.274	4.4229	0.4032	10.9698	0	0	5.3783	0
Solyc08g007090	624.018	12.5045	1.1407	10.9624	0	0	13.1377	0
Solyc02g067790	1425.34	5.308	0.4848	10.9498	0	0	6.4241	0
Solyc02g086180	582.169	-4.1221	0.3769	-10.9357	0	0	-5.086	0
Solyc04g007620	306.627	10.8202	0.9899	10.9311	0	0	11.927	0
Solyc05g010000	846.315	12.8141	1.1726	10.9283	0	0	13.3993	0
Solyc09g007850	2809.45	-5.3008	0.4852	-10.9247	0	0	-6.2843	0
Solyc03g118450	366.276	7.0372	0.6447	10.9158	0	0	8.2186	0
Solyc03g112080	339.757	3.083	0.2827	10.9063	0	0	3.7961	0
Solyc06g067980	128.073	8.6396	0.7922	10.9051	0	0	9.8104	0
Solyc01g006950	10704.6	6.3515	0.5825	10.9034	0	0	7.5114	0
Solyc03g044380	812.385	2.9804	0.2734	10.902	0	0	3.6685	0
Solyc06g007190	1319.15	6.4115	0.5881	10.9017	0	0	7.5598	0
Solyc00g056680	240.984	3.7863	0.3475	10.8945	0	0	4.6529	0
Solyc06g066000	3121.86	-4.338	0.3982	-10.8943	0	0	-5.3115	0
Solyc01g097040	1309.27	3.2714	0.3003	10.8941	0	0	4.0599	0
Solyc03g120140	454.841	3.0636	0.2814	10.8873	0	0	3.766	0
Solyc06g006040	356.477	-4.1242	0.379	-10.8813	0	0	-5.0887	0
Solyc09g018010	451.678	-5.0985	0.4687	-10.8788	0	0	-6.0691	0
Solyc06g071070	4090.82	3.6171	0.3325	10.877	0	0	4.4783	0
Solyc00g102000	2191.09	3.5853	0.33	10.8652	0	0	4.4403	0
Solyc06g063370	21095.7	-6.5168	0.6004	-10.8535	0	0	-7.4619	0
Solyc09g008560	691.99	6.635	0.6116	10.8489	0	0	7.835	0
Solyc11g010500	4395.83	4.1071	0.3787	10.8444	0	0	5.0097	0
Solyc10g055740	1785.88	7.9016	0.7288	10.8413	0	0	9.109	0
Solyc05g006440	553.211	-5.5681	0.5141	-10.8317	0	0	-6.5582	0
Solyc07g055690	1311.97	4.5991	0.4247	10.8286	0	0	5.5716	0
Solyc09g009260	1667.02	3.3123	0.3063	10.8137	0	0	4.1009	0
Solyc01g010060	112.323	5.9029	0.5459	10.813	0	0	7.0419	0
Solyc07g055740	257.261	-5.3438	0.4945	-10.8064	0	0	-6.3234	0
Solyc02g032930	1524.72	3.6892	0.3418	10.792	0	0	4.5481	0
Solyc10g054010	194.152	3.9741	0.3683	10.79	0	0	4.8662	0
Solyc05g056200	334.778	3.7251	0.3456	10.7775	0	0	4.5987	0
Solyc10g039290	221.507	-4.3783	0.4067	-10.7663	0	0	-5.3592	0
Solyc02g078340	144.604	8.7889	0.8168	10.7598	0	0	9.9761	0
Solyc09g064530	376.321	3.0641	0.2849	10.7549	0	0	3.7678	0
Solyc02g020940	1888.82	-6.3343	0.5894	-10.7469	0	0	-7.2938	0
Solyc03g083090	1280.46	-2.9307	0.2727	-10.7459	0	0	-3.8	0
Solyc01g081340	55.2993	5.8758	0.5469	10.744	0	0	7.0224	0
Solyc09g092480	827.775	4.6541	0.4334	10.7387	0	0	5.6223	0
Solyc12g006850	1459.78	3.581	0.3335	10.738	0	0	4.4353	0
Solyc06g075550	697.054	2.5121	0.234	10.7377	0	0	3.117	0
Solyc05g009120	7457.15	7.2651	0.6768	10.7338	0	0	8.5073	0
Solyc01g103870	93.0539	7.1445	0.6658	10.7313	0	0	8.3833	0
Solyc07g054290	611.85	-4.3523	0.4061	-10.7167	0	0	-5.3317	0
Solyc11g017470	2978.88	3.0522	0.2849	10.7122	0	0	3.7504	0
Solyc01g088690	449.375	3.7913	0.3543	10.7016	0	0	4.6587	0
Solyc09g082470	1685.18	2.3565	0.2202	10.7005	0	0	2.8905	0
Solyc08g076220	10576.4	-4.5158	0.4222	-10.6967	0	0	-5.5077	0
Solyc02g085010	2027.37	7.4877	0.7002	10.6944	0	0	8.6884	0
Solyc11g073110	137.958	5.1943	0.4859	10.6909	0	0	6.2755	0
Solyc02g069450	1688.55	-6.0998	0.5707	-10.6889	0	0	-7.1073	0
Solyc11g017010	5137.4	-2.6611	0.2492	-10.6788	0	0	-3.5011	0
Solyc05g056170	7793.65	5.426	0.5083	10.674	0	0	6.5581	0
Solyc02g090490	10669.6	6.0994	0.5714	10.6738	0	0	7.2197	0
Solyc12g040570	260.424	4.0233	0.378	10.6451	0	0	4.9335	0
Solyc03g005040	260.918	9.8896	0.9293	10.6424	0	0	11.0379	0
Solyc12g005850	1569.71	4.4289	0.4162	10.6425	0	0	5.3923	0
Solyc02g068090	956.37	-3.6236	0.3407	-10.6364	0	0	-4.5558	0
Solyc03g082960	370.137	-4.735	0.4454	-10.6319	0	0	-5.7064	0
Solyc08g078960	1678.16	3.0767	0.2897	10.6196	0	0	3.7881	0
Solyc01g098850	67.0019	6.413	0.6041	10.6158	0	0	7.5715	0
Solyc09g090130	1746.02	5.541	0.522	10.6153	0	0	6.687	0
Solyc07g056020	1754.6	-4.8908	0.4608	-10.6145	0	0	-5.8618	0
Solyc08g028780	1999.09	4.7485	0.4474	10.6141	0	0	5.7245	0
Solyc01g111630	4533.02	-4.6919	0.4424	-10.6052	0	0	-5.6629	0
Solyc05g056300	1257.14	-5.0502	0.4764	-10.6016	0	0	-6.0229	0
Solyc12g009650	4921.77	-5.3209	0.5019	-10.6007	0	0	-6.3088	0
Solyc02g083360	1309.78	5.1028	0.482	10.5878	0	0	6.1719	0
Solyc02g062550	2392.85	6.8705	0.649	10.5861	0	0	8.0547	0
Solyc11g072630	644.774	5.292	0.5003	10.5771	0	0	6.3966	0
Solyc05g009420	925.512	4.8714	0.4606	10.576	0	0	5.8783	0
Solyc10g018120	126.344	4.6098	0.436	10.5738	0	0	5.5824	0
Solyc01g109790	267.247	-3.7508	0.3549	-10.5681	0	0	-4.6997	0
Solyc02g083590	2956.27	2.4546	0.2326	10.5547	0	0	3.0395	0
Solyc07g040750	54.1215	4.8146	0.4565	10.5473	0	0	5.8279	0
Solyc10g084170	292.291	3.8031	0.3606	10.5454	0	0	4.6721	0
Solyc12g013810	703.858	-5.3426	0.5066	-10.545	0	0	-6.3217	0
Solyc11g010390	549.667	4.9497	0.4697	10.5378	0	0	5.9975	0
Solyc06g005650	666.214	3.3624	0.3196	10.5193	0	0	4.1398	0
Solyc01g103580	593.572	5.1797	0.4926	10.5154	0	0	6.2649	0
Solyc05g053890	420.139	4.5292	0.4307	10.5148	0	0	5.4975	0
Solyc06g082950	2579.68	-6.0415	0.5751	-10.5048	0	0	-7.051	0
Solyc08g078040	1236.71	4.6767	0.446	10.4865	0	0	5.6445	0
Solyc06g068670	1555.56	-3.5763	0.3413	-10.4799	0	0	-4.4945	0
Solyc04g009920	850.27	2.753	0.2627	10.4789	0	0	3.3961	0
Solyc07g063190	1473.17	-4.5469	0.4342	-10.4711	0	0	-5.5452	0
Solyc02g086830	554.702	-3.1864	0.3044	-10.4678	0	0	-4.0834	0
Solyc06g074940	637.686	4.484	0.4288	10.4569	0	0	5.4496	0
Solyc02g080570	752.333	-3.826	0.3659	-10.4561	0	0	-4.7857	0
Solyc02g080930	444.084	12.0344	1.1512	10.4533	0	0	12.8797	0
Solyc09g011810	2017.3	-5.2959	0.5072	-10.4419	0	0	-6.2782	0
Solyc02g068470	253.615	6.727	0.6444	10.4385	0	0	7.9283	0
Solyc03g020000	117.057	4.9637	0.4755	10.4379	0	0	6.0112	0
Solyc07g018360	1097.82	-4.2316	0.4057	-10.43	0	0	-5.2083	0
Solyc01g107860	2064.74	3.347	0.3216	10.4077	0	0	4.1269	0
Solyc08g005960	1412.45	-6.4132	0.6164	-10.4044	0	0	-7.3845	0
Solyc01g086960	3027.35	2.5599	0.2463	10.3926	0	0	3.1776	0
Solyc11g069880	111.718	6.9759	0.6712	10.3927	0	0	8.1567	0
Solyc03g119860	364.626	-5.3616	0.5159	-10.392	0	0	-6.3376	0
Solyc11g011500	126.413	6.9922	0.6729	10.391	0	0	8.1742	0
Solyc02g087330	2109.56	3.6895	0.3551	10.3899	0	0	4.5498	0
Solyc02g087740	90.8302	5.3211	0.5123	10.3865	0	0	6.4501	0
Solyc05g055030	227.117	10.3937	1.0007	10.3859	0	0	11.5118	0
Solyc04g064720	437.457	-5.2986	0.5103	-10.384	0	0	-6.2822	0
Solyc08g082670	1058.14	-4.7049	0.4532	-10.3823	0	0	-5.6759	0
Solyc04g079350	2201.59	5.0455	0.4864	10.3721	0	0	6.1198	0
Solyc03g005230	2876.63	-3.4585	0.3335	-10.37	0	0	-4.3563	0
Solyc11g006240	292.34	10.6746	1.0298	10.3661	0	0	11.7118	0
Solyc06g075100	1487	8.7338	0.8431	10.3596	0	0	9.9124	0
Solyc01g101050	355.868	10.8687	1.0512	10.3396	0	0	11.9682	0
Solyc04g016320	67.3771	5.7209	0.5534	10.337	0	0	6.831	0
Solyc02g088220	1016.04	3.4758	0.3363	10.3367	0	0	4.3181	0
Solyc01g067380	125.125	3.5979	0.3482	10.3336	0	0	4.4644	0
Solyc01g066720	1935.61	4.0111	0.3884	10.3277	0	0	4.9129	0
Solyc01g099820	66.0906	4.8324	0.4682	10.3216	0	0	5.838	0
Solyc05g055270	282.821	9.2636	0.8975	10.3216	0	0	10.4627	0
Solyc12g098910	2115.53	4.6086	0.4471	10.3084	0	0	5.5779	0
Solyc04g072740	556.71	-5.742	0.557	-10.308	0	0	-6.7604	0
Solyc03g006870	246.757	-3.3668	0.3267	-10.305	0	0	-4.2597	0
Solyc05g054480	390.981	5.0278	0.4879	10.3042	0	0	6.1001	0
Solyc01g099810	374.337	3.7227	0.3614	10.3004	0	0	4.596	0
Solyc04g079260	2377.58	9.0383	0.8775	10.2995	0	0	10.2245	0
Solyc05g055990	572.728	-3.8703	0.3758	-10.2984	0	0	-4.8383	0
Solyc11g069430	858.081	-3.5838	0.3481	-10.2969	0	0	-4.5017	0
Solyc10g076780	2076.45	6.0403	0.587	10.29	0	0	7.1652	0
Solyc03g113060	363.723	-4.4487	0.4325	-10.2847	0	0	-5.4316	0
Solyc06g050140	231.186	10.3891	1.0115	10.2707	0	0	11.4754	0
Solyc03g115870	829.054	4.9131	0.4784	10.2693	0	0	5.9342	0
Solyc03g119540	412.909	-7.1419	0.6958	-10.2649	0	0	-8.0706	0
Solyc11g067190	922.632	6.5587	0.6396	10.2551	0	0	7.7567	0
Solyc01g007960	617.102	7.73	0.7538	10.255	0	0	8.9373	0
Solyc06g024230	247.001	4.3381	0.4235	10.2434	0	0	5.2963	0
Solyc01g009870	133.955	6.9435	0.6782	10.238	0	0	8.1389	0
Solyc02g082930	485.717	4.5643	0.4461	10.2323	0	0	5.5345	0
Solyc09g074350	1111.62	7.1474	0.6986	10.2304	0	0	8.3876	0
Solyc06g076070	364.519	4.9273	0.4817	10.2295	0	0	5.9528	0
Solyc03g115540	184.757	-4.9485	0.4839	-10.2254	0	0	-5.9114	0
Solyc01g109500	430.146	-7.0167	0.6863	-10.2235	0	0	-7.9673	0
Solyc06g008550	488.786	12.0827	1.1819	10.2227	0	0	12.934	0
Solyc06g035960	18519.4	5.5298	0.541	10.2213	0	0	6.674	0
Solyc01g103990	2195.99	2.3016	0.2252	10.2207	0	0	2.8338	0
Solyc08g080940	6325.23	3.8768	0.3794	10.2187	0	0	4.7369	0
Solyc07g005440	5285.89	2.2443	0.2197	10.2154	0	0	2.8004	0
Solyc07g062730	286.275	-4.6707	0.4574	-10.2123	0	0	-5.642	0
Solyc09g075820	7702.94	6.0796	0.5956	10.2078	0	0	7.2007	0
Solyc12g019890	1489.72	4.0451	0.3968	10.1939	0	0	4.9498	0
Solyc01g095490	494.197	3.2234	0.3164	10.1881	0	0	3.9828	0
Solyc10g080010	3738.37	5.3815	0.5284	10.184	0	0	6.5214	0
Solyc12g055930	812.561	3.8059	0.3739	10.1803	0	0	4.6778	0
Solyc11g010380	7329.85	3.7585	0.3692	10.1793	0	0	4.6274	0
Solyc06g051720	430.236	2.4452	0.2405	10.1673	0	0	3.017	0
Solyc01g087560	4072.51	3.6101	0.3551	10.1662	0	0	4.4727	0
Solyc11g011120	1967.95	3.9566	0.3893	10.1636	0	0	4.8543	0
Solyc01g090680	453.185	-5.3979	0.5312	-10.1616	0	0	-6.3804	0
Solyc11g007020	2347.88	3.3241	0.3273	10.1556	0	0	4.1152	0
Solyc09g066200	258.619	9.8741	0.9723	10.1552	0	0	11.0133	0
Solyc01g097810	1096.56	-2.3172	0.2282	-10.1544	0	0	-3.1159	0
Solyc07g045540	344.138	-5.261	0.5182	-10.1523	0	0	-6.2456	0
Solyc04g008100	3772.1	7.6263	0.7512	10.1521	0	0	8.8053	0
Solyc01g096720	2208.02	5.4785	0.5397	10.1508	0	0	6.6167	0
Solyc02g093970	267.537	-3.2719	0.3225	-10.1437	0	0	-4.165	0
Solyc07g063890	1791.98	2.6664	0.2629	10.1431	0	0	3.2711	0
Solyc11g044840	1213.74	9.172	0.905	10.1352	0	0	10.3371	0
Solyc03g112040	481.702	5.771	0.5697	10.1301	0	0	6.9036	0
Solyc09g005860	230.231	-3.2153	0.3174	-10.1295	0	0	-4.1082	0
Solyc02g065400	9883.08	-4.9957	0.4933	-10.1269	0	0	-5.9692	0
Solyc12g099340	1210.35	2.8234	0.2788	10.1266	0	0	3.4826	0
Solyc01g098580	237.122	3.2248	0.3185	10.1239	0	0	3.9848	0
Solyc11g045440	329.946	2.8936	0.2859	10.1202	0	0	3.5721	0
Solyc07g053630	416.165	-6.7275	0.6649	-10.1182	0	0	-7.6599	0
Solyc09g091840	6281.85	2.9705	0.2936	10.1179	0	0	3.6579	0
Solyc08g076650	167.787	-3.5648	0.3524	-10.1168	0	0	-4.4813	0
Solyc09g074890	67.2949	6.2284	0.6157	10.1163	0	0	7.3771	0
Solyc06g009760	89.8858	4.4111	0.4363	10.1112	0	0	5.3655	0
Solyc06g053670	1520.91	3.3105	0.3274	10.111	0	0	4.0977	0
Solyc11g011340	4508.7	6.5483	0.6476	10.1111	0	0	7.7176	0
Solyc08g065220	9930.4	-5.3995	0.535	-10.0931	0	0	-6.3855	0
Solyc02g071130	634.427	8.4075	0.8334	10.0879	0	0	9.5682	0
Solyc03g058890	78.0274	7.9752	0.7908	10.085	0	0	9.1755	0
Solyc08g078650	1106.72	5.9104	0.5862	10.0829	0	0	7.0481	0
Solyc04g054950	1789.9	3.6668	0.3638	10.0788	0	0	4.5248	0
Solyc01g097770	803.824	-5.1665	0.513	-10.0707	0	0	-6.1276	0
Solyc04g057830	612.977	5.4329	0.5397	10.0663	0	0	6.5618	0
Solyc02g082250	3709.13	3.5766	0.3553	10.0657	0	0	4.4252	0
Solyc03g123410	286.578	-6.0735	0.6035	-10.0646	0	0	-7.0871	0
Solyc05g052280	216.372	4.9704	0.4939	10.0639	0	0	6.0246	0
Solyc01g097060	249.51	11.3385	1.1268	10.0628	0	0	12.3711	0
Solyc10g017570	257.045	5.2066	0.5174	10.0623	0	0	6.2893	0
Solyc03g080060	290.171	-3.837	0.3814	-10.061	0	0	-4.8012	0
Solyc03g111100	74.4749	7.9065	0.7861	10.0583	0	0	9.1164	0
Solyc01g091320	220.023	-3.7403	0.3721	-10.0532	0	0	-4.6924	0
Solyc03g044900	90.8682	4.9967	0.497	10.0532	0	0	6.0503	0
Solyc01g073640	1977.32	-5.9105	0.5887	-10.0405	0	0	-6.9369	0
Solyc10g005630	1433.44	3.6113	0.3597	10.04	0	0	4.4739	0
Solyc06g005710	1090.25	-5.374	0.5354	-10.038	0	0	-6.359	0
Solyc01g102680	141.1	4.1574	0.4145	10.0311	0	0	5.0957	0
Solyc11g007470	105.86	5.1667	0.5152	10.0278	0	0	6.2465	0
Solyc01g096510	2098.64	7.3615	0.7344	10.0238	0	0	8.6019	0
Solyc03g044470	232.388	-3.5612	0.3553	-10.0238	0	0	-4.4789	0
Solyc04g078640	624.2	3.8575	0.385	10.0207	0	0	4.7202	0
Solyc10g005620	399.142	3.5718	0.3565	10.0193	0	0	4.4213	0
Solyc08g082660	367.696	-5.7068	0.5698	-10.0155	0	0	-6.7154	0
Solyc07g007050	156.809	3.155	0.3155	10.0014	0	0	3.8927	0
Solyc02g071970	374.31	5.3384	0.5342	9.9934	0	0	6.471	0
Solyc04g054690	1234.48	4.199	0.4206	9.984	0	0	5.1401	0
Solyc04g077390	783.701	-3.4908	0.3497	-9.9829	0	0	-4.4	0
Solyc06g005170	2059.98	2.6831	0.2688	9.9825	0	0	3.2998	0
Solyc03g113800	1267.63	-2.0588	0.2065	-9.9724	0	0	-2.7808	0
Solyc02g081890	111.844	6.1213	0.6139	9.9709	0	0	7.2508	0
Solyc06g083680	987.248	-4.606	0.4623	-9.9642	0	0	-5.5854	0
Solyc09g064510	1721.06	3.5521	0.3565	9.9637	0	0	4.3979	0
Solyc02g069290	762.949	-3.886	0.3904	-9.9531	0	0	-4.8544	0
Solyc06g005520	2157.71	3.8884	0.3908	9.9489	0	0	4.7609	0
Solyc12g056550	719.985	3.3462	0.3365	9.9446	0	0	4.1263	0
Solyc05g005150	3625.29	5.3203	0.5365	9.9165	0	0	6.4461	0
Solyc03g111720	2567.44	3.8029	0.3835	9.9151	0	0	4.6709	0
Solyc01g106830	56.5385	6.2986	0.6357	9.9075	0	0	7.4628	0
Solyc05g009780	309.233	-4.4805	0.4523	-9.9066	0	0	-5.4715	0
Solyc06g074890	220.214	-5.6933	0.5748	-9.9051	0	0	-6.6861	0
Solyc12g013620	3402.46	4.4898	0.4534	9.9021	0	0	5.4556	0
Solyc10g050440	255.589	-3.9124	0.3953	-9.8971	0	0	-4.8793	0
Solyc08g077560	204.842	3.3503	0.3386	9.8941	0	0	4.1284	0
Solyc09g098290	191.762	-4.4813	0.453	-9.8936	0	0	-5.4734	0
Solyc10g076600	1181.68	3.452	0.3489	9.893	0	0	4.2696	0
Solyc02g085760	919.082	-4.6648	0.4718	-9.8863	0	0	-5.6356	0
Solyc01g095670	549.505	-4.2817	0.4332	-9.8845	0	0	-5.254	0
Solyc02g093710	760.365	2.2813	0.2308	9.8832	0	0	2.8237	0
Solyc04g082310	190.625	-3.3903	0.3435	-9.8689	0	0	-4.2838	0
Solyc10g006370	221.412	-4.1578	0.4213	-9.8688	0	0	-5.127	0
Solyc12g014250	863.579	-4.0357	0.4089	-9.8687	0	0	-5.0042	0
Solyc04g056580	933.469	-4.7045	0.4771	-9.8614	0	0	-5.6737	0
Solyc02g078170	534.461	3.3582	0.3406	9.8601	0	0	4.1326	0
Solyc01g067290	348.536	-5.4609	0.5539	-9.8587	0	0	-6.4257	0
Solyc05g006560	380.747	2.9562	0.2999	9.8578	0	0	3.6386	0
Solyc12g013710	1697.63	-8.3699	0.8492	-9.8566	0	0	-9.2443	0
Solyc08g080630	2261.69	3.9494	0.4008	9.8541	0	0	4.8404	0
Solyc01g079790	557.373	-3.9199	0.3979	-9.8502	0	0	-4.888	0
Solyc11g006720	266.025	2.9169	0.2962	9.8478	0	0	3.5955	0
Solyc01g096320	94.8586	6.1183	0.622	9.8358	0	0	7.2414	0
Solyc07g006280	5546.26	3.6698	0.3732	9.832	0	0	4.5263	0
Solyc10g008150	605.039	8.11	0.8249	9.8319	0	0	9.3301	0
Solyc08g016770	3388.1	7.6434	0.7776	9.8293	0	0	8.8253	0
Solyc07g066310	27965.5	-3.6126	0.3677	-9.8244	0	0	-4.5426	0
Solyc03g082890	367.624	-3.8823	0.3952	-9.8237	0	0	-4.8507	0
Solyc09g091670	20937.2	7.2338	0.7367	9.8195	0	0	8.4645	0
Solyc05g047530	3170.43	5.9739	0.6084	9.8192	0	0	7.0998	0
Solyc04g074730	5199.26	5.3414	0.5444	9.8122	0	0	6.4727	0
Solyc05g007510	338.806	-4.7332	0.4826	-9.8085	0	0	-5.7029	0
Solyc05g010470	929.418	4.6921	0.4784	9.8076	0	0	5.6621	0
Solyc04g074480	28591.1	3.9473	0.4025	9.8071	0	0	4.8394	0
Solyc05g005070	1194.3	4.1841	0.4267	9.8048	0	0	5.1245	0
Solyc02g064980	65.9981	5.6932	0.5808	9.8031	0	0	6.8113	0
Solyc06g007180	686.71	5.7248	0.584	9.8024	0	0	6.8368	0
Solyc01g098640	508.366	-5.3052	0.5412	-9.8022	0	0	-6.2866	0
Solyc04g007580	935.762	5.3981	0.5507	9.802	0	0	6.5353	0
Solyc03g096850	781.025	-4.7212	0.4817	-9.8001	0	0	-5.6929	0
Solyc00g048510	674.993	3.9206	0.4002	9.7969	0	0	4.8171	0
Solyc02g064770	348.953	-4.2792	0.4369	-9.7952	0	0	-5.251	0
Solyc11g042640	695.014	-5.2508	0.5367	-9.7841	0	0	-6.232	0
Solyc09g011510	202.275	11.0557	1.13	9.7836	0	0	12.0896	0
Solyc05g056050	3737.7	-6.0883	0.6225	-9.7809	0	0	-7.0961	0
Solyc07g056600	80.9365	7.9924	0.8172	9.7802	0	0	9.2128	0
Solyc10g054030	694.465	2.5579	0.2615	9.7802	0	0	3.1759	0
Solyc12g062250	336.386	-4.9267	0.5038	-9.7795	0	0	-5.8879	0
Solyc01g017490	1424.3	3.3951	0.3478	9.7626	0	0	4.1898	0
Solyc02g079950	9112.82	-5.8175	0.5961	-9.7588	0	0	-6.8118	0
Solyc04g063280	1640.24	2.7351	0.2804	9.7558	0	0	3.37	0
Solyc11g015890	199.07	2.9899	0.3065	9.7539	0	0	3.6843	0
Solyc12g088850	297.987	11.4581	1.175	9.752	0	0	12.442	0
Solyc02g086730	489.442	-4.3558	0.4467	-9.7517	0	0	-5.3341	0
Solyc12g099260	15028.1	4.7113	0.4832	9.7498	0	0	5.6942	0
Solyc01g109850	1152.1	-2.1696	0.2226	-9.7463	0	0	-2.9196	0
Solyc02g092530	330.305	-5.7942	0.5945	-9.746	0	0	-6.7964	0
Solyc03g120850	854.476	-4.4835	0.4602	-9.7424	0	0	-5.4772	0
Solyc09g061310	1729.5	2.9178	0.2995	9.7422	0	0	3.5967	0
Solyc11g007770	3670.85	4.6949	0.4823	9.7349	0	0	5.6657	0
Solyc08g081760	2189.39	2.1815	0.2241	9.7347	0	0	2.7427	0
Solyc03g119440	2357.74	3.102	0.3188	9.7302	0	0	3.822	0
Solyc12g009240	109.412	7.1316	0.7332	9.7265	0	0	8.3432	0
Solyc01g009430	672.177	-2.759	0.2837	-9.7257	0	0	-3.6037	0
Solyc12g014080	315.998	2.3281	0.2394	9.7247	0	0	2.8554	0
Solyc10g084000	76.4833	4.306	0.4429	9.7226	0	0	5.2677	0
Solyc11g068460	678.325	2.9934	0.3083	9.7108	0	0	3.6881	0
Solyc12g014010	8723.34	5.5706	0.5737	9.7093	0	0	6.7109	0
Solyc06g071990	1230.03	5.3168	0.5479	9.7033	0	0	6.4295	0
Solyc08g078700	1096.56	5.1264	0.5283	9.7031	0	0	6.2059	0
Solyc01g106480	2785.24	-5.0678	0.5225	-9.6987	0	0	-6.0447	0
Solyc04g014600	69.5272	4.6957	0.4843	9.6951	0	0	5.6666	0
Solyc11g007730	435.566	3.5736	0.3686	9.6944	0	0	4.4236	0
Solyc02g077570	179.355	10.9022	1.1281	9.6642	0	0	11.9973	0
Solyc10g062160	359.019	5.0106	0.5185	9.6639	0	0	6.0839	0
Solyc02g065550	2981.28	5.7352	0.5937	9.6602	0	0	6.8446	0
Solyc06g075370	457.132	4.4011	0.4557	9.6585	0	0	5.3576	0
Solyc03g112760	535.211	-6.3041	0.6532	-9.6507	0	0	-7.2485	0
Solyc11g020280	907.443	-4.2381	0.4392	-9.65	0	0	-5.2159	0
Solyc11g066140	233.151	11.1785	1.1593	9.6429	0	0	12.1814	0
Solyc12g008770	775.277	2.7065	0.2808	9.6387	0	0	3.3351	0
Solyc07g045100	2240.41	4.8553	0.5039	9.6353	0	0	5.85	0
Solyc03g006610	1360.81	3.8068	0.3952	9.6337	0	0	4.6795	0
Solyc12g006140	2618.08	-7.0204	0.729	-9.6307	0	0	-7.9793	0
Solyc06g036440	172.297	10.8521	1.1269	9.6302	0	0	11.9437	0
Solyc02g069060	222.458	3.0737	0.3192	9.6284	0	0	3.786	0
Solyc01g073890	1136	5.3498	0.5558	9.6259	0	0	6.4821	0
Solyc08g066880	2818.05	8.9597	0.9309	9.6244	0	0	10.1711	0
Solyc04g082890	1190.69	1.8143	0.1885	9.6241	0	0	2.3682	0
Solyc12g008980	419.611	-4.4244	0.4599	-9.6203	0	0	-5.4096	0
Solyc08g075020	977.569	3.6886	0.3835	9.6185	0	0	4.5457	0
Solyc08g013970	166.648	3.3704	0.3505	9.6164	0	0	4.1513	0
Solyc03g093240	566.675	-3.1401	0.3266	-9.616	0	0	-4.0407	0
Solyc12g057100	267.334	-2.7969	0.2909	-9.6138	0	0	-3.6504	0
Solyc05g051510	144.575	3.0316	0.3153	9.6134	0	0	3.7117	0
Solyc12g100240	55.8255	6.3122	0.6568	9.6104	0	0	7.483	0
Solyc01g087020	537.66	6.0482	0.6294	9.6099	0	0	7.1699	0
Solyc07g049460	430.611	9.0448	0.9415	9.6065	0	0	10.2344	0
Solyc02g093630	765.307	-2.3381	0.2434	-9.6062	0	0	-3.1375	0
Solyc03g083100	438.364	-3.6214	0.3773	-9.5975	0	0	-4.5544	0
Solyc09g066160	355.304	11.6011	1.2094	9.5922	0	0	12.6282	0
Solyc07g043310	7556.01	3.2718	0.3414	9.5831	0	0	4.0611	0
Solyc06g068900	321.844	11.4964	1.2002	9.5784	0	0	12.4781	0
Solyc03g044160	148.911	-4.3183	0.451	-9.5742	0	0	-5.2912	0
Solyc01g056780	317.379	-4.308	0.4503	-9.5681	0	0	-5.2793	0
Solyc03g096800	1181.76	-3.6464	0.3812	-9.566	0	0	-4.5784	0
Solyc12g094640	3279.53	-6.2576	0.6544	-9.5617	0	0	-7.2185	0
Solyc05g041910	13920.6	4.2404	0.4435	9.5608	0	0	5.1826	0
Solyc07g061790	291.503	-4.8925	0.5119	-9.5579	0	0	-5.8633	0
Solyc01g057910	134.524	4.468	0.4675	9.5564	0	0	5.4367	0
Solyc08g041860	776.743	2.7078	0.2834	9.5553	0	0	3.3358	0
Solyc03g005010	167.35	-4.1203	0.4312	-9.5543	0	0	-5.0844	0
Solyc12g089010	149.957	3.4467	0.3608	9.554	0	0	4.262	0
Solyc10g074730	90.487	6.5984	0.6914	9.5439	0	0	7.7962	0
Solyc01g107780	3235.51	4.6239	0.4845	9.5429	0	0	5.5966	0
Solyc09g059430	2141.69	3.9536	0.4143	9.5423	0	0	4.8508	0
Solyc10g055800	32484.4	5.1372	0.5387	9.536	0	0	6.2173	0
Solyc05g009730	150.192	3.7742	0.3959	9.5328	0	0	4.6398	0
Solyc09g098040	1450.35	-3.4719	0.3643	-9.5305	0	0	-4.3752	0
Solyc05g008310	1455.05	4.8903	0.5132	9.5299	0	0	5.9101	0
Solyc10g006900	1089.15	-6.875	0.7218	-9.5245	0	0	-7.7743	0
Solyc01g006580	42.5154	4.9664	0.5215	9.5239	0	0	6.0146	0
Solyc07g005830	396.552	-5.0784	0.5332	-9.5239	0	0	-6.0525	0
Solyc12g011000	2477.37	2.7376	0.2875	9.5232	0	0	3.372	0
Solyc02g080920	277.446	11.33	1.1898	9.5224	0	0	12.3343	0
Solyc02g092560	780.702	-4.5222	0.4749	-9.5215	0	0	-5.5156	0
Solyc06g036290	1646.7	4.7166	0.4955	9.5197	0	0	5.6983	0
Solyc06g076790	562.239	-5.6798	0.5967	-9.5186	0	0	-6.6644	0
Solyc03g120630	783.123	-3.5663	0.3749	-9.5137	0	0	-4.4848	0
Solyc09g097850	212.272	4.7655	0.501	9.5125	0	0	5.7613	0
Solyc09g090900	69.6756	7.8044	0.8208	9.5084	0	0	8.9945	0
Solyc10g055420	53.9261	4.9993	0.5258	9.5072	0	0	6.0524	0
Solyc06g071830	100.517	4.1972	0.4421	9.4946	0	0	5.1372	0
Solyc09g074520	259.486	-3.9371	0.4148	-9.4907	0	0	-4.9039	0
Solyc05g054800	2907.96	3.2977	0.3477	9.484	0	0	4.0862	0
Solyc07g005080	107.464	8.3174	0.8772	9.4822	0	0	9.5179	0
Solyc03g113130	96.1946	8.6431	0.9117	9.4802	0	0	9.8176	0
Solyc08g083360	1029.06	-5.165	0.5448	-9.4798	0	0	-6.1218	0
Solyc01g006050	124.45	8.9482	0.9453	9.4658	0	0	10.158	0
Solyc03g120640	4911.18	-4.8102	0.5086	-9.4581	0	0	-5.7784	0
Solyc03g120390	630.365	2.8746	0.304	9.4562	0	0	3.5515	0
Solyc11g005860	145.582	9.0906	0.9614	9.4554	0	0	10.2696	0
Solyc03g119150	687.262	-5.7989	0.6139	-9.4468	0	0	-6.8009	0
Solyc00g227860	1172.41	-3.9079	0.4137	-9.4452	0	0	-4.8732	0
Solyc06g060340	2502.47	-5.7526	0.61	-9.4304	0	0	-6.7665	0
Solyc06g050790	78.5536	3.8644	0.4098	9.4291	0	0	4.7283	0
Solyc04g051500	3337.74	3.7939	0.4027	9.4203	0	0	4.663	0
Solyc10g086730	784.428	-3.4625	0.3678	-9.4148	0	0	-4.3647	0
Solyc12g009600	471.293	-4.5176	0.4799	-9.414	0	0	-5.5096	0
Solyc01g097120	781.705	2.3578	0.2505	9.4127	0	0	2.8919	0
Solyc03g005190	255.27	-4.8018	0.5102	-9.412	0	0	-5.7694	0
Solyc06g069570	3847.82	3.4563	0.3676	9.4032	0	0	4.2794	0
Solyc07g053010	193.653	-3.5941	0.3824	-9.3996	0	0	-4.5158	0
Solyc04g077780	946.56	-4.4224	0.4708	-9.3928	0	0	-5.4006	0
Solyc08g082170	345.389	-3.7559	0.4	-9.3898	0	0	-4.7044	0
Solyc07g065260	164.607	-3.2831	0.3497	-9.3892	0	0	-4.1786	0
Solyc12g006380	1628.97	3.2165	0.3426	9.3884	0	0	3.9794	0
Solyc01g090790	532.077	-4.1891	0.4464	-9.3833	0	0	-5.1693	0
Solyc06g051460	168.582	-5.6229	0.5994	-9.3804	0	0	-6.603	0
Solyc10g083290	6401.34	4.8602	0.5182	9.3793	0	0	5.8659	0
Solyc04g014680	130.886	-3.6994	0.3946	-9.3743	0	0	-4.6466	0
Solyc01g097860	732.518	-4.998	0.5332	-9.3734	0	0	-5.9724	0
Solyc01g058500	691.826	3.67	0.3917	9.3704	0	0	4.5274	0
Solyc07g006890	5846.28	4.5276	0.4832	9.3697	0	0	5.4943	0
Solyc11g011050	85.8662	4.561	0.4869	9.3671	0	0	5.5318	0
Solyc04g056320	415.114	2.3519	0.2511	9.3667	0	0	2.8771	0
Solyc01g097910	342.226	-5.6642	0.6051	-9.3606	0	0	-6.6402	0
Solyc04g016420	85.1271	6.0184	0.6432	9.3569	0	0	7.1475	0
Solyc06g051960	563.337	-3.3665	0.3599	-9.3552	0	0	-4.259	0
Solyc01g068450	222.471	2.7658	0.2957	9.3531	0	0	3.4067	0
Solyc06g009020	15133.4	3.9182	0.4191	9.3492	0	0	4.8073	0
Solyc06g051200	671.943	-4.2335	0.4534	-9.3382	0	0	-5.2106	0
Solyc04g005160	25894.4	4.1308	0.4426	9.3329	0	0	5.0503	0
Solyc03g097410	1315.96	5.6214	0.6025	9.3299	0	0	6.7494	0
Solyc09g098000	45.8508	6.5986	0.7077	9.3244	0	0	7.7977	0
Solyc01g094290	1097.21	-2.7078	0.2905	-9.322	0	0	-3.5554	0
Solyc10g085000	2130.25	3.4778	0.3731	9.3213	0	0	4.3195	0
Solyc05g007950	181.777	5.4948	0.5896	9.3189	0	0	6.6318	0
Solyc03g112700	1457.31	4.216	0.4525	9.3174	0	0	5.1616	0
Solyc09g056100	36.3902	5.0349	0.5405	9.3144	0	0	6.1029	0
Solyc03g115860	1464.73	3.088	0.3316	9.3119	0	0	3.8023	0
Solyc04g074020	264.674	-5.6155	0.6031	-9.3108	0	0	-6.5987	0
Solyc11g005700	409.801	3.4736	0.3733	9.304	0	0	4.3147	0
Solyc02g089720	1003.54	2.8709	0.3086	9.3033	0	0	3.5455	0
Solyc11g072550	1246.45	2.6065	0.2805	9.2934	0	0	3.2235	0
Solyc07g065500	805.049	-5.4239	0.5838	-9.2909	0	0	-6.4002	0
Solyc06g065740	400.209	2.1585	0.2324	9.2893	0	0	2.7311	0
Solyc04g009540	619.142	-3.178	0.3422	-9.2866	0	0	-4.0729	0
Solyc08g079070	393.762	-2.9088	0.3134	-9.2825	0	0	-3.7778	0
Solyc06g071290	324.876	-4.0257	0.4338	-9.2801	0	0	-4.9966	0
Solyc01g079200	64.5326	6.4488	0.6952	9.2759	0	0	7.6034	0
Solyc12g056960	1445.54	4.2067	0.4536	9.2743	0	0	5.1462	0
Solyc04g078610	116.193	-4.2601	0.4595	-9.2705	0	0	-5.234	0
Solyc04g071580	259.693	6.7831	0.7319	9.2677	0	0	7.9798	0
Solyc04g080680	331.866	2.5014	0.2701	9.261	0	0	3.1053	0
Solyc05g007780	561.572	-6.2147	0.6712	-9.2587	0	0	-7.1921	0
Solyc07g064440	1131.25	2.9909	0.323	9.2587	0	0	3.6858	0
Solyc01g009480	131.623	6.1688	0.6663	9.2583	0	0	7.2889	0
Solyc05g005260	4804.97	4.316	0.4663	9.2556	0	0	5.28	0
Solyc01g109140	23498.5	6.8053	0.7353	9.2547	0	0	8.0023	0
Solyc12g008970	987.055	2.4631	0.2663	9.25	0	0	3.0489	0
Solyc02g079180	185.488	4.7098	0.5092	9.2497	0	0	5.6908	0
Solyc02g094130	925.922	-1.9228	0.208	-9.2441	0	0	-2.6074	0
Solyc03g007080	38.5486	4.5749	0.4949	9.244	0	0	5.5454	0
Solyc11g027710	5181.54	3.7138	0.4018	9.2438	0	0	4.5811	0
Solyc03g117640	259.025	4.2966	0.4651	9.2372	0	0	5.256	0
Solyc04g056340	1311.55	3.3298	0.3606	9.2341	0	0	4.118	0
Solyc10g049630	821.114	3.7024	0.401	9.234	0	0	4.5623	0
Solyc01g006020	613.272	-3.366	0.3646	-9.2326	0	0	-4.2568	0
Solyc05g007120	524.1	-3.4775	0.3768	-9.23	0	0	-4.3836	0
Solyc12g011280	713.581	-6.2109	0.673	-9.2281	0	0	-7.1789	0
Solyc09g014910	148.954	10.6119	1.15	9.2273	0	0	11.6793	0
Solyc03g097020	743.316	2.8279	0.3065	9.2265	0	0	3.4926	0
Solyc10g006700	758.693	4.7021	0.5097	9.2252	0	0	5.6769	0
Solyc08g014170	64.3705	3.7055	0.4018	9.2224	0	0	4.5672	0
Solyc03g095710	545.028	3.2109	0.3482	9.2217	0	0	3.9766	0
Solyc06g009380	1193.06	2.4633	0.2672	9.2198	0	0	3.0497	0
Solyc01g108630	411.981	-4.1319	0.4483	-9.2173	0	0	-5.0979	0
Solyc01g110310	1507.4	2.9064	0.3154	9.2148	0	0	3.5861	0
Solyc06g007760	360.721	-3.9722	0.4311	-9.2136	0	0	-4.9361	0
Solyc07g042230	109.481	8.3296	0.9043	9.2113	0	0	9.5269	0
Solyc07g066610	5924.25	-4.5626	0.4954	-9.2108	0	0	-5.5535	0
Solyc09g074250	550.085	3.3938	0.3685	9.2102	0	0	4.1872	0
Solyc11g072660	373.028	3.1625	0.3434	9.2091	0	0	3.9127	0
Solyc07g043420	9430.46	-5.5464	0.6023	-9.2086	0	0	-6.5364	0
Solyc07g053270	1445.14	2.8525	0.3098	9.2077	0	0	3.5171	0
Solyc12g007100	800.292	2.9328	0.3185	9.2077	0	0	3.6063	0
Solyc12g019620	109.926	10.2865	1.1172	9.2077	0	0	11.3854	0
Solyc02g077580	164.185	10.7068	1.1646	9.1936	0	0	11.8051	0
Solyc10g011650	225.919	-4.2874	0.4664	-9.1929	0	0	-5.2592	0
Solyc09g098070	1131.88	2.6489	0.2882	9.1897	0	0	3.2566	0
Solyc07g008670	106.991	-4.1595	0.453	-9.1828	0	0	-5.1283	0
Solyc04g077010	710.173	-4.2928	0.4678	-9.1763	0	0	-5.2646	0
Solyc08g067410	1597.81	3.3147	0.3615	9.1694	0	0	4.1072	0
Solyc02g092680	651.595	-5.1534	0.5623	-9.1649	0	0	-6.1149	0
Solyc03g114600	696.833	3.475	0.3793	9.1614	0	0	4.3173	0
Solyc10g083690	19137	5.8631	0.6402	9.1584	0	0	7.0034	0
Solyc09g090440	171.339	2.8639	0.3128	9.1568	0	0	3.5342	0
Solyc02g066950	818.349	-2.3687	0.2588	-9.1507	0	0	-3.1727	0
Solyc12g017700	91.0582	3.3648	0.3679	9.1456	0	0	4.1455	0
Solyc04g054980	685.473	-2.1593	0.2361	-9.1439	0	0	-2.9086	0
Solyc10g051380	593.125	-3.8138	0.4172	-9.1414	0	0	-4.7711	0
Solyc02g078820	584.718	2.9599	0.3239	9.1383	0	0	3.6414	0
Solyc04g007750	503.171	-4.1001	0.4487	-9.1378	0	0	-5.0645	0
Solyc03g094120	379.232	7.7283	0.8458	9.1374	0	0	8.9299	0
Solyc02g067360	163.765	-5.179	0.5675	-9.1262	0	0	-6.1437	0
Solyc07g056460	3809.73	5.1222	0.5614	9.1244	0	0	6.1991	0
Solyc08g014150	613.114	3.6525	0.4003	9.1235	0	0	4.5035	0
Solyc07g056490	472.675	-2.061	0.226	-9.1176	0	0	-2.7841	0
Solyc03g119060	477.703	-4.435	0.4865	-9.1159	0	0	-5.4183	0
Solyc07g063410	328.075	2.581	0.2832	9.1148	0	0	3.2028	0
Solyc04g077630	60.3231	7.6008	0.8342	9.1119	0	0	8.7792	0
Solyc05g014320	420.284	4.088	0.4488	9.1087	0	0	4.9947	0
Solyc09g065910	1733.63	-5.3602	0.5887	-9.1054	0	0	-6.3327	0
Solyc02g089080	378.515	-4.4832	0.4924	-9.105	0	0	-5.4746	0
Solyc07g042190	214.402	-4.7587	0.523	-9.0996	0	0	-5.7262	0
Solyc01g107820	19176.7	3.0538	0.3357	9.0973	0	0	3.751	0
Solyc10g017580	529.878	2.466	0.2711	9.0948	0	0	3.0533	0
Solyc04g015570	354.036	2.9639	0.326	9.0923	0	0	3.6519	0
Solyc01g006830	742.112	-3.2997	0.363	-9.0899	0	0	-4.198	0
Solyc04g082500	624.67	3.7197	0.4093	9.0873	0	0	4.5879	0
Solyc08g078010	445.95	-3.6119	0.3975	-9.0857	0	0	-4.5408	0
Solyc04g054720	33.1442	5.2529	0.5782	9.0848	0	0	6.3528	0
Solyc06g051030	1665.59	2.7969	0.3079	9.0824	0	0	3.445	0
Solyc11g071580	210.791	-4.9768	0.5483	-9.0774	0	0	-5.954	0
Solyc05g006170	214.923	-2.8648	0.3159	-9.0677	0	0	-3.7273	0
Solyc09g074320	1327.13	2.6738	0.2949	9.066	0	0	3.2792	0
Solyc10g086550	1463.59	1.6815	0.1855	9.0656	0	0	2.1773	0
Solyc02g055440	331.189	-6.164	0.6801	-9.0629	0	0	-7.1492	0
Solyc06g084470	124.967	-4.2213	0.4662	-9.0556	0	0	-5.1995	0
Solyc02g070800	424.484	-6.0112	0.6642	-9.0504	0	0	-7.0179	0
Solyc01g106510	38.6661	4.6675	0.5159	9.0467	0	0	5.6348	0
Solyc01g105920	526.427	4.6409	0.5134	9.0396	0	0	5.6127	0
Solyc02g089110	549.388	2.9376	0.3253	9.0314	0	0	3.6106	0
Solyc08g005120	51.7282	4.7435	0.5254	9.0285	0	0	5.7211	0
Solyc01g087280	198.619	10.8649	1.2038	9.0253	0	0	11.9561	0
Solyc06g084140	355.59	-5.6019	0.6209	-9.0229	0	0	-6.5883	0
Solyc08g075920	414.402	-5.7183	0.6337	-9.023	0	0	-6.7302	0
Solyc05g008370	1295.02	1.9059	0.2113	9.0192	0	0	2.4399	0
Solyc05g014980	1543.82	3.7087	0.4113	9.0161	0	0	4.5697	0
Solyc04g050930	346.986	-6.4083	0.711	-9.0128	0	0	-7.3692	0
Solyc02g079280	39.6614	4.9685	0.5515	9.0085	0	0	6.022	0
Solyc12g044280	938.293	-6.1709	0.685	-9.0085	0	0	-7.1599	0
Solyc08g077020	159.76	4.0362	0.4482	9.005	0	0	4.9431	0
Solyc01g105020	680.66	-3.9894	0.4432	-9.0019	0	0	-4.9582	0
Solyc07g006130	718.957	2.5241	0.2806	8.9962	0	0	3.1407	0
Solyc01g098560	168.956	-3.2524	0.3616	-8.995	0	0	-4.1468	0
Solyc09g014610	57.466	6.0094	0.6686	8.9873	0	0	7.1295	0
Solyc01g106430	1506.86	-2.4613	0.2739	-8.9855	0	0	-3.276	0
Solyc09g009940	1060.93	-3.8855	0.4325	-8.9848	0	0	-4.8537	0
Solyc10g012080	1765.04	2.9552	0.3291	8.9797	0	0	3.6372	0
Solyc04g053120	234.333	-2.9057	0.3236	-8.9786	0	0	-3.7751	0
Solyc08g065630	1218.84	1.8474	0.2058	8.9783	0	0	2.4054	0
Solyc01g098140	1119.24	4.5444	0.5065	8.9731	0	0	5.5154	0
Solyc02g071220	1203.54	5.0003	0.5574	8.9707	0	0	6.0559	0
Solyc10g080620	122.959	-4.8904	0.5454	-8.9665	0	0	-5.8584	0
Solyc06g076770	446.779	-3.378	0.3771	-8.9584	0	0	-4.2742	0
Solyc04g050140	851.608	2.6632	0.2974	8.954	0	0	3.2681	0
Solyc01g090310	112.803	10.2578	1.1457	8.9534	0	0	11.3577	0
Solyc06g066370	10609.5	3.0619	0.3421	8.9512	0	0	3.7613	0
Solyc10g050970	57.4891	6.6772	0.746	8.951	0	0	7.8832	0
Solyc02g068050	266.328	-4.0247	0.4498	-8.9479	0	0	-4.9925	0
Solyc08g006530	242.48	-3.1185	0.3485	-8.9478	0	0	-4.0156	0
Solyc10g074570	2215.26	3.0725	0.3436	8.9419	0	0	3.7811	0
Solyc04g079980	174.373	-2.6379	0.295	-8.941	0	0	-3.48	0
Solyc06g068820	221.983	2.9104	0.3257	8.9356	0	0	3.5881	0
Solyc03g111670	194.074	-3.6043	0.4034	-8.9341	0	0	-4.5298	0
Solyc07g054820	1236.95	-3.3559	0.3756	-8.934	0	0	-4.2467	0
Solyc06g065390	377.665	-3.3286	0.3726	-8.9335	0	0	-4.2225	0
Solyc11g007590	1439.48	2.7363	0.3063	8.9334	0	0	3.3713	0
Solyc11g068770	621.676	3.1166	0.349	8.9305	0	0	3.8419	0
Solyc06g082670	4078.71	2.1523	0.241	8.9293	0	0	2.728	0
Solyc06g082910	282.676	-3.8335	0.4294	-8.9283	0	0	-4.7974	0
Solyc10g006970	575.456	-4.83	0.5413	-8.9223	0	0	-5.803	0
Solyc09g010120	337.594	-4.9703	0.5572	-8.9195	0	0	-5.9438	0
Solyc12g056250	972.208	2.2074	0.2475	8.9187	0	0	2.7556	0
Solyc03g117740	301.246	-3.7342	0.4189	-8.9138	0	0	-4.6847	0
Solyc03g032090	501.315	3.6639	0.4111	8.9133	0	0	4.5236	0
Solyc11g006030	4372.18	6.5571	0.7358	8.9113	0	0	7.7552	0
Solyc04g072780	563.98	-4.1176	0.4621	-8.91	0	0	-5.08	0
Solyc01g099620	105.726	10.1795	1.1425	8.9095	0	0	11.2995	0
Solyc01g087750	618.81	-2.2701	0.2549	-8.9057	0	0	-3.0407	0
Solyc01g008950	2035.13	2.5458	0.2859	8.9054	0	0	3.1634	0
Solyc08g076390	972.142	3.7099	0.4167	8.9036	0	0	4.5723	0
Solyc00g024150	999.63	-4.0592	0.4559	-8.9029	0	0	-5.0271	0
Solyc02g092820	2658.93	7.3613	0.8269	8.9026	0	0	8.5991	0
Solyc06g062990	754.073	3.0325	0.3407	8.9	0	0	3.7138	0
Solyc07g048070	4890.91	7.1916	0.8086	8.8935	0	0	8.4134	0
Solyc08g069060	1836.29	2.6055	0.293	8.8929	0	0	3.2229	0
Solyc11g011260	460.849	-3.0967	0.3482	-8.8923	0	0	-3.9849	0
Solyc02g065220	611.123	-5.274	0.5932	-8.8906	0	0	-6.2574	0
Solyc02g077290	4047.35	7.8551	0.8848	8.8779	0	0	9.0359	0
Solyc04g007390	676.925	3.8785	0.437	8.8744	0	0	4.7445	0
Solyc02g090400	344.578	5.2775	0.595	8.8696	0	0	6.3857	0
Solyc01g111990	578.789	-4.8032	0.5416	-8.8681	0	0	-5.7709	0
Solyc06g073290	852.851	-7.4336	0.8384	-8.8664	0	0	-8.2656	0
Solyc09g091660	22571.8	2.9125	0.3285	8.8662	0	0	3.5897	0
Solyc09g074420	259.978	-3.9626	0.447	-8.8643	0	0	-4.9253	0
Solyc11g068420	3212.39	3.0795	0.3474	8.8632	0	0	3.7916	0
Solyc09g018890	342.836	-7.5524	0.8526	-8.8576	0	0	-8.4043	0
Solyc04g076830	923.064	2.0723	0.234	8.8571	0	0	2.6267	0
Solyc10g084280	251.826	-3.2288	0.3646	-8.8552	0	0	-4.1208	0
Solyc11g072710	372.743	-3.7752	0.4263	-8.8549	0	0	-4.7308	0
Solyc03g063560	1169.59	-4.2806	0.4837	-8.8495	0	0	-5.2533	0
Solyc03g119970	3276.92	2.1646	0.2447	8.8461	0	0	2.7341	0
Solyc04g078630	726.452	4.2625	0.4819	8.8447	0	0	5.2148	0
Solyc01g095430	1153.36	-4.1759	0.4722	-8.8433	0	0	-5.1484	0
Solyc10g081470	324.487	-3.9857	0.4509	-8.8389	0	0	-4.954	0
Solyc12g007010	724.605	-3.6476	0.4127	-8.8385	0	0	-4.5819	0
Solyc09g007110	111.272	-4.2406	0.4799	-8.8358	0	0	-5.2171	0
Solyc04g080530	100.957	8.6266	0.9765	8.8341	0	0	9.7895	0
Solyc05g006660	1213.93	2.1904	0.248	8.8314	0	0	2.7471	0
Solyc07g055720	745.633	-5.5605	0.6297	-8.8309	0	0	-6.5487	0
Solyc10g049210	171.098	-4.9163	0.5569	-8.8285	0	0	-5.8785	0
Solyc02g077990	2123.62	-3.1454	0.3563	-8.8268	0	0	-4.0471	0
Solyc02g092230	275.361	2.2058	0.2499	8.8266	0	0	2.7548	0
Solyc12g044980	567.485	3.9733	0.4503	8.8247	0	0	4.865	0
Solyc03g111320	2546.32	2.1456	0.2432	8.8236	0	0	2.717	0
Solyc01g096870	718.678	-2.7072	0.307	-8.8176	0	0	-3.5549	0
Solyc08g067290	598.961	2.5071	0.2844	8.8158	0	0	3.112	0
Solyc12g088040	939.636	3.3169	0.3764	8.8114	0	0	4.1087	0
Solyc02g071210	162.872	-2.9619	0.3362	-8.8111	0	0	-3.8394	0
Solyc06g011440	88.3947	9.968	1.1314	8.8106	0	0	11.1008	0
Solyc12g010440	278.027	3.3917	0.3851	8.8074	0	0	4.1794	0
Solyc01g005550	215.037	-3.7041	0.4206	-8.8065	0	0	-4.6549	0
Solyc05g025680	48.8816	6.1084	0.694	8.8013	0	0	7.2293	0
Solyc05g013160	304.267	-3.7811	0.4296	-8.8012	0	0	-4.7402	0
Solyc06g076290	34.4133	4.7347	0.538	8.8002	0	0	5.7148	0
Solyc10g074880	647.12	3.4944	0.3974	8.7937	0	0	4.3397	0
Solyc08g048390	312.992	-2.4369	0.2772	-8.792	0	0	-3.2438	0
Solyc07g055190	51.416	3.8072	0.4331	8.7908	0	0	4.6798	0
Solyc01g111980	4906.6	2.1002	0.239	8.7888	0	0	2.6666	0
Solyc10g006030	407.879	-3.3654	0.3831	-8.7848	0	0	-4.2565	0
Solyc10g008340	847	1.9525	0.2223	8.7846	0	0	2.4717	0
Solyc03g006620	3824.52	5.2268	0.5954	8.7785	0	0	6.319	0
Solyc09g005290	212.637	2.8228	0.3217	8.7749	0	0	3.4802	0
Solyc03g122270	235.168	-2.9384	0.3351	-8.7691	0	0	-3.8094	0
Solyc11g051200	754.927	3.4828	0.3972	8.7676	0	0	4.3234	0
Solyc01g097230	175.001	3.3939	0.3874	8.7613	0	0	4.1887	0
Solyc01g103530	107.801	-3.4996	0.3995	-8.7608	0	0	-4.4089	0
Solyc07g043490	587.084	-4.3969	0.5021	-8.7566	0	0	-5.3735	0
Solyc08g078050	991.793	4.6683	0.5332	8.7553	0	0	5.6369	0
Solyc12g009070	983.782	-5.0678	0.579	-8.753	0	0	-6.0477	0
Solyc09g018510	192.098	-2.482	0.2836	-8.7526	0	0	-3.2995	0
Solyc05g055370	92.6545	10.0046	1.1437	8.7476	0	0	11.144	0
Solyc05g052710	516.364	-3.9048	0.4465	-8.7457	0	0	-4.8688	0
Solyc04g025040	2618.02	-3.9978	0.4574	-8.7411	0	0	-4.9696	0
Solyc02g086650	229.628	-4.2586	0.4872	-8.741	0	0	-5.23	0
Solyc03g062710	440.265	-7.799	0.8924	-8.7396	0	0	-8.6463	0
Solyc03g113380	1450.78	3.3561	0.384	8.7396	0	0	4.1313	0
Solyc03g007040	511.804	2.4257	0.2777	8.7344	0	0	3.0024	0
Solyc06g066310	579.357	2.3579	0.2701	8.728	0	0	2.8926	0
Solyc12g014610	153.088	-3.6493	0.4182	-8.7272	0	0	-4.5864	0
Solyc05g050980	4134.89	3.394	0.389	8.7244	0	0	4.1893	0
Solyc05g053010	194.878	2.6069	0.2989	8.7229	0	0	3.2244	0
Solyc01g056490	45.7984	7.2243	0.8283	8.7214	0	0	8.4544	0
Solyc03g019690	67.6916	7.7057	0.8837	8.7198	0	0	8.8983	0
Solyc04g057980	325.11	-5.2103	0.5976	-8.7193	0	0	-6.1897	0
Solyc05g008350	464.486	-3.4177	0.392	-8.718	0	0	-4.3179	0
Solyc10g086150	1070.57	-3.7861	0.4345	-8.7137	0	0	-4.7462	0
Solyc02g005210	465.734	-3.1741	0.3643	-8.7124	0	0	-4.0686	0
Solyc10g055560	107.137	3.8694	0.4441	8.712	0	0	4.7301	0
Solyc07g043330	106.735	-4.8254	0.5541	-8.7093	0	0	-5.796	0
Solyc05g055080	105.815	10.1351	1.1645	8.7036	0	0	11.2531	0
Solyc05g009570	248.258	-4.9755	0.5717	-8.7025	0	0	-5.9496	0
Solyc06g048810	712.773	3.216	0.3697	8.6991	0	0	3.9791	0
Solyc08g083110	338.813	4.9568	0.5702	8.6937	0	0	6.0065	0
Solyc09g075110	493.013	3.0911	0.3557	8.6913	0	0	3.8102	0
Solyc02g081920	164.487	-5.3982	0.6212	-8.69	0	0	-6.382	0
Solyc09g005460	2030.75	3.5261	0.4058	8.6897	0	0	4.3812	0
Solyc01g110550	150.941	-3.8444	0.4426	-8.6863	0	0	-4.8108	0
Solyc02g005200	386.938	-3.2154	0.3703	-8.6832	0	0	-4.1091	0
Solyc07g055810	449.95	-2.9161	0.336	-8.678	0	0	-3.7846	0
Solyc02g088830	56.9962	4.1236	0.4753	8.6762	0	0	5.0366	0
Solyc01g005520	989.085	-3.9646	0.457	-8.6756	0	0	-4.9278	0
Solyc08g074960	382.389	5.3253	0.6139	8.675	0	0	6.4597	0
Solyc08g048450	475.413	1.9228	0.2217	8.6719	0	0	2.4483	0
Solyc03g098440	188.159	-4.6718	0.5388	-8.6707	0	0	-5.6479	0
Solyc01g087990	48.6603	4.3745	0.5047	8.6667	0	0	5.3318	0
Solyc08g081310	213.836	-2.7867	0.3216	-8.6645	0	0	-3.633	0
Solyc07g005380	1310.58	6.6559	0.7682	8.6638	0	0	7.8573	0
Solyc01g107660	574.877	-4.1813	0.4827	-8.6623	0	0	-5.157	0
Solyc09g015530	354.637	2.4637	0.2844	8.6619	0	0	3.0505	0
Solyc12g019550	240.534	-6.2083	0.7168	-8.6611	0	0	-7.1759	0
Solyc06g082120	832.275	1.9155	0.2213	8.656	0	0	2.4448	0
Solyc07g053220	2189.61	3.2	0.37	8.6492	0	0	3.9591	0
Solyc05g005250	1012.25	2.7163	0.3141	8.6472	0	0	3.3455	0
Solyc08g007190	363.327	2.4319	0.2813	8.6464	0	0	3.0079	0
Solyc06g054250	321.392	-3.4384	0.398	-8.6391	0	0	-4.3402	0
Solyc02g082520	32.0861	5.8845	0.6812	8.6389	0	0	7.0333	0
Solyc02g094180	34.9162	6.5111	0.7538	8.6377	0	0	7.6747	0
Solyc10g054440	17458.4	2.5882	0.2997	8.6369	0	0	3.2104	0
Solyc08g081140	196.099	-3.8494	0.4457	-8.636	0	0	-4.817	0
Solyc04g080700	1969.37	-3.478	0.4028	-8.6348	0	0	-4.3845	0
Solyc06g065260	415.837	-4.2661	0.4941	-8.6335	0	0	-5.2407	0
Solyc03g098760	476.557	7.0436	0.8162	8.6293	0	0	8.2311	0
Solyc08g006730	46.1135	5.3721	0.623	8.6223	0	0	6.5063	0
Solyc05g026560	809.252	-2.0587	0.2388	-8.6219	0	0	-2.7802	0
Solyc02g082950	902.802	4.9673	0.5763	8.6188	0	0	6.0181	0
Solyc02g068910	209.189	-2.8969	0.3361	-8.6187	0	0	-3.766	0
Solyc01g009780	1332.49	3.7573	0.436	8.6178	0	0	4.6253	0
Solyc01g098730	356.415	3.2557	0.3778	8.6173	0	0	4.0421	0
Solyc10g006720	58.2256	6.6395	0.7705	8.6171	0	0	7.8409	0
Solyc03g083960	1977.81	3.5891	0.4165	8.6168	0	0	4.4439	0
Solyc03g120670	468.605	-2.5422	0.2951	-8.616	0	0	-3.3775	0
Solyc03g115610	2959.87	5.0204	0.5833	8.6068	0	0	6.0951	0
Solyc04g057870	294.43	-3.638	0.4228	-8.6045	0	0	-4.5685	0
Solyc07g061900	510.918	-3.3947	0.3946	-8.6039	0	0	-4.2944	0
Solyc02g080810	4401.81	-3.4096	0.3964	-8.6016	0	0	-4.3099	0
Solyc10g045280	99.3187	2.7422	0.3189	8.5999	0	0	3.3772	0
Solyc10g079130	3688.61	2.7249	0.3169	8.5992	0	0	3.3545	0
Solyc07g044860	11739.2	-5.0005	0.5821	-8.5906	0	0	-5.9758	0
Solyc10g054930	188.948	2.2074	0.257	8.5885	0	0	2.7555	0
Solyc06g074120	571.094	-2.542	0.296	-8.5875	0	0	-3.3761	0
Solyc06g073090	1102.47	-5.1389	0.5988	-8.5815	0	0	-6.103	0
Solyc05g013510	524.761	-3.9544	0.4608	-8.581	0	0	-4.9182	0
Solyc02g077090	142.804	-4.1914	0.4885	-8.5805	0	0	-5.1723	0
Solyc01g087590	83.1551	3.4312	0.3999	8.58	0	0	4.2368	0
Solyc11g008820	123.149	5.8279	0.6795	8.5769	0	0	6.9717	0
Solyc11g007450	57.0866	5.0944	0.5941	8.5745	0	0	6.1591	0
Solyc11g066860	425.478	3.1888	0.372	8.5713	0	0	3.9538	0
Solyc08g079520	1411.99	3.0625	0.3573	8.5706	0	0	3.7636	0
Solyc10g008890	281.623	2.8743	0.3354	8.5704	0	0	3.551	0
Solyc05g052520	1315.92	3.3738	0.3937	8.5695	0	0	4.1528	0
Solyc04g077620	2798.82	4.2994	0.5018	8.5681	0	0	5.2597	0
Solyc02g065150	107.152	10.1166	1.1811	8.5653	0	0	11.2393	0
Solyc07g064130	50086	2.2146	0.2588	8.5572	0	0	2.7597	0
Solyc11g027760	2378.07	4.4192	0.5165	8.5563	0	0	5.3719	0
Solyc03g019880	246.685	-2.6416	0.3088	-8.5555	0	0	-3.4826	0
Solyc03g058160	105.932	-5.1084	0.5971	-8.5548	0	0	-6.0761	0
Solyc01g073740	5343.95	2.495	0.292	8.5461	0	0	3.098	0
Solyc03g006250	4690.03	4.7897	0.5605	8.545	0	0	5.7991	0
Solyc07g043460	1092.06	-4.9908	0.5842	-8.5431	0	0	-5.9618	0
Solyc08g082690	380.719	-3.0625	0.3585	-8.5427	0	0	-3.9486	0
Solyc07g005190	161.374	-4.1929	0.4909	-8.5413	0	0	-5.1748	0
Solyc05g009820	214.049	-3.8202	0.4473	-8.5405	0	0	-4.7802	0
Solyc04g010190	261.42	-4.4889	0.5258	-8.5379	0	0	-5.4817	0
Solyc07g065270	744.744	-2.349	0.2752	-8.5361	0	0	-3.1514	0
Solyc11g005720	308.687	3.5147	0.4118	8.5356	0	0	4.3616	0
Solyc03g118970	8891.71	4.7078	0.5517	8.5329	0	0	5.6874	0
Solyc10g024490	50.4168	5.2982	0.621	8.5315	0	0	6.4048	0
Solyc05g055470	970.329	2.0863	0.2446	8.5304	0	0	2.6539	0
Solyc12g099930	4186.74	-5.3886	0.6318	-8.5287	0	0	-6.3723	0
Solyc06g065560	1909.11	3.4265	0.402	8.5244	0	0	4.2322	0
Solyc12g099810	424.787	2.2163	0.26	8.5238	0	0	2.7612	0
Solyc11g018800	30154.5	6.4644	0.7585	8.5228	0	0	7.6211	0
Solyc02g090970	2642.91	6.6586	0.7826	8.5086	0	0	7.8603	0
Solyc04g071100	46.6348	6.2035	0.7292	8.5075	0	0	7.3496	0
Solyc07g065160	122.717	4.7576	0.5594	8.5047	0	0	5.7515	0
Solyc02g072070	65.9819	4.7647	0.5603	8.5032	0	0	5.7588	0
Solyc04g007210	313.079	-5.3186	0.6258	-8.4986	0	0	-6.3029	0
Solyc09g065750	65.9583	8.7673	1.0322	8.4942	0	0	9.9596	0
Solyc05g008640	50.1168	4.8113	0.5665	8.4932	0	0	5.8234	0
Solyc06g068830	64.6943	8.0455	0.9473	8.4929	0	0	9.2641	0
Solyc04g079760	2638.41	5.5178	0.6497	8.4926	0	0	6.6555	0
Solyc10g055580	65.7786	9.5864	1.1289	8.4917	0	0	10.7594	0
Solyc12g017530	823.27	5.0449	0.5943	8.4895	0	0	6.1158	0
Solyc04g075000	117.452	2.9805	0.3513	8.485	0	0	3.6689	0
Solyc08g029000	44678.3	4.3428	0.5118	8.4851	0	0	5.2989	0
Solyc12g098600	194.578	-5.7382	0.6764	-8.4836	0	0	-6.7525	0
Solyc01g098500	257.945	-5.0648	0.5973	-8.4792	0	0	-6.0349	0
Solyc04g079820	1111.22	6.5306	0.7704	8.4773	0	0	7.7039	0
Solyc02g068760	287.8	-5.5736	0.6575	-8.4765	0	0	-6.5706	0
Solyc10g011880	288.533	2.4761	0.2922	8.4738	0	0	3.0806	0
Solyc12g008950	271.848	3.4205	0.4041	8.4651	0	0	4.2286	0
Solyc11g039960	322.224	2.4397	0.2882	8.4647	0	0	3.0128	0
Solyc02g084750	229.072	-2.9813	0.3522	-8.4641	0	0	-3.859	0
Solyc10g007320	222.808	-3.4334	0.4058	-8.461	0	0	-4.3346	0
Solyc07g048120	622.884	2.4614	0.291	8.459	0	0	3.0448	0
Solyc02g087400	462.166	-5.3149	0.6284	-8.4583	0	0	-6.2945	0
Solyc03g098110	128.701	-3.2824	0.3881	-8.4582	0	0	-4.1775	0
Solyc07g065660	254.333	4.2814	0.5062	8.4578	0	0	5.2446	0
Solyc02g092260	671.404	2.0616	0.2438	8.4574	0	0	2.6077	0
Solyc04g008060	147.81	-5.2771	0.624	-8.457	0	0	-6.2616	0
Solyc01g067070	852.416	3.0318	0.3585	8.4563	0	0	3.712	0
Solyc11g007850	111.921	-3.6399	0.4305	-8.455	0	0	-4.5705	0
Solyc05g006510	1232.53	3.9145	0.463	8.4547	0	0	4.8029	0
Solyc07g006520	492.156	-3.3666	0.3984	-8.4506	0	0	-4.2593	0
Solyc01g101100	220.283	-3.0318	0.3591	-8.443	0	0	-3.9133	0
Solyc12g021360	368.258	-4.3747	0.5182	-8.4416	0	0	-5.356	0
Solyc11g063500	201.866	2.79	0.3309	8.4309	0	0	3.4347	0
Solyc04g081840	37.1732	5.2188	0.619	8.4305	0	0	6.3141	0
Solyc08g074480	3840.7	-4.1314	0.4902	-8.4287	0	0	-5.0973	0
Solyc09g065560	2611.61	4.7167	0.5601	8.421	0	0	5.7006	0
Solyc03g060510	119.613	-4.6942	0.5576	-8.4187	0	0	-5.6667	0
Solyc04g051860	1076.5	2.7695	0.3291	8.4159	0	0	3.4115	0
Solyc01g073660	3804.34	3.6416	0.4328	8.4148	0	0	4.4982	0
Solyc03g113240	591.907	-2.9328	0.3486	-8.4133	0	0	-3.8025	0
Solyc02g087090	189.787	5.196	0.6181	8.4062	0	0	6.2773	0
Solyc04g054890	540.62	2.0847	0.2481	8.4025	0	0	2.6508	0
Solyc01g110440	6019.11	1.9796	0.2356	8.4018	0	0	2.5121	0
Solyc07g006420	598.526	5.6301	0.6702	8.4001	0	0	6.7565	0
Solyc07g008540	554.614	-5.382	0.6409	-8.3978	0	0	-6.3651	0
Solyc11g056620	493.483	2.8226	0.3368	8.3811	0	0	3.4796	0
Solyc01g099520	991.312	2.8336	0.3382	8.3794	0	0	3.5004	0
Solyc10g009180	1056.89	2.3407	0.2793	8.3794	0	0	2.864	0
Solyc08g005200	241.107	2.287	0.273	8.3773	0	0	2.8266	0
Solyc01g096240	751.693	-3.5546	0.4244	-8.3754	0	0	-4.4689	0
Solyc01g103430	342.712	-2.5351	0.3027	-8.375	0	0	-3.3659	0
Solyc04g009440	4189.98	4.5852	0.5476	8.3726	0	0	5.5495	0
Solyc06g005500	3598.12	2.6941	0.3218	8.3717	0	0	3.3206	0
Solyc05g006050	148.081	-4.3215	0.5165	-8.3671	0	0	-5.2981	0
Solyc10g086240	346.175	-4.9497	0.5916	-8.3659	0	0	-5.9142	0
Solyc05g009930	1467.6	-4.1067	0.491	-8.3645	0	0	-5.0718	0
Solyc12g098350	194.482	-3.5785	0.428	-8.3617	0	0	-4.4975	0
Solyc12g042770	4609.74	-3.405	0.4077	-8.352	0	0	-4.3058	0
Solyc02g086820	6879.21	-5.4682	0.6548	-8.3508	0	0	-6.4322	0
Solyc01g098550	290.689	-2.3425	0.2805	-8.3506	0	0	-3.1411	0
Solyc12g007180	154.206	2.3985	0.2872	8.3504	0	0	2.9439	0
Solyc08g063080	660.104	-2.0493	0.2454	-8.3495	0	0	-2.7696	0
Solyc07g049180	1555.77	2.3799	0.2851	8.3461	0	0	2.9206	0
Solyc02g092920	710.063	-2.8964	0.3471	-8.3443	0	0	-3.7654	0
Solyc12g009200	324.781	-4.4683	0.5358	-8.3393	0	0	-5.4576	0
Solyc05g055850	162.298	-3.2727	0.3924	-8.339	0	0	-4.1666	0
Solyc04g079420	1536.4	-2.2031	0.2642	-8.3387	0	0	-2.9552	0
Solyc08g013960	75.1513	2.9462	0.3533	8.3388	0	0	3.6213	0
Solyc03g112060	1291.59	2.0798	0.2494	8.3379	0	0	2.6404	0
Solyc09g097910	490.894	-5.0369	0.6045	-8.3324	0	0	-6.0098	0
Solyc12g005630	5933	-4.3451	0.5216	-8.3309	0	0	-5.3229	0
Solyc05g054150	361.997	2.618	0.3143	8.3307	0	0	3.2387	0
Solyc08g014090	40.9842	7.5203	0.9028	8.3299	0	0	8.7144	0
Solyc08g008330	158.155	2.5602	0.3074	8.3274	0	0	3.1787	0
Solyc03g112710	40.329	7.0346	0.8449	8.3259	0	0	8.2074	0
Solyc04g071140	2923.65	-3.7954	0.4559	-8.3257	0	0	-4.7556	0
Solyc08g082520	61.028	9.4705	1.1376	8.3247	0	0	10.6403	0
Solyc09g075120	2406.81	3.2846	0.3946	8.3237	0	0	4.0728	0
Solyc12g099140	98.0184	5.4075	0.6498	8.3224	0	0	6.5442	0
Solyc01g097240	15605.7	7.6627	0.9209	8.3212	0	0	8.8505	0
Solyc02g070020	534.184	2.8428	0.3418	8.3185	0	0	3.5083	0
Solyc07g052980	468.177	-3.8642	0.4646	-8.318	0	0	-4.8345	0
Solyc03g118290	721.144	-3.3085	0.3978	-8.3169	0	0	-4.2041	0
Solyc09g091050	225.115	-3.8909	0.4678	-8.3167	0	0	-4.86	0
Solyc05g007930	626.771	3.9648	0.4768	8.3147	0	0	4.8585	0
Solyc11g045150	124.442	2.423	0.2916	8.3095	0	0	2.9819	0
Solyc08g066870	932.966	2.1796	0.2624	8.3074	0	0	2.7416	0
Solyc10g006480	9824.21	3.1185	0.3754	8.3073	0	0	3.847	0
Solyc06g064940	299.84	-3.1822	0.3831	-8.3063	0	0	-4.078	0
Solyc09g014990	5241.3	4.8	0.5781	8.303	0	0	5.8083	0
Solyc10g008020	284.69	-4.3595	0.5253	-8.2997	0	0	-5.3392	0
Solyc01g008920	291.442	-5.8297	0.7025	-8.2985	0	0	-6.8348	0
Solyc06g074550	130.127	5.0125	0.6043	8.2947	0	0	6.0887	0
Solyc10g086220	559.212	-3.6604	0.4414	-8.293	0	0	-4.6028	0
Solyc02g071870	1175.45	2.0616	0.2486	8.2916	0	0	2.6083	0
Solyc04g079250	1108.73	6.2701	0.7562	8.2916	0	0	7.4257	0
Solyc12g005720	1333.45	6.0531	0.7303	8.2884	0	0	7.1736	0
Solyc12g096500	743.341	-2.2659	0.2735	-8.2861	0	0	-3.0334	0
Solyc10g084110	63.7741	8.6913	1.0499	8.278	0	0	9.8607	0
Solyc09g010980	241.259	5.0098	0.6053	8.2762	0	0	6.08	0
Solyc01g005330	352.273	-2.8411	0.3433	-8.2755	0	0	-3.6973	0
Solyc11g007390	269.916	5.3595	0.6477	8.2748	0	0	6.4965	0
Solyc05g005880	1044.1	-3.5561	0.4298	-8.2742	0	0	-4.4704	0
Solyc04g011900	252.523	-4.102	0.496	-8.2698	0	0	-5.0686	0
Solyc07g043600	327.829	-3.5336	0.4278	-8.2595	0	0	-4.4429	0
Solyc03g065340	345.038	-2.4347	0.2949	-8.2558	0	0	-3.2419	0
Solyc02g090740	322.978	2.4142	0.2924	8.2554	0	0	2.9697	0
Solyc11g005380	2177.6	2.1735	0.2634	8.2523	0	0	2.7386	0
Solyc05g010710	130.33	-5.5595	0.6738	-8.2514	0	0	-6.5471	0
Solyc01g058720	4492.76	4.714	0.5713	8.2512	0	0	5.6965	0
Solyc09g082060	2391.34	-2.0106	0.2437	-8.2487	0	0	-2.7197	0
Solyc09g010940	2381.47	3.197	0.3876	8.2482	0	0	3.9581	0
Solyc08g080900	1188.48	2.142	0.2597	8.247	0	0	2.71	0
Solyc02g090350	1392.79	4.9004	0.5944	8.2447	0	0	5.9185	0
Solyc08g068780	453.342	3.0693	0.3723	8.2442	0	0	3.7772	0
Solyc02g087540	971.699	5.1674	0.6269	8.2426	0	0	6.2516	0
Solyc09g065270	380.817	-3.3661	0.4084	-8.2414	0	0	-4.2577	0
Solyc02g078840	517.27	2.6939	0.3269	8.2406	0	0	3.3201	0
Solyc02g091100	7960.15	3.1209	0.3788	8.2397	0	0	3.8501	0
Solyc08g065970	184.712	-5.2982	0.6433	-8.2357	0	0	-6.2801	0
Solyc02g067440	31.6145	4.7038	0.5712	8.2348	0	0	5.6804	0
Solyc11g010430	315.236	4.2681	0.5184	8.234	0	0	5.2269	0
Solyc04g078290	3230.6	4.2454	0.5157	8.2324	0	0	5.1968	0
Solyc06g053420	275.075	3.6707	0.446	8.2296	0	0	4.5287	0
Solyc09g074970	232.918	2.7958	0.3398	8.2284	0	0	3.4433	0
Solyc09g075860	595.67	-2.3659	0.2876	-8.2274	0	0	-3.1699	0
Solyc01g088250	84.8859	-4.8046	0.5841	-8.2257	0	0	-5.7744	0
Solyc10g078160	83.939	-3.7968	0.462	-8.2178	0	0	-4.7574	0
Solyc06g069730	410.796	-6.4893	0.7898	-8.2168	0	0	-7.4381	0
Solyc12g056800	242.738	-2.8975	0.3527	-8.2157	0	0	-3.7674	0
Solyc05g056270	248.639	-2.9723	0.3618	-8.2146	0	0	-3.8486	0
Solyc03g114640	188.813	-4.2407	0.5164	-8.2125	0	0	-5.218	0
Solyc04g079050	391.63	-4.8166	0.5865	-8.2123	0	0	-5.7862	0
Solyc08g005010	464.371	-3.3484	0.408	-8.2077	0	0	-4.2413	0
Solyc12g056560	165.009	2.5493	0.3107	8.2061	0	0	3.1666	0
Solyc01g086640	764.547	3.9974	0.4874	8.2015	0	0	4.8874	0
Solyc08g078080	82.2281	2.438	0.2973	8.2005	0	0	3.0115	0
Solyc09g074610	325.592	-5.5655	0.679	-8.1971	0	0	-6.5547	0
Solyc01g106620	20840.4	3.9875	0.4865	8.1964	0	0	4.8767	0
Solyc08g080130	10160.2	3.8974	0.4755	8.1961	0	0	4.7695	0
Solyc02g076810	285.154	1.8822	0.2297	8.1946	0	0	2.428	0
Solyc12g006050	583.987	4.1644	0.5083	8.1927	0	0	5.1078	0
Solyc01g107330	114.602	-4.1549	0.5072	-8.1914	0	0	-5.1197	0
Solyc06g009140	10956.2	3.909	0.4773	8.1902	0	0	4.7975	0
Solyc04g048950	745.805	2.4821	0.3031	8.1892	0	0	3.0848	0
Solyc04g071770	2099.08	6.6613	0.8134	8.1891	0	0	7.8736	0
Solyc07g062620	1256	2.9853	0.3645	8.1891	0	0	3.6737	0
Solyc06g062920	1598.46	5.4728	0.6684	8.1884	0	0	6.6083	0
Solyc08g066220	372.287	4.9498	0.6045	8.1883	0	0	5.9989	0
Solyc02g093160	259.384	-2.7534	0.3363	-8.1881	0	0	-3.5982	0
Solyc10g047050	223.103	-3.8614	0.4716	-8.1872	0	0	-4.8313	0
Solyc06g051080	504.943	-3.1058	0.3794	-8.1863	0	0	-4.0014	0
Solyc11g007990	1285.51	-2.7992	0.3419	-8.1863	0	0	-3.6535	0
Solyc01g111570	2247.75	4.4167	0.5396	8.1858	0	0	5.3703	0
Solyc03g121340	39.8892	6.6238	0.8093	8.1849	0	0	7.8198	0
Solyc08g079180	491.997	-4.8556	0.5933	-8.1835	0	0	-5.8321	0
Solyc08g081370	237.274	2.6665	0.3259	8.1828	0	0	3.2716	0
Solyc02g064950	465.772	-3.3164	0.4054	-8.1802	0	0	-4.2099	0
Solyc11g013490	507.293	2.0427	0.2499	8.1741	0	0	2.5829	0
Solyc05g018510	242.459	-3.2457	0.3971	-8.1737	0	0	-4.1391	0
Solyc10g006330	438.769	-5.1039	0.6246	-8.1716	0	0	-6.0719	0
Solyc07g014590	119.523	-4.1599	0.5091	-8.1704	0	0	-5.1288	0
Solyc12g005080	2109.94	2.0823	0.2549	8.1686	0	0	2.6455	0
Solyc07g007820	2001.23	2.365	0.2897	8.1643	0	0	2.9005	0
Solyc06g054630	71.7933	8.7919	1.0769	8.1639	0	0	9.9829	0
Solyc05g012600	235.262	-4.7872	0.5864	-8.1635	0	0	-5.7479	0
Solyc06g082750	568.534	-3.7931	0.4649	-8.1594	0	0	-4.7532	0
Solyc02g021440	2524.5	1.6635	0.2039	8.1593	0	0	2.1519	0
Solyc12g010410	198.36	5.7033	0.6994	8.1551	0	0	6.8214	0
Solyc03g071620	235.503	-2.3812	0.292	-8.1543	0	0	-3.1835	0
Solyc01g094720	350.429	-4.9988	0.6132	-8.1518	0	0	-5.974	0
Solyc08g082900	405.793	3.485	0.4276	8.1505	0	0	4.3307	0
Solyc11g006770	909.973	2.2471	0.2759	8.1451	0	0	2.8033	0
Solyc03g117430	1061.11	-3.0868	0.379	-8.1446	0	0	-3.9729	0
Solyc01g099860	428.892	2.5162	0.309	8.142	0	0	3.1277	0
Solyc10g006450	70.9378	2.8666	0.3521	8.1408	0	0	3.5414	0
Solyc01g107900	5143.72	1.9038	0.2339	8.1402	0	0	2.4388	0
Solyc07g005950	360.485	-3.2413	0.3982	-8.1401	0	0	-4.1346	0
Solyc08g007920	32.4623	5.5185	0.6782	8.137	0	0	6.6578	0
Solyc10g009060	257.26	2.771	0.3406	8.1367	0	0	3.4158	0
Solyc04g064880	20414.3	6.5865	0.8101	8.1301	0	0	7.7818	0
Solyc02g093080	240.744	-3.9155	0.4818	-8.1275	0	0	-4.8837	0
Solyc11g022540	995.912	2.0527	0.2527	8.1222	0	0	2.5974	0
Solyc06g069710	49.5789	3.7271	0.4589	8.1217	0	0	4.5997	0
Solyc03g081330	270.719	4.6816	0.5765	8.1209	0	0	5.6475	0
Solyc07g009150	183.054	-5.0266	0.6192	-8.1184	0	0	-5.9944	0
Solyc00g282510	1971.63	6.0655	0.7473	8.1166	0	0	7.1917	0
Solyc02g086880	25829.1	4.0004	0.493	8.1146	0	0	4.8964	0
Solyc03g034250	595.312	4.2136	0.5193	8.1142	0	0	5.1564	0
Solyc03g034180	2291.55	2.8659	0.3533	8.1117	0	0	3.5387	0
Solyc05g014380	1608.41	2.5883	0.3192	8.109	0	0	3.2106	0
Solyc11g008620	1869.08	-2.9556	0.3645	-8.1087	0	0	-3.8298	0
Solyc02g086590	1855.7	3.775	0.4656	8.1076	0	0	4.6431	0
Solyc11g020670	119.524	-3.1177	0.3846	-8.1074	0	0	-4.0148	0
Solyc03g080010	154.845	-4.5159	0.557	-8.1072	0	0	-5.5081	0
Solyc04g016270	401.657	3.2257	0.398	8.1055	0	0	3.9893	0
Solyc01g095700	335.406	-3.7415	0.4616	-8.1049	0	0	-4.6932	0
Solyc01g099990	41.3863	4.5031	0.556	8.0996	0	0	5.4691	0
Solyc01g107590	257.873	-3.1128	0.3843	-8.0992	0	0	-4.0098	0
Solyc02g091490	527.964	-1.9147	0.2365	-8.0949	0	0	-2.5964	0
Solyc09g090210	40.283	6.6078	0.8164	8.0942	0	0	7.8076	0
Solyc11g045120	772.916	2.13	0.2632	8.092	0	0	2.6981	0
Solyc08g061630	345.807	-3.7822	0.4674	-8.0918	0	0	-4.7418	0
Solyc01g005100	114.95	-4.3483	0.5375	-8.0903	0	0	-5.3251	0
Solyc06g082290	196.125	2.0347	0.2516	8.0877	0	0	2.5724	0
Solyc11g010250	742.282	4.8584	0.6009	8.0847	0	0	5.8614	0
Solyc12g089020	202.514	3.2691	0.4044	8.0846	0	0	4.0568	0
Solyc05g014340	636.799	2.2701	0.2808	8.0845	0	0	2.8181	0
Solyc03g025670	3153.88	7.4937	0.9271	8.0829	0	0	8.7022	0
Solyc11g007480	42.0264	5.1409	0.6362	8.0808	0	0	6.2266	0
Solyc06g053600	122.88	-3.4076	0.4218	-8.0778	0	0	-4.3077	0
Solyc08g080780	169.481	-4.3778	0.5421	-8.075	0	0	-5.3581	0
Solyc08g016290	68.6844	5.9783	0.7405	8.0739	0	0	7.1045	0
Solyc02g086740	349.304	-4.5309	0.5613	-8.0728	0	0	-5.5275	0
Solyc12g005220	297.323	2.6919	0.3335	8.0723	0	0	3.3158	0
Solyc05g010460	91.6228	4.7913	0.5936	8.0721	0	0	5.8011	0
Solyc09g008040	218.452	-3.7219	0.4611	-8.072	0	0	-4.67	0
Solyc05g051970	30.7638	5.8029	0.7189	8.0718	0	0	6.9361	0
Solyc09g008930	116.941	-3.0986	0.3839	-8.0708	0	0	-3.9868	0
Solyc06g007930	1443.41	3.5642	0.4416	8.0703	0	0	4.4097	0
Solyc08g014110	71.9227	9.5851	1.1881	8.0679	0	0	10.7525	0
Solyc03g025380	96.2378	4.3215	0.5358	8.0655	0	0	5.2849	0
Solyc12g056210	1276.14	1.674	0.2076	8.0639	0	0	2.1696	0
Solyc08g066020	789.812	2.6353	0.3269	8.062	0	0	3.2497	0
Solyc03g114250	173.764	-4.985	0.6183	-8.0618	0	0	-5.9576	0
Solyc12g019640	51.954	8.4226	1.0451	8.0594	0	0	9.5793	0
Solyc02g086130	273.876	-3.161	0.3923	-8.0586	0	0	-4.0585	0
Solyc08g082280	6089.31	2.89	0.3587	8.0569	0	0	3.5671	0
Solyc02g067120	150.481	-4.2281	0.5248	-8.0565	0	0	-5.2059	0
Solyc12g017420	275.823	-3.733	0.4634	-8.0565	0	0	-4.6829	0
Solyc03g097510	46.5522	7.606	0.9442	8.0551	0	0	8.7836	0
Solyc01g065720	721.766	1.7346	0.2154	8.0518	0	0	2.2525	0
Solyc01g006870	670.753	2.3779	0.2954	8.051	0	0	2.9189	0
Solyc04g040180	15233.6	4.7259	0.587	8.051	0	0	5.7075	0
Solyc01g099750	171.628	-4.5731	0.5681	-8.05	0	0	-5.5616	0
Solyc06g084460	197.588	-3.0748	0.3821	-8.0481	0	0	-3.9597	0
Solyc10g086660	158.702	-6.0354	0.7499	-8.0481	0	0	-7.0295	0
Solyc04g074580	7624.91	2.7435	0.341	8.0465	0	0	3.381	0
Solyc07g062870	535.351	-3.8381	0.477	-8.0463	0	0	-4.803	0
Solyc03g120570	69.9471	8.7478	1.0873	8.0456	0	0	9.9316	0
Solyc10g083490	397.792	-2.5669	0.3191	-8.044	0	0	-3.4053	0
Solyc01g087040	240.649	-5.1864	0.6452	-8.0383	0	0	-6.1506	0
Solyc11g006680	213.356	-3.6821	0.4582	-8.0368	0	0	-4.6255	0
Solyc11g030730	117.659	4.189	0.5212	8.0366	0	0	5.1279	0
Solyc12g088840	165.356	-3.063	0.3812	-8.0353	0	0	-3.9492	0
Solyc05g054720	540.763	-2.1527	0.2679	-8.0348	0	0	-2.9014	0
Solyc02g067690	609.105	-2.6023	0.3239	-8.0347	0	0	-3.443	0
Solyc12g006450	1189.07	-1.8086	0.2251	-8.0334	0	0	-2.4748	0
Solyc05g056260	339.595	-2.5588	0.3186	-8.0314	0	0	-3.3961	0
Solyc09g061280	211.501	2.9395	0.3662	8.0264	0	0	3.6121	0
Solyc03g111260	242.017	-3.9324	0.49	-8.0255	0	0	-4.8982	0
Solyc01g087180	49.3152	9.1794	1.1439	8.0246	0	0	10.3529	0
Solyc07g043150	394.346	2.277	0.2838	8.0228	0	0	2.8215	0
Solyc05g054600	166.461	-3.479	0.4337	-8.0209	0	0	-4.3873	0
Solyc08g080540	444.704	4.2352	0.5282	8.0178	0	0	5.179	0
Solyc05g050120	48923.7	1.776	0.2216	8.0156	0	0	2.3123	0
Solyc12g005240	142.328	-4.9409	0.6167	-8.012	0	0	-5.9056	0
Solyc04g078740	157.813	-5.7951	0.7234	-8.0107	0	0	-6.7985	0
Solyc11g071600	294.383	-3.5577	0.4442	-8.0096	0	0	-4.477	0
Solyc02g078540	2268.32	1.7284	0.2158	8.0083	0	0	2.2413	0
Solyc03g007430	550.414	2.5208	0.3148	8.0071	0	0	3.1351	0
Solyc02g081330	331.844	-3.842	0.4798	-8.007	0	0	-4.8076	0
Solyc01g006520	83.5443	-4.6333	0.5788	-8.0045	0	0	-5.6067	0
Solyc04g008630	532.373	2.2585	0.2822	8.003	0	0	2.8123	0
Solyc04g011490	38.1478	5.3191	0.6648	8.0016	0	0	6.4448	0
Solyc01g008790	109.177	-5.3067	0.6633	-8.001	0	0	-6.2887	0
Solyc02g081080	526.149	1.978	0.2473	7.9983	0	0	2.5103	0
Solyc04g082250	1870.79	-4.0242	0.5031	-7.9983	0	0	-4.9909	0
Solyc02g079780	187.08	-3.6448	0.4559	-7.995	0	0	-4.5744	0
Solyc06g083660	234.298	-3.4609	0.433	-7.9931	0	0	-4.3597	0
Solyc05g007220	613.913	2.6289	0.3292	7.9857	0	0	3.2465	0
Solyc01g094160	65.3816	9.4658	1.1856	7.9841	0	0	10.6254	0
Solyc01g067890	1026.24	-4.2172	0.5283	-7.9829	0	0	-5.1964	0
Solyc02g077850	177.028	-3.0822	0.3863	-7.9777	0	0	-3.9691	0
Solyc11g061760	200.222	2.823	0.354	7.9757	0	0	3.4812	0
Solyc05g012850	692.192	4.0143	0.5033	7.9753	0	0	4.9161	0
Solyc06g009630	2321.17	-2.9499	0.3699	-7.9752	0	0	-3.8253	0
Solyc07g064940	502.256	-3.1359	0.3932	-7.9749	0	0	-4.0353	0
Solyc10g086460	51.6985	6.2047	0.7784	7.9706	0	0	7.353	0
Solyc12g062450	847.576	3.0393	0.3815	7.9664	0	0	3.7297	0
Solyc08g014480	444.43	-1.9783	0.2484	-7.9648	0	0	-2.6792	0
Solyc10g010650	95.3727	-4.9254	0.6184	-7.9642	0	0	-5.8868	0
Solyc07g043480	405.193	-4.6637	0.5857	-7.9625	0	0	-5.6347	0
Solyc10g080080	661.91	-3.099	0.3894	-7.9588	0	0	-3.9873	0
Solyc04g074960	591.813	2.9017	0.3646	7.9586	0	0	3.5817	0
Solyc06g076480	229.308	-2.8777	0.3617	-7.9567	0	0	-3.7384	0
Solyc02g091650	1299	2.3629	0.297	7.9555	0	0	2.8992	0
Solyc05g048760	1070.07	2.2096	0.2778	7.9526	0	0	2.7566	0
Solyc11g068730	337.42	-3.197	0.4021	-7.9517	0	0	-4.0932	0
Solyc12g088390	1010.93	3.2199	0.4049	7.9516	0	0	3.9814	0
Solyc03g119740	136.758	-4.6764	0.5883	-7.9493	0	0	-5.6524	0
Solyc06g006010	90.5245	-3.0965	0.3895	-7.9493	0	0	-3.9841	0
Solyc01g102710	473.528	-2.956	0.372	-7.9463	0	0	-3.8308	0
Solyc02g072190	111.059	2.4218	0.305	7.941	0	0	2.9793	0
Solyc01g010480	1584.84	-3.513	0.4424	-7.9408	0	0	-4.4199	0
Solyc08g081240	1213.03	2.7702	0.3489	7.9407	0	0	3.4137	0
Solyc07g064970	263.764	-3.3621	0.4234	-7.9401	0	0	-4.2509	0
Solyc01g112050	904.086	2.2344	0.2815	7.9376	0	0	2.7875	0
Solyc07g053910	1579.34	1.8167	0.229	7.9349	0	0	2.3708	0
Solyc05g006920	378.569	-3.9866	0.5024	-7.9345	0	0	-4.955	0
Solyc01g108250	529.211	2.3432	0.2953	7.9343	0	0	2.8664	0
Solyc04g080630	646.532	-3.4917	0.4402	-7.9328	0	0	-4.4017	0
Solyc06g048700	43.8849	3.4822	0.4391	7.9297	0	0	4.3225	0
Solyc06g008030	467.321	-5.2368	0.6606	-7.9271	0	0	-6.2191	0
Solyc02g092120	626.498	6.1814	0.78	7.9252	0	0	7.3037	0
Solyc05g008290	282.422	-3.7081	0.468	-7.9238	0	0	-4.6576	0
Solyc04g077130	127.744	-3.2298	0.4077	-7.9227	0	0	-4.1232	0
Solyc02g087450	57.6454	4.5863	0.579	7.9209	0	0	5.5542	0
Solyc01g079780	1378.9	3.0982	0.3912	7.9205	0	0	3.8172	0
Solyc08g068230	359.992	-4.5901	0.5798	-7.9162	0	0	-5.5744	0
Solyc12g056220	749.316	-4.4453	0.5616	-7.9159	0	0	-5.429	0
Solyc06g066590	600.916	3.9014	0.4929	7.9145	0	0	4.7803	0
Solyc10g048030	682.448	4.4511	0.5624	7.9143	0	0	5.4138	0
Solyc01g107830	279.774	5.0426	0.6373	7.9129	0	0	6.1115	0
Solyc02g084840	2077.14	4.9476	0.6256	7.9085	0	0	5.9921	0
Solyc08g042050	952.592	-3.6011	0.4554	-7.9078	0	0	-4.5232	0
Solyc03g083360	295.382	-2.8228	0.357	-7.9073	0	0	-3.6787	0
Solyc01g081540	2346.98	2.9483	0.3729	7.9071	0	0	3.6234	0
Solyc09g056160	236.561	-2.4611	0.3114	-7.9041	0	0	-3.2757	0
Solyc08g079700	784.349	2.9359	0.3714	7.9039	0	0	3.609	0
Solyc05g051570	1161.1	2.7231	0.3446	7.9033	0	0	3.3535	0
Solyc04g051310	2337.49	3.1624	0.4002	7.901	0	0	3.9107	0
Solyc03g026210	149.662	-4.7164	0.5969	-7.9008	0	0	-5.6892	0
Solyc09g065780	132.267	-5.544	0.7018	-7.8992	0	0	-6.518	0
Solyc05g013660	573.73	2.7927	0.3538	7.893	0	0	3.4394	0
Solyc12g010940	36.3775	5.289	0.6705	7.8881	0	0	6.3927	0
Solyc08g081230	2804.04	3.9998	0.5071	7.8876	0	0	4.8939	0
Solyc08g081700	971.115	6.0212	0.7634	7.8875	0	0	7.1539	0
Solyc01g110060	449.178	-2.6349	0.3342	-7.8841	0	0	-3.477	0
Solyc06g073830	558.208	6.2668	0.7956	7.8763	0	0	7.4157	0
Solyc01g107100	2473.08	4.4159	0.5607	7.8761	0	0	5.3683	0
Solyc04g008290	345.076	-2.831	0.3595	-7.8755	0	0	-3.686	0
Solyc04g076730	1730.05	7.2019	0.9145	7.8751	0	0	8.4271	0
Solyc08g061560	120.01	-4.7471	0.6028	-7.875	0	0	-5.7151	0
Solyc04g015430	93.7449	3.3195	0.4217	7.8717	0	0	4.1101	0
Solyc01g109710	3306.19	3.9184	0.4978	7.8716	0	0	4.8096	0
Solyc10g052490	158.528	-3.0572	0.3885	-7.8696	0	0	-3.9422	0
Solyc12g043030	31.3557	4.1611	0.5288	7.8689	0	0	5.098	0
Solyc01g008830	114.835	-3.8969	0.4953	-7.8684	0	0	-4.8642	0
Solyc04g078460	8448.33	5.3036	0.6742	7.8661	0	0	6.4198	0
Solyc06g036110	218.136	-3.7298	0.4742	-7.8653	0	0	-4.6801	0
Solyc11g009060	167.76	-4.6364	0.59	-7.8589	0	0	-5.6113	0
Solyc06g050770	913.311	2.0519	0.2614	7.8508	0	0	2.5969	0
Solyc05g021390	66.9271	7.5636	0.9636	7.8493	0	0	8.7498	0
Solyc09g065840	267.776	-3.4294	0.4371	-7.8452	0	0	-4.3305	0
Solyc05g009300	245.042	-3.5919	0.4579	-7.8446	0	0	-4.5124	0
Solyc03g082560	196.949	-4.3418	0.5537	-7.8419	0	0	-5.3174	0
Solyc09g083120	218.165	-2.5567	0.3261	-7.8401	0	0	-3.3924	1
Solyc06g036130	218.582	2.7966	0.3568	7.8381	0	0	3.4444	0
Solyc09g010860	104.829	-3.8517	0.4914	-7.838	0	0	-4.8208	0
Solyc01g091190	1959.51	3.4234	0.4368	7.8368	0	0	4.2301	0
Solyc05g009160	620.652	1.7402	0.2221	7.8348	0	0	2.2582	0
Solyc06g007160	227.055	-7.2486	0.9253	-7.8338	0	0	-8.129	0
Solyc07g041390	52.3902	4.6665	0.5958	7.8322	0	0	5.6324	0
Solyc06g065570	948.077	3.0334	0.3877	7.8239	0	0	3.7167	0
Solyc09g011600	162.491	2.6817	0.3429	7.8207	0	0	3.2973	0
Solyc04g080390	144.406	-3.3765	0.4318	-7.8203	0	0	-4.2715	0
Solyc05g010170	41.1372	7.4613	0.9544	7.8182	0	0	8.6646	0
Solyc01g105880	131.177	4.5418	0.5812	7.8151	0	0	5.5112	0
Solyc02g090110	1438.55	3.2023	0.4098	7.8134	0	0	3.9606	0
Solyc03g098750	201.34	2.6728	0.3421	7.8128	0	0	3.2784	0
Solyc12g006750	30.5765	5.1196	0.6554	7.8116	0	0	6.1883	0
Solyc02g067860	482.095	2.0567	0.2633	7.8114	0	0	2.6011	0
Solyc02g084850	24.9932	6.0388	0.7732	7.8104	0	0	7.1609	0
Solyc10g079070	166.247	-3.5933	0.4601	-7.8095	0	0	-4.5138	0
Solyc07g006800	32.6976	5.0602	0.648	7.8091	0	0	6.1338	0
Solyc12g088750	219.575	-2.8991	0.3713	-7.8082	0	0	-3.7693	0
Solyc11g008390	1577.27	2.6982	0.3456	7.8067	0	0	3.3237	0
Solyc08g079110	177.168	-4.4498	0.57	-7.8065	0	0	-5.4351	0
Solyc10g054040	71.6767	3.8037	0.4873	7.8063	0	0	4.6745	0
Solyc08g083010	212.398	-3.7807	0.4843	-7.806	0	0	-4.7397	0
Solyc06g048780	80.1569	2.8122	0.3604	7.8024	0	0	3.4629	0
Solyc02g081380	322.905	1.7209	0.2206	7.8017	0	0	2.2298	0
Solyc01g091580	349.628	-2.5694	0.3294	-7.7998	0	0	-3.408	0
Solyc00g013140	32.5617	3.6357	0.4662	7.799	0	0	4.4939	0
Solyc03g118340	2233.89	2.2258	0.2854	7.7985	0	0	2.7737	0
Solyc03g044260	529.543	2.0787	0.2666	7.7972	0	0	2.6382	0
Solyc09g061300	47.1096	7.1286	0.9142	7.7973	0	0	8.3349	0
Solyc12g100270	1284.71	2.421	0.3105	7.7963	0	0	2.9788	0
Solyc06g060930	98.3369	4.0438	0.5187	7.7954	0	0	4.9471	0
Solyc02g077060	74.9057	5.3369	0.6847	7.795	0	0	6.4694	0
Solyc03g117870	5388.61	3.4489	0.4426	7.7918	0	0	4.2659	0
Solyc01g007950	591.4	4.7263	0.6067	7.7907	0	0	5.7077	0
Solyc05g008510	378.521	2.3881	0.3067	7.787	0	0	2.9291	0
Solyc09g031970	916.04	-2.5439	0.3267	-7.7868	0	0	-3.3789	0
Solyc09g005000	1149.27	2.6766	0.3438	7.7847	0	0	3.2807	0
Solyc09g011560	1800.41	3.3803	0.4343	7.7839	0	0	4.1619	0
Solyc06g061150	943.467	1.9762	0.2539	7.7827	0	0	2.5088	0
Solyc02g068270	127.65	-3.4321	0.4411	-7.7814	0	0	-4.3336	0
Solyc03g116390	42.2363	8.9696	1.1534	7.777	0	0	10.1802	0
Solyc03g113710	115.036	2.9654	0.3813	7.7768	0	0	3.6544	0
Solyc03g123680	1325.54	4.8297	0.6214	7.7726	0	0	5.8356	0
Solyc11g044450	80.9934	-4.706	0.6056	-7.7705	0	0	-5.6784	0
Solyc01g096360	107.325	-6.3296	0.8147	-7.7697	0	0	-7.2867	0
Solyc02g080310	265.463	2.4064	0.3099	7.7655	0	0	2.9561	0
Solyc12g095780	102.519	-2.9078	0.3747	-7.7613	0	0	-3.7764	0
Solyc01g098750	401.724	1.9102	0.2462	7.7594	0	0	2.442	0
Solyc01g109130	262.715	2.2877	0.2948	7.7592	0	0	2.8269	0
Solyc10g086580	17564.9	-5.2895	0.6817	-7.7589	0	0	-6.275	0
Solyc07g045090	143.078	-4.8381	0.6236	-7.7582	0	0	-5.8151	0
Solyc04g011350	2343.78	2.1588	0.2783	7.7578	0	0	2.7313	0
Solyc01g007780	130.31	4.26	0.5492	7.7574	0	0	5.2124	0
Solyc08g067390	1315.69	3.9913	0.5146	7.7568	0	0	4.8805	0
Solyc02g087070	18036.2	6.2028	0.7998	7.7557	0	0	7.3453	0
Solyc03g025510	233.259	-1.9317	0.2491	-7.7553	0	0	-2.616	0
Solyc09g064720	571.069	-2.6689	0.3443	-7.7527	0	0	-3.5073	0
Solyc03g058190	260.244	-3.2751	0.4226	-7.7494	0	0	-4.1684	0
Solyc03g082640	140.696	4.885	0.6307	7.7459	0	0	5.9024	0
Solyc12g014220	148.115	-5.3756	0.6942	-7.7442	0	0	-6.3616	0
Solyc10g051200	387.591	-3.3996	0.4398	-7.7305	0	0	-4.2998	0
Solyc07g040690	195.406	2.0458	0.2647	7.7282	0	0	2.5887	0
Solyc12g005180	478.812	-1.9052	0.2466	-7.7271	0	0	-2.584	0
Solyc04g071930	350.411	-3.8433	0.4975	-7.7251	0	0	-4.81	0
Solyc06g073840	2145.47	2.8229	0.3654	7.7247	0	0	3.4807	0
Solyc02g065000	530.326	-3.1189	0.4039	-7.7216	0	0	-4.0161	0
Solyc05g013380	3015.12	-4.8261	0.625	-7.7213	0	0	-5.7997	0
Solyc11g005080	212.433	-4.7027	0.6091	-7.7213	0	0	-5.6719	0
Solyc07g056540	12756.5	-4.5365	0.5879	-7.716	0	0	-5.5309	0
Solyc11g007900	877.264	-3.9733	0.515	-7.7147	0	0	-4.9372	0
Solyc02g067540	221.194	-3.3638	0.4361	-7.7132	0	0	-4.2522	0
Solyc12g055840	259.013	-4.2625	0.5527	-7.7123	0	0	-5.2354	0
Solyc05g050870	81.6967	9.6231	1.248	7.7111	0	0	10.8167	0
Solyc05g009800	246.665	-2.3829	0.309	-7.7107	0	0	-3.185	0
Solyc11g010600	1084.79	-1.9674	0.2554	-7.7043	0	0	-2.6617	0
Solyc03g116690	88.6533	4.1976	0.5449	7.7039	0	0	5.1381	0
Solyc10g012370	11295.1	4.4269	0.5749	7.7003	0	0	5.3879	0
Solyc03g026110	229.795	-3.9353	0.5111	-7.6997	0	0	-4.9019	0
Solyc03g111050	167.441	-4.0075	0.5206	-7.6986	0	0	-4.9804	0
Solyc02g079770	948.107	-2.4233	0.3148	-7.6973	0	0	-3.2291	0
Solyc03g123390	158.547	-3.3349	0.4333	-7.6969	0	0	-4.2273	0
Solyc09g010360	115.58	-6.4747	0.8412	-7.6967	0	0	-7.4242	0
Solyc09g091240	202.325	-3.3608	0.4367	-7.6955	0	0	-4.2501	0
Solyc07g007110	234.613	-3.755	0.4881	-7.6932	0	0	-4.7034	0
Solyc02g021640	275.592	-2.3472	0.3052	-7.6912	0	0	-3.1483	0
Solyc08g068590	195.066	-3.8762	0.5044	-7.6846	0	0	-4.8442	0
Solyc10g007670	139.055	-4.1463	0.5398	-7.6816	0	0	-5.1128	0
Solyc10g009640	245.742	-3.5692	0.4646	-7.6816	0	0	-4.4877	0
Solyc03g112200	1199.8	-3.627	0.4722	-7.6804	0	0	-4.5588	0
Solyc04g074030	386.219	-5.9178	0.7709	-7.6766	0	0	-6.9576	0
Solyc07g062680	114.678	-3.5092	0.4571	-7.6764	0	0	-4.4161	0
Solyc02g088340	614.522	-4.0998	0.5343	-7.6732	0	0	-5.0636	0
Solyc03g007520	1335.59	1.7075	0.2227	7.6682	0	0	2.2142	0
Solyc05g013440	712.437	-3.7275	0.4862	-7.6663	0	0	-4.677	0
Solyc07g019650	171.818	-4.9532	0.6461	-7.6657	0	0	-5.9185	0
Solyc02g082550	495.094	3.1828	0.4152	7.6652	0	0	3.9508	0
Solyc10g086180	4677.18	3.547	0.4628	7.665	0	0	4.3934	0
Solyc03g118390	1631.24	2.2675	0.2959	7.6636	0	0	2.8168	0
Solyc11g066320	311.6	4.2219	0.5509	7.6635	0	0	5.168	0
Solyc09g008200	5007.64	2.8163	0.3675	7.6629	0	0	3.4688	0
Solyc01g007710	5239.46	2.4767	0.3232	7.6624	0	0	3.0811	0
Solyc06g067970	212.794	1.9953	0.2605	7.6595	0	0	2.5284	0
Solyc03g120900	143.293	3.5871	0.4684	7.6581	0	0	4.4418	0
Solyc01g057470	38.0768	8.8354	1.1538	7.6574	0	0	10.0262	0
Solyc02g021140	220.716	-2.9917	0.3907	-7.6565	0	0	-3.8737	0
Solyc03g019680	1116.7	2.259	0.2951	7.6552	0	0	2.8127	0
Solyc04g064810	696.334	2.167	0.2831	7.6552	0	0	2.7353	0
Solyc07g061970	149.594	-3.6894	0.482	-7.655	0	0	-4.6334	0
Solyc10g084800	353.364	1.9413	0.2537	7.6524	0	0	2.4602	0
Solyc05g054050	37.7582	8.817	1.1523	7.6514	0	0	9.9996	0
Solyc10g085020	3927.63	1.7938	0.2345	7.6503	0	0	2.3416	0
Solyc01g094910	370.898	-4.1572	0.5438	-7.6454	0	0	-5.1238	0
Solyc12g011160	3569.8	3.2439	0.4245	7.6417	0	0	4.027	0
Solyc10g051020	2031.39	3.4107	0.4464	7.6412	0	0	4.2069	0
Solyc09g010020	646.551	-2.0843	0.2728	-7.6407	0	0	-2.8116	0
Solyc01g106980	50.433	9.1234	1.1943	7.6392	0	0	10.3086	0
Solyc12g044400	380.152	-1.8867	0.247	-7.6373	0	0	-2.5611	0
Solyc10g085810	754.624	2.8178	0.369	7.6359	0	0	3.4718	0
Solyc03g097190	495.935	-2.7656	0.3622	-7.635	0	0	-3.6109	0
Solyc01g106010	203.286	-3.616	0.4737	-7.6341	0	0	-4.5494	0
Solyc10g054320	394.247	2.6954	0.3531	7.6326	0	0	3.3213	0
Solyc01g110270	163.729	-3.3742	0.4421	-7.6317	0	0	-4.2676	0
Solyc05g006220	1205.96	5.0707	0.6645	7.6314	0	0	6.1436	0
Solyc12g057040	469.179	-3.1418	0.4118	-7.6301	0	0	-4.0428	0
Solyc01g097220	44.4034	4.0188	0.5268	7.629	0	0	4.9264	0
Solyc08g080530	64.0079	8.5593	1.1229	7.6226	0	0	9.7045	0
Solyc06g068220	1050.5	-3.2801	0.4305	-7.6195	0	0	-4.1737	0
Solyc04g051360	32.0354	7.1399	0.9371	7.6192	0	0	8.372	0
Solyc03g112150	661.091	-4.5024	0.5912	-7.6152	0	0	-5.5006	0
Solyc06g076470	284	-3.8589	0.5068	-7.615	0	0	-4.8293	0
Solyc03g013240	148.767	-5.3886	0.7078	-7.6131	0	0	-6.3711	0
Solyc08g005100	140.223	4.1076	0.5396	7.6125	0	0	5.0105	0
Solyc03g098090	54.7684	7.0158	0.9216	7.6122	0	0	8.1941	0
Solyc08g076160	1557.04	2.4092	0.3165	7.6119	0	0	2.9597	0
Solyc01g088710	371.174	1.8998	0.2496	7.6113	0	0	2.4368	0
Solyc02g087460	1040.74	2.3553	0.3095	7.6105	0	0	2.8885	0
Solyc08g082160	74.0637	-5.0116	0.6587	-7.6082	0	0	-5.987	0
Solyc02g072000	365.415	3.3861	0.4452	7.6065	0	0	4.1753	0
Solyc09g005750	102.836	-3.1786	0.418	-7.6051	0	0	-4.0736	0
Solyc01g107350	113.049	-3.1362	0.4125	-7.6026	0	0	-4.0357	0
Solyc12g013610	32.4696	7.1383	0.9393	7.5996	0	0	8.3631	0
Solyc08g082920	642.551	1.8607	0.2449	7.5993	0	0	2.4173	0
Solyc02g070570	2225.86	1.9527	0.257	7.597	0	0	2.4725	0
Solyc06g072710	187.93	-4.7666	0.6277	-7.5936	0	0	-5.734	0
Solyc07g007670	258.992	-2.3495	0.3095	-7.5917	0	0	-3.152	0
Solyc06g075190	2344.15	3.8632	0.509	7.59	0	0	4.7274	0
Solyc03g025640	3773.55	9.8869	1.3027	7.5893	0	0	11.0245	0
Solyc05g012790	134.226	-3.7428	0.4933	-7.5877	0	0	-4.6944	0
Solyc00g009100	365.528	-3.0496	0.402	-7.5854	0	0	-3.9335	0
Solyc09g092430	288.295	-2.0479	0.27	-7.5836	0	0	-2.7676	0
Solyc04g063240	298.311	-3.6369	0.4796	-7.5826	0	0	-4.5665	0
Solyc02g085870	651.31	-3.0867	0.4072	-7.5805	0	0	-3.9723	0
Solyc02g014560	25.0381	4.2646	0.5626	7.5796	0	0	5.2204	0
Solyc02g091140	227.131	-3.8479	0.5077	-7.5791	0	0	-4.8146	0
Solyc01g091780	224.888	-2.833	0.3738	-7.5787	0	0	-3.6902	0
Solyc02g079750	3754.81	3.4234	0.4518	7.5776	0	0	4.2303	0
Solyc07g041910	83.3234	-4.0258	0.5313	-7.5776	0	0	-4.997	0
Solyc08g008490	551.327	1.956	0.2581	7.5772	0	0	2.4744	0
Solyc03g111700	292.729	-3.9912	0.5268	-7.5768	0	0	-4.9616	0
Solyc12g096760	540.47	-2.761	0.3644	-7.5764	0	0	-3.6068	0
Solyc03g117040	545.312	-2.2842	0.3015	-7.575	0	0	-3.0601	0
Solyc09g007790	1076.13	6.1025	0.8058	7.5736	0	0	7.2257	0
Solyc06g049020	1326.05	3.3962	0.4486	7.5709	0	0	4.1917	0
Solyc04g009530	122.035	-3.1008	0.4096	-7.5696	0	0	-3.9926	0
Solyc10g086420	972.952	1.481	0.1957	7.569	0	0	1.9177	0
Solyc03g083570	198.031	-3.9123	0.5172	-7.5648	0	0	-4.8786	0
Solyc08g075540	5305.48	2.8217	0.3731	7.5634	0	0	3.4777	0
Solyc08g067030	476.059	-4.4812	0.5926	-7.5625	0	0	-5.4726	0
Solyc01g090210	151.449	3.943	0.5214	7.5618	0	0	4.8361	0
Solyc02g067610	544.955	4.1818	0.5531	7.5611	0	0	5.1234	0
Solyc01g104300	724.803	1.9592	0.2592	7.5597	0	0	2.4786	0
Solyc07g015910	31.5122	8.6083	1.1388	7.5591	0	0	9.7775	0
Solyc08g008270	85.6347	-4.6401	0.614	-7.5574	0	0	-5.6149	0
Solyc06g075850	2652.84	2.1499	0.2846	7.5551	0	0	2.7235	0
Solyc02g087150	382.221	-4.489	0.5942	-7.5545	0	0	-5.4835	0
Solyc12g036170	775.37	-4.5914	0.608	-7.5515	0	0	-5.577	0
Solyc10g047300	267.933	2.3159	0.3068	7.5496	0	0	2.8409	0
Solyc06g073020	409.255	3.8607	0.5115	7.5478	0	0	4.726	0
Solyc03g123760	489.916	-2.4692	0.3273	-7.5437	0	0	-3.2838	0
Solyc01g097460	1386.65	-2.4151	0.3202	-7.5431	0	0	-3.218	0
Solyc04g009030	10664.6	-4.4976	0.5963	-7.5425	0	0	-5.4949	0
Solyc06g074960	320.378	2.5237	0.3348	7.5381	0	0	3.1388	0
Solyc12g094630	700.722	-2.4111	0.3199	-7.5381	0	0	-3.2119	0
Solyc02g072470	89.084	-4.8169	0.6394	-7.5331	0	0	-5.7884	0
Solyc01g080460	2315.47	-3.5178	0.4671	-7.5318	0	0	-4.4301	0
Solyc11g010300	204.764	-3.6295	0.4819	-7.5317	0	0	-4.5607	0
Solyc04g078450	52.3906	5.5747	0.7402	7.5315	0	0	6.7145	0
Solyc05g014300	26.7585	6.1234	0.8131	7.5306	0	0	7.2579	0
Solyc07g056190	142.062	4.0855	0.5426	7.5296	0	0	4.9919	0
Solyc03g096390	1163.7	2.7202	0.3613	7.5289	0	0	3.3518	0
Solyc08g067160	370.569	-3.9382	0.5231	-7.5289	0	0	-4.9049	0
Solyc03g121860	986.209	2.0409	0.2711	7.5279	0	0	2.58	0
Solyc01g087950	40.6683	8.865	1.1777	7.5275	0	0	10.0852	0
Solyc05g015510	91.6154	-3.2901	0.4371	-7.5264	0	0	-4.1884	0
Solyc12g100160	850.565	-2.9827	0.3963	-7.5265	0	0	-3.8609	0
Solyc02g093940	123.158	-3.326	0.4419	-7.526	0	0	-4.2184	0
Solyc05g026050	457.713	2.2708	0.3017	7.5259	0	0	2.8184	0
Solyc09g011870	13423.8	7.0191	0.9331	7.5226	0	0	8.1985	0
Solyc05g012580	1590.05	-2.9055	0.3862	-7.5224	0	0	-3.7749	0
Solyc06g008220	181.065	-3.1612	0.4204	-7.5191	0	0	-4.0589	0
Solyc06g060620	198.145	-3.59	0.4775	-7.5187	0	0	-4.5102	0
Solyc04g015340	666.77	-1.8392	0.2447	-7.5166	0	0	-2.5071	0
Solyc08g078090	2134.27	3.9492	0.5255	7.5153	0	0	4.8402	0
Solyc10g078770	33.4213	8.6565	1.152	7.5145	0	0	9.8254	0
Solyc07g006500	1369.89	4.439	0.5909	7.5123	0	0	5.3994	0
Solyc04g071620	1628.21	-4.1826	0.5568	-7.5117	0	0	-5.1626	0
Solyc05g010060	142.722	-4.1009	0.5461	-7.509	0	0	-5.0673	0
Solyc08g082460	36.2528	4.6542	0.62	7.5071	0	0	5.6234	0
Solyc06g050510	850.687	-2.3433	0.3122	-7.5047	0	0	-3.1438	0
Solyc11g067140	127.929	-4.25	0.5664	-7.5041	0	0	-5.2252	0
Solyc10g080390	144.21	-3.5218	0.4695	-7.5019	0	0	-4.4328	0
Solyc01g010000	256.706	-3.5829	0.4777	-7.5008	0	0	-4.4999	0
Solyc11g011930	1144.56	2.0556	0.2741	7.4996	0	0	2.6	0
Solyc06g005880	122.477	-2.4341	0.3246	-7.499	0	0	-3.2407	0
Solyc02g093830	4214.72	2.6924	0.3592	7.495	0	0	3.3169	0
Solyc07g053550	3722.59	4.6416	0.6193	7.4947	0	0	5.6144	0
Solyc02g078380	626.562	3.1828	0.4247	7.494	0	0	3.9509	0
Solyc09g042740	247.56	-2.8153	0.3758	-7.4907	0	0	-3.6699	0
Solyc08g065710	32.6932	8.6317	1.1527	7.4882	0	0	9.7995	0
Solyc03g062720	233.873	-8.3265	1.112	-7.4877	0	0	-9.0974	0
Solyc10g080900	465.404	2.6771	0.3576	7.4865	0	0	3.2812	0
Solyc12g042060	6059.32	-2.6812	0.3582	-7.4858	0	0	-3.5203	0
Solyc09g018230	436.114	2.8884	0.3859	7.4846	0	0	3.5623	0
Solyc03g093130	397.533	5.179	0.692	7.4844	0	0	6.2608	0
Solyc02g077160	65.6116	-3.5191	0.4702	-7.4842	0	0	-4.4312	0
Solyc07g055320	4966.01	-3.298	0.4408	-7.4825	0	0	-4.1952	0
Solyc04g080050	455.195	1.5728	0.2103	7.4796	0	0	2.0363	0
Solyc02g062670	664.075	3.386	0.4529	7.4761	0	0	4.1748	0
Solyc04g080840	26.4626	6.074	0.8125	7.4759	0	0	7.196	0
Solyc05g054700	224.271	-2.5801	0.3451	-7.4756	0	0	-3.419	0
Solyc04g015970	5156.11	3.0448	0.4073	7.4754	0	0	3.7411	0
Solyc10g086280	9894.39	5.2079	0.6967	7.4755	0	0	6.2937	0
Solyc03g097180	402.835	2.1578	0.2887	7.4747	0	0	2.7306	0
Solyc10g085460	378.028	-2.8824	0.3857	-7.4731	0	0	-3.7476	0
Solyc10g083610	1019.52	1.9226	0.2573	7.4722	0	0	2.4482	0
Solyc07g062080	843.863	2.5362	0.3394	7.472	0	0	3.1511	0
Solyc03g119450	576.009	-2.8224	0.3778	-7.4701	0	0	-3.6776	0
Solyc02g067630	89.7136	7.132	0.9548	7.4699	0	0	8.3518	0
Solyc08g016080	478.77	-4.7024	0.6297	-7.4677	0	0	-5.6702	0
Solyc11g012790	536.249	2.4851	0.3328	7.4668	0	0	3.0874	0
Solyc08g075880	105.727	-5.4663	0.7322	-7.4657	0	0	-6.4306	0
Solyc05g006650	120.187	-2.8403	0.3806	-7.4634	0	0	-3.6964	0
Solyc04g049490	1011.07	1.5485	0.2075	7.4626	0	0	2.0063	0
Solyc07g018240	89.6919	-5.0032	0.6705	-7.4621	0	0	-5.9776	0
Solyc01g103650	2944.22	2.5339	0.3397	7.4598	0	0	3.1484	0
Solyc05g005060	181.138	3.1806	0.4265	7.4574	0	0	3.9431	0
Solyc12g055940	218.605	-3.6947	0.4955	-7.4562	0	0	-4.6387	0
Solyc10g078840	30.4906	8.5559	1.1476	7.4556	0	0	9.6961	0
Solyc07g052450	31.0355	8.5667	1.1491	7.4553	0	0	9.7112	0
Solyc08g008110	1069.93	4.4594	0.5982	7.4545	0	0	5.4284	0
Solyc01g094370	326.369	-2.2377	0.3002	-7.4542	0	0	-3.0022	0
Solyc02g062610	234.819	-3.9871	0.5349	-7.4542	0	0	-4.9565	0
Solyc06g050950	28.8865	7.0047	0.9398	7.4535	0	0	8.1886	0
Solyc03g005510	40.6468	5.2318	0.702	7.4529	0	0	6.3238	0
Solyc04g016160	180.076	3.1087	0.4172	7.4514	0	0	3.8323	0
Solyc02g082760	4087.85	-4.119	0.5529	-7.4497	0	0	-5.0825	0
Solyc00g012440	69.434	3.5042	0.4704	7.4489	0	0	4.349	0
Solyc02g079200	142.571	-3.3174	0.4455	-7.4465	0	0	-4.2118	0
Solyc01g099110	410.504	-3.0089	0.4042	-7.445	0	0	-3.8897	0
Solyc04g054190	437.414	-3.7338	0.5015	-7.4449	0	0	-4.6844	0
Solyc05g009680	82.3654	-3.2548	0.4373	-7.4438	0	0	-4.1493	0
Solyc03g097680	1189.92	1.7736	0.2383	7.443	0	0	2.3092	0
Solyc10g007390	2809.02	2.2036	0.2961	7.4424	0	0	2.7537	0
Solyc04g050730	97.0155	-5.543	0.7449	-7.4416	0	0	-6.512	0
Solyc03g111840	1341.32	-2.3997	0.3225	-7.4401	0	0	-3.1997	0
Solyc11g007830	573.741	-2.5116	0.3376	-7.4395	0	0	-3.3327	0
Solyc06g069600	96.8944	-4.7988	0.6452	-7.4379	0	0	-5.7611	0
Solyc08g081480	268.018	2.7161	0.3652	7.4372	0	0	3.3451	0
Solyc09g091580	664.699	-3.9478	0.5309	-7.4362	0	0	-4.911	0
Solyc04g007880	737.008	2.8963	0.3897	7.4328	0	0	3.576	0
Solyc09g007350	1748.37	2.3429	0.3154	7.4289	0	0	2.8658	0
Solyc03g119250	631.849	3.0375	0.4089	7.4277	0	0	3.7225	0
Solyc02g063250	197.873	4.7637	0.6416	7.4249	0	0	5.7561	0
Solyc04g049090	3234.12	2.6145	0.3522	7.4244	0	0	3.2344	0
Solyc01g090950	169.686	-2.1588	0.2908	-7.4234	0	0	-2.9081	0
Solyc01g098990	292.611	-3.3953	0.4576	-7.4195	0	0	-4.295	0
Solyc05g014390	650.954	2.6232	0.3536	7.4179	0	0	3.2436	0
Solyc04g055000	50.3568	4.5411	0.6122	7.4171	0	0	5.5101	0
Solyc10g074500	1901.9	1.8709	0.2523	7.4162	0	0	2.4224	0
Solyc10g083720	4025.24	2.5266	0.3407	7.416	0	0	3.1428	0
Solyc12g007310	737.532	-2.9529	0.3983	-7.4143	0	0	-3.8282	0
Solyc04g080010	659.801	-3.3171	0.4477	-7.4097	0	0	-4.2106	0
Solyc03g112210	100.9	-3.2631	0.4405	-7.4082	0	0	-4.1567	0
Solyc02g072090	161.581	-3.0262	0.4085	-7.4075	0	0	-3.9063	0
Solyc05g052550	263.842	1.8648	0.2519	7.4037	0	0	2.4193	0
Solyc04g040130	632.982	3.4216	0.4622	7.4034	0	0	4.2293	0
Solyc03g005570	1692.26	4.5371	0.6129	7.4027	0	0	5.5045	0
Solyc03g123870	1334.9	1.7238	0.2329	7.4022	0	0	2.2339	0
Solyc08g006540	136.722	-3.9286	0.5308	-7.4011	0	0	-4.8952	0
Solyc10g006540	534.165	2.2849	0.3087	7.4009	0	0	2.8254	0
Solyc03g114180	186.421	1.8994	0.2567	7.4	0	0	2.4366	0
Solyc03g051970	557.034	1.7607	0.238	7.3982	0	0	2.2889	0
Solyc08g082570	174.245	-3.8743	0.5237	-7.3976	0	0	-4.8421	0
Solyc12g056410	1746.18	2.8529	0.3858	7.3943	0	0	3.5202	0
Solyc02g062490	70.3195	4.6575	0.63	7.3933	0	0	5.6249	0
Solyc05g013960	278.161	-3.1452	0.4254	-7.3931	0	0	-4.0464	0
Solyc11g066100	2074.62	4.1513	0.5618	7.3896	0	0	5.0894	0
Solyc03g118840	306.516	-2.7861	0.3771	-7.3888	0	0	-3.6316	0
Solyc10g084940	516.652	1.9624	0.2656	7.3877	0	0	2.4904	0
Solyc09g014220	31.4624	8.5691	1.1601	7.3862	0	0	9.7157	0
Solyc01g068130	119.859	-3.8279	0.5183	-7.3852	0	0	-4.7915	0
Solyc00g005840	566.342	-4.1302	0.5594	-7.3838	0	0	-5.0932	0
Solyc07g007150	109.382	-4.8491	0.6568	-7.3832	0	0	-5.8242	0
Solyc03g051810	309.854	-3.1596	0.428	-7.3823	0	0	-4.0575	0
Solyc02g071260	164.117	-3.5133	0.4761	-7.3792	0	0	-4.4211	0
Solyc03g123500	2140.97	2.2122	0.2998	7.3784	0	0	2.7581	0
Solyc05g024430	124.906	-4.9558	0.6717	-7.3775	0	0	-5.9218	0
Solyc02g062460	94.6349	4.476	0.6069	7.3757	0	0	5.4416	0
Solyc06g073730	929.617	-1.9127	0.2594	-7.3742	0	0	-2.5941	0
Solyc09g074260	106.752	-2.8845	0.3914	-7.3701	0	0	-3.7507	0
Solyc01g099260	107.149	-4.4311	0.6013	-7.3687	0	0	-5.4149	0
Solyc03g116870	1177.23	-4.8305	0.6556	-7.368	0	0	-5.8058	0
Solyc02g087950	411.132	2.8315	0.3843	7.3676	0	0	3.4981	0
Solyc12g007230	90.8637	-2.9614	0.402	-7.3666	0	0	-3.839	0
Solyc09g083150	501.929	-4.678	0.6351	-7.3658	0	0	-5.6547	0
Solyc05g051350	955.37	10.2469	1.3915	7.3642	0	0	11.3327	0
Solyc04g071700	171.878	-3.0668	0.4165	-7.3636	0	0	-3.9527	0
Solyc01g109720	990.951	3.969	0.5391	7.3628	0	0	4.8612	0
Solyc02g078450	151.891	-4.7382	0.6437	-7.3612	0	0	-5.7103	0
Solyc08g068450	47.5378	8.1735	1.1108	7.3582	0	0	9.4072	0
Solyc01g094960	1230.21	2.5152	0.3419	7.3559	0	0	3.1238	0
Solyc03g116030	440.296	2.5959	0.353	7.3544	0	0	3.2163	0
Solyc03g043700	161.395	4.6416	0.6312	7.354	0	0	5.6155	0
Solyc12g010710	980.964	4.947	0.6729	7.3517	0	0	5.9881	0
Solyc01g005380	83.507	-3.8413	0.5226	-7.3503	0	0	-4.8055	0
Solyc02g081850	143.514	-3.3738	0.459	-7.35	0	0	-4.2673	0
Solyc03g114960	96.0906	-2.8279	0.3848	-7.3493	0	0	-3.683	0
Solyc08g068370	554.925	1.5413	0.2098	7.348	0	0	1.9984	0
Solyc09g090960	511.909	-3.0212	0.4112	-7.348	0	0	-3.9021	0
Solyc09g009420	432.555	-3.3925	0.4618	-7.347	0	0	-4.2857	0
Solyc01g009820	1546.22	2.3451	0.3192	7.3458	0	0	2.8695	0
Solyc08g075490	774.975	-5.9186	0.8057	-7.3457	0	0	-6.9598	0
Solyc07g006030	716.631	-4.5216	0.6159	-7.3414	0	0	-5.5123	0
Solyc05g006640	1313.92	2.3929	0.326	7.3406	0	0	2.9353	0
Solyc08g079420	4477.01	3.1831	0.4338	7.3379	0	0	3.951	0
Solyc03g115060	1439.29	3.7796	0.5152	7.3357	0	0	4.6476	0
Solyc09g065180	1192.11	-4.5692	0.623	-7.3338	0	0	-5.5588	0
Solyc03g115020	1628.41	-2.1686	0.2957	-7.3334	0	0	-2.9189	0
Solyc09g059030	1658.54	1.5093	0.2059	7.3303	0	0	1.9568	0
Solyc07g006900	27.8665	8.4266	1.1504	7.325	0	0	9.5867	0
Solyc06g073370	2201.93	1.8371	0.251	7.3203	0	0	2.3935	0
Solyc12g010870	514.919	-3.3505	0.4577	-7.3204	0	0	-4.2435	0
Solyc10g074710	150.738	-2.4212	0.3308	-7.3189	0	0	-3.2274	0
Solyc11g010810	349.046	-3.61	0.4933	-7.3186	0	0	-4.5384	0
Solyc04g017740	27.9743	8.4282	1.1518	7.3174	0	0	9.6023	0
Solyc09g072930	31.1386	4.1207	0.5632	7.3173	0	0	5.0281	0
Solyc02g093550	108.217	-3.8864	0.5312	-7.3157	0	0	-4.8552	0
Solyc00g011170	4209.12	3.4148	0.4668	7.3156	0	0	4.2119	0
Solyc03g044830	86.7438	4.9554	0.6775	7.3142	0	0	6.005	0
Solyc02g083110	73.1552	-3.3413	0.4568	-7.3139	0	0	-4.235	0
Solyc02g083460	3719.79	3.496	0.478	7.3134	0	0	4.3426	0
Solyc02g076860	28.8206	8.4598	1.157	7.312	0	0	9.6331	0
Solyc12g057000	99.6852	2.753	0.3765	7.3116	0	0	3.3956	0
Solyc10g075150	206.77	6.488	0.8874	7.3113	0	0	7.6515	0
Solyc04g025290	385.092	-1.9363	0.2648	-7.3109	0	0	-2.6206	0
Solyc04g009020	153.832	-4.4487	0.6085	-7.3106	0	0	-5.4335	0
Solyc01g104760	75.1834	3.1089	0.4253	7.3105	0	0	3.8331	0
Solyc11g068370	37.9763	7.9573	1.0885	7.3104	0	0	9.1616	0
Solyc06g063350	32.7783	4.1673	0.5701	7.3101	0	0	5.111	0
Solyc07g065050	344.19	-1.9694	0.2694	-7.3092	0	0	-2.6653	0
Solyc03g019660	109.353	-4.9564	0.6781	-7.309	0	0	-5.9238	0
Solyc09g083350	384.304	-2.9569	0.4046	-7.3086	0	0	-3.8331	0
Solyc06g072740	79.5132	2.4137	0.3305	7.3035	0	0	2.9685	0
Solyc07g005200	712.317	1.7259	0.2365	7.2965	0	0	2.2364	0
Solyc08g068200	154.868	-3.3653	0.4615	-7.2919	0	0	-4.2555	0
Solyc11g073090	33.1255	3.2085	0.4401	7.2913	0	0	3.9756	0
Solyc01g096470	91.7687	-2.833	0.3888	-7.2866	0	0	-3.6906	0
Solyc01g105620	158.936	4.4356	0.609	7.2837	0	0	5.3975	0
Solyc10g009570	1098.68	-4.3445	0.5966	-7.282	0	0	-5.3217	0
Solyc03g121300	184.853	-3.5877	0.4927	-7.2813	0	0	-4.5074	0
Solyc01g059880	1421.41	1.9439	0.2671	7.278	0	0	2.4627	0
Solyc10g009120	80.9206	3.761	0.5168	7.278	0	0	4.6301	0
Solyc11g011350	250.557	2.7698	0.3806	7.278	0	0	3.4126	0
Solyc10g007120	167.037	-5.5621	0.7645	-7.2759	0	0	-6.5497	0
Solyc05g005330	180.86	-2.9778	0.4093	-7.2746	0	0	-3.8548	0
Solyc06g009050	1088.84	2.2587	0.3105	7.2741	0	0	2.8124	0
Solyc12g013640	25.8523	6.3979	0.8798	7.2718	0	0	7.5501	0
Solyc02g083280	2245.08	-3.3342	0.4586	-7.2711	0	0	-4.2268	0
Solyc05g008200	2130.52	1.5908	0.2188	7.2705	0	0	2.0612	0
Solyc01g108880	64.2047	2.8107	0.3866	7.2695	0	0	3.4622	0
Solyc07g005390	1199.89	-2.6676	0.367	-7.2682	0	0	-3.5061	0
Solyc08g076480	491.866	-2.1795	0.3	-7.2648	0	0	-2.9294	0
Solyc05g054250	28.9638	5.1273	0.7061	7.2618	0	0	6.2104	0
Solyc04g077240	31.526	7.7658	1.0698	7.2593	0	0	8.9649	0
Solyc03g121620	162.976	2.2995	0.3168	7.2583	0	0	2.8327	0
Solyc08g081550	2941.48	4.3111	0.594	7.2575	0	0	5.2757	0
Solyc04g024530	189.746	1.6807	0.2316	7.2572	0	0	2.1767	0
Solyc06g076080	470.247	7.0247	0.968	7.257	0	0	8.2024	0
Solyc00g011150	38.8771	4.2823	0.5902	7.2557	0	0	5.2462	0
Solyc09g011480	81.9036	-4.0569	0.5592	-7.2552	0	0	-5.0259	0
Solyc02g082510	1996.05	2.75	0.3793	7.2503	0	0	3.3911	0
Solyc01g087190	238.323	-3.4972	0.4826	-7.2469	0	0	-4.4077	0
Solyc05g008170	30.2847	8.491	1.1722	7.2434	0	0	9.65	0
Solyc02g093750	283.649	2.026	0.2797	7.243	0	0	2.565	0
Solyc12g094570	68.4545	2.5159	0.3474	7.2422	0	0	3.1256	0
Solyc09g082830	197.249	-3.4298	0.4738	-7.2388	0	0	-4.3323	0
Solyc05g018650	1420.15	-2.8294	0.391	-7.2355	0	0	-3.6845	0
Solyc06g036260	948.775	2.895	0.4002	7.2342	0	0	3.5734	0
Solyc11g013880	598.025	2.0224	0.2796	7.2331	0	0	2.5584	0
Solyc01g096660	1024.98	-3.2801	0.4535	-7.2324	0	0	-4.173	0
Solyc01g095970	1478.1	2.1784	0.3012	7.2319	0	0	2.7409	0
Solyc02g084710	248.992	2.6726	0.3696	7.2311	0	0	3.2777	0
Solyc04g012160	1149.73	2.2121	0.306	7.2298	0	0	2.7579	0
Solyc04g011540	714.98	3.2744	0.4531	7.2262	0	0	4.0653	0
Solyc07g043130	1222.67	-3.1747	0.4394	-7.2254	0	0	-4.0693	0
Solyc07g056240	100.603	-4.1368	0.5731	-7.2187	0	0	-5.106	0
Solyc01g080280	6016.27	-4.2003	0.5819	-7.2183	0	0	-5.18	0
Solyc11g065320	227.123	-3.8167	0.529	-7.2144	0	0	-4.776	0
Solyc08g068460	21.4829	4.2538	0.5897	7.2139	0	0	5.2037	0
Solyc11g071740	167.971	3.7892	0.5254	7.2124	0	0	4.6556	0
Solyc06g052070	475.434	1.8854	0.2614	7.2121	0	0	2.4296	0
Solyc01g079390	307.666	-2.107	0.2922	-7.2106	0	0	-2.8395	0
Solyc07g005520	228.806	4.1805	0.5798	7.2104	0	0	5.1209	0
Solyc12g005200	493.524	2.3186	0.3216	7.2091	0	0	2.8435	0
Solyc03g006700	760.43	4.4218	0.6135	7.2078	0	0	5.3744	0
Solyc06g009400	437.411	-2.4207	0.3359	-7.2063	0	0	-3.2261	0
[truncated: 26,802 more rows]
