# Supplementary material for: Parallel evolution of the POQR prolyl oligo peptidase gene conferring plant quantitative disease resistance
Source: PLoS Genet. 2017 Dec 22;13(12):e1007143. doi: 10.1371/journal.pgen.1007143 (PMC5757927; doi:10.1371/journal.pgen.1007143)
Supplement: S9 File — Data obtained from Blast2GO enrichment analysis Fisher’s exact test with a FDR < = 0.01. Reference annotation used are Solanum lycopersicum (SL2.50) and Arabidopsis thaliana (TAIR10) from Ensembl plants. (XLSX) [file pgen.1007143.s009.xlsx]

## Sheet: Sheet1
File S9 (.xls), related to Figure 5: GO ID, names and categories enriched both in tomato and Arabidopsis thaliana among upregulated or downregulated genes. Data obtained from Blast2GO enrichment analysis Fisher’s exact test with a FDR <= 0.01. Reference annotation used are Solanum lycopersicum (SL2.50) and Arabidopsis thaliana (TAIR10) from Ensembl plants.
Gene expression	GO ID	GO Name	GO Category
upregulated	GO:0044710	single-organism metabolic process	Biological Process
upregulated	GO:0044699	single-organism process	Biological Process
upregulated	GO:0019752	carboxylic acid metabolic process	Biological Process
upregulated	GO:0006082	organic acid metabolic process	Biological Process
upregulated	GO:0043436	oxoacid metabolic process	Biological Process
upregulated	GO:1901605	alpha-amino acid metabolic process	Biological Process
upregulated	GO:0044711	single-organism biosynthetic process	Biological Process
upregulated	GO:0010200	response to chitin	Biological Process
upregulated	GO:0055114	oxidation-reduction process	Biological Process
upregulated	GO:0098869	cellular oxidant detoxification	Biological Process
upregulated	GO:1990748	cellular detoxification	Biological Process
upregulated	GO:0019748	secondary metabolic process	Biological Process
upregulated	GO:0098754	detoxification	Biological Process
upregulated	GO:0009073	aromatic amino acid family biosynthetic process	Biological Process
upregulated	GO:0009056	catabolic process	Biological Process
upregulated	GO:0009636	response to toxic substance	Biological Process
upregulated	GO:0009607	response to biotic stimulus	Biological Process
upregulated	GO:0006979	response to oxidative stress	Biological Process
upregulated	GO:0009072	aromatic amino acid family metabolic process	Biological Process
upregulated	GO:0044281	small molecule metabolic process	Biological Process
upregulated	GO:0010243	response to organonitrogen compound	Biological Process
upregulated	GO:0006790	sulfur compound metabolic process	Biological Process
upregulated	GO:0032787	monocarboxylic acid metabolic process	Biological Process
upregulated	GO:0044550	secondary metabolite biosynthetic process	Biological Process
upregulated	GO:0007154	cell communication	Biological Process
upregulated	GO:0044248	cellular catabolic process	Biological Process
upregulated	GO:0043648	dicarboxylic acid metabolic process	Biological Process
upregulated	GO:0006520	cellular amino acid metabolic process	Biological Process
upregulated	GO:0006793	phosphorus metabolic process	Biological Process
upregulated	GO:0016310	phosphorylation	Biological Process
upregulated	GO:0000502	proteasome complex	Cellular Component
upregulated	GO:1905369	endopeptidase complex	Cellular Component
upregulated	GO:0005783	endoplasmic reticulum	Cellular Component
upregulated	GO:0016829	lyase activity	Molecular Function
upregulated	GO:0020037	heme binding	Molecular Function
upregulated	GO:0004674	protein serine/threonine kinase activity	Molecular Function
upregulated	GO:0046906	tetrapyrrole binding	Molecular Function
upregulated	GO:0016491	oxidoreductase activity	Molecular Function
upregulated	GO:0005509	calcium ion binding	Molecular Function
upregulated	GO:0003824	catalytic activity	Molecular Function
upregulated	GO:0043167	ion binding	Molecular Function
upregulated	GO:0016209	antioxidant activity	Molecular Function
upregulated	GO:0043168	anion binding	Molecular Function
upregulated	GO:0016773	phosphotransferase activity, alcohol group as acceptor	Molecular Function
upregulated	GO:0016301	kinase activity	Molecular Function
upregulated	GO:0016740	transferase activity	Molecular Function
upregulated	GO:0048037	cofactor binding	Molecular Function
upregulated	GO:0004601	peroxidase activity	Molecular Function
upregulated	GO:0004672	protein kinase activity	Molecular Function
upregulated	GO:0016684	oxidoreductase activity, acting on peroxide as acceptor	Molecular Function
down-regulated	GO:0009657	plastid organization	Biological Process
down-regulated	GO:0009658	chloroplast organization	Biological Process
down-regulated	GO:0015979	photosynthesis	Biological Process
down-regulated	GO:0009416	response to light stimulus	Biological Process
down-regulated	GO:0009628	response to abiotic stimulus	Biological Process
down-regulated	GO:0009314	response to radiation	Biological Process
down-regulated	GO:0048731	system development	Biological Process
down-regulated	GO:0044699	single-organism process	Biological Process
down-regulated	GO:0019684	photosynthesis, light reaction	Biological Process
down-regulated	GO:0044711	single-organism biosynthetic process	Biological Process
down-regulated	GO:0009791	post-embryonic development	Biological Process
down-regulated	GO:0005977	glycogen metabolic process	Biological Process
down-regulated	GO:0006112	energy reserve metabolic process	Biological Process
down-regulated	GO:0033013	tetrapyrrole metabolic process	Biological Process
down-regulated	GO:0044710	single-organism metabolic process	Biological Process
down-regulated	GO:0009765	photosynthesis, light harvesting	Biological Process
down-regulated	GO:0015994	chlorophyll metabolic process	Biological Process
down-regulated	GO:0006778	porphyrin-containing compound metabolic process	Biological Process
down-regulated	GO:0050896	response to stimulus	Biological Process
down-regulated	GO:0061458	reproductive system development	Biological Process
down-regulated	GO:0048608	reproductive structure development	Biological Process
down-regulated	GO:0051186	cofactor metabolic process	Biological Process
down-regulated	GO:0044723	single-organism carbohydrate metabolic process	Biological Process
down-regulated	GO:0010027	thylakoid membrane organization	Biological Process
down-regulated	GO:0009668	plastid membrane organization	Biological Process
down-regulated	GO:0008152	metabolic process	Biological Process
down-regulated	GO:0009110	vitamin biosynthetic process	Biological Process
down-regulated	GO:0005982	starch metabolic process	Biological Process
down-regulated	GO:0042440	pigment metabolic process	Biological Process
down-regulated	GO:0044763	single-organism cellular process	Biological Process
down-regulated	GO:0006766	vitamin metabolic process	Biological Process
down-regulated	GO:0032502	developmental process	Biological Process
down-regulated	GO:0042364	water-soluble vitamin biosynthetic process	Biological Process
down-regulated	GO:0010207	photosystem II assembly	Biological Process
down-regulated	GO:0019252	starch biosynthetic process	Biological Process
down-regulated	GO:0048367	shoot system development	Biological Process
down-regulated	GO:0006767	water-soluble vitamin metabolic process	Biological Process
down-regulated	GO:0009768	photosynthesis, light harvesting in photosystem I	Biological Process
down-regulated	GO:0044281	small molecule metabolic process	Biological Process
down-regulated	GO:0016051	carbohydrate biosynthetic process	Biological Process
down-regulated	GO:0033014	tetrapyrrole biosynthetic process	Biological Process
down-regulated	GO:0006091	generation of precursor metabolites and energy	Biological Process
down-regulated	GO:0051188	cofactor biosynthetic process	Biological Process
down-regulated	GO:0006796	phosphate-containing compound metabolic process	Biological Process
down-regulated	GO:0006793	phosphorus metabolic process	Biological Process
down-regulated	GO:0046148	pigment biosynthetic process	Biological Process
down-regulated	GO:0016108	tetraterpenoid metabolic process	Biological Process
down-regulated	GO:0016116	carotenoid metabolic process	Biological Process
down-regulated	GO:0009637	response to blue light	Biological Process
down-regulated	GO:0009735	response to cytokinin	Biological Process
down-regulated	GO:0006779	porphyrin-containing compound biosynthetic process	Biological Process
down-regulated	GO:0009987	cellular process	Biological Process
down-regulated	GO:0009639	response to red or far red light	Biological Process
down-regulated	GO:0042793	transcription from plastid promoter	Biological Process
down-regulated	GO:0010206	photosystem II repair	Biological Process
down-regulated	GO:0043094	cellular metabolic compound salvage	Biological Process
down-regulated	GO:0009773	photosynthetic electron transport in photosystem I	Biological Process
down-regulated	GO:0044283	small molecule biosynthetic process	Biological Process
down-regulated	GO:0090391	granum assembly	Biological Process
down-regulated	GO:0010190	cytochrome b6f complex assembly	Biological Process
down-regulated	GO:0015995	chlorophyll biosynthetic process	Biological Process
down-regulated	GO:0009644	response to high light intensity	Biological Process
down-regulated	GO:0018298	protein-chromophore linkage	Biological Process
down-regulated	GO:0016117	carotenoid biosynthetic process	Biological Process
down-regulated	GO:0016109	tetraterpenoid biosynthetic process	Biological Process
down-regulated	GO:0048316	seed development	Biological Process
down-regulated	GO:0071704	organic substance metabolic process	Biological Process
down-regulated	GO:0071482	cellular response to light stimulus	Biological Process
down-regulated	GO:0044237	cellular metabolic process	Biological Process
down-regulated	GO:0048507	meristem development	Biological Process
down-regulated	GO:0010154	fruit development	Biological Process
down-regulated	GO:0006546	glycine catabolic process	Biological Process
down-regulated	GO:0071478	cellular response to radiation	Biological Process
down-regulated	GO:0009642	response to light intensity	Biological Process
down-regulated	GO:0010258	NADH dehydrogenase complex (plastoquinone) assembly	Biological Process
down-regulated	GO:0009266	response to temperature stimulus	Biological Process
down-regulated	GO:1901259	chloroplast rRNA processing	Biological Process
down-regulated	GO:0009312	oligosaccharide biosynthetic process	Biological Process
down-regulated	GO:0009536	plastid	Cellular Component
down-regulated	GO:0009507	chloroplast	Cellular Component
down-regulated	GO:0044435	plastid part	Cellular Component
down-regulated	GO:0044434	chloroplast part	Cellular Component
down-regulated	GO:0009532	plastid stroma	Cellular Component
down-regulated	GO:0009570	chloroplast stroma	Cellular Component
down-regulated	GO:0009579	thylakoid	Cellular Component
down-regulated	GO:0009534	chloroplast thylakoid	Cellular Component
down-regulated	GO:0031976	plastid thylakoid	Cellular Component
down-regulated	GO:0042651	thylakoid membrane	Cellular Component
down-regulated	GO:0044436	thylakoid part	Cellular Component
down-regulated	GO:0034357	photosynthetic membrane	Cellular Component
down-regulated	GO:0009535	chloroplast thylakoid membrane	Cellular Component
down-regulated	GO:0055035	plastid thylakoid membrane	Cellular Component
down-regulated	GO:0031984	organelle subcompartment	Cellular Component
down-regulated	GO:0009526	plastid envelope	Cellular Component
down-regulated	GO:0009941	chloroplast envelope	Cellular Component
down-regulated	GO:0044444	cytoplasmic part	Cellular Component
down-regulated	GO:0010287	plastoglobule	Cellular Component
down-regulated	GO:0031977	thylakoid lumen	Cellular Component
down-regulated	GO:0005737	cytoplasm	Cellular Component
down-regulated	GO:0042646	plastid nucleoid	Cellular Component
down-regulated	GO:0009523	photosystem II	Cellular Component
down-regulated	GO:0000229	cytoplasmic chromosome	Cellular Component
down-regulated	GO:0009508	plastid chromosome	Cellular Component
down-regulated	GO:0009295	nucleoid	Cellular Component
down-regulated	GO:0009654	photosystem II oxygen evolving complex	Cellular Component
down-regulated	GO:0009521	photosystem	Cellular Component
down-regulated	GO:0009538	photosystem I reaction center	Cellular Component
down-regulated	GO:0043231	intracellular membrane-bounded organelle	Cellular Component
down-regulated	GO:0044464	cell part	Cellular Component
down-regulated	GO:0043227	membrane-bounded organelle	Cellular Component
down-regulated	GO:0005623	cell	Cellular Component
down-regulated	GO:0031975	envelope	Cellular Component
down-regulated	GO:0031967	organelle envelope	Cellular Component
down-regulated	GO:0042644	chloroplast nucleoid	Cellular Component
down-regulated	GO:0043229	intracellular organelle	Cellular Component
down-regulated	GO:0043226	organelle	Cellular Component
down-regulated	GO:0009522	photosystem I	Cellular Component
down-regulated	GO:0019898	extrinsic component of membrane	Cellular Component
down-regulated	GO:0031978	plastid thylakoid lumen	Cellular Component
down-regulated	GO:0009543	chloroplast thylakoid lumen	Cellular Component
down-regulated	GO:0005622	intracellular	Cellular Component
down-regulated	GO:0044424	intracellular part	Cellular Component
down-regulated	GO:0000427	plastid-encoded plastid RNA polymerase complex	Cellular Component
down-regulated	GO:0044446	intracellular organelle part	Cellular Component
down-regulated	GO:0044422	organelle part	Cellular Component
down-regulated	GO:0010319	stromule	Cellular Component
down-regulated	GO:0010598	NAD(P)H dehydrogenase complex (plastoquinone)	Cellular Component
down-regulated	GO:0003824	catalytic activity	Molecular Function
down-regulated	GO:0031409	pigment binding	Molecular Function
down-regulated	GO:0000996	core DNA-dependent RNA polymerase binding promoter specificity activity	Molecular Function
down-regulated	GO:0016987	sigma factor activity	Molecular Function
down-regulated	GO:0016301	kinase activity	Molecular Function
down-regulated	GO:0016772	transferase activity, transferring phosphorus-containing groups	Molecular Function
down-regulated	GO:2001070	starch binding	Molecular Function
down-regulated	GO:0035639	purine ribonucleoside triphosphate binding	Molecular Function
down-regulated	GO:0016168	chlorophyll binding	Molecular Function
