# Supplementary material for: Parallel evolution of the POQR prolyl oligo peptidase gene conferring plant quantitative disease resistance
Source: PLoS Genet. 2017 Dec 22;13(12):e1007143. doi: 10.1371/journal.pgen.1007143 (PMC5757927; doi:10.1371/journal.pgen.1007143)
Supplement: S10 File — The table includes 2048 A. thaliana gene pairs identified by Blanc et al. 2004, 1843 pairs had expression values for both genes; and 266 clusters of genes that duplicated in parallel in A. thaliana and S. lycopersicum identified by Markov Chain clustering in this work, 252 clusters had expression values for all four genes. (TXT) [file pgen.1007143.s010.txt]

# A. thaliana duplicated gene pairs (from Blanc et al. 2004)
gene1	gene2
AT1G20340	AT1G76100
AT1G33040	AT4G10480
AT2G41090	AT3G56800
AT2G37220	AT3G53460
AT4G17460	AT5G47370
AT3G04080	AT5G18280
AT4G24770	AT5G50250
AT4G20890	AT5G44340
AT3G46230	AT5G59720
AT4G18640	AT5G45840
AT3G22840	AT4G14690
AT3G50700	AT5G66730
AT2G39350	AT3G55110
AT1G14330	AT2G02870
AT4G11010	AT4G23900
AT3G46440	AT5G59290
AT4G25090	AT5G51060
AT3G28750	AT5G39880
AT1G07330	AT2G29620
AT3G44110	AT5G22060
AT2G37550	AT3G53710
AT3G05030	AT5G27150
AT2G15530	AT4G34040
AT2G39820	AT3G55620
AT1G21690	AT1G77470
AT5G08565	AT5G63670
AT1G01790	AT4G00630
AT3G50060	AT5G67300
AT2G40300	AT3G56090
AT1G16350	AT1G79470
AT3G11630	AT5G06290
AT1G30900	AT2G34940
AT3G09390	AT5G02380
AT3G04060	AT5G18270
AT1G04350	AT5G43440
AT3G22120	AT4G15160
AT2G45070	AT3G60540
AT1G49500	AT3G19030
AT2G45820	AT3G61260
AT3G11660	AT5G06330
AT1G26830	AT1G69670
AT1G10670	AT1G60810
AT1G52380	AT3G15970
AT1G21720	AT1G77440
AT2G43750	AT3G59760
AT4G27270	AT5G54500
AT1G20220	AT1G76010
AT5G07470	AT5G61640
AT1G16360	AT1G79450
AT2G24060	AT4G30690
AT1G20650	AT1G76370
AT3G06410	AT5G18550
AT3G05200	AT5G27420
AT1G53290	AT3G14960
AT2G26450	AT4G33230
AT3G50820	AT5G66570
AT2G44450	AT3G60130
AT1G63640	AT5G41310
AT1G19970	AT1G75760
AT1G50110	AT3G19710
AT1G05140	AT2G32480
AT3G02780	AT5G16440
AT1G18720	AT1G74440
AT2G19730	AT4G29410
AT2G43810	AT3G59810
AT4G25580	AT5G52300
AT1G55510	AT3G13450
AT3G04550	AT5G28500
AT2G47540	AT3G62680
AT3G48020	AT5G62860
AT2G17130	AT4G35260
AT5G09760	AT5G64640
AT3G02310	AT5G15800
AT3G02180	AT5G15600
AT4G26690	AT5G55480
AT3G28950	AT5G39720
AT1G24190	AT1G70060
AT2G21380	AT4G39050
AT3G06130	AT5G19090
AT2G24500	AT4G31420
AT1G20100	AT1G75860
AT4G17730	AT5G46860
AT4G19420	AT5G45280
AT2G21430	AT4G39090
AT1G02750	AT4G02200
AT1G30135	AT2G34600
AT2G21210	AT4G38840
AT4G27260	AT5G54510
AT1G19570	AT1G75270
AT4G27370	AT5G54280
AT3G10710	AT5G04960
AT5G11670	AT5G25880
AT4G27180	AT5G54670
AT2G25250	AT4G32020
AT2G16720	AT4G34990
AT1G02000	AT4G00110
AT3G48730	AT5G63570
AT1G65010	AT5G41790
AT1G02500	AT4G01850
AT4G11210	AT4G23690
AT3G48100	AT5G62920
AT2G14120	AT4G33650
AT3G23080	AT4G14500
AT4G26710	AT5G55290
AT2G37480	AT3G53660
AT1G25240	AT1G68110
AT4G17530	AT5G47200
AT1G52690	AT3G15670
AT4G27800	AT5G53140
AT1G06830	AT2G30540
AT3G48790	AT5G23670
AT2G25610	AT4G32530
AT1G35670	AT4G09570
AT2G40900	AT3G56620
AT3G11270	AT5G05780
AT2G17630	AT4G35630
AT4G26650	AT5G55550
AT3G25290	AT4G12980
AT1G49490	AT3G19020
AT4G25630	AT5G52470
AT1G09795	AT1G58080
AT1G04140	AT5G43930
AT2G17440	AT4G35470
AT2G46930	AT3G62060
AT3G27380	AT5G40650
AT1G14370	AT2G02800
AT2G36060	AT3G52560
AT4G17490	AT5G47230
AT3G04860	AT5G28150
AT2G24420	AT4G31340
AT4G04210	AT4G22150
AT2G45910	AT3G61410
AT2G45710	AT3G61110
AT2G45170	AT3G60640
AT1G49000	AT3G18560
AT5G12180	AT5G19360
AT2G37190	AT3G53430
AT1G03660	AT4G03500
AT1G07630	AT2G28890
AT1G22070	AT1G77920
AT1G09310	AT1G56580
AT4G26610	AT5G55910
AT2G40750	AT3G56400
AT2G45850	AT3G61310
AT1G54280	AT3G13900
AT2G14610	AT4G33720
AT5G08140	AT5G60820
AT2G16500	AT4G34710
AT1G14440	AT2G02540
AT3G48680	AT5G63510
AT4G12000	AT4G22850
AT3G05010	AT5G27210
AT1G55490	AT3G13470
AT3G23660	AT4G14160
AT5G10540	AT5G65620
AT1G18800	AT1G74560
AT3G49530	AT5G24590
AT3G49720	AT5G65810
AT2G18080	AT4G36190
AT2G22430	AT4G40060
AT1G10430	AT1G59830
AT1G65220	AT5G36230
AT3G24670	AT4G13210
AT1G13140	AT3G26125
AT5G07370	AT5G61760
AT1G01160	AT4G00850
AT1G02816	AT4G02370
AT1G24600	AT1G67920
AT1G14260	AT2G02960
AT3G49580	AT5G24660
AT2G41860	AT3G57530
AT5G07460	AT5G61640
AT1G02360	AT4G01700
AT3G16700	AT4G15940
AT1G19940	AT1G75680
AT2G16580	AT4G34760
AT3G24620	AT4G13240
AT2G40280	AT3G56080
AT3G04090	AT5G18290
AT1G50630	AT3G20300
AT1G03890	AT5G44120
AT2G21220	AT4G38860
AT1G50640	AT3G20310
AT3G07010	AT5G48900
AT1G06390	AT2G30980
AT3G48740	AT5G23660
AT1G25550	AT1G68670
AT2G40400	AT3G56140
AT4G11220	AT4G23630
AT5G11420	AT5G25460
AT2G26190	AT4G33050
AT3G46600	AT5G59450
AT1G20380	AT1G76140
AT1G06640	AT2G30840
AT1G01170	AT4G00860
AT1G48920	AT3G18610
AT1G04230	AT5G43720
AT3G02810	AT5G16500
AT3G02730	AT5G16400
AT3G27230	AT5G40830
AT3G43740	AT5G21090
AT1G50310	AT3G19930
AT5G08200	AT5G23130
AT3G46010	AT5G59880
AT5G10840	AT5G25100
AT4G25670	AT5G52550
AT1G20580	AT1G76300
AT3G08940	AT5G01530
AT3G02640	AT5G16250
AT3G03110	AT5G17020
AT2G19050	AT4G30140
AT1G63840	AT5G41400
AT3G49940	AT5G67420
AT2G43230	AT3G59350
AT3G45630	AT5G60170
AT1G17455	AT1G72630
AT4G25100	AT5G51100
AT4G18700	AT5G45810
AT1G10290	AT1G59610
AT4G17500	AT5G47220
AT1G32230	AT2G35510
AT3G49860	AT5G67560
AT3G46820	AT5G59160
AT1G10410	AT1G59650
AT2G24320	AT4G31020
AT1G23205	AT1G70720
AT2G41770	AT3G57420
AT2G39890	AT3G55740
AT1G08040	AT2G28310
AT5G09900	AT5G64760
AT3G07110	AT5G48760
AT1G09210	AT1G56340
AT3G27190	AT5G40870
AT3G09770	AT5G03200
AT3G07720	AT5G48180
AT3G01270	AT5G15110
AT3G09300	AT5G02100
AT2G43010	AT3G59060
AT2G37850	AT3G53930
AT3G06400	AT5G18620
AT4G20010	AT5G44785
AT2G47170	AT3G62290
AT5G10660	AT5G24880
AT1G53500	AT3G14790
AT4G25940	AT5G57200
AT3G01500	AT5G14740
AT4G19110	AT5G45430
AT2G17450	AT4G35480
AT1G16240	AT1G79590
AT3G03860	AT5G18120
AT2G18550	AT4G36740
AT1G54080	AT3G14100
AT1G32470	AT2G35370
AT3G06310	AT5G18800
AT4G11260	AT4G23570
AT2G37040	AT3G53260
AT5G09870	AT5G64740
AT3G01130	AT5G15320
AT2G35760	AT4G16440
AT1G18410	AT1G73860
AT1G64300	AT5G41730
AT5G10450	AT5G65430
AT4G04340	AT4G22120
AT1G53030	AT3G15352
AT1G21130	AT1G76790
AT1G18180	AT1G73650
AT2G39420	AT3G55180
AT2G17870	AT4G36020
AT3G23870	AT4G13800
AT5G08750	AT5G63780
AT1G51590	AT3G21160
AT3G23830	AT4G13850
AT1G13350	AT3G25840
AT2G16570	AT4G34740
AT1G67250	AT5G38650
AT3G46040	AT5G59850
AT2G25520	AT4G32390
AT2G14880	AT4G34290
AT1G50490	AT3G20060
AT2G39700	AT3G55500
AT1G28550	AT2G33870
AT3G50300	AT5G67150
AT3G27812	AT5G40350
AT1G48370	AT3G17650
AT3G43120	AT5G20810
AT5G08260	AT5G23210
AT1G53510	AT3G14720
AT3G05940	AT5G26734
AT1G08880	AT1G54690
AT1G15920	AT1G80780
AT3G22780	AT4G14770
AT4G10960	AT4G23920
AT1G07430	AT2G29380
AT4G05330	AT4G21160
AT3G25250	AT4G13000
AT2G45800	AT3G61230
AT1G19740	AT1G75460
AT4G17890	AT5G46740
AT4G17670	AT5G47060
AT1G14950	AT2G01520
AT2G25060	AT4G31840
AT2G22170	AT4G39730
AT2G20550	AT4G28480
AT1G53830	AT3G14310
AT3G06760	AT5G49230
AT1G14920	AT2G01570
AT2G18210	AT4G36500
AT2G45160	AT3G60630
AT4G24920	AT5G50460
AT1G53240	AT3G15020
AT1G53430	AT3G14840
AT5G10030	AT5G65210
AT4G26840	AT5G55160
AT2G21140	AT4G38770
AT2G16700	AT4G34970
AT1G19900	AT1G75620
AT1G14420	AT2G02720
AT1G22190	AT1G78080
AT3G16650	AT4G15900
AT1G25520	AT1G68650
AT2G43170	AT3G59290
AT3G46460	AT5G59300
AT3G50900	AT5G66490
AT3G11550	AT5G06200
AT2G39900	AT3G55770
AT2G35960	AT3G52470
AT1G13300	AT3G25790
AT2G36320	AT3G52800
AT2G20440	AT4G28550
AT1G52160	AT3G16260
AT4G17486	AT5G47310
AT3G49360	AT5G24410
AT1G14960	AT2G01520
AT3G50000	AT5G67380
AT3G05230	AT5G27430
AT1G24140	AT1G70170
AT1G04710	AT2G33150
AT1G10940	AT1G60940
AT1G17500	AT1G72700
AT3G02560	AT5G16130
AT1G06080	AT2G31360
AT4G19410	AT5G45280
AT1G09940	AT1G58290
AT1G23260	AT1G70660
AT1G30500	AT2G34720
AT1G25450	AT1G68530
AT1G26880	AT1G69620
AT1G24330	AT1G67530
AT2G22660	AT4G37900
AT1G25400	AT1G68440
AT5G08410	AT5G23440
AT2G39390	AT3G55170
AT2G21580	AT4G39200
AT4G26570	AT5G55990
AT2G37490	AT3G53670
AT1G14890	AT2G01610
AT1G29310	AT2G34250
AT3G05640	AT5G27930
AT2G46210	AT3G61580
AT1G56150	AT3G12830
AT4G11190	AT4G23690
AT3G02800	AT5G16480
AT2G44490	AT3G60120
AT1G03130	AT4G02770
AT5G08020	AT5G61000
AT3G12140	AT5G06780
AT1G23730	AT1G70410
AT1G66410	AT5G37780
AT1G17360	AT1G72400
AT1G03457	AT4G03110
AT1G55920	AT3G13110
AT1G30490	AT2G34710
AT3G50740	AT5G66690
AT2G37280	AT3G53480
AT1G19650	AT1G75370
AT2G43790	AT3G59790
AT1G02820	AT4G02380
AT1G52230	AT3G16140
AT4G25500	AT5G52040
AT2G16750	AT4G35030
AT2G22330	AT4G39950
AT4G26260	AT5G56640
AT1G49580	AT3G19100
AT1G04980	AT2G32920
AT2G47690	AT3G62790
AT3G02630	AT5G16240
AT2G18180	AT4G36490
AT1G18460	AT1G73920
AT3G11200	AT5G05610
AT1G19450	AT1G75220
AT1G11540	AT1G61740
AT1G07420	AT2G29390
AT2G44080	AT3G59900
AT1G14720	AT2G01850
AT2G37600	AT3G53740
AT1G11700	AT1G61930
AT1G16390	AT1G79360
AT2G44770	AT3G60260
AT2G19110	AT4G30110
AT2G41840	AT3G57490
AT4G11960	AT4G22890
AT1G22520	AT1G72170
AT2G47040	AT3G62180
AT1G48630	AT3G18130
AT4G04860	AT4G21810
AT3G01190	AT5G15180
AT4G26130	AT5G56980
AT3G43600	AT5G20960
AT3G10470	AT5G04390
AT1G02050	AT4G00040
AT2G18300	AT4G36540
AT1G53440	AT3G14840
AT1G48450	AT3G17800
AT4G25700	AT5G52570
AT2G43090	AT3G58990
AT1G20120	AT1G75900
AT1G27100	AT1G69890
AT2G15830	AT4G33960
AT2G47640	AT3G62840
AT3G05930	AT5G26696
AT1G48260	AT3G17510
AT1G07730	AT2G28670
AT1G50740	AT3G20510
AT1G11100	AT1G61140
AT3G23000	AT4G14580
AT2G16730	AT4G35010
AT1G12900	AT3G26650
AT1G23080	AT1G70940
AT1G16840	AT1G78890
AT1G04040	AT5G44020
AT3G08930	AT5G01460
AT2G36190	AT3G52600
AT1G04300	AT5G43560
AT3G05290	AT5G27520
AT2G40960	AT3G56680
AT1G54020	AT3G14210
AT4G26850	AT5G55120
AT3G09940	AT5G03630
AT5G11060	AT5G25220
AT3G44350	AT5G22380
AT1G04760	AT2G32670
AT3G24120	AT4G13640
AT1G19200	AT1G74940
AT4G05000	AT4G21560
AT1G16380	AT1G79400
AT4G17190	AT5G47770
AT1G30400	AT2G34660
AT3G27240	AT5G40810
AT1G22280	AT1G78200
AT5G09440	AT5G64260
AT1G07370	AT2G29570
AT1G15950	AT1G80820
AT3G02790	AT5G16470
AT1G56190	AT3G12780
AT3G28500	AT5G40040
AT1G05810	AT2G31680
AT4G26430	AT5G56280
AT1G48240	AT3G17440
AT1G51060	AT3G20670
AT1G02890	AT4G02470
AT1G33120	AT4G10450
AT3G22630	AT4G14800
AT3G16860	AT4G16120
AT1G06680	AT2G30790
AT3G06830	AT5G49180
AT2G40270	AT3G56050
AT1G54160	AT3G14020
AT1G56110	AT3G12860
AT1G14510	AT2G02470
AT1G19010	AT1G74860
AT2G45960	AT3G61430
AT1G52410	AT3G15950
AT1G52830	AT3G15540
AT1G18170	AT1G73655
AT2G22690	AT4G37880
AT1G17880	AT1G73230
AT3G04350	AT5G18490
AT2G45740	AT3G61070
AT2G24360	AT4G31170
AT1G54030	AT3G14210
AT3G07310	AT5G48590
AT4G17520	AT5G47210
AT2G23680	AT4G37220
AT1G04220	AT5G43760
AT1G20450	AT1G76180
AT3G43220	AT5G20840
AT4G17900	AT5G46710
AT3G02460	AT5G15930
AT1G17170	AT1G78380
AT4G26400	AT5G56340
AT1G28400	AT2G33850
AT1G18870	AT1G74710
AT2G36160	AT3G52580
AT1G06890	AT2G30460
AT1G35140	AT4G08950
AT1G10970	AT1G60960
AT1G23240	AT1G70670
AT5G08430	AT5G23480
AT3G46130	AT5G59780
AT1G32210	AT2G35520
AT2G41880	AT3G57550
AT1G33490	AT4G10140
AT1G05320	AT2G32240
AT1G21980	AT1G77740
AT1G29530	AT2G34310
AT1G03790	AT5G44260
AT3G48440	AT5G63260
AT1G48840	AT3G18350
AT3G03080	AT5G16990
AT5G08360	AT5G23380
AT3G51150	AT5G66310
AT3G46620	AT5G59550
AT5G07690	AT5G61420
AT1G01070	AT4G01440
AT1G18740	AT1G74450
AT2G41180	AT3G56710
AT2G16400	AT4G34610
AT1G34550	AT4G09630
AT3G01260	AT5G15140
AT2G18800	AT4G30270
AT2G17530	AT4G35500
AT1G22600	AT1G72100
AT2G15090	AT4G34250
AT2G21270	AT4G38930
AT2G17800	AT4G35950
AT4G24890	AT5G50400
AT2G42520	AT3G58510
AT3G47950	AT5G62670
AT3G23810	AT4G13940
AT3G44300	AT5G22300
AT1G22710	AT1G71880
AT1G55680	AT3G13340
AT1G04410	AT5G43330
AT4G27900	AT5G53420
AT5G10090	AT5G65160
AT3G02470	AT5G15950
AT3G06650	AT5G49460
AT2G20580	AT4G28470
AT3G11650	AT5G06320
AT2G20140	AT4G29040
AT1G12020	AT1G62420
AT1G01340	AT4G01010
AT4G24940	AT5G50580
AT2G42130	AT3G58010
AT1G07820	AT2G28740
AT1G20880	AT1G76460
AT4G12500	AT4G22490
AT1G26770	AT1G69530
AT1G51680	AT3G21230
AT3G04920	AT5G28060
AT1G66180	AT5G37540
AT1G07790	AT2G28720
AT3G27570	AT5G40510
AT1G04340	AT5G43460
AT5G09460	AT5G64340
AT1G20090	AT1G75840
AT1G14700	AT2G01880
AT2G22310	AT4G39910
AT1G16460	AT1G79230
AT3G10300	AT5G04170
AT3G05280	AT5G27490
AT1G07720	AT2G28630
AT2G16660	AT4G34950
AT3G02880	AT5G16590
AT3G44540	AT5G22500
AT4G18590	AT5G45880
AT3G28940	AT5G39730
AT2G25310	AT4G32130
AT2G20560	AT4G28480
AT1G13260	AT3G25730
AT1G55960	AT3G13062
AT4G18880	AT5G45710
AT1G17890	AT1G73250
AT3G24480	AT4G13340
AT2G18980	AT4G30170
AT2G24240	AT4G30940
AT3G45980	AT5G59910
AT2G24330	AT4G31080
AT4G25140	AT5G51210
AT4G05180	AT4G21280
AT1G64230	AT5G41700
AT2G44460	AT3G60140
AT1G12950	AT3G26590
AT3G10500	AT5G04410
AT5G07230	AT5G62080
AT3G06035	AT5G19240
AT1G02690	AT4G02150
AT1G52600	AT3G15710
AT1G48030	AT3G17240
AT3G22760	AT4G14770
AT2G39010	AT3G54820
AT2G21940	AT4G39540
AT2G45140	AT3G60600
AT4G25900	AT5G57330
AT1G20823	AT1G76410
AT1G55570	AT3G13390
AT3G44720	AT5G22630
AT3G07540	AT5G48360
AT1G29020	AT2G34020
AT1G14450	AT2G02510
AT1G55210	AT3G13660
AT2G21890	AT4G39330
AT1G55610	AT3G13380
AT3G12320	AT5G06980
AT1G54120	AT3G14060
AT1G16370	AT1G79410
AT3G01520	AT5G14680
AT1G05210	AT2G32380
AT2G39795	AT3G55605
AT1G22500	AT1G72200
AT2G47970	AT3G63000
AT1G01620	AT4G00430
AT1G14210	AT2G02990
AT3G03050	AT5G16910
AT2G39460	AT3G55280
AT1G32790	AT4G10610
AT1G05575	AT2G31945
AT1G04810	AT2G32730
AT1G22160	AT1G78020
AT1G51950	AT3G16500
AT5G12000	AT5G26150
AT2G35860	AT3G52370
AT2G43100	AT3G58990
AT3G03160	AT5G17190
AT1G23710	AT1G70420
AT1G22480	AT1G72230
AT4G27230	AT5G54640
AT1G19210	AT1G74930
AT1G21440	AT1G77060
AT1G23890	AT1G70280
AT2G21510	AT4G39150
AT3G47600	AT5G62470
AT2G40420	AT3G56200
AT2G42680	AT3G58680
AT4G19660	AT5G45110
AT2G43940	AT3G59870
AT1G14220	AT2G02990
AT1G29470	AT2G34300
AT1G03050	AT4G02650
AT1G07640	AT2G28810
AT1G15400	AT1G80180
AT2G22360	AT4G39960
AT3G02200	AT5G15610
AT3G06300	AT5G18900
AT1G06040	AT2G31380
AT3G23190	AT4G14420
AT1G09180	AT1G56330
AT3G01280	AT5G15090
AT1G13880	AT2G03470
AT1G03040	AT4G02590
AT1G18710	AT1G74430
AT3G01690	AT5G14390
AT3G44550	AT5G22500
AT1G07170	AT2G30000
AT3G44280	AT5G22280
AT1G54270	AT3G13920
AT3G23280	AT4G14360
AT1G10360	AT1G59700
AT2G23420	AT4G36940
AT1G64610	AT5G42010
AT1G02305	AT4G01610
AT4G26780	AT5G55200
AT3G48940	AT5G23750
AT1G21770	AT1G77540
AT4G17640	AT5G47080
AT1G21000	AT1G76590
AT1G53910	AT3G14230
AT2G47880	AT3G62960
AT1G16030	AT1G79920
AT1G26630	AT1G69410
AT3G23030	AT4G14560
AT1G63500	AT5G41260
AT5G09770	AT5G64650
AT2G26080	AT4G33010
AT3G50270	AT5G67150
AT2G16600	AT4G34870
AT1G10650	AT1G60610
AT1G49270	AT3G18810
AT1G20200	AT1G75990
AT1G20030	AT1G75800
AT3G10860	AT5G05370
AT2G43680	AT3G59690
AT1G12310	AT1G62820
AT1G08065	AT2G28210
AT1G13640	AT2G03890
AT2G35840	AT3G52340
AT3G27660	AT5G40420
AT3G11280	AT5G05790
AT3G48720	AT5G63560
AT1G54170	AT3G14010
AT3G02830	AT5G16540
AT3G08770	AT5G01870
AT2G21590	AT4G39210
AT3G09760	AT5G03180
AT3G03250	AT5G17310
AT2G36640	AT3G53040
AT2G21060	AT4G38680
AT1G14250	AT2G02970
AT1G23030	AT1G71020
AT1G33990	AT4G09900
AT2G25000	AT4G31800
AT1G30120	AT2G34590
AT2G41210	AT3G56960
AT2G37340	AT3G53500
AT2G25070	AT4G31860
AT1G08970	AT1G54830
AT1G23350	AT1G70540
AT4G17615	AT5G47100
AT5G07090	AT5G58420
AT3G11320	AT5G05820
AT2G39380	AT3G55150
AT2G38810	AT3G54560
AT4G27000	AT5G54900
AT2G21130	AT4G38740
AT3G06330	AT5G18760
AT1G04600	AT2G33240
AT2G18590	AT4G36790
AT1G53700	AT3G14370
AT1G49740	AT3G19310
AT2G19170	AT4G30020
AT3G27300	AT5G40760
AT1G05680	AT2G31750
AT3G10525	AT5G04470
AT1G10900	AT1G60890
AT2G17880	AT4G36040
AT1G48600	AT3G17990
AT1G64090	AT5G41600
AT4G18480	AT5G45930
AT3G27080	AT5G40930
AT1G09350	AT1G56600
AT2G47250	AT3G62310
AT2G19810	AT4G29190
AT4G04830	AT4G21830
AT3G07820	AT5G48140
AT1G52360	AT3G15980
AT5G07730	AT5G61360
AT4G27320	AT5G54430
AT4G17600	AT5G47110
AT4G24810	AT5G50330
AT1G02300	AT4G01610
AT1G16470	AT1G79210
AT4G26080	AT5G57050
AT2G44130	AT3G59940
AT4G17880	AT5G46760
AT1G64320	AT5G41780
AT1G14580	AT2G02070
AT2G25670	AT4G32610
AT2G39660	AT3G55450
AT1G13560	AT3G25585
AT1G35580	AT4G09510
AT1G33260	AT4G10390
AT3G10550	AT5G04540
AT1G23310	AT1G70580
AT2G35690	AT4G16760
AT1G12010	AT1G62380
AT1G21080	AT1G76700
AT1G08360	AT2G27530
AT2G19710	AT4G29440
AT2G22240	AT4G39800
AT1G12070	AT1G62450
AT3G21650	AT4G15410
AT2G20700	AT4G28280
AT1G48480	AT3G17840
AT2G37180	AT3G53420
AT3G09630	AT5G02870
AT1G13320	AT3G25800
AT3G23300	AT4G14360
AT3G46030	AT5G59910
AT1G48210	AT3G17410
AT1G20330	AT1G76090
AT4G17340	AT5G47450
AT3G49670	AT5G65700
AT3G08890	AT5G01610
AT2G18140	AT4G36430
AT2G25850	AT4G32850
AT4G17280	AT5G47530
AT4G11460	AT4G23290
AT1G04540	AT2G33320
AT1G16310	AT1G79520
AT3G09840	AT5G03340
AT1G20010	AT1G75780
AT3G46000	AT5G59890
AT3G22750	AT4G14780
AT5G12110	AT5G19510
AT1G52570	AT3G15730
AT1G55520	AT3G13445
AT1G22130	AT1G77950
AT2G42740	AT3G58700
AT1G52880	AT3G15510
AT3G47220	AT5G58700
AT2G23620	AT4G37150
AT3G07840	AT5G48140
AT2G47800	AT3G62700
AT3G11020	AT5G05410
AT1G23040	AT1G70990
AT3G26960	AT5G41050
AT2G25600	AT4G32500
AT4G12400	AT4G22670
AT3G09480	AT5G02570
AT3G05610	AT5G27870
AT3G01560	AT5G14540
AT3G01640	AT5G14470
AT1G01600	AT4G00360
AT1G15380	AT1G80160
AT2G22950	AT4G37640
AT3G05580	AT5G27840
AT3G02440	AT5G15890
AT2G15880	AT4G33970
AT2G36300	AT3G52760
AT1G52670	AT3G15690
AT1G01610	AT4G00400
AT1G02700	AT4G02140
AT4G11380	AT4G23460
AT2G19750	AT4G29390
AT3G02250	AT5G15740
AT3G43190	AT5G20830
AT2G24020	AT4G30620
AT3G12030	AT5G06660
AT5G09710	AT5G64560
AT3G46900	AT5G59030
AT1G12560	AT1G62980
AT1G51400	AT3G21055
AT1G03210	AT4G02850
AT3G48930	AT5G23740
AT1G06770	AT2G30580
AT2G44650	AT3G60210
AT3G03670	AT5G17820
AT1G22170	AT1G78050
AT1G20950	AT1G76550
AT1G52730	AT3G15610
AT2G40410	AT3G56170
AT2G18960	AT4G30190
AT4G11860	AT4G22960
AT1G51700	AT3G21270
AT1G02800	AT4G02290
AT3G43110	AT5G20790
AT3G43430	AT5G20885
AT1G14910	AT2G01600
AT1G13090	AT3G26210
AT1G12780	AT1G63180
AT2G19760	AT4G29350
AT2G20630	AT4G28400
AT2G24200	AT4G30910
AT4G19640	AT5G45130
AT1G01430	AT4G01080
AT1G04510	AT2G33340
AT2G25080	AT4G31870
AT3G10640	AT5G04850
AT5G10350	AT5G65260
AT1G21910	AT1G77640
AT3G07850	AT5G48140
AT1G07180	AT2G29990
AT4G20460	AT5G44480
AT4G26700	AT5G55400
AT1G55130	AT3G13772
AT1G12750	AT1G63120
AT2G47610	AT3G62870
AT4G05420	AT4G21100
AT3G11850	AT5G06560
AT3G11450	AT5G06110
AT3G11180	AT5G05600
AT2G24370	AT4G31220
AT1G23190	AT1G70730
AT1G12270	AT1G62740
AT2G37980	AT3G54100
AT4G18800	AT5G45750
AT2G19340	AT4G29870
AT3G28980	AT5G39870
AT3G09500	AT5G02610
AT1G53730	AT3G14350
AT1G49720	AT3G19290
AT1G53560	AT3G14595
AT1G49300	AT3G18820
AT1G17145	AT1G78420
AT1G05570	AT2G31960
AT1G17590	AT1G72830
AT3G44520	AT5G22460
AT3G49780	AT5G65870
AT1G52420	AT3G15940
AT3G29035	AT5G39610
AT3G49870	AT5G67560
AT1G17100	AT1G78450
AT1G48750	AT3G18280
AT4G27160	AT5G54740
AT4G20170	AT5G44670
AT1G29160	AT2G34140
AT4G04800	AT4G21830
AT3G49960	AT5G67400
AT1G01540	AT4G01330
AT2G17730	AT4G35840
AT2G47160	AT3G62270
AT4G26740	AT5G55240
AT1G14970	AT2G01480
AT1G11910	AT1G62290
AT1G51460	AT3G21090
AT3G07200	AT5G48655
AT1G09540	AT1G57560
AT4G12080	AT4G22770
AT1G11330	AT1G61610
AT4G25200	AT5G51440
AT3G04510	AT5G28490
AT2G43460	AT3G59540
AT1G21750	AT1G77510
AT1G18940	AT1G74780
AT4G24280	AT5G49910
AT2G44180	AT3G59990
AT1G28290	AT2G33790
AT1G52700	AT3G15650
AT3G03090	AT5G17010
AT2G17180	AT4G35280
AT2G21230	AT4G38900
AT4G04080	AT4G22220
AT2G46260	AT3G61600
AT5G09570	AT5G64400
AT3G44320	AT5G22300
AT3G48070	AT5G62910
AT4G25890	AT5G57290
AT2G40140	AT3G55980
AT4G26270	AT5G56630
AT3G09350	AT5G02150
AT1G50460	AT3G20040
AT3G05060	AT5G27120
AT1G49480	AT3G18990
AT1G07570	AT2G28930
AT1G55310	AT3G13570
AT5G08570	AT5G63680
AT4G04620	AT4G21980
AT1G07750	AT2G28680
AT1G18210	AT1G73630
AT1G17710	AT1G73010
AT4G27730	AT5G53510
AT1G14240	AT2G02970
AT1G11250	AT1G61290
AT3G01310	AT5G15070
AT1G10540	AT1G60030
AT2G21990	AT4G39610
AT3G47980	AT5G62720
AT1G14670	AT2G01970
AT1G14410	AT2G02740
AT1G25470	AT1G68550
AT1G49240	AT3G18780
AT1G07870	AT2G28590
AT3G27430	AT5G40580
AT1G09240	AT1G56430
AT1G55560	AT3G13400
AT1G34030	AT4G09800
AT1G49600	AT3G19130
AT2G21340	AT4G39030
AT2G41740	AT3G57410
AT1G10640	AT1G60590
AT2G17390	AT4G35450
AT3G49930	AT5G67450
AT1G21380	AT1G76970
AT1G23540	AT1G70460
AT3G22440	AT4G14900
AT1G12860	AT3G26744
AT2G23590	AT4G37150
AT1G23490	AT1G70490
AT2G16510	AT4G34720
AT1G01010	AT4G01550
AT1G17550	AT1G72770
AT2G24150	AT4G30850
AT4G26550	AT5G56020
AT4G27680	AT5G53540
AT2G42580	AT3G58620
AT1G50370	AT3G19980
AT1G16060	AT1G79700
AT3G27280	AT5G40770
AT1G53310	AT3G14940
AT1G23820	AT1G70310
AT1G52300	AT3G16080
AT2G19860	AT4G29130
AT5G12310	AT5G19430
AT1G16760	AT1G78940
AT4G12600	AT4G22380
AT3G02520	AT5G16050
AT3G49910	AT5G67510
AT5G10820	AT5G25040
AT4G27520	AT5G53870
AT2G41960	AT3G58050
AT1G21410	AT1G77000
AT2G23800	AT4G36810
AT1G04440	AT5G43320
AT1G18590	AT1G74090
AT3G10610	AT5G04800
AT4G17690	AT5G47000
AT4G26590	AT5G55930
AT1G10140	AT1G58420
AT3G02980	AT5G16800
AT3G51160	AT5G66280
AT1G29980	AT2G34510
AT1G17380	AT1G72450
AT2G41100	AT3G56800
AT1G19180	AT1G74950
AT4G17270	AT5G47540
AT4G20980	AT5G44320
AT3G06930	AT5G49020
AT4G25590	AT5G52360
AT3G45810	AT5G60010
AT3G44510	AT5G22460
AT3G22460	AT4G14880
AT3G16690	AT4G15920
AT1G53160	AT3G15270
AT1G10960	AT1G60950
AT1G31420	AT2G35620
AT4G10970	AT4G23910
AT1G64630	AT5G41990
AT1G17530	AT1G72750
AT3G06190	AT5G19000
AT2G47060	AT3G62220
AT1G13150	AT3G26125
AT1G15670	AT1G80440
AT1G24400	AT1G67640
AT1G53850	AT3G14290
AT1G22530	AT1G72150
AT3G49680	AT5G65780
AT4G26630	AT5G55660
AT4G27880	AT5G53360
AT1G17420	AT1G72520
AT1G67110	AT5G38450
AT2G41290	AT3G57030
AT1G03880	AT5G44120
AT4G26060	AT5G57060
AT1G17810	AT1G73190
AT2G19010	AT4G30140
AT1G50610	AT3G20190
AT4G04890	AT4G21750
AT4G26760	AT5G55230
AT1G02780	AT4G02230
AT1G53170	AT3G15210
AT2G36250	AT3G52750
AT2G25430	AT4G32280
AT3G01040	AT5G15470
AT2G37870	AT3G53980
AT1G33800	AT4G09990
AT2G41940	AT3G58070
AT4G27280	AT5G54490
AT1G05070	AT2G32580
AT3G46830	AT5G59150
AT2G23560	AT4G37150
AT2G18330	AT4G36580
AT2G21600	AT4G39220
AT1G30850	AT2G34910
AT3G23390	AT4G14320
AT1G04480	AT2G33370
AT2G41110	AT3G56800
AT3G49010	AT5G23900
AT1G28330	AT2G33830
AT3G46930	AT5G58950
AT4G12520	AT4G22460
AT2G23940	AT4G30500
AT3G22230	AT4G15000
AT3G10090	AT5G03850
AT2G36460	AT3G52930
AT2G24040	AT4G30650
AT4G18970	AT5G45670
AT1G66200	AT5G37600
AT3G03910	AT5G18170
AT4G27130	AT5G54760
AT1G24350	AT1G67600
AT2G42310	AT3G57785
AT1G63800	AT5G41340
AT5G10390	AT5G65360
AT1G18400	AT1G73830
AT1G55330	AT3G13520
AT1G18890	AT1G74740
AT1G20440	AT1G76180
AT1G55360	AT3G13510
AT2G46610	AT3G61860
AT4G17360	AT5G47435
AT4G26910	AT5G55070
AT2G20340	AT4G28680
AT2G41980	AT3G58040
AT1G22990	AT1G71050
AT2G47630	AT3G62860
AT2G21330	AT4G38970
AT1G50040	AT3G19680
AT1G05630	AT2G31830
AT3G23050	AT4G14550
AT1G12640	AT1G63050
AT1G52930	AT3G15460
AT2G43050	AT3G59010
AT3G03190	AT5G17220
AT1G17730	AT1G73030
AT2G40590	AT3G56340
AT2G44680	AT3G60250
AT2G45810	AT3G61240
AT2G25180	AT4G31920
AT1G20980	AT1G76580
AT1G14020	AT2G03280
AT2G42670	AT3G58670
AT5G10550	AT5G65630
AT1G12140	AT1G62560
AT1G12820	AT3G26810
AT5G10520	AT5G65530
AT3G22160	AT4G15120
AT1G01050	AT4G01480
AT1G07510	AT2G29080
AT2G36170	AT3G52590
AT5G10650	AT5G24870
AT2G39220	AT3G54950
AT1G20310	AT1G76070
AT1G27140	AT1G69920
AT1G30710	AT2G34810
AT1G54200	AT3G13980
AT3G51260	AT5G66140
AT4G12040	AT4G22820
AT3G10770	AT5G05100
AT1G30720	AT2G34810
AT3G23210	AT4G14410
AT1G22510	AT1G72175
AT4G25620	AT5G52430
AT1G11670	AT1G61890
AT1G05160	AT2G32440
AT1G07250	AT2G29740
AT2G39290	AT3G55030
AT5G07350	AT5G61780
AT1G50060	AT3G19690
AT1G52890	AT3G15500
AT1G10370	AT1G59700
AT3G22600	AT4G14810
AT2G44090	AT3G59910
AT3G45310	AT5G60360
AT4G27580	AT5G54100
AT3G11910	AT5G06600
AT1G17050	AT1G78510
AT1G25560	AT1G68840
AT5G08300	AT5G23250
AT2G19670	AT4G29510
AT2G47710	AT3G62550
AT1G33770	AT4G10010
AT2G19770	AT4G29340
AT1G54010	AT3G14210
AT2G18360	AT4G36610
AT1G21010	AT1G76600
AT3G21560	AT4G15490
AT1G51980	AT3G16480
AT2G21410	AT4G39080
AT5G09410	AT5G64220
AT3G03870	AT5G18130
AT3G03430	AT5G17480
AT1G24170	AT1G70090
AT2G17340	AT4G35360
AT2G17290	AT4G35310
AT5G07580	AT5G61590
AT3G24290	AT4G13510
AT1G04990	AT2G32930
AT3G02080	AT5G15520
AT3G09820	AT5G03300
AT1G12090	AT1G62510
AT5G09220	AT5G63850
AT1G20540	AT1G76260
AT3G46520	AT5G59370
AT1G11960	AT1G62320
AT4G25740	AT5G52650
AT2G41300	AT3G57020
AT1G03960	AT5G44090
AT3G51460	AT5G66020
AT3G27390	AT5G40640
AT1G15490	AT1G80280
AT3G02555	AT5G16110
AT1G13210	AT3G25610
AT1G01750	AT4G00680
AT1G66740	AT5G38110
AT2G17560	AT4G35570
AT2G48150	AT3G63080
AT1G15120	AT2G01090
AT3G06380	AT5G18680
AT3G01650	AT5G14420
AT2G23810	AT4G30430
AT4G17560	AT5G47190
AT3G07830	AT5G48140
AT1G26920	AT1G69760
AT3G24830	AT4G13170
AT3G46060	AT5G59840
AT1G15100	AT2G01150
AT1G54130	AT3G14050
AT1G48440	AT3G17780
AT1G06650	AT2G30840
AT1G52190	AT3G16180
AT1G14685	AT2G01930
AT2G39470	AT3G55330
AT4G25150	AT5G51260
AT1G07280	AT2G29670
AT1G53280	AT3G14990
AT2G47000	AT3G62150
AT2G46680	AT3G61890
AT5G07340	AT5G61790
AT1G49160	AT3G18750
AT1G29050	AT2G34070
AT1G04470	AT2G33420
AT1G08730	AT1G54560
AT2G36220	AT3G52710
AT3G42880	AT5G20690
AT1G07260	AT2G29740
AT2G37710	AT3G53810
AT5G09330	AT5G64060
AT4G24960	AT5G50720
AT2G38700	AT3G54250
AT2G44100	AT3G59920
AT3G04690	AT5G28680
AT3G03930	AT5G18190
AT1G17860	AT1G73260
AT3G02530	AT5G16070
AT1G14360	AT2G02810
AT2G20260	AT4G28750
AT1G19680	AT1G75400
AT2G41560	AT3G57330
AT3G09440	AT5G02490
AT3G11600	AT5G06270
AT1G15730	AT1G80480
AT4G20880	AT5G44350
AT1G04240	AT5G43700
AT3G47550	AT5G62460
AT2G47050	AT3G62180
AT1G26730	AT1G69480
AT1G06540	AT2G30930
AT1G27130	AT1G69920
AT3G47060	AT5G58870
AT4G12110	AT4G22750
AT2G43630	AT3G59640
AT3G09805	AT5G03290
AT2G21540	AT4G39180
AT4G17870	AT5G46790
AT2G36620	AT3G53020
AT1G18250	AT1G73620
AT1G03290	AT4G02880
AT3G02610	AT5G16230
AT1G17190	AT1G78380
AT4G21020	AT5G44310
AT1G18910	AT1G74760
AT1G55290	AT3G13610
AT2G42320	AT3G57780
AT1G55190	AT3G13710
AT1G14280	AT2G02950
AT5G08000	AT5G61130
AT1G18360	AT1G73480
AT1G66160	AT5G37490
AT2G37900	AT3G53960
AT1G23130	AT1G70840
AT3G23760	AT4G14100
AT5G09730	AT5G64570
AT1G14400	AT2G02760
AT1G17180	AT1G78380
AT4G04610	AT4G21990
AT5G09290	AT5G63990
AT1G02810	AT4G02330
AT1G15020	AT2G01270
AT1G11310	AT1G61560
AT2G45210	AT3G60690
AT2G21660	AT4G39260
AT1G19000	AT1G74840
AT5G09800	AT5G64660
AT4G20780	AT5G44460
AT2G16900	AT4G35110
AT5G09960	AT5G64850
AT4G11410	AT4G23420
AT5G10930	AT5G25110
AT4G12430	AT4G22590
AT3G47160	AT5G58787
AT5G10240	AT5G65010
AT1G48620	AT3G18035
AT1G23760	AT1G70370
AT1G03675	AT4G03520
AT3G05590	AT5G27850
AT3G23730	AT4G14130
AT4G26230	AT5G56710
AT3G28050	AT5G40230
AT1G12160	AT1G62560
AT2G45290	AT3G60750
AT1G52040	AT3G16460
AT4G27440	AT5G54190
AT3G49560	AT5G24650
AT1G23870	AT1G70290
AT4G26110	AT5G56950
AT1G12240	AT1G62660
AT1G10470	AT1G59940
AT1G52910	AT3G15480
AT3G22890	AT4G14680
AT4G20390	AT5G44550
AT3G47833	AT5G62575
AT3G44750	AT5G22650
AT4G04840	AT4G21830
AT1G29250	AT2G34160
AT1G06760	AT2G30620
AT1G07140	AT2G30060
AT4G27150	AT5G54740
AT1G34780	AT4G08930
AT4G25010	AT5G50790
AT3G02900	AT5G16660
AT1G32560	AT2G35300
AT1G52720	AT3G15630
AT1G12710	AT1G63090
AT1G16170	AT1G79660
AT3G02210	AT5G15630
AT2G41010	AT3G56880
AT3G44260	AT5G22250
AT1G14930	AT2G01520
AT1G04160	AT5G43900
AT2G21480	AT4G39110
AT5G07290	AT5G61960
AT2G24762	AT4G31730
AT2G25880	AT4G32830
AT1G22760	AT1G71770
AT1G52280	AT3G16100
AT5G12230	AT5G19480
AT2G41310	AT3G57040
AT3G47960	AT5G62680
AT3G28820	AT5G39870
AT3G09900	AT5G03520
AT1G51390	AT3G20970
AT1G65240	AT5G36260
AT2G46180	AT3G61570
AT4G26720	AT5G55260
AT2G39400	AT3G55180
AT3G27170	AT5G40890
AT2G24570	AT4G31550
AT3G45210	AT5G60680
AT3G05560	AT5G27770
AT5G11090	AT5G25280
AT5G12080	AT5G19520
AT3G47500	AT5G62430
AT1G01560	AT4G01370
AT3G50500	AT5G66880
AT3G50310	AT5G67080
AT1G33700	AT4G10060
AT2G23910	AT4G30470
AT3G28007	AT5G40260
AT2G20230	AT4G28770
AT1G64190	AT5G41670
AT1G21070	AT1G76670
AT2G17840	AT4G35980
AT5G08590	AT5G63650
AT5G08640	AT5G63590
AT1G28110	AT2G33530
AT1G03870	AT5G44130
AT1G14530	AT2G02180
AT1G21100	AT1G76790
AT1G09840	AT1G57870
AT1G20930	AT1G76540
AT4G12550	AT4G22460
AT1G03445	AT4G03080
AT3G50070	AT5G67260
AT3G05165	AT5G27350
AT3G02770	AT5G16450
AT3G45240	AT5G60550
AT2G21520	AT4G39170
AT2G23140	AT5G67340
AT1G15350	AT3G15770
AT1G67640	AT5G40780
AT3G52400	AT3G11820
AT1G13940	AT1G69360
AT1G62790	AT4G12360
AT1G61340	AT4G21510
AT1G30910	AT5G44720
AT1G69810	AT5G15130
AT1G29140	AT5G45880
AT2G03730	AT1G69040
AT1G75410	AT4G34610
AT2G23430	AT3G50630
AT3G55050	AT5G02760
AT2G41220	AT5G04140
AT4G36110	AT5G66260
AT1G54610	AT3G05050
AT2G37640	AT5G02260
AT1G78200	AT1G34750
AT1G26670	AT5G39510
AT1G62763	AT4G12390
AT1G20630	AT4G35090
AT3G04730	AT4G14550
AT3G13560	AT5G56590
AT1G70250	AT5G38280
AT3G54930	AT5G03470
AT4G29810	AT4G26070
AT5G41600	AT4G23630
AT1G64390	AT4G11050
AT4G37220	AT3G50830
AT1G30020	AT5G46230
AT1G75160	AT5G66740
AT1G10620	AT1G70460
AT1G01960	AT3G60860
AT4G40030	AT5G65360
AT4G32920	AT5G11700
AT4G00170	AT3G60600
AT2G03890	AT1G26270
AT1G72730	AT3G13920
AT4G29220	AT5G56630
AT1G72830	AT3G14020
AT1G31850	AT4G19120
AT3G53400	AT5G03190
AT4G00740	AT2G45750
AT1G64590	AT4G24050
AT2G18090	AT3G51120
AT1G13950	AT1G69410
AT1G67880	AT3G27540
AT1G75400	AT4G39140
AT1G32640	AT5G46760
AT1G75390	AT4G34590
AT1G76410	AT4G35480
AT2G22300	AT5G64220
AT1G08900	AT3G05400
AT1G71697	AT4G09760
AT4G31450	AT5G24870
AT2G03530	AT1G26440
AT3G02070	AT3G22260
AT1G19380	AT4G36660
AT1G22740	AT4G09720
AT1G68520	AT5G14370
AT1G19890	AT4G40040
AT4G00440	AT3G61380
AT1G64440	AT4G23920
AT1G31130	AT5G44860
AT5G41350	AT4G23450
AT1G76490	AT2G17370
AT1G76600	AT4G37240
AT1G59700	AT1G69930
AT3G56360	AT5G05250
AT5G15050	AT5G39990
AT2G27980	AT3G53680
AT1G68360	AT1G67030
AT4G32470	AT5G25450
AT4G00150	AT3G60630
AT1G59710	AT1G69890
AT1G26930	AT3G27150
AT4G02500	AT3G62720
AT2G34390	AT4G18910
AT1G75580	AT4G38860
AT2G19620	AT5G56750
AT2G36390	AT5G03650
AT2G40010	AT3G11250
AT2G27580	AT3G52800
AT3G53230	AT5G03340
AT1G69230	AT5G15600
AT1G76160	AT4G38420
AT1G59970	AT1G70170
AT2G40880	AT5G05110
AT1G17110	AT3G14400
AT1G70840	AT1G35260
AT2G27370	AT2G36100
AT3G13690	AT5G56790
AT3G56680	AT5G05100
AT1G29400	AT4G18120
AT2G40330	AT5G05440
AT1G59740	AT1G69850
AT2G03720	AT1G69080
AT4G37150	AT3G50440
AT1G17080	AT3G14595
AT1G69480	AT3G29060
AT1G12000	AT4G04040
AT1G76530	AT2G17500
AT2G03090	AT1G69530
AT2G03470	AT1G26580
AT3G57780	AT5G06930
AT1G20840	AT4G35300
AT4G33040	AT5G11930
AT3G57140	AT5G04040
AT4G32190	AT5G11390
AT3G53740	AT5G02450
AT1G05260	AT3G21770
AT1G60140	AT1G70290
AT3G55970	AT5G05600
AT1G01190	AT3G61880
AT4G31840	AT5G25090
AT1G09170	AT5G27000
AT1G29670	AT5G45670
AT4G37530	AT5G67400
AT2G37670	AT5G02430
AT1G11190	AT4G21590
AT1G70410	AT5G14740
AT1G75170	AT4G36640
AT2G32290	AT4G15210
AT1G20693	AT4G35570
AT5G48760	AT4G13170
AT4G39800	AT5G10170
AT4G40060	AT5G65310
AT3G54080	AT5G01090
AT2G34940	AT4G20110
AT4G01480	AT2G46860
AT2G01880	AT1G25230
AT2G33870	AT4G18430
AT1G78570	AT3G14790
AT1G10740	AT1G23330
AT1G74210	AT5G08030
AT2G02730	AT1G27000
AT1G12360	AT4G12120
AT1G62430	AT4G22340
AT3G52580	AT3G11510
AT3G52470	AT5G06330
AT1G26910	AT1G66580
AT3G04630	AT3G23090
AT1G64040	AT4G11240
AT2G30140	AT2G36970
AT1G07410	AT5G59150
AT2G17790	AT3G51310
AT1G01780	AT3G61230
AT2G30020	AT2G40180
AT2G28950	AT3G55500
AT1G67750	AT3G27400
AT1G25530	AT5G40780
AT4G37910	AT5G09590
AT1G01820	AT3G61070
AT2G28760	AT3G53520
AT3G07390	AT4G12980
AT1G57560	AT5G26655
AT1G75300	AT4G39230
AT1G24625	AT1G66140
AT4G36780	AT3G50750
AT2G35270	AT4G17800
AT2G19740	AT5G56710
AT1G75800	AT4G36010
AT2G37570	AT5G02480
AT1G20696	AT4G35570
AT1G68790	AT1G67230
AT4G35950	AT3G51300
AT4G32150	AT5G11150
AT1G64200	AT4G11150
AT3G13180	AT5G55915
AT4G37010	AT3G50360
AT2G37540	AT5G02540
AT1G59910	AT1G70140
AT1G72700	AT3G13900
AT1G76520	AT2G17500
AT4G30270	AT4G25810
AT4G35980	AT3G51250
AT3G54030	AT5G01060
AT2G40290	AT5G05470
AT4G36930	AT5G67110
AT2G30290	AT3G52850
AT3G53800	AT5G02150
AT1G68880	AT5G15830
AT1G72360	AT3G14230
AT3G62110	AT4G23820
AT1G25390	AT2G23450
AT3G55170	AT5G02610
AT4G14550	AT1G04250
AT1G07380	AT2G38010
AT1G70490	AT5G14670
AT1G69840	AT3G01290
AT4G38250	AT5G65990
AT1G78980	AT3G13065
AT4G37610	AT5G67480
AT2G22230	AT5G10160
AT1G64400	AT4G23850
AT3G22850	AT5G43830
AT1G75230	AT3G50880
AT5G15160	AT5G39860
AT4G35770	AT5G66040
AT1G09560	AT5G26696
AT1G62770	AT4G12390
AT2G19800	AT5G56640
AT2G28400	AT5G60680
AT1G17700	AT3G13710
AT1G01470	AT2G46140
AT2G03680	AT1G69230
AT1G75440	AT4G36410
AT2G32260	AT4G15130
AT2G28740	AT3G53730
AT1G69260	AT3G02140
AT1G75560	AT4G36020
AT2G24790	AT5G24930
AT3G55630	AT5G05980
AT4G35840	AT5G66070
AT1G61820	AT4G21760
AT4G39940	AT5G67520
AT1G64060	AT4G11230
AT3G02040	AT5G41080
AT1G05360	AT4G14950
AT2G18450	AT5G66760
AT1G15470	AT3G15610
AT1G01800	AT3G61220
AT1G62320	AT4G22120
AT2G22450	AT5G64300
AT2G32220	AT4G15000
AT2G25490	AT5G25350
AT4G01120	AT2G46270
AT1G29680	AT5G45690
AT1G31230	AT4G19710
AT1G59730	AT1G69880
AT4G00100	AT3G60770
AT3G15350	AT4G27480
AT4G36500	AT5G66490
AT2G29560	AT2G36530
AT1G77490	AT4G35000
AT3G15450	AT4G27450
AT1G24120	AT4G39960
AT3G55140	AT3G09540
AT2G01890	AT1G25230
AT4G29340	AT5G56600
AT1G64530	AT4G24020
AT1G69890	AT3G28630
AT3G55450	AT5G02290
AT5G41460	AT4G23490
AT4G32950	AT5G26010
AT4G29390	AT5G56670
AT4G14680	AT5G43780
AT1G80270	AT3G15590
AT1G68040	AT5G37990
AT2G38210	AT5G01410
AT2G34770	AT4G20870
AT1G08210	AT2G36670
AT2G01540	AT1G70790
AT1G69880	AT5G39950
AT1G62810	AT4G12280
AT1G70280	AT5G14890
AT1G01300	AT3G61820
AT2G40610	AT5G05290
AT4G00660	AT3G61240
AT1G08920	AT5G27350
AT2G02800	AT1G69790
AT1G05380	AT4G14920
AT1G01060	AT2G46830
AT2G01610	AT1G70720
AT2G46400	AT4G23810
AT1G67800	AT5G14420
AT1G17370	AT3G14100
AT1G24280	AT5G40760
AT3G56410	AT5G05190
AT1G19430	AT3G51070
AT1G60390	AT1G70370
AT3G55500	AT5G02260
AT3G55040	AT5G02780
AT2G40350	AT5G05410
AT2G28640	AT3G55150
AT1G20850	AT4G35350
AT5G15080	AT3G28690
AT2G01930	AT1G68120
AT4G00940	AT3G61850
AT2G38090	AT5G01200
AT1G22640	AT4G09460
AT1G01240	AT2G46550
AT1G22840	AT4G10040
AT5G15200	AT5G39850
AT4G00180	AT2G45190
AT4G00110	AT2G45310
AT4G37540	AT5G67420
AT5G48570	AT3G25230
AT1G55805	AT4G26500
AT3G13340	AT5G56190
AT3G55605	AT5G05990
AT1G78380	AT1G53680
AT3G54140	AT5G01180
AT2G01730	AT1G68070
AT3G61310	AT4G22770
AT4G29900	AT5G57110
AT2G28320	AT3G54800
AT4G32040	AT5G25220
AT2G35210	AT5G46740
AT1G62040	AT4G21980
AT1G56560	AT3G05820
AT4G30160	AT5G57320
AT1G69620	AT3G28900
AT5G41400	AT4G11360
AT2G23080	AT5G67380
AT1G71380	AT4G09740
AT4G00430	AT3G61430
AT2G17850	AT5G66170
AT3G01570	AT5G40420
AT2G35230	AT5G46780
AT1G19300	AT3G50760
AT1G76700	AT4G39150
AT1G59670	AT1G69930
AT3G56090	AT3G11050
AT4G00350	AT2G45980
AT1G30700	AT4G20830
AT4G14420	AT5G43460
AT1G10590	AT1G23750
AT1G09100	AT3G05530
AT5G15120	AT5G39890
AT4G14160	AT5G43670
AT2G02870	AT1G26930
AT2G35980	AT5G06320
AT2G25200	AT5G11000
AT2G29380	AT5G59220
AT4G30190	AT5G57350
AT1G13830	AT1G69295
AT3G13110	AT5G56760
AT1G08230	AT3G55740
AT1G75540	AT4G39070
AT3G53960	AT5G01180
AT1G24620	AT5G37770
AT3G53930	AT5G01820
AT2G41410	AT3G10190
AT2G27990	AT2G35940
AT4G38060	AT5G65480
AT1G20620	AT4G35090
AT4G39350	AT5G64740
AT4G02330	AT2G47550
AT1G29660	AT5G45670
AT3G60800	AT4G22750
AT4G01370	AT2G46070
AT2G35060	AT4G19960
AT2G30210	AT2G40370
AT1G17200	AT3G14380
AT4G14360	AT1G04430
AT2G37660	AT5G02240
AT1G76650	AT3G50770
AT1G75370	AT4G39170
AT3G15530	AT5G54400
AT1G12450	AT4G22850
AT1G69530	AT3G29030
AT2G28080	AT2G36970
AT2G45180	AT4G22460
AT1G62500	AT4G12480
AT1G59890	AT1G70060
AT2G36950	AT5G03380
AT3G61850	AT4G24060
AT3G15500	AT4G27410
AT2G39990	AT5G05780
AT4G37260	AT5G67300
AT1G02660	AT3G62590
AT2G47240	AT4G23850
AT3G13520	AT5G56540
AT2G28540	AT5G60170
AT3G61430	AT4G23400
AT3G52880	AT5G03630
AT1G80230	AT3G15640
AT1G75210	AT2G23890
AT1G75280	AT4G39230
AT4G02270	AT3G62680
AT4G00750	AT2G45750
AT2G38540	AT5G01870
AT1G70300	AT5G14880
AT2G38400	AT3G08860
AT1G70090	AT3G28340
AT2G23150	AT5G67330
AT3G61460	AT4G11360
AT4G14350	AT1G03920
AT2G30250	AT2G38470
AT2G45340	AT4G22730
AT2G29960	AT3G56070
AT4G29350	AT5G56600
AT4G37250	AT5G67280
AT1G10630	AT1G70490
AT4G36430	AT5G66390
AT4G31850	AT5G10690
AT2G36100	AT5G06200
AT2G35260	AT4G17840
AT1G62180	AT4G21990
AT1G76030	AT4G38510
AT2G23070	AT5G67380
AT2G38530	AT5G01870
AT1G76360	AT2G17220
AT1G72740	AT1G54260
AT4G02130	AT3G62660
AT2G28930	AT3G55450
AT1G61890	AT4G21910
AT1G68650	AT5G36290
AT2G28620	AT3G54870
AT2G29670	AT3G47080
AT4G32460	AT5G25460
AT1G75630	AT4G34720
AT1G74230	AT5G61030
AT1G64160	AT4G23690
AT1G59830	AT1G69960
AT1G20020	AT5G66190
AT1G75840	AT4G35950
AT1G19580	AT5G66510
AT1G22690	AT4G09610
AT4G14560	AT5G43700
AT1G15340	AT3G15790
AT2G19470	AT4G26100
AT5G48580	AT3G25220
AT1G55690	AT5G56160
AT1G19780	AT4G30560
AT2G46070	AT4G11330
AT3G13470	AT5G56500
AT3G52930	AT5G03690
AT1G69120	AT5G15800
AT1G25220	AT3G27740
AT1G10080	AT1G69450
AT4G30320	AT4G25780
AT1G76510	AT2G17410
AT2G28510	AT5G60200
AT2G40370	AT5G05390
AT3G56350	AT3G10920
AT1G68150	AT5G15130
AT1G09250	AT3G05800
AT2G29400	AT2G39840
AT1G31440	AT4G18060
AT1G18650	AT5G61130
AT2G38120	AT5G01240
AT1G76670	AT4G39390
AT1G69220	AT5G14720
AT1G61810	AT4G21760
AT1G55810	AT4G26510
AT4G31390	AT5G24970
AT2G02990	AT1G26820
AT1G59900	AT1G24180
AT2G19480	AT5G56950
AT4G40040	AT5G65360
AT1G14290	AT1G69640
AT2G28470	AT3G52840
AT1G68300	AT5G14680
AT1G57550	AT3G05880
AT1G56280	AT5G26990
AT1G14320	AT1G26910
AT3G52720	AT5G04180
AT3G15300	AT5G53830
AT1G79110	AT3G12920
AT1G68490	AT5G16110
AT3G13782	AT5G56950
AT3G61830	AT4G23980
AT1G62740	AT4G22670
AT1G68000	AT4G38570
AT2G01420	AT1G70940
AT1G22780	AT4G09800
AT2G03240	AT1G69480
AT2G29050	AT3G53780
AT3G13750	AT5G56870
AT4G29480	AT4G26210
AT4G31880	AT5G10950
AT1G19730	AT3G51030
AT4G39990	AT5G65270
AT1G77410	AT4G35010
AT4G00720	AT3G61160
AT2G28120	AT2G39210
AT1G54870	AT3G05260
AT1G78300	AT4G09000
AT1G69570	AT5G39660
AT2G30070	AT2G40540
AT1G24260	AT5G15800
AT1G19270	AT4G36860
AT1G70430	AT5G14720
AT3G52920	AT5G03660
AT4G37800	AT5G65730
AT2G22780	AT5G09660
AT3G05950	AT5G26696
AT3G28930	AT5G39730
AT1G07240	AT2G29750
AT2G36410	AT3G52920
AT1G29970	AT2G34480
AT1G45050	AT5G42990
AT4G26480	AT5G56140
AT1G32960	AT4G10550
AT2G47400	AT3G62410
AT1G13110	AT3G26280
AT1G09080	AT2G32120
AT1G03900	AT5G44110
AT2G40990	AT3G56930
AT1G45000	AT5G43010
AT2G26440	AT4G33230
AT1G45170	AT5G42960
AT1G51500	AT3G21090
AT5G08350	AT5G23350
AT2G42790	AT3G58750
AT1G55120	AT3G13790
AT1G45145	AT5G42980
AT1G30760	AT2G34810
AT3G04070	AT5G18270
AT1G29910	AT2G34430
AT3G29075	AT5G39570
AT1G23140	AT1G70790
AT4G20230	AT5G44630
AT1G14080	AT2G03220
AT1G45180	AT5G42940
AT3G29350	AT5G39340
AT3G29360	AT5G39320
AT4G24640	AT5G50030
AT2G20960	AT4G38550
AT2G41790	AT3G57470
AT2G44790	AT3G60280
AT1G06430	AT2G30950
AT1G47200	AT5G43070
AT3G48750	AT5G63610
AT2G47380	AT3G62400
AT1G04250	AT5G43700
AT1G01100	AT4G00810
AT4G24330	AT5G49940
AT1G47128	AT5G43060
AT1G13280	AT3G25780
AT2G38320	AT3G54260
AT1G45688	AT5G42860
AT1G78120	AT5G10090
AT5G63400	AT5G50370
AT2G16595	AT2G21160
AT4G03390	AT2G20850
AT1G78060	AT5G10560
AT5G51190	AT5G07580
AT1G04250	AT4G29080
AT1G79550	AT3G12780
AT2G38310	AT5G05440
AT4G12420	AT5G51480
AT1G22180	AT4G08690
AT1G72340	AT1G53880
AT1G04680	AT5G48900
AT1G79270	AT3G13060
AT1G32700	AT4G17900
AT5G62890	AT5G49990
AT1G03550	AT2G20840
AT1G15210	AT3G16340
AT1G15250	AT3G16080
AT1G04830	AT4G13730
AT5G02560	AT5G59870
AT1G07770	AT5G59850
AT1G78150	AT1G35780
AT1G26480	AT5G38480
AT2G01180	AT3G18220
AT1G06380	AT3G58660
AT1G05450	AT3G22620
AT1G61100	AT4G27430
AT1G11650	AT4G27000
AT3G55380	AT5G59300
AT2G38180	AT3G11210
AT1G77840	AT1G36730
AT1G07090	AT5G58500
AT2G18910	AT5G57360
AT1G03860	AT4G28510
AT2G31680	AT2G43130
AT1G18880	AT3G47960
AT3G12560	AT5G13820
AT2G18630	AT5G66670
AT1G62510	AT4G22460
AT1G04430	AT4G14360
AT4G31990	AT5G11520
AT2G40110	AT3G11230
AT2G38330	AT3G08040
AT1G15750	AT3G15880
AT5G43670	AT4G14160
AT5G63180	AT4G24780
AT3G25910	AT1G68140
AT4G37750	AT5G10510
AT3G01620	AT3G27540
AT4G35020	AT4G35950
AT2G33810	AT3G15270
AT4G02150	AT1G09270
AT1G69370	AT3G29200
AT3G12370	AT5G13510
AT3G53980	AT5G05960
AT4G34440	AT2G18470
AT4G25130	AT5G07460
AT2G03200	AT1G25510
AT4G34960	AT2G21130
AT2G28590	AT5G02800
AT5G02530	AT5G59950
AT1G30270	AT4G18700
AT2G27530	AT5G22440
AT2G01190	AT3G18230
AT2G27820	AT5G22630
AT2G36410	AT5G03660
AT2G01570	AT1G66350
AT3G12520	AT5G13550
AT3G25710	AT1G68810
AT4G03510	AT4G28270
AT4G32390	AT5G11230
AT2G01330	AT3G18060
AT2G07040	AT5G35390
AT1G07000	AT5G58430
AT5G44120	AT4G28520
AT4G34590	AT2G18160
AT5G48900	AT3G24670
AT2G16430	AT4G36350
AT1G08090	AT3G45060
AT4G34720	AT4G38920
AT2G33620	AT4G17950
AT1G11930	AT4G26860
AT3G12390	AT5G13850
AT5G43880	AT4G28760
AT1G61610	AT4G21380
AT2G23030	AT3G50500
AT1G21890	AT4G08290
AT1G13380	AT1G68220
AT4G02080	AT3G62560
AT1G66100	AT5G36910
AT1G03920	AT2G20470
AT1G26570	AT5G39320
AT2G29420	AT3G09270
AT1G61110	AT4G27410
AT2G33210	AT3G23990
AT1G13340	AT1G25420
AT2G40970	AT3G10760
AT1G30620	AT5G44480
AT5G44130	AT2G20520
AT4G34990	AT4G38620
AT1G22020	AT1G36370
AT3G56930	AT5G05070
AT1G14040	AT1G26730
AT4G30350	AT5G57710
AT2G31570	AT2G43350
AT5G63490	AT5G50530
AT2G28720	AT5G59910
AT4G30960	AT5G25110
AT1G15520	AT3G16340
AT1G79450	AT3G12740
AT1G78080	AT1G36060
AT2G17890	AT5G66210
AT4G22730	AT5G51560
AT5G43780	AT4G14680
AT1G28280	AT3G15300
AT1G19540	AT4G39230
AT4G31290	AT5G26220
AT3G61060	AT5G52120
AT5G02570	AT5G59910
AT1G22200	AT1G36050
AT2G31160	AT2G42610
AT1G75760	AT2G21190
AT4G00300	AT4G23490
AT1G04870	AT5G49020
AT2G31350	AT2G43430
[truncated: 317 more rows]
[truncated: 2 more columns]
