# Supplementary material for: Parallel evolution of the POQR prolyl oligo peptidase gene conferring plant quantitative disease resistance
Source: PLoS Genet. 2017 Dec 22;13(12):e1007143. doi: 10.1371/journal.pgen.1007143 (PMC5757927; doi:10.1371/journal.pgen.1007143)
Supplement: S11 File — (XLSX) [file pgen.1007143.s011.xlsx]

## Sheet: Sheet1
Arabidopsis gene 1			Arabidopsis gene 2				Tomato gene 1			Tomato gene 2
Identifier	Annotation	normalized Log2 fold change	Identifier	Annotation	normalized Log2 fold change	Delta LFC Arabidopsis	Identifier	Annotation	normalized Log2 fold change	Identifier	Annotation	normalized Log2 fold change	Delta LFC tomato
AT1G52320	unknown protein; FUNCTIONS IN: molecular_function unknown; INVOLVED IN: N-terminal protein myristoylation; LOCATED IN: plasma membrane; EXPRESSED IN: 23 plant structures; EXPRESSED DURING: 14 growth stages; CONTAINS InterPro DOMAIN/s: Protein of unknown function DUF632 (InterPro:IPR006867); BEST Arabidopsis thaliana protein match is: Protein of unknown function (DUF630 and DUF632) (TAIR:AT5G25590…	-0.1473	AT5G25590	INVOLVED IN: N-terminal protein myristoylation; EXPRESSED IN: 20 plant structures; EXPRESSED DURING: 13 growth stages; CONTAINS InterPro DOMAIN/s: Protein of unknown function DUF630 (InterPro:IPR006868), Protein of unknown function DUF632 (InterPro:IPR006867), Actin-binding FH2 (InterPro:IPR015425); BEST Arabidopsis thaliana protein match is: unknown protein (TAIR:AT1G52320.2); Has 1807 Blast hit…	2.647	2.7944	Solyc03g120140	Domain of unknown function DUF632 | Domain of unknown function DUF630	3.766	Solyc08g068100	Domain of unknown function DUF632 | Domain of unknown function DUF630	-3.51	7.2759
AT3G19000	2-oxoglutarate (2OG) and Fe(II)-dependent oxygenase superfamily protein; FUNCTIONS IN: oxidoreductase activity, acting on paired donors, with incorporation or reduction of molecular oxygen, 2-oxoglutarate as one donor, and incorporation of one atom each of oxygen into both donors, oxidoreductase activity, iron ion binding; INVOLVED IN: oxidation reduction; LOCATED IN: cellular_component unknown; …	-3.7615	AT3G19010	2-oxoglutarate (2OG) and Fe(II)-dependent oxygenase superfamily protein; FUNCTIONS IN: flavonol synthase activity, oxidoreductase activity, iron ion binding; INVOLVED IN: oxidation reduction, flavonoid biosynthetic process; LOCATED IN: cellular_component unknown; EXPRESSED IN: 24 plant structures; EXPRESSED DURING: 15 growth stages; CONTAINS InterPro DOMAIN/s: Isopenicillin N synthase (InterPro:I…	1.4067	5.1681	Solyc01g108860	Isopenicillin N synthase-like | Oxoglutarate/iron-dependent dioxygenase | Non-haem dioxygenase N-terminal domain	-1.4396	Solyc01g108880	Isopenicillin N synthase-like | Oxoglutarate/iron-dependent dioxygenase | Non-haem dioxygenase N-terminal domain	3.4622	4.9019
AT2G29720	CTF2B; FUNCTIONS IN: monooxygenase activity; INVOLVED IN: oxidation reduction; LOCATED IN: mitochondrion; EXPRESSED IN: pollen tube; CONTAINS InterPro DOMAIN/s: Monooxygenase, FAD-binding (InterPro:IPR002938); BEST Arabidopsis thaliana protein match is: FAD/NAD(P)-binding oxidoreductase family protein (TAIR:AT2G35660.1); Has 10342 Blast hits to 10313 proteins in 1526 species: Archae - 25; Bacteri…	5.2132	AT2G35660	CTF2A; FUNCTIONS IN: monooxygenase activity; INVOLVED IN: oxidation reduction; CONTAINS InterPro DOMAIN/s: Monooxygenase, FAD-binding (InterPro:IPR002938); BEST Arabidopsis thaliana protein match is: FAD/NAD(P)-binding oxidoreductase family protein (TAIR:AT2G29720.1); Has 9259 Blast hits to 9227 proteins in 1442 species: Archae - 27; Bacteria - 5652; Metazoa - 91; Fungi - 1745; Plants - 591; Viru…	-2.9245	8.1377	Solyc06g060880	FAD/NAD(P)-binding domain | FAD-binding domain	2.5301	Solyc08g078040	FAD/NAD(P)-binding domain | FAD-binding domain	5.6445	3.1144
AT2G24420	DNA repair ATPase-related; LOCATED IN: endoplasmic reticulum, plasma membrane; EXPRESSED IN: 27 plant structures; EXPRESSED DURING: 15 growth stages; BEST Arabidopsis thaliana protein match is: myosin heavy chain-related (TAIR:AT4G31340.1); Has 49908 Blast hits to 28607 proteins in 1979 species: Archae - 936; Bacteria - 7564; Metazoa - 22725; Fungi - 3757; Plants - 2190; Viruses - 187; Other Euka…	-1.7706	AT4G31340	myosin heavy chain-related; LOCATED IN: endoplasmic reticulum, plasma membrane; EXPRESSED IN: 26 plant structures; EXPRESSED DURING: 15 growth stages; BEST Arabidopsis thaliana protein match is: DNA repair ATPase-related (TAIR:AT2G24420.2); Has 30201 Blast hits to 17322 proteins in 780 species: Archae - 12; Bacteria - 1396; Metazoa - 17338; Fungi - 3422; Plants - 5037; Viruses - 0; Other Eukaryot…	1.8352	3.6059	Solyc07g008970		-0.1021	Solyc08g074290		2.0598	2.162
AT3G04710	ankyrin repeat family protein; FUNCTIONS IN: binding; INVOLVED IN: biological_process unknown; LOCATED IN: cellular_component unknown; EXPRESSED IN: 22 plant structures; EXPRESSED DURING: 14 growth stages; CONTAINS InterPro DOMAIN/s: Tetratricopeptide-like helical (InterPro:IPR011990), Ankyrin repeat-containing domain (InterPro:IPR020683), Tetratricopeptide repeat-containing (InterPro:IPR013026),…	1.8378	AT3G04700	CONTAINS InterPro DOMAIN/s: Protein of unknown function DUF1685 (InterPro:IPR012881); BEST Arabidopsis thaliana protein match is: ankyrin repeat family protein (TAIR:AT3G04710.3); Has 200 Blast hits to 200 proteins in 14 species: Archae - 0; Bacteria - 0; Metazoa - 0; Fungi - 0; Plants - 200; Viruses - 0; Other Eukaryotes - 0 (source: NCBI BLink).	3.8517	2.0139	Solyc01g097190	Elongated TPR repeat-containing domain | Tetratricopeptide-like helical domain | Ankyrin repeat-containing domain | Ankyrin repeat | Tetratricopeptide repeat-containing domain | Tetratricopeptide repeat	-1.4047	Solyc01g097220	Tetratricopeptide-like helical domain | Ankyrin repeat-containing domain | Ankyrin repeat	4.9264	6.3311
AT4G32180	pantothenate kinase 2 (PANK2); FUNCTIONS IN: protein binding, pantothenate kinase activity; INVOLVED IN: coenzyme A biosynthetic process; EXPRESSED IN: 23 plant structures; EXPRESSED DURING: 14 growth stages; CONTAINS InterPro DOMAIN/s: Fumble (InterPro:IPR011602), Domain of unknown function DUF89 (InterPro:IPR002791), Pantothenate kinase, acetyl-CoA regulated, two-domain type (InterPro:IPR015844…	-0.2395	AT1G60440	pantothenate kinase 1 (PANK1); FUNCTIONS IN: pantothenate kinase activity; INVOLVED IN: acetyl-CoA biosynthetic process, coenzyme A biosynthetic process; LOCATED IN: cellular_component unknown; EXPRESSED IN: 25 plant structures; EXPRESSED DURING: 16 growth stages; CONTAINS InterPro DOMAIN/s: Fumble (InterPro:IPR011602), Eukaryotic pantothenate kinase (InterPro:IPR004567); BEST Arabidopsis thalian…	2.8503	3.0898	Solyc05g005250	Type II pantothenate kinase	3.3455	Solyc03g112910	Domain of unknown function DUF89 | Type II pantothenate kinase | Pantothenate kinase, acetyl-CoA regulated, two-domain type	0.7524	2.593
AT3G59970	methylenetetrahydrofolate reductase 1 (MTHFR1); FUNCTIONS IN: methylenetetrahydrofolate reductase (NADPH) activity; INVOLVED IN: oxidation reduction, methionine metabolic process; EXPRESSED IN: fruit, guard cell, leaf; EXPRESSED DURING: seedling growth; CONTAINS InterPro DOMAIN/s: Methylenetetrahydrofolate reductase (InterPro:IPR003171), Eukaryotic-type methylenetetrahydrofolate reductase (InterP…	1.7764	AT2G44160	methylenetetrahydrofolate reductase 2 (MTHFR2); FUNCTIONS IN: methylenetetrahydrofolate reductase (NADPH) activity; INVOLVED IN: oxidation reduction, methionine metabolic process; EXPRESSED IN: male gametophyte, guard cell, cultured cell, leaf; EXPRESSED DURING: L mature pollen stage, M germinated pollen stage; CONTAINS InterPro DOMAIN/s: Methylenetetrahydrofolate reductase (InterPro:IPR003171), …	-1.9369	3.7133	Solyc05g055730	Methylenetetrahydrofolate reductase | FAD-linked oxidoreductase-like | Eukaryotic-type methylenetetrahydrofolate reductase	3.2401	Solyc11g008870	Methylenetetrahydrofolate reductase | FAD-linked oxidoreductase-like | Eukaryotic-type methylenetetrahydrofolate reductase	-0.1727	3.4128
AT1G48030	mitochondrial lipoamide dehydrogenase 1 (mtLPD1); FUNCTIONS IN: dihydrolipoyl dehydrogenase activity, copper ion binding, cobalt ion binding, zinc ion binding, ATP binding; INVOLVED IN: response to cadmium ion, response to light stimulus; LOCATED IN: mitochondrion, apoplast, mitochondrial respiratory chain complex I, mitochondrial matrix; EXPRESSED IN: 28 plant structures; EXPRESSED DURING: 16 gr…	-0.7729	AT3G17240	lipoamide dehydrogenase 2 (mtLPD2); FUNCTIONS IN: dihydrolipoyl dehydrogenase activity, copper ion binding, cobalt ion binding, zinc ion binding, ATP binding; INVOLVED IN: response to cadmium ion; LOCATED IN: mitochondrion, chloroplast, mitochondrial respiratory chain complex I, mitochondrial matrix; EXPRESSED IN: 28 plant structures; EXPRESSED DURING: 17 growth stages; CONTAINS InterPro DOMAIN/s…	2.6683	3.4413	Solyc05g053300	Pyridine nucleotide-disulphide oxidoreductase, dimerisation domain | FAD/NAD(P)-binding domain | Pyridine nucleotide-disulphide oxidoreductase, class I, active site | FAD/NAD-linked reductase, dimerisation domain | Dihydrolipoamide dehydrogenase	-0.9039	Solyc12g099100	Pyridine nucleotide-disulphide oxidoreductase, dimerisation domain | FAD/NAD(P)-binding domain | Pyridine nucleotide-disulphide oxidoreductase, class I, active site | FAD/NAD-linked reductase, dimerisation domain | Dihydrolipoamide dehydrogenase	2.6812	3.5851
AT3G60070	Major facilitator superfamily protein; FUNCTIONS IN: molecular_function unknown; INVOLVED IN: transmembrane transport; LOCATED IN: membrane; EXPRESSED IN: 25 plant structures; EXPRESSED DURING: 15 growth stages; CONTAINS InterPro DOMAIN/s: Major facilitator superfamily MFS-1 (InterPro:IPR011701), Major facilitator superfamily, general substrate transporter (InterPro:IPR016196); BEST Arabidopsis t…	-4.1158	AT2G44280	Major facilitator superfamily protein; CONTAINS InterPro DOMAIN/s: Major facilitator superfamily, general substrate transporter (InterPro:IPR016196); BEST Arabidopsis thaliana protein match is: Major facilitator superfamily protein (TAIR:AT3G60070.1); Has 1338 Blast hits to 1325 proteins in 439 species: Archae - 0; Bacteria - 1065; Metazoa - 130; Fungi - 0; Plants - 58; Viruses - 0; Other Eukaryo…	2.5349	6.6508	Solyc01g073660	Major facilitator superfamily domain	4.4982	Solyc01g073670	Major facilitator superfamily domain	6.6295	2.1313
AT1G56700	Peptidase C15, pyroglutamyl peptidase I-like; INVOLVED IN: proteolysis; LOCATED IN: cellular_component unknown; EXPRESSED IN: 24 plant structures; EXPRESSED DURING: 13 growth stages; CONTAINS InterPro DOMAIN/s: Peptidase C15, pyroglutamyl peptidase I (InterPro:IPR000816), Peptidase C15, pyroglutamyl peptidase I-like (InterPro:IPR016125); BEST Arabidopsis thaliana protein match is: Peptidase C15, …	-0.0034	AT1G23440	Peptidase C15, pyroglutamyl peptidase I-like; FUNCTIONS IN: peptidase activity; INVOLVED IN: proteolysis; LOCATED IN: cellular_component unknown; EXPRESSED IN: 22 plant structures; EXPRESSED DURING: 13 growth stages; CONTAINS InterPro DOMAIN/s: Peptidase C15, pyroglutamyl peptidase I (InterPro:IPR000816), Peptidase C15, pyroglutamyl peptidase I-like (InterPro:IPR016125); BEST Arabidopsis thaliana…	2.5878	2.5912	Solyc01g100970	Peptidase C15, pyroglutamyl peptidase I | Peptidase C15, pyroglutamyl peptidase I-like	-1.5037	Solyc05g005200	Peptidase C15, pyroglutamyl peptidase I | Peptidase C15, pyroglutamyl peptidase I-like | Pyroglutamyl peptidase I, Cys active site	1.6893	3.193
AT2G38060	phosphate transporter 4;2 (PHT4;2); FUNCTIONS IN: organic anion transmembrane transporter activity, carbohydrate transmembrane transporter activity, inorganic phosphate transmembrane transporter activity, sugar:hydrogen symporter activity; INVOLVED IN: transmembrane transport; LOCATED IN: plastid, membrane; EXPRESSED IN: 13 plant structures; EXPRESSED DURING: 6 growth stages; CONTAINS InterPro DO…	3.1891	AT3G46980	phosphate transporter 4;3 (PHT4;3); FUNCTIONS IN: organic anion transmembrane transporter activity, carbohydrate transmembrane transporter activity, inorganic phosphate transmembrane transporter activity, sugar:hydrogen symporter activity; INVOLVED IN: transmembrane transport; LOCATED IN: membrane; EXPRESSED IN: 23 plant structures; EXPRESSED DURING: 13 growth stages; CONTAINS InterPro DOMAIN/s: …	-1.1603	4.3494	Solyc09g031700	Major facilitator superfamily domain | Major facilitator superfamily	-2.2839	Solyc09g013150	Major facilitator superfamily domain | Major facilitator superfamily	11.0843	13.3682
AT1G72770	homology to ABI1 (HAB1); FUNCTIONS IN: protein serine/threonine phosphatase activity; INVOLVED IN: protein amino acid dephosphorylation; LOCATED IN: protein serine/threonine phosphatase complex; EXPRESSED IN: 22 plant structures; EXPRESSED DURING: 15 growth stages; CONTAINS InterPro DOMAIN/s: Protein phosphatase 2C, manganese/magnesium aspartate binding site (InterPro:IPR000222), Protein phosphat…	1.0699	AT1G17550	homology to ABI2 (HAB2); FUNCTIONS IN: protein serine/threonine phosphatase activity, catalytic activity; INVOLVED IN: protein amino acid dephosphorylation; LOCATED IN: protein serine/threonine phosphatase complex; EXPRESSED IN: 23 plant structures; EXPRESSED DURING: 14 growth stages; CONTAINS InterPro DOMAIN/s: Protein phosphatase 2C, manganese/magnesium aspartate binding site (InterPro:IPR00022…	3.1767	2.1069	Solyc03g121880	PPM-type phosphatase domain | Protein phosphatase 2C family | PPM-type phosphatase, divalent cation binding	1.4112	Solyc08g062650	PPM-type phosphatase domain | Protein phosphatase 2C family | PPM-type phosphatase, divalent cation binding	-2.8983	4.3095
AT3G06170	Serinc-domain containing serine and sphingolipid biosynthesis protein; LOCATED IN: endomembrane system, membrane; EXPRESSED IN: 24 plant structures; EXPRESSED DURING: 13 growth stages; CONTAINS InterPro DOMAIN/s: TMS membrane protein/tumour differentially expressed protein (InterPro:IPR005016); BEST Arabidopsis thaliana protein match is: Serinc-domain containing serine and sphingolipid biosynthes…	-0.0331	AT1G16180	Serinc-domain containing serine and sphingolipid biosynthesis protein; FUNCTIONS IN: molecular_function unknown; LOCATED IN: endomembrane system, membrane; EXPRESSED IN: 23 plant structures; EXPRESSED DURING: 15 growth stages; CONTAINS InterPro DOMAIN/s: TMS membrane protein/tumour differentially expressed protein (InterPro:IPR005016); BEST Arabidopsis thaliana protein match is: Serinc-domain con…	2.1646	2.1977	Solyc06g054420	Serine incorporator/TMS membrane protein	-1.6083	Solyc03g117770	Serine incorporator/TMS membrane protein	1.3152	2.9236
AT5G06180	Protein of unknown function (DUF1022); CONTAINS InterPro DOMAIN/s: Protein of unknown function DUF1022 (InterPro:IPR009367); BEST Arabidopsis thaliana protein match is: Protein of unknown function (DUF1022) (TAIR:AT5G22350.1); Has 30201 Blast hits to 17322 proteins in 780 species: Archae - 12; Bacteria - 1396; Metazoa - 17338; Fungi - 3422; Plants - 5037; Viruses - 0; Other Eukaryotes - 2996 (sou…	-2.2183	AT5G22350	ELONGATED MITOCHONDRIA 1 (ELM1); CONTAINS InterPro DOMAIN/s: Protein of unknown function DUF1022 (InterPro:IPR009367); BEST Arabidopsis thaliana protein match is: Protein of unknown function (DUF1022) (TAIR:AT5G06180.2); Has 30201 Blast hits to 17322 proteins in 780 species: Archae - 12; Bacteria - 1396; Metazoa - 17338; Fungi - 3422; Plants - 5037; Viruses - 0; Other Eukaryotes - 2996 (source: N…	1.6565	3.8748	Solyc11g068650	Mitochondrial fission protein ELM1-like	2.1851	Solyc09g010320	Mitochondrial fission protein ELM1-like	-1.7016	3.8867
AT1G28390	Protein kinase superfamily protein; FUNCTIONS IN: protein serine/threonine kinase activity, protein kinase activity, kinase activity, ATP binding; INVOLVED IN: protein amino acid phosphorylation; LOCATED IN: cellular_component unknown; EXPRESSED IN: 20 plant structures; EXPRESSED DURING: 13 growth stages; CONTAINS InterPro DOMAIN/s: Protein kinase, ATP binding site (InterPro:IPR017441), Protein k…	5.7844	AT3G51990	Protein kinase superfamily protein; FUNCTIONS IN: protein serine/threonine kinase activity, protein kinase activity, kinase activity, ATP binding; INVOLVED IN: protein amino acid phosphorylation; EXPRESSED IN: 24 plant structures; EXPRESSED DURING: 14 growth stages; CONTAINS InterPro DOMAIN/s: Protein kinase, ATP binding site (InterPro:IPR017441), Protein kinase, catalytic domain (InterPro:IPR000…	1.7621	4.0223	Solyc01g088050	Concanavalin A-like lectin/glucanase domain | Protein kinase domain | Protein kinase, ATP binding site | Serine/threonine-protein kinase, active site | Protein kinase-like domain	-1.8918	Solyc04g075000	Serine-threonine/tyrosine-protein kinase catalytic domain | Protein kinase, ATP binding site | Serine/threonine-protein kinase, active site | Protein kinase domain | Protein kinase-like domain	3.6689	5.5607
AT1G33260	Protein kinase superfamily protein; FUNCTIONS IN: kinase activity; INVOLVED IN: protein amino acid phosphorylation; LOCATED IN: cellular_component unknown; EXPRESSED IN: 16 plant structures; EXPRESSED DURING: 7 growth stages; CONTAINS InterPro DOMAIN/s: Protein kinase, ATP binding site (InterPro:IPR017441), Protein kinase, catalytic domain (InterPro:IPR000719), Serine/threonine-protein kinase-lik…	-3.6881	AT4G10390	Protein kinase superfamily protein; FUNCTIONS IN: protein serine/threonine kinase activity, protein kinase activity, kinase activity, ATP binding; INVOLVED IN: response to wounding; LOCATED IN: cellular_component unknown; EXPRESSED IN: 18 plant structures; EXPRESSED DURING: 11 growth stages; CONTAINS InterPro DOMAIN/s: Protein kinase, ATP binding site (InterPro:IPR017441), Protein kinase, catalyt…	4.4771	8.1652	Solyc07g062170	Protein kinase domain | Serine/threonine-protein kinase, active site | Protein kinase-like domain	1.632	Solyc12g005450	Protein kinase domain | Serine/threonine-protein kinase, active site | Protein kinase-like domain	6.2814	4.6494
AT1G22920	COP9 signalosome 5A (CSN5A); CONTAINS InterPro DOMAIN/s: Mov34/MPN/PAD-1 (InterPro:IPR000555); BEST Arabidopsis thaliana protein match is: COP9-signalosome 5B (TAIR:AT1G71230.1); Has 1314 Blast hits to 1313 proteins in 252 species: Archae - 0; Bacteria - 4; Metazoa - 460; Fungi - 400; Plants - 277; Viruses - 0; Other Eukaryotes - 173 (source: NCBI BLink).	1.06	AT1G71230	COP9-signalosome 5B (CSN5B); CONTAINS InterPro DOMAIN/s: Mov34/MPN/PAD-1 (InterPro:IPR000555); BEST Arabidopsis thaliana protein match is: COP9 signalosome 5A (TAIR:AT1G22920.1); Has 1278 Blast hits to 1275 proteins in 253 species: Archae - 0; Bacteria - 6; Metazoa - 459; Fungi - 394; Plants - 243; Viruses - 0; Other Eukaryotes - 176 (source: NCBI BLink).	-2.9777	4.0377	Solyc06g073160	JAB1/MPN/MOV34 metalloenzyme domain	-1.2086	Solyc11g017300	JAB1/MPN/MOV34 metalloenzyme domain	1.1185	2.3271
AT1G20380	Prolyl oligopeptidase family protein; FUNCTIONS IN: serine-type peptidase activity, serine-type endopeptidase activity; INVOLVED IN: proteolysis; LOCATED IN: cellular_component unknown; EXPRESSED IN: 19 plant structures; EXPRESSED DURING: 9 growth stages; CONTAINS InterPro DOMAIN/s: Peptidase S9, prolyl oligopeptidase, catalytic domain (InterPro:IPR001375), Peptidase S9A, oligopeptidase, N-termin…	6.0794	AT1G76140	Prolyl oligopeptidase family protein; FUNCTIONS IN: serine-type peptidase activity, serine-type endopeptidase activity; INVOLVED IN: proteolysis; LOCATED IN: chloroplast; EXPRESSED IN: 24 plant structures; EXPRESSED DURING: 15 growth stages; CONTAINS InterPro DOMAIN/s: Peptidase S9, prolyl oligopeptidase, catalytic domain (InterPro:IPR001375), Peptidase S9A, oligopeptidase, N-terminal beta-propel…	1.4001	4.6793	Solyc04g082120	Peptidase S9A, N-terminal domain | Alpha/Beta hydrolase fold | Peptidase S9, prolyl oligopeptidase, catalytic domain | Peptidase S9A, prolyl oligopeptidase | Peptidase S9, serine active site	2.342	Solyc08g022070	Peptidase S9A, N-terminal domain | Alpha/Beta hydrolase fold | Peptidase S9, prolyl oligopeptidase, catalytic domain | Peptidase S9A, prolyl oligopeptidase | Peptidase S9, serine active site	-0.0945	2.4365
AT5G19330	ARM repeat protein interacting with ABF2 (ARIA); FUNCTIONS IN: protein binding; INVOLVED IN: response to salt stress, negative regulation of seed germination, response to abscisic acid stimulus; LOCATED IN: nucleus, plasma membrane; EXPRESSED IN: 26 plant structures; EXPRESSED DURING: 15 growth stages; CONTAINS InterPro DOMAIN/s: BTB/POZ (InterPro:IPR013069), Armadillo-like helical (InterPro:IPR0…	-0.2448	AT5G13060	ARMADILLO BTB protein 1 (ABAP1); CONTAINS InterPro DOMAIN/s: HEAT (InterPro:IPR000357), Armadillo-like helical (InterPro:IPR011989), BTB/POZ fold (InterPro:IPR011333), Armadillo (InterPro:IPR000225), BTB/POZ (InterPro:IPR013069), Armadillo-type fold (InterPro:IPR016024), BTB/POZ-like (InterPro:IPR000210); BEST Arabidopsis thaliana protein match is: ARM repeat protein interacting with ABF2 (TAIR:A…	5.2738	5.5187	Solyc09g065210	Armadillo-like helical | Armadillo | BTB/POZ domain | Armadillo-type fold | SKP1/BTB/POZ domain	1.3467	Solyc06g084250	Armadillo-like helical | Armadillo | BTB/POZ domain | Armadillo-type fold | SKP1/BTB/POZ domain	-4.3342	5.6809
AT5G63400	adenylate kinase 1 (ADK1); FUNCTIONS IN: copper ion binding, adenylate kinase activity; INVOLVED IN: response to cadmium ion; LOCATED IN: mitochondrion, plasma membrane; EXPRESSED IN: 24 plant structures; EXPRESSED DURING: 13 growth stages; CONTAINS InterPro DOMAIN/s: Adenylate kinase, active site lid domain (InterPro:IPR007862), Adenylate kinase, subfamily (InterPro:IPR006259), Adenylate kinase …	0.5074	AT5G50370	Adenylate kinase family protein; FUNCTIONS IN: copper ion binding, adenylate kinase activity; INVOLVED IN: nucleobase, nucleoside, nucleotide and nucleic acid metabolic process, anaerobic respiration, nucleotide metabolic process; LOCATED IN: mitochondrion, plasma membrane; EXPRESSED IN: 25 plant structures; EXPRESSED DURING: 14 growth stages; CONTAINS InterPro DOMAIN/s: Adenylate kinase, active …	3.2785	2.7711	Solyc05g014980	Adenylate kinase/UMP-CMP kinase | P-loop containing nucleoside triphosphate hydrolase | Adenylate kinase, active site lid domain | Adenylate kinase, conserved site | Adenylate kinase subfamily	4.5697	Solyc03g111200	Adenylate kinase/UMP-CMP kinase | P-loop containing nucleoside triphosphate hydrolase | Adenylate kinase, active site lid domain | Adenylate kinase, conserved site | Adenylate kinase subfamily	-0.3531	4.9227
AT4G31420	Zinc finger protein 622; FUNCTIONS IN: sequence-specific DNA binding transcription factor activity; INVOLVED IN: regulation of transcription; LOCATED IN: intracellular; EXPRESSED IN: 25 plant structures; EXPRESSED DURING: 15 growth stages; CONTAINS InterPro DOMAIN/s: Zinc finger, C2H2-like (InterPro:IPR015880), Zinc finger, C2H2-type (InterPro:IPR007087); BEST Arabidopsis thaliana protein match i…	-0.0913	AT2G24500	FZF; FUNCTIONS IN: sequence-specific DNA binding transcription factor activity; INVOLVED IN: regulation of transcription; LOCATED IN: intracellular; EXPRESSED IN: 23 plant structures; EXPRESSED DURING: 13 growth stages; CONTAINS InterPro DOMAIN/s: Zinc finger, C2H2-like (InterPro:IPR015880), Zinc finger, C2H2-type (InterPro:IPR007087), Zinc finger, double-stranded RNA binding (InterPro:IPR022755)…	1.9393	2.0306	Solyc12g096450	Zinc finger, double-stranded RNA binding | Zinc finger, C2H2-like | Zinc finger, C2H2 | Zinc finger, U1-type	-0.0634	Solyc08g006470	Zinc finger, C2H2-like | Zinc finger, C2H2	6.5793	6.6427
AT5G58970	uncoupling protein 2 (UCP2); FUNCTIONS IN: oxidative phosphorylation uncoupler activity; INVOLVED IN: transport, mitochondrial transport, transmembrane transport; LOCATED IN: mitochondrion, endomembrane system, membrane; EXPRESSED IN: 22 plant structures; EXPRESSED DURING: 13 growth stages; CONTAINS InterPro DOMAIN/s: Mitochondrial substrate carrier (InterPro:IPR001993), Mitochondrial brown fat u…	-3.5934	AT3G54110	plant uncoupling mitochondrial protein 1 (PUMP1); FUNCTIONS IN: oxidative phosphorylation uncoupler activity, binding; INVOLVED IN: transport, photosynthesis, photorespiration; LOCATED IN: mitochondrion, mitochondrial inner membrane, plasma membrane, chloroplast; EXPRESSED IN: 26 plant structures; EXPRESSED DURING: 15 growth stages; CONTAINS InterPro DOMAIN/s: Mitochondrial substrate carrier (Int…	3.109	6.7024	Solyc09g011920	Mitochondrial carrier domain | Mitochondrial substrate/solute carrier | Mitochondrial brown fat uncoupling protein	2.0442	Solyc09g031680	Mitochondrial carrier domain | Mitochondrial substrate/solute carrier | Mitochondrial brown fat uncoupling protein	-0.9649	3.0091
AT4G37670	N-acetyl-l-glutamate synthase 2 (NAGS2); FUNCTIONS IN: acetyl-CoA:L-glutamate N-acetyltransferase activity, N-acetyltransferase activity; INVOLVED IN: cellular amino acid biosynthetic process, arginine biosynthetic process, metabolic process; LOCATED IN: cytoplasm; EXPRESSED IN: 20 plant structures; EXPRESSED DURING: 12 growth stages; CONTAINS InterPro DOMAIN/s: GCN5-related N-acetyltransferase, …	4.2306	AT2G22910	N-acetyl-l-glutamate synthase 1 (NAGS1); FUNCTIONS IN: acetyl-CoA:L-glutamate N-acetyltransferase activity, N-acetyltransferase activity; INVOLVED IN: cellular amino acid biosynthetic process, arginine biosynthetic process, metabolic process; LOCATED IN: cytoplasm; EXPRESSED IN: 23 plant structures; EXPRESSED DURING: 13 growth stages; CONTAINS InterPro DOMAIN/s: GCN5-related N-acetyltransferase, …	0.4728	3.7578	Solyc03g043950	N-acetylglutamate synthase, kinase-like domain | Aspartate/glutamate/uridylate kinase | Acyl-CoA N-acyltransferase | Amino-acid N-acetyltransferase | GNAT domain	-1.3905	Solyc02g092260	N-acetylglutamate synthase, kinase-like domain | Aspartate/glutamate/uridylate kinase | Acyl-CoA N-acyltransferase | Amino-acid N-acetyltransferase | GNAT domain	2.6077	3.9983
AT4G37900	Protein of unknown function (duplicated DUF1399); CONTAINS InterPro DOMAIN/s: Protein of unknown function DUF1399 (InterPro:IPR009836); BEST Arabidopsis thaliana protein match is: Protein of unknown function (duplicated DUF1399) (TAIR:AT2G22660.2); Has 24258 Blast hits to 6156 proteins in 640 species: Archae - 4; Bacteria - 13513; Metazoa - 5207; Fungi - 694; Plants - 2964; Viruses - 274; Other E…	2.7063	AT2G22660	Protein of unknown function (duplicated DUF1399); FUNCTIONS IN: molecular_function unknown; INVOLVED IN: biological_process unknown; LOCATED IN: plasma membrane; EXPRESSED IN: 24 plant structures; EXPRESSED DURING: 13 growth stages; CONTAINS InterPro DOMAIN/s: Protein of unknown function DUF1399 (InterPro:IPR009836); BEST Arabidopsis thaliana protein match is: Protein of unknown function (duplica…	-1.8625	4.5688	Solyc02g091650	Glycine-rich domain-containing protein-like	2.8992	Solyc02g063450	Glycine-rich domain-containing protein-like	-0.8959	3.7951
AT1G61580	R-protein L3 B (RPL3B); FUNCTIONS IN: structural constituent of ribosome; INVOLVED IN: translation; LOCATED IN: ribosome, cytosolic large ribosomal subunit, membrane; EXPRESSED IN: 23 plant structures; EXPRESSED DURING: 13 growth stages; CONTAINS InterPro DOMAIN/s: Ribosomal protein L3 (InterPro:IPR000597), Ribosomal protein L3, conserved site (InterPro:IPR019926), Translation elongation/initiati…	4.2419	AT1G43170	ribosomal protein 1 (RP1); FUNCTIONS IN: structural constituent of ribosome; INVOLVED IN: translation, embryo development ending in seed dormancy; LOCATED IN: in 8 components; EXPRESSED IN: 26 plant structures; EXPRESSED DURING: 13 growth stages; CONTAINS InterPro DOMAIN/s: Ribosomal protein L3 (InterPro:IPR000597), Ribosomal protein L3, conserved site (InterPro:IPR019926), Translation elongation…	0.5725	3.6694	Solyc01g104590	Ribosomal protein L3 | Ribosomal protein L3, conserved site | Translation protein, beta-barrel domain	1.1245	Solyc01g103510	Ribosomal protein L3 | Ribosomal protein L3, conserved site | Translation protein, beta-barrel domain	2.5271	1.4025
AT3G06560	poly(A) polymerase 3 (PAPS3); FUNCTIONS IN: protein binding, polynucleotide adenylyltransferase activity; INVOLVED IN: RNA 3'-end processing, RNA polyadenylation, transcription; LOCATED IN: cytoplasm; EXPRESSED IN: 7 plant structures; EXPRESSED DURING: L mature pollen stage, M germinated pollen stage, 4 anthesis, petal differentiation and expansion stage; CONTAINS InterPro DOMAIN/s: Poly(A) polym…	2.742	AT4G32850	nuclear poly(a) polymerase (nPAP); CONTAINS InterPro DOMAIN/s: Poly(A) polymerase (InterPro:IPR014492), Poly(A) polymerase, central domain (InterPro:IPR007012), Nucleotidyltransferase, class I, C-terminal-like (InterPro:IPR011068), Nucleotidyl transferase domain (InterPro:IPR002934), Poly(A) polymerase, RNA-binding domain (InterPro:IPR007010); Has 808 Blast hits to 801 proteins in 219 species: Ar…	0.2137	2.5283	Solyc01g058260	Poly(A) polymerase, RNA-binding domain | Poly(A) polymerase | Poly(A) polymerase, central domain | Nucleotidyltransferase, class I, C-terminal-like	1.4782	Solyc12g099180	Poly(A) polymerase, RNA-binding domain | Poly(A) polymerase | Poly(A) polymerase, central domain | Nucleotidyltransferase, class I, C-terminal-like	0.0449	1.4333
AT1G69840	SPFH/Band 7/PHB domain-containing membrane-associated protein family; INVOLVED IN: biological_process unknown; LOCATED IN: plasma membrane, chloroplast, vacuole; EXPRESSED IN: 26 plant structures; EXPRESSED DURING: 15 growth stages; CONTAINS InterPro DOMAIN/s: Band 7 protein (InterPro:IPR001107); BEST Arabidopsis thaliana protein match is: SPFH/Band 7/PHB domain-containing membrane-associated pro…	0.1329	AT5G62740	HYPERSENSITIVE-INDUCED RESPONSE PROTEIN 1 (HIR1); INVOLVED IN: N-terminal protein myristoylation; LOCATED IN: plasma membrane, vacuole, membrane; EXPRESSED IN: 25 plant structures; EXPRESSED DURING: 15 growth stages; CONTAINS InterPro DOMAIN/s: Band 7 protein (InterPro:IPR001107); BEST Arabidopsis thaliana protein match is: SPFH/Band 7/PHB domain-containing membrane-associated protein family (TAI…	2.1181	1.9852	Solyc06g071050	Band 7 domain	0.7013	Solyc02g067470	Band 7 domain	2.3462	1.6448
AT2G35510	similar to RCD one 1 (SRO1); FUNCTIONS IN: NAD+ ADP-ribosyltransferase activity; INVOLVED IN: in 6 processes; EXPRESSED IN: 24 plant structures; EXPRESSED DURING: 15 growth stages; CONTAINS InterPro DOMAIN/s: WWE domain (InterPro:IPR004170), Poly(ADP-ribose) polymerase, catalytic domain (InterPro:IPR012317), RST domain of plant C-terminal (InterPro:IPR022003); BEST Arabidopsis thaliana protein ma…	1.9073	AT1G32230	RADICAL-INDUCED CELL DEATH1 (RCD1); CONTAINS InterPro DOMAIN/s: WWE domain (InterPro:IPR004170), Poly(ADP-ribose) polymerase, catalytic domain (InterPro:IPR012317), RST domain of plant C-terminal (InterPro:IPR022003); BEST Arabidopsis thaliana protein match is: similar to RCD one 1 (TAIR:AT2G35510.1); Has 179 Blast hits to 178 proteins in 19 species: Archae - 0; Bacteria - 0; Metazoa - 7; Fungi -…	0.6714	1.2359	Solyc08g076420	Poly(ADP-ribose) polymerase, catalytic domain | RST domain of plant C-terminal | WWE domain	1.6338	Solyc08g005270	Poly(ADP-ribose) polymerase, catalytic domain | RST domain of plant C-terminal	0.1308	1.503
AT5G45600	GLIOMAS 41 (GAS41); INVOLVED IN: regulation of transcription, DNA-dependent; LOCATED IN: nucleus; EXPRESSED IN: 22 plant structures; EXPRESSED DURING: 13 growth stages; CONTAINS InterPro DOMAIN/s: YEATS (InterPro:IPR005033); BEST Arabidopsis thaliana protein match is: TBP-associated factor 14 (TAIR:AT2G18000.2); Has 807 Blast hits to 807 proteins in 219 species: Archae - 0; Bacteria - 0; Metazoa …	0.0319	AT2G18000	TBP-associated factor 14 (TAF14); INVOLVED IN: regulation of transcription, DNA-dependent; LOCATED IN: nucleus; CONTAINS InterPro DOMAIN/s: YEATS (InterPro:IPR005033); BEST Arabidopsis thaliana protein match is: YEATS family protein (TAIR:AT5G45600.1); Has 784 Blast hits to 784 proteins in 216 species: Archae - 0; Bacteria - 2; Metazoa - 356; Fungi - 265; Plants - 64; Viruses - 0; Other Eukaryote…	2.415	2.3832	Solyc04g077290	YEATS	1.2437	Solyc02g084000	YEATS	-0.5293	1.773
AT3G59080	Eukaryotic aspartyl protease family protein; FUNCTIONS IN: DNA binding, aspartic-type endopeptidase activity; INVOLVED IN: proteolysis; LOCATED IN: endomembrane system; EXPRESSED IN: 21 plant structures; EXPRESSED DURING: 11 growth stages; CONTAINS InterPro DOMAIN/s: Peptidase aspartic (InterPro:IPR021109), Peptidase aspartic, catalytic (InterPro:IPR009007), Peptidase A1 (InterPro:IPR001461), Pep…	4.898	AT2G42980	Eukaryotic aspartyl protease family protein; FUNCTIONS IN: aspartic-type endopeptidase activity; INVOLVED IN: proteolysis; EXPRESSED IN: 7 plant structures; EXPRESSED DURING: 4 anthesis; CONTAINS InterPro DOMAIN/s: Peptidase aspartic (InterPro:IPR021109), Peptidase aspartic, catalytic (InterPro:IPR009007), Peptidase A1 (InterPro:IPR001461); BEST Arabidopsis thaliana protein match is: Eukaryotic a…	6.5743	1.6762	Solyc05g016310	Pepsin-like domain, plant | Aspartic peptidase domain | Aspartic peptidase A1 family | Xylanase inhibitor, C-terminal | Xylanase inhibitor, N-terminal | Aspartic peptidase, active site | Peptidase family A1 domain	7.6186	Solyc07g045100	Pepsin-like domain, plant | Aspartic peptidase domain | Aspartic peptidase A1 family | Xylanase inhibitor, C-terminal | Xylanase inhibitor, N-terminal | Peptidase family A1 domain	5.85	1.7686
AT4G38320	heptahelical protein 5 (HHP5); FUNCTIONS IN: receptor activity; INVOLVED IN: response to hormone stimulus, response to sucrose stimulus; LOCATED IN: integral to membrane; EXPRESSED IN: 7 plant structures; EXPRESSED DURING: L mature pollen stage, M germinated pollen stage; CONTAINS InterPro DOMAIN/s: Hly-III related (InterPro:IPR004254); BEST Arabidopsis thaliana protein match is: heptahelical pro…	0.0036	AT4G37680	heptahelical protein 4 (HHP4); FUNCTIONS IN: receptor activity; INVOLVED IN: response to hormone stimulus, response to sucrose stimulus; LOCATED IN: integral to membrane; EXPRESSED IN: stem, fruit, root, flower, leaf; CONTAINS InterPro DOMAIN/s: Hly-III related (InterPro:IPR004254); BEST Arabidopsis thaliana protein match is: heptahelical protein 5 (TAIR:AT4G38320.1); Has 2914 Blast hits to 2455 …	1.2184	1.2148	Solyc03g043930	AdipoR/Haemolysin-III-related	0.4166	Solyc02g092230	AdipoR/Haemolysin-III-related	2.7548	2.3382
AT3G46110	LOCATED IN: plasma membrane; EXPRESSED IN: 19 plant structures; EXPRESSED DURING: 10 growth stages; CONTAINS InterPro DOMAIN/s: Protein of unknown function DUF966 (InterPro:IPR010369), Uncharacterised conserved protein UCP031043 (InterPro:IPR021182); BEST Arabidopsis thaliana protein match is: Domain of unknown function (DUF966) (TAIR:AT5G59790.1); Has 195 Blast hits to 168 proteins in 15 species…	0.9427	AT5G59790	CONTAINS InterPro DOMAIN/s: Protein of unknown function DUF966 (InterPro:IPR010369), Uncharacterised conserved protein UCP031043 (InterPro:IPR021182); BEST Arabidopsis thaliana protein match is: Domain of unknown function (DUF966) (TAIR:AT3G46110.1); Has 1807 Blast hits to 1807 proteins in 277 species: Archae - 0; Bacteria - 0; Metazoa - 736; Fungi - 347; Plants - 385; Viruses - 0; Other Eukaryot…	2.2052	1.2624	Solyc11g073110	Protein of unknown function DUF966 | Uncharacterised conserved protein UCP031043	6.2755	Solyc06g075690	Protein of unknown function DUF966 | Uncharacterised conserved protein UCP031043	2.8264	3.4491
AT3G56190	alpha-soluble NSF attachment protein 2 (ALPHA-SNAP2); FUNCTIONS IN: soluble NSF attachment protein activity, binding; INVOLVED IN: intracellular protein transport; LOCATED IN: plasma membrane, vacuole, membrane; EXPRESSED IN: male gametophyte, cultured cell, pollen tube, leaf; EXPRESSED DURING: L mature pollen stage, M germinated pollen stage; CONTAINS InterPro DOMAIN/s: NSF attachment protein (I…	1.5311	AT3G56450	alpha-soluble NSF attachment protein 1 (ALPHA-SNAP1); FUNCTIONS IN: soluble NSF attachment protein activity, binding; INVOLVED IN: intracellular protein transport; LOCATED IN: plasma membrane; EXPRESSED IN: cultured cell; CONTAINS InterPro DOMAIN/s: NSF attachment protein (InterPro:IPR000744), Tetratricopeptide-like helical (InterPro:IPR011990); BEST Arabidopsis thaliana protein match is: alpha-s…	-1.4747	3.0059	Solyc05g052310	NSF attachment protein | Tetratricopeptide-like helical domain | Tetratricopeptide repeat | Tetratricopeptide repeat-containing domain	1.3957	Solyc06g050770	NSF attachment protein | Tetratricopeptide-like helical domain | Tetratricopeptide repeat | Tetratricopeptide repeat-containing domain	2.5969	1.2012
AT5G23250	Succinyl-CoA ligase, alpha subunit; FUNCTIONS IN: succinate-CoA ligase (GDP-forming) activity, copper ion binding; INVOLVED IN: metabolic process; LOCATED IN: mitochondrion; EXPRESSED IN: 23 plant structures; EXPRESSED DURING: 14 growth stages; CONTAINS InterPro DOMAIN/s: Succinyl-CoA ligase, alpha subunit (InterPro:IPR005810), ATP-citrate lyase/succinyl-CoA ligase (InterPro:IPR005811), NAD(P)-bi…	-0.3154	AT5G08300	Succinyl-CoA ligase, alpha subunit; FUNCTIONS IN: succinate-CoA ligase (GDP-forming) activity, copper ion binding, metal ion binding; INVOLVED IN: response to cadmium ion, metabolic process; LOCATED IN: mitochondrion, cell wall; EXPRESSED IN: 25 plant structures; EXPRESSED DURING: 14 growth stages; CONTAINS InterPro DOMAIN/s: Succinyl-CoA ligase, alpha subunit (InterPro:IPR005810), ATP-citrate ly…	3.5715	3.8869	Solyc02g005350	Succinyl-CoA synthetase-like | NAD(P)-binding domain | ATP-citrate lyase/succinyl-CoA ligase | CoA-binding | Succinyl-CoA ligase, alpha subunit | ATP-citrate lyase/succinyl-CoA ligase, active site | ATP-citrate lyase/succinyl-CoA ligase, conserved site	1.358	Solyc01g007910	Succinyl-CoA synthetase-like | NAD(P)-binding domain | ATP-citrate lyase/succinyl-CoA ligase | CoA-binding | Succinyl-CoA ligase, alpha subunit | ATP-citrate lyase/succinyl-CoA ligase, active site | ATP-citrate lyase/succinyl-CoA ligase, conserved site	2.9263	1.5683
AT4G39910	ubiquitin-specific protease 3 (UBP3); CONTAINS InterPro DOMAIN/s: Peptidase C19, ubiquitin carboxyl-terminal hydrolase 2, conserved site (InterPro:IPR018200), Peptidase C19, ubiquitin carboxyl-terminal hydrolase 2 (InterPro:IPR001394); BEST Arabidopsis thaliana protein match is: ubiquitin-specific protease 4 (TAIR:AT2G22310.1); Has 30201 Blast hits to 17322 proteins in 780 species: Archae - 12; B…	1.0136	AT2G22310	ubiquitin-specific protease 4 (UBP4); CONTAINS InterPro DOMAIN/s: Peptidase C19, ubiquitin carboxyl-terminal hydrolase 2, conserved site (InterPro:IPR018200), Peptidase C19, ubiquitin carboxyl-terminal hydrolase 2 (InterPro:IPR001394); BEST Arabidopsis thaliana protein match is: ubiquitin-specific protease 3 (TAIR:AT4G39910.1); Has 8879 Blast hits to 7429 proteins in 247 species: Archae - 0; Bact…	-0.4655	1.4792	Solyc01g105240	Peptidase C19, ubiquitin carboxyl-terminal hydrolase | Ubiquitin specific protease, conserved site | Ubiquitin specific protease domain	1.4514	Solyc04g056290	Peptidase C19, ubiquitin carboxyl-terminal hydrolase | Ubiquitin specific protease, conserved site | Ubiquitin specific protease domain	0.1766	1.2748
AT2G23450	Protein kinase superfamily protein; FUNCTIONS IN: kinase activity; INVOLVED IN: protein amino acid phosphorylation; LOCATED IN: cellular_component unknown; EXPRESSED IN: 21 plant structures; EXPRESSED DURING: 11 growth stages; CONTAINS InterPro DOMAIN/s: Protein kinase, ATP binding site (InterPro:IPR017441), Protein kinase, catalytic domain (InterPro:IPR000719), EGF-like (InterPro:IPR006210), Ser…	1.8283	AT5G66790	Protein kinase superfamily protein; FUNCTIONS IN: kinase activity; INVOLVED IN: protein amino acid phosphorylation; LOCATED IN: endomembrane system; CONTAINS InterPro DOMAIN/s: Protein kinase, ATP binding site (InterPro:IPR017441), Serine/threonine-protein kinase domain (InterPro:IPR002290), Serine/threonine-protein kinase-like domain (InterPro:IPR017442), Serine/threonine-protein kinase, active …	0.7563	1.072	Solyc02g090110	Green fluorescent protein-like | Concanavalin A-like lectin/glucanase domain | Protein kinase domain | Protein kinase, ATP binding site | Serine/threonine-protein kinase, active site | Protein kinase-like domain	3.9606	Solyc04g079710	Concanavalin A-like lectin/glucanase domain | Protein kinase domain | Protein kinase, ATP binding site | Serine/threonine-protein kinase, active site | Protein kinase-like domain	0.7168	3.2437
AT1G11390	Protein kinase superfamily protein; CONTAINS InterPro DOMAIN/s: ABC-1 (InterPro:IPR004147), Protein kinase-like domain (InterPro:IPR011009); BEST Arabidopsis thaliana protein match is: Protein kinase superfamily protein (TAIR:AT1G61640.1); Has 9400 Blast hits to 9333 proteins in 1787 species: Archae - 122; Bacteria - 4339; Metazoa - 436; Fungi - 531; Plants - 684; Viruses - 14; Other Eukaryotes -…	1.2524	AT1G61640	Protein kinase superfamily protein; CONTAINS InterPro DOMAIN/s: ABC-1 (InterPro:IPR004147), Protein kinase-like domain (InterPro:IPR011009); BEST Arabidopsis thaliana protein match is: Protein kinase superfamily protein (TAIR:AT1G11390.1); Has 9331 Blast hits to 9278 proteins in 1808 species: Archae - 122; Bacteria - 4378; Metazoa - 406; Fungi - 512; Plants - 679; Viruses - 16; Other Eukaryotes -…	2.7724	1.5201	Solyc02g084400	UbiB domain | Protein kinase-like domain	0.7281	Solyc03g006660	UbiB domain | Protein kinase-like domain	1.7608	1.0327
AT3G17510	CBL-interacting protein kinase 1 (CIPK1); CONTAINS InterPro DOMAIN/s: Protein kinase, ATP binding site (InterPro:IPR017441), Serine/threonine-protein kinase domain (InterPro:IPR002290), NAF/FISL domain (InterPro:IPR018451), Serine/threonine-protein kinase-like domain (InterPro:IPR017442), Serine/threonine-protein kinase, active site (InterPro:IPR008271), Protein kinase-like domain (InterPro:IPR01…	3.344	AT1G48260	CBL-interacting protein kinase 17 (CIPK17); FUNCTIONS IN: protein serine/threonine kinase activity, protein kinase activity, kinase activity, ATP binding; INVOLVED IN: signal transduction, protein amino acid phosphorylation; LOCATED IN: cellular_component unknown; EXPRESSED IN: 9 plant structures; EXPRESSED DURING: LP.04 four leaves visible, 4 anthesis; CONTAINS InterPro DOMAIN/s: Protein kinase,…	4.7948	1.4508	Solyc12g098910	KA1 domain/Ssp2, C-terminal | Protein kinase domain | Kinase associated domain 1 (KA1) | NAF domain | Protein kinase, ATP binding site | Serine/threonine-protein kinase, active site | NAF/FISL domain | Protein kinase-like domain	5.5779	Solyc05g053210	KA1 domain/Ssp2, C-terminal | Protein kinase domain | NAF domain | Protein kinase, ATP binding site | Serine/threonine-protein kinase, active site | NAF/FISL domain | Protein kinase-like domain	1.6675	3.9105
AT3G01340	Transducin/WD40 repeat-like superfamily protein; FUNCTIONS IN: nucleotide binding; INVOLVED IN: intracellular protein transport, membrane budding; LOCATED IN: cellular_component unknown; EXPRESSED IN: 23 plant structures; EXPRESSED DURING: 14 growth stages; CONTAINS InterPro DOMAIN/s: WD40 repeat 2 (InterPro:IPR019782), WD40 repeat-like-containing domain (InterPro:IPR011046), WD40-repeat-containi…	-0.1641	AT2G30050	transducin family protein / WD-40 repeat family protein; FUNCTIONS IN: nucleotide binding; INVOLVED IN: membrane budding; LOCATED IN: nucleolus, heterotrimeric G-protein complex; EXPRESSED IN: 25 plant structures; EXPRESSED DURING: 15 growth stages; CONTAINS InterPro DOMAIN/s: WD40 repeat 2 (InterPro:IPR019782), WD40 repeat-like-containing domain (InterPro:IPR011046), WD40-repeat-containing domai…	1.8305	1.9946	Solyc03g120900	WD40/YVTN repeat-like-containing domain | WD40 repeat | Anaphase-promoting complex subunit 4, WD40 domain | WD40-repeat-containing domain	4.4418	Solyc02g087300	WD40/YVTN repeat-like-containing domain | WD40 repeat | G-protein beta WD-40 repeat | WD40-repeat-containing domain	1.6874	2.7545
AT5G67540	Arabinanase/levansucrase/invertase; FUNCTIONS IN: hydrolase activity, hydrolyzing O-glycosyl compounds; INVOLVED IN: carbohydrate metabolic process; LOCATED IN: cellular_component unknown; CONTAINS InterPro DOMAIN/s: Glycoside hydrolase, family 43 (InterPro:IPR006710); BEST Arabidopsis thaliana protein match is: glycosyl hydrolase family protein 43 (TAIR:AT3G49880.1); Has 30201 Blast hits to 1732…	2.7845	AT3G49880	glycosyl hydrolase family protein 43; FUNCTIONS IN: hydrolase activity, hydrolyzing O-glycosyl compounds; INVOLVED IN: carbohydrate metabolic process; LOCATED IN: cellular_component unknown; EXPRESSED IN: 21 plant structures; EXPRESSED DURING: 12 growth stages; CONTAINS InterPro DOMAIN/s: Glycoside hydrolase, family 43 (InterPro:IPR006710); BEST Arabidopsis thaliana protein match is: Arabinanase/…	-0.8573	3.6418	Solyc02g092360	Glycosyl hydrolase, five-bladed beta-propellor domain | Glycoside hydrolase, family 43	-0.4004	Solyc01g109050	Glycosyl hydrolase, five-bladed beta-propellor domain | Glycoside hydrolase, family 43	1.3093	1.7097
