# Supplementary material for: Parallel evolution of the POQR prolyl oligo peptidase gene conferring plant quantitative disease resistance
Source: PLoS Genet. 2017 Dec 22;13(12):e1007143. doi: 10.1371/journal.pgen.1007143 (PMC5757927; doi:10.1371/journal.pgen.1007143)
Supplement: S1 Table — The table provides position of the SNP, GWA score, maximum allele frequency (maf), maximum allele count (mac), predicted SNP effect, genetic context. (XLSX) [file pgen.1007143.s012.xlsx]

## Sheet: Sheet1
Table S1 (.xls), related to Figure 1: Top 10 SNP showing the best association score in our GWA analysis. The table provides position of the SNP, GWA score, maximum allele frequency (maf), maximum allele count (mac), predicted SNP effect, genetic context.
score rank	chromosome	position	score	maf	mac	Effect	Function	Codon	Amino	Gene	Alleles	Gene description
1	1	7061677	6.02889	0.297619	25	NON_SYNONYMOUS_CODING	MISSENSE	Cct/Tct	P5S	AT1G20380	C:25; T:59	Prolyl oligopeptidase family protein
2	4	12131010	5.97516	0.47619	40	INTERGENIC	-	-	-	upstream of AT4G23160	0:40; 1:44	CRK8, CYSTEINE-RICH RLK (RECEPTOR-LIKE PROTEIN KINASE) 8
3	4	2414379	5.05656	0.130952	11	INTERGENIC	-	-	-	upstream of AT4G04745 and AT4G04750	C:73; A:11	hypothetical protein / Major facilitator superfamily protein
4	1	11020704	5.05116	0.440476	37	INTERGENIC	-	-	-	upstream of AT1G30930 and AT1G30950	T:47; G:37	F-box family protein / UFO, UNUSUAL FLORAL ORGANS Required for the proper identity of the floral meristem. Involved in establishing the whorled pattern of floral organs, in the control of specification of the floral meristem, and in the activation of APETALA3 and PISTILLATA. UFO is found at the AP3 promoter in a LFY-dependent manner, suggesting that it works with LFY to regulate AP3 expression. U…
5	3	8035233	4.92816	0.345238	29	INTRON				AT3G22740	A:29; T:55	HMT3, HOMOCYSTEINE S-METHYLTRANSFERASE 3
6	5	8399405	4.83611	0.452381	38	INTERGENIC	-	-	-	upstream of AT5G24550 and AT5G24560	A:46; G:38	BETA GLUCOSIDASE 32, BGLU32 / ATPP2-B12, PHLOEM PROTEIN 2-B12, PP2-B12
7	4	18036608	4.83427	0.25	21	NON_SYNONYMOUS_CODING	MISSENSE	aaA/aaT	K111N	AT4G38590	A:63; T:21	BETA-GALACTOSIDASE 14, BGAL14
8	3	17453839	4.78737	0.321429	27	INTRON				AT3G47370	C:27; A:57	Ribosomal protein S10p/S20e family protein
9	3	10194954	4.77623	0.166667	14	SYNONYMOUS_CODING	SILENT	ccA/ccG	P661	AT3G27530	T:70; C:14	GC6, GOLGIN CANDIDATE 6, MAG4, MAIGO 4 This gene is predicted to encode a protein that functions as a Golgi apparatus structural component known as a golgin in mammals and yeast. A fluorescently-tagged version of GC6 co-localizes with Golgi markers.
10	3	10196854	4.77623	0.166667	14	SYNONYMOUS_CODING	SILENT	gtT/gtC	V313	AT3G27530	A:70; G:14	GC6, GOLGIN CANDIDATE 6, MAG4, MAIGO 4 This gene is predicted to encode a protein that functions as a Golgi apparatus structural component known as a golgin in mammals and yeast. A fluorescently-tagged version of GC6 co-localizes with Golgi markers.
